# Supplementary material for: Malaria shaped human spatial organization for the past 74 thousand years
Source: Sci Adv. 2026 Apr 22;12(17):eaea2316. doi: 10.1126/sciadv.aea2316 (PMC13101881; doi:10.1126/sciadv.aea2316)
Supplement: Supplementary file 2 — Tables S3 to S6 [file sciadv.aea2316_tables_s3_to_s6.zip]

Archive with 4 entries (4 files):
- sciadv.aea2316_table_s3.xlsx
- sciadv.aea2316_table_s4.csv
- sciadv.aea2316_table_s5.csv
- sciadv.aea2316_table_s6.csv
