# Supplementary material for: Malaria shaped human spatial organization for the past 74 thousand years
Source: Sci Adv. 2026 Apr 22;12(17):eaea2316. doi: 10.1126/sciadv.aea2316 (PMC13101881; doi:10.1126/sciadv.aea2316)
Supplement: Supplementary file 2 — Tables S3 to S6 [file sciadv.aea2316_tables_s3_to_s6.zip › sciadv.aea2316_table_s3.xlsx]

## Sheet: TS3
Table S3. Table of variables selected and included for each Anopheles species.
This table reports the name of the species, the BioClim variables selected after checking for correlation and where high distance between the two distributions to identify non-random use of the area by the species (see violin plot), and the contribution of each variable in the final SDM model.
			Land use		Pristine landscape		Land use (including grazing as a variable)
	Vector species	Variables selected	Violin plot	Variables model contribution	Violin plot	Variables model contribution	Violin plot	Variables model contribution
	An. funestus group	BIO04, BIO06, BIO08, BIO16, BIO19, LAI, rugosity
	An. gambiae complex	BIO04, BIO06, BIO08, BIO16, BIO19, LAI, rugosity
	An. melas, An. merus	BIO04, BIO16, BIO08, BIO19, BIO06, LAI, rugosity, sea distance
