# Supplementary material for: Malaria shaped human spatial organization for the past 74 thousand years
Source: Sci Adv. 2026 Apr 22;12(17):eaea2316. doi: 10.1126/sciadv.aea2316 (PMC13101881; doi:10.1126/sciadv.aea2316)
Supplement: Supplementary file 2 — Tables S3 to S6 [file sciadv.aea2316_tables_s3_to_s6.zip › sciadv.aea2316_table_s4.csv]

ID	Country	Latitude	Longitude	Identification_method_1	Identification_method_2	Capture_method_1	Capture_method_2	Capture_method_3	Capture_method_4	GAUL_Admin1	GAUL_Admin2	Full_Name	LatLong_Source	Start_Year	End_Year	Adults.Larvae	Other.sib.species.names	Other.Anopheline.species	Publication_date	Source_Title_1	Source_Title_2	Source
305	Cameroon	4.03333	9.18333	PCR (Scott	1993)	PCR-RFLP (Favia	1997)	Larval collection	NA	NA	NA	NA	NA	NA	NA	NA	NA	NA	NA	NA	2007	Bigoga JD	Manga L	Titanji VPK	Etang J	Coetzee M	Leke RGF: Susceptibility of Anopheles gambiae Giles (Diptera : Culicidae) to pyrethroids	DDT and carbosulfan in coastal Cameroon. African Entomology 2007	15:133-139.	NA	Wiebe2017
306	Cameroon	4.20968	8.98986	PCR (Scott	1993)	PCR-RFLP (Favia	1997)	Larval collection	NA	NA	NA	NA	NA	NA	NA	NA	NA	NA	NA	NA	2007	Bigoga JD	Manga L	Titanji VPK	Etang J	Coetzee M	Leke RGF: Susceptibility of Anopheles gambiae Giles (Diptera : Culicidae) to pyrethroids	DDT and carbosulfan in coastal Cameroon. African Entomology 2007	15:133-139.	NA	Wiebe2017
309	Gabon	0.38638	9.49986	Morphology	PCR-RFLP (Fanello	2002)	Man biting indoors	Man biting outdoors	NA	NA	NA	NA	NA	NA	2008	2008	NA	NA	NA	NA	Mourou JR	Coffinet T	Jarjaval F	Cotteaux C	Pradines E	Godefroy L	Kombila M	Pages F: Malaria transmission in Libreville: results of a one year survey. Malaria Journal 2012	11.	NA	Wiebe2017
310	Gabon	0.39578	9.46293	Morphology	PCR-RFLP (Fanello	2002)	Man biting indoors	Man biting outdoors	NA	NA	NA	NA	NA	NA	2008	2008	NA	NA	NA	NA	Mourou JR	Coffinet T	Jarjaval F	Cotteaux C	Pradines E	Godefroy L	Kombila M	Pages F: Malaria transmission in Libreville: results of a one year survey. Malaria Journal 2012	11.	NA	Wiebe2017
311	Gabon	0.42911	9.42243	Morphology	PCR-RFLP (Fanello	2002)	Man biting indoors	Man biting outdoors	NA	NA	NA	NA	NA	NA	2008	2008	NA	NA	NA	NA	Mourou JR	Coffinet T	Jarjaval F	Cotteaux C	Pradines E	Godefroy L	Kombila M	Pages F: Malaria transmission in Libreville: results of a one year survey. Malaria Journal 2012	11.	NA	Wiebe2017
312	Gabon	0.38638	9.49986	Morphology	PCR-RFLP (Fanello	2002)	Man biting indoors	Man biting outdoors	NA	NA	NA	NA	NA	NA	2009	2009	NA	NA	NA	NA	Mourou JR	Coffinet T	Jarjaval F	Cotteaux C	Pradines E	Godefroy L	Kombila M	Pages F: Malaria transmission in Libreville: results of a one year survey. Malaria Journal 2012	11.	NA	Wiebe2017
313	Gabon	0.39578	9.46293	Morphology	PCR-RFLP (Fanello	2002)	Man biting indoors	Man biting outdoors	NA	NA	NA	NA	NA	NA	2009	2009	NA	NA	NA	NA	Mourou JR	Coffinet T	Jarjaval F	Cotteaux C	Pradines E	Godefroy L	Kombila M	Pages F: Malaria transmission in Libreville: results of a one year survey. Malaria Journal 2012	11.	NA	Wiebe2017
314	Gabon	0.42911	9.42243	Morphology	PCR-RFLP (Fanello	2002)	Man biting indoors	Man biting outdoors	NA	NA	NA	NA	NA	NA	2009	2009	NA	NA	NA	NA	Mourou JR	Coffinet T	Jarjaval F	Cotteaux C	Pradines E	Godefroy L	Kombila M	Pages F: Malaria transmission in Libreville: results of a one year survey. Malaria Journal 2012	11.	NA	Wiebe2017
315	Gabon	0.38638	9.49986	Morphology	PCR-RFLP (Fanello	2002)	Man biting indoors	Man biting outdoors	NA	NA	NA	NA	NA	NA	2010	2010	NA	NA	NA	NA	Mourou JR	Coffinet T	Jarjaval F	Cotteaux C	Pradines E	Godefroy L	Kombila M	Pages F: Malaria transmission in Libreville: results of a one year survey. Malaria Journal 2012	11.	NA	Wiebe2017
316	Gabon	0.39578	9.46293	Morphology	PCR-RFLP (Fanello	2002)	Man biting indoors	Man biting outdoors	NA	NA	NA	NA	NA	NA	2010	2010	NA	NA	NA	NA	Mourou JR	Coffinet T	Jarjaval F	Cotteaux C	Pradines E	Godefroy L	Kombila M	Pages F: Malaria transmission in Libreville: results of a one year survey. Malaria Journal 2012	11.	NA	Wiebe2017
317	Gabon	0.42911	9.42243	Morphology	PCR-RFLP (Fanello	2002)	Man biting indoors	Man biting outdoors	NA	NA	NA	NA	NA	NA	2010	2010	NA	NA	NA	NA	Mourou JR	Coffinet T	Jarjaval F	Cotteaux C	Pradines E	Godefroy L	Kombila M	Pages F: Malaria transmission in Libreville: results of a one year survey. Malaria Journal 2012	11.	NA	Wiebe2017
827	Cameroon	2.37472	9.87444	Morphology	PCR-RFLP (Fanello	2002)	Indoor light trap	House resting indoors	NA	NA	NA	NA	NA	NA	2005	2005	NA	NA	NA	NA	Nwane P	Etang J	Choua?bou M	Toto JC	Mimpfoundi R	Simard F: Kdr-based insecticide resistance in Anopheles gambiae s.s populations in. BMC research notes 2011	4:463.	NA	Wiebe2017
860	Gabon	-0.71583	8.76028	Morphology	PCR-RFLP (Fanello	2002)	Man biting outdoors	Man biting indoors	NA	NA	NA	NA	NA	NA	2007	2007	NA	NA	NA	NA	Mourou JR	Coffinet T	Jarjaval F	Pradines B	Amalvict R	Rogier C	Kombila M	Pages F: Malaria transmission and insecticide resistance of Anopheles gambiae in Libreville and Port-Gentil	Gabon. Malaria Journal 2010	9.	NA	Wiebe2017
929	Benin	6.97167	2.67705	PCR (Scott	1993)	PCR-RFLP (Favia	1997)	Larval collection	NA	NA	NA	NA	NA	NA	NA	2009	2009	NA	NA	NA	NA	Yadouleton AW	Padonou G	Asidi A	Moiroux N	Bio-Banganna S	Corbel V	N'Guessan R	Gbenou D	Yacoubou I	Gazard K	Akogbeto MC: Insecticide resistance status in Anopheles gambiae in southern Benin. Malaria Journal 2010	9.	NA	Wiebe2017
931	Benin	6.67364	2.71809	PCR (Scott	1993)	PCR-RFLP (Favia	1997)	Larval collection	NA	NA	NA	NA	NA	NA	NA	2009	2009	NA	NA	NA	NA	Yadouleton AW	Padonou G	Asidi A	Moiroux N	Bio-Banganna S	Corbel V	N'Guessan R	Gbenou D	Yacoubou I	Gazard K	Akogbeto MC: Insecticide resistance status in Anopheles gambiae in southern Benin. Malaria Journal 2010	9.	NA	Wiebe2017
932	Benin	7.17868	2.62886	PCR (Scott	1993)	PCR-RFLP (Favia	1997)	Larval collection	NA	NA	NA	NA	NA	NA	NA	2009	2009	NA	NA	NA	NA	Yadouleton AW	Padonou G	Asidi A	Moiroux N	Bio-Banganna S	Corbel V	N'Guessan R	Gbenou D	Yacoubou I	Gazard K	Akogbeto MC: Insecticide resistance status in Anopheles gambiae in southern Benin. Malaria Journal 2010	9.	NA	Wiebe2017
933	Benin	6.99844	2.61994	PCR (Scott	1993)	PCR-RFLP (Favia	1997)	Larval collection	NA	NA	NA	NA	NA	NA	NA	2009	2009	NA	NA	NA	NA	Yadouleton AW	Padonou G	Asidi A	Moiroux N	Bio-Banganna S	Corbel V	N'Guessan R	Gbenou D	Yacoubou I	Gazard K	Akogbeto MC: Insecticide resistance status in Anopheles gambiae in southern Benin. Malaria Journal 2010	9.	NA	Wiebe2017
936	Benin	6.70219	2.47003	PCR (Scott	1993)	PCR-RFLP (Favia	1997)	Larval collection	NA	NA	NA	NA	NA	NA	NA	2009	2009	NA	NA	NA	NA	Yadouleton AW	Padonou G	Asidi A	Moiroux N	Bio-Banganna S	Corbel V	N'Guessan R	Gbenou D	Yacoubou I	Gazard K	Akogbeto MC: Insecticide resistance status in Anopheles gambiae in southern Benin. Malaria Journal 2010	9.	NA	Wiebe2017
937	Benin	6.37271	2.5152	PCR (Scott	1993)	PCR-RFLP (Favia	1997)	Larval collection	NA	NA	NA	NA	NA	NA	NA	2009	2009	NA	NA	NA	NA	Yadouleton AW	Padonou G	Asidi A	Moiroux N	Bio-Banganna S	Corbel V	N'Guessan R	Gbenou D	Yacoubou I	Gazard K	Akogbeto MC: Insecticide resistance status in Anopheles gambiae in southern Benin. Malaria Journal 2010	9.	NA	Wiebe2017
939	Benin	6.42957	2.61719	PCR (Scott	1993)	PCR-RFLP (Favia	1997)	Larval collection	NA	NA	NA	NA	NA	NA	NA	2009	2009	NA	NA	NA	NA	Yadouleton AW	Padonou G	Asidi A	Moiroux N	Bio-Banganna S	Corbel V	N'Guessan R	Gbenou D	Yacoubou I	Gazard K	Akogbeto MC: Insecticide resistance status in Anopheles gambiae in southern Benin. Malaria Journal 2010	9.	NA	Wiebe2017
940	Benin	6.50232	2.57889	PCR (Scott	1993)	PCR-RFLP (Favia	1997)	Larval collection	NA	NA	NA	NA	NA	NA	NA	2009	2009	NA	NA	NA	NA	Yadouleton AW	Padonou G	Asidi A	Moiroux N	Bio-Banganna S	Corbel V	N'Guessan R	Gbenou D	Yacoubou I	Gazard K	Akogbeto MC: Insecticide resistance status in Anopheles gambiae in southern Benin. Malaria Journal 2010	9.	NA	Wiebe2017
958	Benin	6.75	2.51667	PCR (Scott	1993)	PCR-RFLP (Favia	1997)	Larval collection	NA	NA	NA	NA	NA	NA	NA	2005	2005	NA	NA	NA	NA	Yadouleton AWM	Asidi A	Djouaka RF	Braima J	Agossou CD	Akogbeto MC: Development of vegetable farming: a cause of the emergence of insecticide resistance in populations of Anopheles gambiae in urban areas of Benin. Malaria Journal 2009	8.	NA	Wiebe2017
960	Benin	6.75	2.51667	PCR (Scott	1993)	PCR-RFLP (Favia	1997)	Larval collection	NA	NA	NA	NA	NA	NA	NA	2006	2006	NA	NA	NA	NA	Yadouleton AWM	Asidi A	Djouaka RF	Braima J	Agossou CD	Akogbeto MC: Development of vegetable farming: a cause of the emergence of insecticide resistance in populations of Anopheles gambiae in urban areas of Benin. Malaria Journal 2009	8.	NA	Wiebe2017
962	Benin	6.75	2.51667	PCR (Scott	1993)	PCR-RFLP (Favia	1997)	Larval collection	NA	NA	NA	NA	NA	NA	NA	2007	2007	NA	NA	NA	NA	Yadouleton AWM	Asidi A	Djouaka RF	Braima J	Agossou CD	Akogbeto MC: Development of vegetable farming: a cause of the emergence of insecticide resistance in populations of Anopheles gambiae in urban areas of Benin. Malaria Journal 2009	8.	NA	Wiebe2017
1394	Gambia	13.26843	-16.64508	Morphology	PCR (Scott	1993)	Larval collection	NA	NA	NA	NA	NA	NA	NA	2008	2008	NA	NA	NA	NA	Betson M	Jawara M	Awolola TS: Status of insecticide susceptibility in Anopheles gambiae s.l. from malaria surveillance sites in The Gambia. Malaria Journal 2009	8.	NA	Wiebe2017
1498	Equatorial Guinea	1.58368	9.61673	PCR (Scott	1993)	PCR-RFLP (Fanello	2002)	Window exit trap	NA	NA	NA	NA	NA	NA	NA	2006	2007	NA	NA	NA	NA	Ridl FC	Bass C	Torrez M	Govender D	Ramdeen V	Yellot L	Edu AE	Schwabe C	Mohloai P	Maharaj R	Kleinschmidt I: A pre-intervention study of malaria vector abundance in Rio Muni	Equatorial Guinea: Their role in malaria transmission and the incidence of insecticide resistance alleles. Malaria Journal 2008	7.	NA	Wiebe2017
1499	Equatorial Guinea	1.0971	9.72908	PCR (Scott	1993)	PCR-RFLP (Fanello	2002)	Window exit trap	NA	NA	NA	NA	NA	NA	NA	2006	2007	NA	NA	NA	NA	Ridl FC	Bass C	Torrez M	Govender D	Ramdeen V	Yellot L	Edu AE	Schwabe C	Mohloai P	Maharaj R	Kleinschmidt I: A pre-intervention study of malaria vector abundance in Rio Muni	Equatorial Guinea: Their role in malaria transmission and the incidence of insecticide resistance alleles. Malaria Journal 2008	7.	NA	Wiebe2017
1522	Senegal	14.70289	-17.42568	Morphology	PCR-RFLP (Fanello	2002)	Man biting indoors	Man biting outdoors	NA	NA	NA	NA	NA	NA	2005	2006	NA	NA	NA	NA	Pages F	Texier G	Pradines B	Gadiaga L	Machault V	Jarjaval F	Penhoat K	Berger F	trape JF	Rogier C	Sokhna C: Malaria transmission in Dakar: A two-year survey. Malaria Journal 2008	7.	NA	Wiebe2017
1523	Senegal	14.72198	-17.48958	Morphology	PCR-RFLP (Fanello	2002)	Man biting indoors	Man biting outdoors	NA	NA	NA	NA	NA	NA	2005	2006	NA	NA	NA	NA	Pages F	Texier G	Pradines B	Gadiaga L	Machault V	Jarjaval F	Penhoat K	Berger F	trape JF	Rogier C	Sokhna C: Malaria transmission in Dakar: A two-year survey. Malaria Journal 2008	7.	NA	Wiebe2017
2295	Cameroon	2.37472	9.87444	PCR (Scott	1993)	PCR (Favia	1997; Favia	2001)	Man biting	NA	NA	NA	NA	NA	NA	NA	2003	2003	NA	NA	NA	NA	Wondji C	Simard F	Petrarca V	Etang J	Santolamazza F	Della Torre A	Fontenille D: Species and populations of the Anopheles gambiae complex in Cameroon with special emphasis on chromosomal and molecular forms of Anopheles gambiae s.s. Journal of Medical Entomology 2005	42:998-1005.	NA	Wiebe2017
2303	Angola	-12.36338	13.57698	Morphology	PCR-RFLP (Fanello	2002)	Indoor light trap	Man biting indoors	Resting outdoors (not in shelter)	NA	NA	NA	NA	NA	2003	2003	NA	NA	NA	NA	Carnevale P	Toto JC	Besnard P	Dos Santos MA	Fortes F	Allan R	Manguin S: Spatio-temporal variations of Anopheles coluzzii and An. gambiae and their Plasmodium infectivity rates in Lobito	Angola. Journal of Vector Ecology 2015	40:172-179.	NA	Wiebe2017
2304	Angola	-12.36106	13.55412	Morphology	PCR-RFLP (Fanello	2002)	Indoor light trap	Man biting indoors	Resting outdoors (not in shelter)	NA	NA	NA	NA	NA	2003	2003	NA	NA	NA	NA	Carnevale P	Toto JC	Besnard P	Dos Santos MA	Fortes F	Allan R	Manguin S: Spatio-temporal variations of Anopheles coluzzii and An. gambiae and their Plasmodium infectivity rates in Lobito	Angola. Journal of Vector Ecology 2015	40:172-179.	NA	Wiebe2017
2309	Angola	-12.36106	13.55412	Morphology	PCR-RFLP (Fanello	2002)	Indoor light trap	NA	NA	NA	NA	NA	NA	NA	2007	2007	NA	NA	NA	NA	Carnevale P	Toto JC	Besnard P	Dos Santos MA	Fortes F	Allan R	Manguin S: Spatio-temporal variations of Anopheles coluzzii and An. gambiae and their Plasmodium infectivity rates in Lobito	Angola. Journal of Vector Ecology 2015	40:172-179.	NA	Wiebe2017
2312	Ghana	5.1084	-1.2862	PCR (Scott	1993)	SINE-PCR (Santolamazza	2008)	Larval collection	NA	NA	NA	NA	NA	NA	NA	2014	2014	NA	NA	NA	NA	Kudom AA: Larval ecology of Anopheles coluzzii in Cape Coast	Ghana: water quality	nature of habitat and implication for larval control. Malaria Journal 2015	14.	NA	Wiebe2017
2477	Angola	-6.13	12.376	Morphology	PCR	NA	NA	NA	NA	NA	NA	NA	NA	2002	2002	NA	NA	NA	NA	Calzetta M	Santolamazza F	Carrara G	Cani P	Fortes F	Di Deco M	della Torre A	Petrarca V: Distribution and chromosomal characterization of the Anopheles gambiae complex in Angola. The American journal of tropical medicine and hygiene 2008	78:169-175.	NA	Wiebe2017
2503	Gambia	13.1	-16.767	Morphology	PCR	NA	NA	NA	NA	NA	NA	NA	NA	2006	2006	NA	NA	NA	NA	Caputo B	Nwakanma D	Jawara M	Adiamoh M	Dia I	Konate L	Petrarca V	Conway DJ	della Torre A: Anopheles gambiae complex along The Gambia river	with particular reference to the molecular forms of An. gambiae s.s. Malar J 2008	7:182.	NA	Wiebe2017
2504	Gambia	13.283	-16.584	Morphology	PCR	NA	NA	NA	NA	NA	NA	NA	NA	2006	2006	NA	NA	NA	NA	Caputo B	Nwakanma D	Jawara M	Adiamoh M	Dia I	Konate L	Petrarca V	Conway DJ	della Torre A: Anopheles gambiae complex along The Gambia river	with particular reference to the molecular forms of An. gambiae s.s. Malar J 2008	7:182.	NA	Wiebe2017
2506	Gambia	13.412	-16.034	Morphology	PCR	NA	NA	NA	NA	NA	NA	NA	NA	2006	2006	NA	NA	NA	NA	Caputo B	Nwakanma D	Jawara M	Adiamoh M	Dia I	Konate L	Petrarca V	Conway DJ	della Torre A: Anopheles gambiae complex along The Gambia river	with particular reference to the molecular forms of An. gambiae s.s. Malar J 2008	7:182.	NA	Wiebe2017
2508	Gambia	13.335	-16.018	Morphology	PCR	NA	NA	NA	NA	NA	NA	NA	NA	2006	2006	NA	NA	NA	NA	Caputo B	Nwakanma D	Jawara M	Adiamoh M	Dia I	Konate L	Petrarca V	Conway DJ	della Torre A: Anopheles gambiae complex along The Gambia river	with particular reference to the molecular forms of An. gambiae s.s. Malar J 2008	7:182.	NA	Wiebe2017
2512	Gambia	13.55	-15.817	Morphology	PCR	NA	NA	NA	NA	NA	NA	NA	NA	2006	2006	NA	NA	NA	NA	Caputo B	Nwakanma D	Jawara M	Adiamoh M	Dia I	Konate L	Petrarca V	Conway DJ	della Torre A: Anopheles gambiae complex along The Gambia river	with particular reference to the molecular forms of An. gambiae s.s. Malar J 2008	7:182.	NA	Wiebe2017
2513	Gambia	13.55	-15.7	Morphology	PCR	NA	NA	NA	NA	NA	NA	NA	NA	2006	2006	NA	NA	NA	NA	Caputo B	Nwakanma D	Jawara M	Adiamoh M	Dia I	Konate L	Petrarca V	Conway DJ	della Torre A: Anopheles gambiae complex along The Gambia river	with particular reference to the molecular forms of An. gambiae s.s. Malar J 2008	7:182.	NA	Wiebe2017
2514	Gambia	13.5333	-15.6167	Morphology	PCR	NA	NA	NA	NA	NA	NA	NA	NA	2005	2005	NA	NA	NA	NA	Caputo B	Nwakanma D	Jawara M	Adiamoh M	Dia I	Konate L	Petrarca V	Conway DJ	della Torre A: Anopheles gambiae complex along The Gambia river	with particular reference to the molecular forms of An. gambiae s.s. Malar J 2008	7:182.	NA	Wiebe2017
2515	Gambia	13.5333	-15.6167	Morphology	PCR	NA	NA	NA	NA	NA	NA	NA	NA	2006	2006	NA	NA	NA	NA	Caputo B	Nwakanma D	Jawara M	Adiamoh M	Dia I	Konate L	Petrarca V	Conway DJ	della Torre A: Anopheles gambiae complex along The Gambia river	with particular reference to the molecular forms of An. gambiae s.s. Malar J 2008	7:182.	NA	Wiebe2017
2536	Ghana	5.4146	-0.6042	Morphology	PCR	Indoor light trap	Tent trap	NA	NA	NA	NA	NA	NA	2009	2009	NA	NA	NA	NA	Charlwood JD	Tomas EV	Salgueiro P	Egyir-Yawson A	Pitts RJ	Pinto J: Studies on the behaviour of peridomestic and endophagic M form Anopheles gambiae from a rice growing area of Ghana. Bull Entomol Res 2011	101:533-539.	NA	Wiebe2017
2538	Equatorial Guinea	3.7833	8.7167	Morphology	PCR	NA	NA	NA	NA	NA	NA	NA	NA	2007	2008	NA	NA	NA	NA	Reddy MR	Overgaard HJ	Abaga S	Reddy VP	Caccone A	Kiszewski AE	Slotman MA: Outdoor host seeking behaviour of Anopheles gambiae mosquitoes following initiation of malaria vector control on Bioko Island	Equatorial Guinea. Malar J 2011	10:184.	NA	Wiebe2017
2542	Equatorial Guinea	3.7647	8.7217	Morphology	PCR	NA	NA	NA	NA	NA	NA	NA	NA	2009	2009	NA	NA	NA	NA	Overgaard HJ	Reddy VP	Abaga S	Matias A	Reddy MR	Kulkarni V	Schwabe C	Segura L	Kleinschmidt I	Slotman MA: Malaria transmission after five years of vector control on Bioko Island	Equatorial Guinea. Parasites & Vectors 2012	5:1-14.	NA	Wiebe2017
2543	Equatorial Guinea	3.5204	8.5726	Morphology	PCR	NA	NA	NA	NA	NA	NA	NA	NA	2009	2009	NA	NA	NA	NA	Overgaard HJ	Reddy VP	Abaga S	Matias A	Reddy MR	Kulkarni V	Schwabe C	Segura L	Kleinschmidt I	Slotman MA: Malaria transmission after five years of vector control on Bioko Island	Equatorial Guinea. Parasites & Vectors 2012	5:1-14.	NA	Wiebe2017
2544	Equatorial Guinea	3.3883	8.7599	Morphology	PCR	NA	NA	NA	NA	NA	NA	NA	NA	2009	2009	NA	NA	NA	NA	Overgaard HJ	Reddy VP	Abaga S	Matias A	Reddy MR	Kulkarni V	Schwabe C	Segura L	Kleinschmidt I	Slotman MA: Malaria transmission after five years of vector control on Bioko Island	Equatorial Guinea. Parasites & Vectors 2012	5:1-14.	NA	Wiebe2017
2568	Nigeria	6.418	3.016	Morphology	PCR	NA	NA	NA	NA	NA	NA	NA	NA	2005	2005	NA	NA	NA	NA	Oyewole IO	Ibidapo CA	Okwa OO	Oduola AO	Adeoye GO	Okoh HI	Awolola TS: Species Composition and Role of Anopheles Mosquitoes in Malaria Transmission Along Badagry Axis of Lagos Lagoon	Lagos	Nigeria. International Journal of Insect Science 2010	2:51-57.	NA	Wiebe2017
2569	Nigeria	6.418	3.016	Morphology	PCR	NA	NA	NA	NA	NA	NA	NA	NA	2006	2006	NA	NA	NA	NA	Oyewole IO	Ibidapo CA	Okwa OO	Oduola AO	Adeoye GO	Okoh HI	Awolola TS: Species Composition and Role of Anopheles Mosquitoes in Malaria Transmission Along Badagry Axis of Lagos Lagoon	Lagos	Nigeria. International Journal of Insect Science 2010	2:51-57.	NA	Wiebe2017
2570	Nigeria	6.418	3.016	Morphology	PCR	NA	NA	NA	NA	NA	NA	NA	NA	2007	2007	NA	NA	NA	NA	Oyewole IO	Ibidapo CA	Okwa OO	Oduola AO	Adeoye GO	Okoh HI	Awolola TS: Species Composition and Role of Anopheles Mosquitoes in Malaria Transmission Along Badagry Axis of Lagos Lagoon	Lagos	Nigeria. International Journal of Insect Science 2010	2:51-57.	NA	Wiebe2017
2571	Nigeria	6.4144	3.048	Morphology	PCR	NA	NA	NA	NA	NA	NA	NA	NA	2005	2005	NA	NA	NA	NA	Oyewole IO	Ibidapo CA	Okwa OO	Oduola AO	Adeoye GO	Okoh HI	Awolola TS: Species Composition and Role of Anopheles Mosquitoes in Malaria Transmission Along Badagry Axis of Lagos Lagoon	Lagos	Nigeria. International Journal of Insect Science 2010	2:51-57.	NA	Wiebe2017
2572	Nigeria	6.4144	3.048	Morphology	PCR	NA	NA	NA	NA	NA	NA	NA	NA	2006	2006	NA	NA	NA	NA	Oyewole IO	Ibidapo CA	Okwa OO	Oduola AO	Adeoye GO	Okoh HI	Awolola TS: Species Composition and Role of Anopheles Mosquitoes in Malaria Transmission Along Badagry Axis of Lagos Lagoon	Lagos	Nigeria. International Journal of Insect Science 2010	2:51-57.	NA	Wiebe2017
2573	Nigeria	6.4144	3.048	Morphology	PCR	NA	NA	NA	NA	NA	NA	NA	NA	2007	2007	NA	NA	NA	NA	Oyewole IO	Ibidapo CA	Okwa OO	Oduola AO	Adeoye GO	Okoh HI	Awolola TS: Species Composition and Role of Anopheles Mosquitoes in Malaria Transmission Along Badagry Axis of Lagos Lagoon	Lagos	Nigeria. International Journal of Insect Science 2010	2:51-57.	NA	Wiebe2017
2574	Nigeria	6.405	3.0625	Morphology	PCR	NA	NA	NA	NA	NA	NA	NA	NA	2005	2005	NA	NA	NA	NA	Oyewole IO	Ibidapo CA	Okwa OO	Oduola AO	Adeoye GO	Okoh HI	Awolola TS: Species Composition and Role of Anopheles Mosquitoes in Malaria Transmission Along Badagry Axis of Lagos Lagoon	Lagos	Nigeria. International Journal of Insect Science 2010	2:51-57.	NA	Wiebe2017
2575	Nigeria	6.405	3.0625	Morphology	PCR	NA	NA	NA	NA	NA	NA	NA	NA	2006	2006	NA	NA	NA	NA	Oyewole IO	Ibidapo CA	Okwa OO	Oduola AO	Adeoye GO	Okoh HI	Awolola TS: Species Composition and Role of Anopheles Mosquitoes in Malaria Transmission Along Badagry Axis of Lagos Lagoon	Lagos	Nigeria. International Journal of Insect Science 2010	2:51-57.	NA	Wiebe2017
2576	Nigeria	6.405	3.0625	Morphology	PCR	NA	NA	NA	NA	NA	NA	NA	NA	2007	2007	NA	NA	NA	NA	Oyewole IO	Ibidapo CA	Okwa OO	Oduola AO	Adeoye GO	Okoh HI	Awolola TS: Species Composition and Role of Anopheles Mosquitoes in Malaria Transmission Along Badagry Axis of Lagos Lagoon	Lagos	Nigeria. International Journal of Insect Science 2010	2:51-57.	NA	Wiebe2017
2681	Senegal	14.967	-17.05	Morphology	PCR	House resting indoors	NA	NA	NA	NA	NA	NA	NA	1991	1991	NA	NA	NA	NA	Faye O	Gaye O	Fontenille D	HÃ©brard G	Konatem L	Sy N	HervÃ© JP	TourÃ© Y	Diallo S	Molez JF	Mouchet J: La sÃ©cheresse et la baisse du paludisme dans les Niayes du SÃ©nÃ©gal. Cahiers SantÃ© 1995	5:299-305.	NA	Wiebe2017
2682	Senegal	14.967	-17.05	Morphology	PCR	House resting indoors	NA	NA	NA	NA	NA	NA	NA	1992	1992	NA	NA	NA	NA	Faye O	Gaye O	Fontenille D	HÃ©brard G	Konatem L	Sy N	HervÃ© JP	TourÃ© Y	Diallo S	Molez JF	Mouchet J: La sÃ©cheresse et la baisse du paludisme dans les Niayes du SÃ©nÃ©gal. Cahiers SantÃ© 1995	5:299-305.	NA	Wiebe2017
2683	Senegal	14.967	-17.05	Morphology	PCR	House resting indoors	NA	NA	NA	NA	NA	NA	NA	1993	1993	NA	NA	NA	NA	Faye O	Gaye O	Fontenille D	HÃ©brard G	Konatem L	Sy N	HervÃ© JP	TourÃ© Y	Diallo S	Molez JF	Mouchet J: La sÃ©cheresse et la baisse du paludisme dans les Niayes du SÃ©nÃ©gal. Cahiers SantÃ© 1995	5:299-305.	NA	Wiebe2017
2737	Senegal	12.7	-16.334	Morphology	Cytotaxonomy	Man biting indoors	Man biting outdoors	NA	NA	NA	NA	NA	NA	1985	1986	NA	NA	NA	NA	Faye O	Gaye O	Diallo S: [Transmission of malaria in villages far away or situated on the border of a mangrove in Senegal]. Bull Soc Pathol Exot 1994	87.	NA	Wiebe2017
2770	Senegal	13.716	-16.418	Morphology	PCR	NA	NA	NA	NA	NA	NA	NA	NA	1992	1992	NA	NA	NA	NA	Fontenille D	Lochouarn L	Diagne N	Sokhna C	Lemasson JJ	Diatta M	Konate L	Faye F	Rogier C	trape JF: High annual and seasonal variations in malaria transmission by anophelines and vector species composition in Dielmo	a holoendemic area in Senegal. American Journal of Tropical Medicine and Hygiene 1997	56.	NA	Wiebe2017
2771	Senegal	13.716	-16.418	Morphology	PCR	NA	NA	NA	NA	NA	NA	NA	NA	1993	1993	NA	NA	NA	NA	Fontenille D	Lochouarn L	Diagne N	Sokhna C	Lemasson JJ	Diatta M	Konate L	Faye F	Rogier C	trape JF: High annual and seasonal variations in malaria transmission by anophelines and vector species composition in Dielmo	a holoendemic area in Senegal. American Journal of Tropical Medicine and Hygiene 1997	56.	NA	Wiebe2017
2772	Senegal	13.716	-16.418	Morphology	PCR	NA	NA	NA	NA	NA	NA	NA	NA	1994	1994	NA	NA	NA	NA	Fontenille D	Lochouarn L	Diagne N	Sokhna C	Lemasson JJ	Diatta M	Konate L	Faye F	Rogier C	trape JF: High annual and seasonal variations in malaria transmission by anophelines and vector species composition in Dielmo	a holoendemic area in Senegal. American Journal of Tropical Medicine and Hygiene 1997	56.	NA	Wiebe2017
2773	Senegal	13.716	-16.418	Morphology	PCR	NA	NA	NA	NA	NA	NA	NA	NA	1995	1995	NA	NA	NA	NA	Fontenille D	Lochouarn L	Diagne N	Sokhna C	Lemasson JJ	Diatta M	Konate L	Faye F	Rogier C	trape JF: High annual and seasonal variations in malaria transmission by anophelines and vector species composition in Dielmo	a holoendemic area in Senegal. American Journal of Tropical Medicine and Hygiene 1997	56.	NA	Wiebe2017
2777	Angola	-8.849	13.563	Morphology	PCR	NA	NA	NA	NA	NA	NA	NA	NA	2001	2001	NA	NA	NA	NA	Cuamba N	Choi KS	Townson H: Malaria vectors in Angola: distribution of species and molecular forms of the Anopheles gambiae complex	their pyrethroid insecticide knockdown resistance (kdr) status and Plasmodium falciparum sporozoite rates. Malar J 2006	5:2.	NA	Wiebe2017
2789	Senegal	13.716	-16.418	Morphology	PCR	NA	NA	NA	NA	NA	NA	NA	NA	1997	1997	NA	NA	NA	NA	Diatta M	Spiegel A	Lochouarn L	Fontenille D: Similar feeding preferences of Anopheles gambiae and A. arabiensis in Senegal. Transactions of the Royal Society of Tropical Medicine and Hygiene 1998	92:270-272.	NA	Wiebe2017
2796	Senegal	14.05	-16.685	Morphology	PCR	House resting indoors	NA	NA	NA	NA	NA	NA	NA	1995	1995	NA	NA	NA	NA	Diop A	Molez JF	Konate L	Fontenille D	Gaye O	Diouf M	Diagne M	Faye O: Role of Anopheles melas Theobald (1903) on malaria transmission in a mangrove swamp in Senegal. Parasite-Journal De La Societe Francaise De Parasitologie 2002	9:239-246.	NA	Wiebe2017
2797	Senegal	14.1	-16.667	Morphology	PCR	House resting indoors	NA	NA	NA	NA	NA	NA	NA	1995	1995	NA	NA	NA	NA	Diop A	Molez JF	Konate L	Fontenille D	Gaye O	Diouf M	Diagne M	Faye O: Role of Anopheles melas Theobald (1903) on malaria transmission in a mangrove swamp in Senegal. Parasite-Journal De La Societe Francaise De Parasitologie 2002	9:239-246.	NA	Wiebe2017
2798	Senegal	14.15	-16.65	Morphology	PCR	House resting indoors	NA	NA	NA	NA	NA	NA	NA	1995	1995	NA	NA	NA	NA	Diop A	Molez JF	Konate L	Fontenille D	Gaye O	Diouf M	Diagne M	Faye O: Role of Anopheles melas Theobald (1903) on malaria transmission in a mangrove swamp in Senegal. Parasite-Journal De La Societe Francaise De Parasitologie 2002	9:239-246.	NA	Wiebe2017
2799	Senegal	13.9319	-16.7631	Morphology	PCR	House resting indoors	NA	NA	NA	NA	NA	NA	NA	1995	1995	NA	NA	NA	NA	Diop A	Molez JF	Konate L	Fontenille D	Gaye O	Diouf M	Diagne M	Faye O: Role of Anopheles melas Theobald (1903) on malaria transmission in a mangrove swamp in Senegal. Parasite-Journal De La Societe Francaise De Parasitologie 2002	9:239-246.	NA	Wiebe2017
2800	Senegal	13.983	-16.767	Morphology	PCR	NA	NA	NA	NA	NA	NA	NA	NA	1995	1995	NA	NA	NA	NA	Diop A	Molez JF	Konate L	Fontenille D	Gaye O	Diouf M	Diagne M	Faye O: Role of Anopheles melas Theobald (1903) on malaria transmission in a mangrove swamp in Senegal. Parasite-Journal De La Societe Francaise De Parasitologie 2002	9:239-246.	NA	Wiebe2017
2801	Senegal	14.05	-16.685	Morphology	PCR	House resting indoors	NA	NA	NA	NA	NA	NA	NA	1996	1996	NA	NA	NA	NA	Diop A	Molez JF	Konate L	Fontenille D	Gaye O	Diouf M	Diagne M	Faye O: Role of Anopheles melas Theobald (1903) on malaria transmission in a mangrove swamp in Senegal. Parasite-Journal De La Societe Francaise De Parasitologie 2002	9:239-246.	NA	Wiebe2017
2802	Senegal	14.1	-16.667	Morphology	PCR	House resting indoors	NA	NA	NA	NA	NA	NA	NA	1996	1996	NA	NA	NA	NA	Diop A	Molez JF	Konate L	Fontenille D	Gaye O	Diouf M	Diagne M	Faye O: Role of Anopheles melas Theobald (1903) on malaria transmission in a mangrove swamp in Senegal. Parasite-Journal De La Societe Francaise De Parasitologie 2002	9:239-246.	NA	Wiebe2017
2803	Senegal	14.15	-16.65	Morphology	PCR	House resting indoors	NA	NA	NA	NA	NA	NA	NA	1996	1996	NA	NA	NA	NA	Diop A	Molez JF	Konate L	Fontenille D	Gaye O	Diouf M	Diagne M	Faye O: Role of Anopheles melas Theobald (1903) on malaria transmission in a mangrove swamp in Senegal. Parasite-Journal De La Societe Francaise De Parasitologie 2002	9:239-246.	NA	Wiebe2017
2804	Senegal	13.9319	-16.7631	Morphology	PCR	House resting indoors	NA	NA	NA	NA	NA	NA	NA	1996	1996	NA	NA	NA	NA	Diop A	Molez JF	Konate L	Fontenille D	Gaye O	Diouf M	Diagne M	Faye O: Role of Anopheles melas Theobald (1903) on malaria transmission in a mangrove swamp in Senegal. Parasite-Journal De La Societe Francaise De Parasitologie 2002	9:239-246.	NA	Wiebe2017
2805	Senegal	13.983	-16.767	Morphology	PCR	NA	NA	NA	NA	NA	NA	NA	NA	1996	1996	NA	NA	NA	NA	Diop A	Molez JF	Konate L	Fontenille D	Gaye O	Diouf M	Diagne M	Faye O: Role of Anopheles melas Theobald (1903) on malaria transmission in a mangrove swamp in Senegal. Parasite-Journal De La Societe Francaise De Parasitologie 2002	9:239-246.	NA	Wiebe2017
2806	Senegal	14.05	-16.685	Morphology	PCR	House resting indoors	NA	NA	NA	NA	NA	NA	NA	1997	1997	NA	NA	NA	NA	Diop A	Molez JF	Konate L	Fontenille D	Gaye O	Diouf M	Diagne M	Faye O: Role of Anopheles melas Theobald (1903) on malaria transmission in a mangrove swamp in Senegal. Parasite-Journal De La Societe Francaise De Parasitologie 2002	9:239-246.	NA	Wiebe2017
2807	Senegal	14.1	-16.667	Morphology	PCR	House resting indoors	NA	NA	NA	NA	NA	NA	NA	1997	1997	NA	NA	NA	NA	Diop A	Molez JF	Konate L	Fontenille D	Gaye O	Diouf M	Diagne M	Faye O: Role of Anopheles melas Theobald (1903) on malaria transmission in a mangrove swamp in Senegal. Parasite-Journal De La Societe Francaise De Parasitologie 2002	9:239-246.	NA	Wiebe2017
2808	Senegal	14.15	-16.65	Morphology	PCR	House resting indoors	NA	NA	NA	NA	NA	NA	NA	1997	1997	NA	NA	NA	NA	Diop A	Molez JF	Konate L	Fontenille D	Gaye O	Diouf M	Diagne M	Faye O: Role of Anopheles melas Theobald (1903) on malaria transmission in a mangrove swamp in Senegal. Parasite-Journal De La Societe Francaise De Parasitologie 2002	9:239-246.	NA	Wiebe2017
2809	Senegal	13.9319	-16.7631	Morphology	PCR	House resting indoors	NA	NA	NA	NA	NA	NA	NA	1997	1997	NA	NA	NA	NA	Diop A	Molez JF	Konate L	Fontenille D	Gaye O	Diouf M	Diagne M	Faye O: Role of Anopheles melas Theobald (1903) on malaria transmission in a mangrove swamp in Senegal. Parasite-Journal De La Societe Francaise De Parasitologie 2002	9:239-246.	NA	Wiebe2017
2810	Senegal	13.983	-16.767	Morphology	PCR	NA	NA	NA	NA	NA	NA	NA	NA	1997	1997	NA	NA	NA	NA	Diop A	Molez JF	Konate L	Fontenille D	Gaye O	Diouf M	Diagne M	Faye O: Role of Anopheles melas Theobald (1903) on malaria transmission in a mangrove swamp in Senegal. Parasite-Journal De La Societe Francaise De Parasitologie 2002	9:239-246.	NA	Wiebe2017
2814	Senegal	14.9167	-17.0667	Morphology	Cytotaxonomy	Man biting indoors	Man biting outdoors	House resting indoors	NA	NA	NA	NA	NA	1992	1993	NA	NA	NA	NA	Faye O	Gaye O	Fontenille D	Sy N	Konate L	HÃ©brard G	HervÃ© J-P	Trouillet J	Diallo S	Mouchet J: Comparaison de la transmission du paludisme dans deux faciÃ¨s Ã©pidÃ©miologiques au SÃ©nÃ©gal: la zone cÃ´tiÃ¨re sahÃ©lienne et la zone mÃ©ridionale soudanienne. Dakar MÃ©dical 1995	40:201-207.	NA	Wiebe2017
2855	Equatorial Guinea	1.746	9.684	Morphology	PCR	NA	NA	NA	NA	NA	NA	NA	NA	2001	2002	NA	NA	NA	NA	Moreno M	Cano J	Nzambo S	Bobuakasi L	Buatiche JN	Ondo M	Micha F	Benito A: Malaria Panel Assay versus PCR: detection of naturally infected Anopheles melas in a coastal village of Equatorial Guinea. Malaria Journal 2004	3:1-6.	NA	Wiebe2017
2876	Gambia	13.4259	-16.1484	Morphology	PCR/DNA	NA	NA	NA	NA	NA	NA	NA	NA	2005	2005	NA	NA	NA	NA	Caputo B	Nwakanma D	Jawara M	Adiamoh M	Dia I	Konate L	Petrarca V	Conway DJ	della Torre A: Anopheles gambiae complex along The Gambia river	with particular reference to the molecular forms of An. gambiae s.s. Malar J 2008	7:182.	NA	Wiebe2017
2915	Senegal	14.7583	-17.3988	Morphology	PCR	Man biting	House resting indoors	NA	NA	NA	NA	NA	NA	2007	2007	NA	NA	NA	NA	Machault V	Gadiaga L	Vignolles C	Jarjaval F	Bouzid S	Sokhna C	Lacaux J	trape J	Rogier C	Pages F: Highly focused anopheline breeding sites and malaria transmission in Dakar. Malar J 2009	8.	NA	Wiebe2017
2917	Senegal	14.7316	-17.4325	Morphology	PCR	Man biting	House resting indoors	NA	NA	NA	NA	NA	NA	2007	2007	NA	NA	NA	NA	Machault V	Gadiaga L	Vignolles C	Jarjaval F	Bouzid S	Sokhna C	Lacaux J	trape J	Rogier C	Pages F: Highly focused anopheline breeding sites and malaria transmission in Dakar. Malar J 2009	8.	NA	Wiebe2017
2921	Senegal	14.7578	-17.4452	Morphology	PCR	Man biting	House resting indoors	NA	NA	NA	NA	NA	NA	2007	2007	NA	NA	NA	NA	Machault V	Gadiaga L	Vignolles C	Jarjaval F	Bouzid S	Sokhna C	Lacaux J	trape J	Rogier C	Pages F: Highly focused anopheline breeding sites and malaria transmission in Dakar. Malar J 2009	8.	NA	Wiebe2017
2926	Ghana	4.9592	-2.4025	Morphology	PCR	NA	NA	NA	NA	NA	NA	NA	NA	2007	2007	NA	NA	NA	NA	Tuno N	Kjaerandsen J	Badu K	Kruppa T: Blood-Feeding Behavior of Anopheles gambiae and Anopheles melas in Ghana	Western Africa. Journal of Medical Entomology 2010	47:28-31.	NA	Wiebe2017
2952	Equatorial Guinea	3.5204	8.5726	Morphology	PCR	Man biting	NA	NA	NA	NA	NA	NA	NA	2009	2009	NA	NA	NA	NA	Overgaard HJ	Saebo S	Reddy MR	Reddy VP	Abaga S	Matias A	Slotman MA: Light trap fail to estimate reliable malaria mosquito biting rates on Bioko Island. Equatorial Guinea Malaria J 2012	11.	NA	Wiebe2017
2953	Equatorial Guinea	3.7647	8.7217	Morphology	PCR	Man biting	NA	NA	NA	NA	NA	NA	NA	2009	2009	NA	NA	NA	NA	Overgaard HJ	Saebo S	Reddy MR	Reddy VP	Abaga S	Matias A	Slotman MA: Light trap fail to estimate reliable malaria mosquito biting rates on Bioko Island. Equatorial Guinea Malaria J 2012	11.	NA	Wiebe2017
2954	Equatorial Guinea	3.3883	8.7599	Morphology	PCR	Man biting	NA	NA	NA	NA	NA	NA	NA	2009	2009	NA	NA	NA	NA	Overgaard HJ	Saebo S	Reddy MR	Reddy VP	Abaga S	Matias A	Slotman MA: Light trap fail to estimate reliable malaria mosquito biting rates on Bioko Island. Equatorial Guinea Malaria J 2012	11.	NA	Wiebe2017
2956	Ghana	5.704	0.101	Morphology	Polytene chromosome	Man biting	House resting indoors	Resting outdoors	NA	NA	NA	NA	NA	1992	1993	NA	NA	NA	NA	Appawu MA	Baffoe-Wilmot A	Afari EA	Dunyo S	Koram KA	Nkrumah FK: Malaria vector studies in two ecological zones in southern Ghana. African Entomology 2001	9:59-65.	NA	Wiebe2017
2972	Senegal	14.7583	-17.3988	Morphology	PCR	NA	NA	NA	NA	NA	NA	NA	NA	2007	2007	NA	NA	NA	NA	Gadiaga L	Machault V	Pages F	Gaye A	Jarjaval F	Godefroy L	Cisse B	Lacaux JP	Sokhna C	trape JF	Rogier C: Conditions of malaria transmission in Dakar from 2007 to 2010. Malaria J 2011	10.	NA	Wiebe2017
2974	Senegal	14.7316	-17.4325	Morphology	PCR	NA	NA	NA	NA	NA	NA	NA	NA	2007	2007	NA	NA	NA	NA	Gadiaga L	Machault V	Pages F	Gaye A	Jarjaval F	Godefroy L	Cisse B	Lacaux JP	Sokhna C	trape JF	Rogier C: Conditions of malaria transmission in Dakar from 2007 to 2010. Malaria J 2011	10.	NA	Wiebe2017
2979	Senegal	14.7494	-17.445	Morphology	PCR	NA	NA	NA	NA	NA	NA	NA	NA	2007	2007	NA	NA	NA	NA	Gadiaga L	Machault V	Pages F	Gaye A	Jarjaval F	Godefroy L	Cisse B	Lacaux JP	Sokhna C	trape JF	Rogier C: Conditions of malaria transmission in Dakar from 2007 to 2010. Malaria J 2011	10.	NA	Wiebe2017
2982	Senegal	14.7451	-17.5106	Morphology	PCR	NA	NA	NA	NA	NA	NA	NA	NA	2008	2009	NA	NA	NA	NA	Gadiaga L	Machault V	Pages F	Gaye A	Jarjaval F	Godefroy L	Cisse B	Lacaux JP	Sokhna C	trape JF	Rogier C: Conditions of malaria transmission in Dakar from 2007 to 2010. Malaria J 2011	10.	NA	Wiebe2017
2984	Senegal	14.6894	-17.4636	Morphology	PCR	NA	NA	NA	NA	NA	NA	NA	NA	2008	2009	NA	NA	NA	NA	Gadiaga L	Machault V	Pages F	Gaye A	Jarjaval F	Godefroy L	Cisse B	Lacaux JP	Sokhna C	trape JF	Rogier C: Conditions of malaria transmission in Dakar from 2007 to 2010. Malaria J 2011	10.	NA	Wiebe2017
2985	Senegal	14.7316	-17.4325	Morphology	PCR	NA	NA	NA	NA	NA	NA	NA	NA	2008	2009	NA	NA	NA	NA	Gadiaga L	Machault V	Pages F	Gaye A	Jarjaval F	Godefroy L	Cisse B	Lacaux JP	Sokhna C	trape JF	Rogier C: Conditions of malaria transmission in Dakar from 2007 to 2010. Malaria J 2011	10.	NA	Wiebe2017
2986	Senegal	14.7447	-17.4713	Morphology	PCR	NA	NA	NA	NA	NA	NA	NA	NA	2008	2009	NA	NA	NA	NA	Gadiaga L	Machault V	Pages F	Gaye A	Jarjaval F	Godefroy L	Cisse B	Lacaux JP	Sokhna C	trape JF	Rogier C: Conditions of malaria transmission in Dakar from 2007 to 2010. Malaria J 2011	10.	NA	Wiebe2017
2995	Senegal	14.7672	-17.4259	Morphology	PCR	NA	NA	NA	NA	NA	NA	NA	NA	2008	2009	NA	NA	NA	NA	Gadiaga L	Machault V	Pages F	Gaye A	Jarjaval F	Godefroy L	Cisse B	Lacaux JP	Sokhna C	trape JF	Rogier C: Conditions of malaria transmission in Dakar from 2007 to 2010. Malaria J 2011	10.	NA	Wiebe2017
2998	Senegal	14.6588	-17.4399	Morphology	PCR	NA	NA	NA	NA	NA	NA	NA	NA	2008	2009	NA	NA	NA	NA	Gadiaga L	Machault V	Pages F	Gaye A	Jarjaval F	Godefroy L	Cisse B	Lacaux JP	Sokhna C	trape JF	Rogier C: Conditions of malaria transmission in Dakar from 2007 to 2010. Malaria J 2011	10.	NA	Wiebe2017
2999	Senegal	14.7038	-17.4666	Morphology	PCR	NA	NA	NA	NA	NA	NA	NA	NA	2008	2009	NA	NA	NA	NA	Gadiaga L	Machault V	Pages F	Gaye A	Jarjaval F	Godefroy L	Cisse B	Lacaux JP	Sokhna C	trape JF	Rogier C: Conditions of malaria transmission in Dakar from 2007 to 2010. Malaria J 2011	10.	NA	Wiebe2017
3000	Senegal	14.7028	-17.4212	Morphology	PCR	NA	NA	NA	NA	NA	NA	NA	NA	2008	2009	NA	NA	NA	NA	Gadiaga L	Machault V	Pages F	Gaye A	Jarjaval F	Godefroy L	Cisse B	Lacaux JP	Sokhna C	trape JF	Rogier C: Conditions of malaria transmission in Dakar from 2007 to 2010. Malaria J 2011	10.	NA	Wiebe2017
3003	Senegal	14.6972	-17.4359	Morphology	PCR	NA	NA	NA	NA	NA	NA	NA	NA	2008	2009	NA	NA	NA	NA	Gadiaga L	Machault V	Pages F	Gaye A	Jarjaval F	Godefroy L	Cisse B	Lacaux JP	Sokhna C	trape JF	Rogier C: Conditions of malaria transmission in Dakar from 2007 to 2010. Malaria J 2011	10.	NA	Wiebe2017
3005	Senegal	14.7315	-17.4207	Morphology	PCR	NA	NA	NA	NA	NA	NA	NA	NA	2008	2009	NA	NA	NA	NA	Gadiaga L	Machault V	Pages F	Gaye A	Jarjaval F	Godefroy L	Cisse B	Lacaux JP	Sokhna C	trape JF	Rogier C: Conditions of malaria transmission in Dakar from 2007 to 2010. Malaria J 2011	10.	NA	Wiebe2017
3013	Senegal	14.7133	-17.4454	Morphology	PCR	NA	NA	NA	NA	NA	NA	NA	NA	2009	2010	NA	NA	NA	NA	Gadiaga L	Machault V	Pages F	Gaye A	Jarjaval F	Godefroy L	Cisse B	Lacaux JP	Sokhna C	trape JF	Rogier C: Conditions of malaria transmission in Dakar from 2007 to 2010. Malaria J 2011	10.	NA	Wiebe2017
3015	Senegal	14.7416	-17.4265	Morphology	PCR	NA	NA	NA	NA	NA	NA	NA	NA	2009	2010	NA	NA	NA	NA	Gadiaga L	Machault V	Pages F	Gaye A	Jarjaval F	Godefroy L	Cisse B	Lacaux JP	Sokhna C	trape JF	Rogier C: Conditions of malaria transmission in Dakar from 2007 to 2010. Malaria J 2011	10.	NA	Wiebe2017
3018	Senegal	14.6963	-17.4611	Morphology	PCR	NA	NA	NA	NA	NA	NA	NA	NA	2009	2010	NA	NA	NA	NA	Gadiaga L	Machault V	Pages F	Gaye A	Jarjaval F	Godefroy L	Cisse B	Lacaux JP	Sokhna C	trape JF	Rogier C: Conditions of malaria transmission in Dakar from 2007 to 2010. Malaria J 2011	10.	NA	Wiebe2017
3056	Angola	-8.90553	13.37499	Morphology	PCR-RFLP (Fanello	2002)	House resting indoors	NA	NA	NA	NA	NA	NA	NA	2002	2002	NA	NA	NA	NA	Calzetta M	Santolamazza F	Carrara G	Cani P	Fortes F	Di Deco M	della Torre A	Petrarca V: Distribution and chromosomal characterization of the Anopheles gambiae complex in Angola. The American journal of tropical medicine and hygiene 2008	78:169-175.	NA	Wiebe2017
3057	Angola	-8.82488	13.31318	Morphology	PCR-RFLP (Fanello	2002)	House resting indoors	NA	NA	NA	NA	NA	NA	NA	2002	2002	NA	NA	NA	NA	Calzetta M	Santolamazza F	Carrara G	Cani P	Fortes F	Di Deco M	della Torre A	Petrarca V: Distribution and chromosomal characterization of the Anopheles gambiae complex in Angola. The American journal of tropical medicine and hygiene 2008	78:169-175.	NA	Wiebe2017
3058	Angola	-8.89042	13.13055	Morphology	PCR-RFLP (Fanello	2002)	House resting indoors	NA	NA	NA	NA	NA	NA	NA	2002	2002	NA	NA	NA	NA	Calzetta M	Santolamazza F	Carrara G	Cani P	Fortes F	Di Deco M	della Torre A	Petrarca V: Distribution and chromosomal characterization of the Anopheles gambiae complex in Angola. The American journal of tropical medicine and hygiene 2008	78:169-175.	NA	Wiebe2017
3148	Nigeria	6.45	3.4	morphology	PCR	Man biting indoors	House resting indoors	NA	NA	NA	NA	NA	NA	2000	2000	NA	NA	NA	NA	Awolola TS	Okwa O	Hunt TH	Ogunrinade AF	Coetzee M: Dynamics of the malaria-vector populations in coastal Lagos	south-western Nigeria. Ann Trop Med Parasitol 2002	96:75-82.	NA	Wiebe2017
3149	Gambia	13.634	-15.3	morphology	PCR	Indoor light trap	NA	NA	NA	NA	NA	NA	NA	1989	1989	NA	NA	NA	NA	Lindsay SW	Alonso PL	Schellenberg JRMA	Hemingway J	Adiamah JH	Shenton FC	Jawara M	Greenwood BM: A malaria control trial using insecticide-treated bed nets and targeted chemoprophylaxis in a rural area of The Gambia	West Africa: 7. Impact of permethrin-impregnated bed nets on malaria vectors. Transactions of the Royal Society of Tropical Medicine and Hygiene 1993	87:45-51.	NA	Wiebe2017
3150	Gambia	13.65	-15.3167	morphology	PCR	Indoor light trap	NA	NA	NA	NA	NA	NA	NA	1989	1989	NA	NA	NA	NA	Lindsay SW	Alonso PL	Schellenberg JRMA	Hemingway J	Adiamah JH	Shenton FC	Jawara M	Greenwood BM: A malaria control trial using insecticide-treated bed nets and targeted chemoprophylaxis in a rural area of The Gambia	West Africa: 7. Impact of permethrin-impregnated bed nets on malaria vectors. Transactions of the Royal Society of Tropical Medicine and Hygiene 1993	87:45-51.	NA	Wiebe2017
3151	Gambia	13.55	-15.284	morphology	PCR	Indoor light trap	NA	NA	NA	NA	NA	NA	NA	1989	1989	NA	NA	NA	NA	Lindsay SW	Alonso PL	Schellenberg JRMA	Hemingway J	Adiamah JH	Shenton FC	Jawara M	Greenwood BM: A malaria control trial using insecticide-treated bed nets and targeted chemoprophylaxis in a rural area of The Gambia	West Africa: 7. Impact of permethrin-impregnated bed nets on malaria vectors. Transactions of the Royal Society of Tropical Medicine and Hygiene 1993	87:45-51.	NA	Wiebe2017
3152	Gambia	13.416	-15.401	morphology	PCR	Indoor light trap	NA	NA	NA	NA	NA	NA	NA	1989	1989	NA	NA	NA	NA	Lindsay SW	Alonso PL	Schellenberg JRMA	Hemingway J	Adiamah JH	Shenton FC	Jawara M	Greenwood BM: A malaria control trial using insecticide-treated bed nets and targeted chemoprophylaxis in a rural area of The Gambia	West Africa: 7. Impact of permethrin-impregnated bed nets on malaria vectors. Transactions of the Royal Society of Tropical Medicine and Hygiene 1993	87:45-51.	NA	Wiebe2017
3153	Senegal	13.683	-16.383	morphology	PCR	Man biting	NA	NA	NA	NA	NA	NA	NA	1993	1993	NA	NA	NA	NA	Fontenille D	Lochouarn L	Diatta M	Sokhna C	Dia I	Diagne N	Lemasson J-J	Ba K	Tall A	Rogier C	trape J-F: Four years' entomological study of the transmission of seasonal malaria in Senegal and the bionomics of Anopheles gambiae and A. arabiensis. Transactions of the Royal Society of Tropical Medicine and Hygiene 1997	91:647-652.	NA	Wiebe2017
3154	Senegal	13.683	-16.383	morphology	PCR	Man biting	NA	NA	NA	NA	NA	NA	NA	1994	1994	NA	NA	NA	NA	Fontenille D	Lochouarn L	Diatta M	Sokhna C	Dia I	Diagne N	Lemasson J-J	Ba K	Tall A	Rogier C	trape J-F: Four years' entomological study of the transmission of seasonal malaria in Senegal and the bionomics of Anopheles gambiae and A. arabiensis. Transactions of the Royal Society of Tropical Medicine and Hygiene 1997	91:647-652.	NA	Wiebe2017
3155	Senegal	13.683	-16.383	morphology	PCR	Man biting	NA	NA	NA	NA	NA	NA	NA	1995	1995	NA	NA	NA	NA	Fontenille D	Lochouarn L	Diatta M	Sokhna C	Dia I	Diagne N	Lemasson J-J	Ba K	Tall A	Rogier C	trape J-F: Four years' entomological study of the transmission of seasonal malaria in Senegal and the bionomics of Anopheles gambiae and A. arabiensis. Transactions of the Royal Society of Tropical Medicine and Hygiene 1997	91:647-652.	NA	Wiebe2017
3156	Senegal	13.683	-16.383	morphology	PCR	Man biting	NA	NA	NA	NA	NA	NA	NA	1996	1996	NA	NA	NA	NA	Fontenille D	Lochouarn L	Diatta M	Sokhna C	Dia I	Diagne N	Lemasson J-J	Ba K	Tall A	Rogier C	trape J-F: Four years' entomological study of the transmission of seasonal malaria in Senegal and the bionomics of Anopheles gambiae and A. arabiensis. Transactions of the Royal Society of Tropical Medicine and Hygiene 1997	91:647-652.	NA	Wiebe2017
3157	Gambia	13.5	-15.734	PCR	NA	Larval collection	NA	NA	NA	NA	NA	NA	NA	1996	1996	NA	NA	NA	NA	BÃ¸gh C	Clarke SE	Jawara M	Thomas CJ	Lindsay SW: Localized breeding of the Anopheles gambiae complex (Diptera: Culicidae) along the River Gambia	West Africa. Bulletin of Entomological Research 2003	93:279-297.	NA	Wiebe2017
3158	Gambia	13.5	-15.734	PCR	NA	Larval collection	NA	NA	NA	NA	NA	NA	NA	1997	1997	NA	NA	NA	NA	BÃ¸gh C	Clarke SE	Jawara M	Thomas CJ	Lindsay SW: Localized breeding of the Anopheles gambiae complex (Diptera: Culicidae) along the River Gambia	West Africa. Bulletin of Entomological Research 2003	93:279-297.	NA	Wiebe2017
3159	Gambia	13.434	-15.584	PCR	NA	Larval collection	NA	NA	NA	NA	NA	NA	NA	1996	1996	NA	NA	NA	NA	BÃ¸gh C	Clarke SE	Jawara M	Thomas CJ	Lindsay SW: Localized breeding of the Anopheles gambiae complex (Diptera: Culicidae) along the River Gambia	West Africa. Bulletin of Entomological Research 2003	93:279-297.	NA	Wiebe2017
3160	Gambia	13.434	-15.584	PCR	NA	Larval collection	NA	NA	NA	NA	NA	NA	NA	1997	1997	NA	NA	NA	NA	BÃ¸gh C	Clarke SE	Jawara M	Thomas CJ	Lindsay SW: Localized breeding of the Anopheles gambiae complex (Diptera: Culicidae) along the River Gambia	West Africa. Bulletin of Entomological Research 2003	93:279-297.	NA	Wiebe2017
3161	Gambia	13.551	-15.301	PCR	NA	Larval collection	NA	NA	NA	NA	NA	NA	NA	1996	1996	NA	NA	NA	NA	BÃ¸gh C	Clarke SE	Jawara M	Thomas CJ	Lindsay SW: Localized breeding of the Anopheles gambiae complex (Diptera: Culicidae) along the River Gambia	West Africa. Bulletin of Entomological Research 2003	93:279-297.	NA	Wiebe2017
3162	Gambia	13.551	-15.301	PCR	NA	Larval collection	NA	NA	NA	NA	NA	NA	NA	1997	1997	NA	NA	NA	NA	BÃ¸gh C	Clarke SE	Jawara M	Thomas CJ	Lindsay SW: Localized breeding of the Anopheles gambiae complex (Diptera: Culicidae) along the River Gambia	West Africa. Bulletin of Entomological Research 2003	93:279-297.	NA	Wiebe2017
3163	Equatorial Guinea	3.755	8.8429	morphology	PCR	House resting indoors	Light trap	Outlet window trap	Man biting indoors	NA	NA	NA	NA	NA	NA	NA	NA	NA	2002	Berzosa PJ	Cano J	Roche J	Rubio JM	GarcÃ­a L	Moyano E	Guerra A	Mateos JC	Petrarca V	do Rosario V	Benito A: Malaria vectors in Bioko Island (Equatorial Guinea): PCR determination of the members of Anopheles gambiae Giles complex (Diptera: Culicidae) and pyrethroid knockdown resistance (kdr) in An. gambiae sensu stricto. J Vect Ecology 2002	27:102-106.	NA	Wiebe2017
3164	Equatorial Guinea	3.38	8.764	morphology	PCR	House resting indoors	Light trap	Outlet window trap	Man biting indoors	NA	NA	NA	NA	NA	NA	NA	NA	NA	2002	Berzosa PJ	Cano J	Roche J	Rubio JM	GarcÃ­a L	Moyano E	Guerra A	Mateos JC	Petrarca V	do Rosario V	Benito A: Malaria vectors in Bioko Island (Equatorial Guinea): PCR determination of the members of Anopheles gambiae Giles complex (Diptera: Culicidae) and pyrethroid knockdown resistance (kdr) in An. gambiae sensu stricto. J Vect Ecology 2002	27:102-106.	NA	Wiebe2017
3165	Equatorial Guinea	3.486	8.584	morphology	PCR	House resting indoors	Light trap	Outlet window trap	Man biting indoors	NA	NA	NA	NA	NA	NA	NA	NA	NA	2002	Berzosa PJ	Cano J	Roche J	Rubio JM	GarcÃ­a L	Moyano E	Guerra A	Mateos JC	Petrarca V	do Rosario V	Benito A: Malaria vectors in Bioko Island (Equatorial Guinea): PCR determination of the members of Anopheles gambiae Giles complex (Diptera: Culicidae) and pyrethroid knockdown resistance (kdr) in An. gambiae sensu stricto. J Vect Ecology 2002	27:102-106.	NA	Wiebe2017
3166	Equatorial Guinea	2.2232	9.8786	morphology	PCR	Indoor light trap	NA	NA	NA	NA	NA	NA	NA	2002	2002	NA	NA	NA	NA	Cano J	Descalzo MÃ	Moreno M	Chen Z	Nzambo S	Bobuakasi L	Buatiche JN	Ondo M	Micha F	Benito A: Spatial variability in the density	distribution and vectorial capacity of anopheline species in a high transmission village (Equatorial Guinea). Malaria Journal 2006	5:1-10.	NA	Wiebe2017
3179	Guinea-Bissau	11.906	-15.599	morphology	PCR	House resting indoors	Outdoor light trap	Man biting outdoors	NA	NA	NA	NA	NA	1993	1993	NA	NA	NA	NA	PÃ¥lsson K	Jaenson TGT	Dias F	Laugen AT	BjÃ¶rkman A: Endophilic Anopheles Mosquitoes in Guinea Bissau	West Africa	in Relation to Human Housing Conditions. Journal of Medical Entomology 2004	41:746-752.	NA	Wiebe2017
3180	Guinea-Bissau	11.906	-15.599	morphology	PCR	House resting indoors	Outdoor light trap	Man biting outdoors	NA	NA	NA	NA	NA	1994	1994	NA	NA	NA	NA	PÃ¥lsson K	Jaenson TGT	Dias F	Laugen AT	BjÃ¶rkman A: Endophilic Anopheles Mosquitoes in Guinea Bissau	West Africa	in Relation to Human Housing Conditions. Journal of Medical Entomology 2004	41:746-752.	NA	Wiebe2017
3181	Guinea-Bissau	11.906	-15.599	morphology	PCR	House resting indoors	Outdoor light trap	Man biting outdoors	NA	NA	NA	NA	NA	1995	1995	NA	NA	NA	NA	PÃ¥lsson K	Jaenson TGT	Dias F	Laugen AT	BjÃ¶rkman A: Endophilic Anopheles Mosquitoes in Guinea Bissau	West Africa	in Relation to Human Housing Conditions. Journal of Medical Entomology 2004	41:746-752.	NA	Wiebe2017
3182	Ghana	7	0.2833	morphology	PCR	Man biting	House resting indoors	NA	NA	NA	NA	NA	NA	NA	NA	NA	NA	NA	1998	Wilson MD	Ofosu-Okyere A	Okoli AU	McCall PJ	Snounou G: Direct comparison of microscopy and polymerase chain reaction for the detection of Plasmodium sporozoites in salivary glands of mosquitoes. Transactions of the Royal Society of Tropical Medicine and Hygiene 1998	92:482-483.	NA	Wiebe2017
3183	Gambia	13.583	-15.635	morphology	PCR	Larval collection	NA	NA	NA	NA	NA	NA	NA	2004	2005	NA	NA	NA	NA	Majambere S	Lindsay SW	Green C	Kandeh B	Fillinger U: Microbial larvicides for malaria control in The Gambia. Malaria Journal 2007	6:1-14.	NA	Wiebe2017
3184	Equatorial Guinea	3.398	8.755	morphology	PCR	Window exit trap	NA	NA	NA	NA	NA	NA	NA	2003	2004	NA	NA	NA	NA	Sharp BL	Ridl FC	Govender D	Kuklinski J	Kleinschmidt I: Malaria vector control by indoor residual insecticide spraying on the tropical island of Bioko. Equatorial Guinea Malaria J 2007	6.	NA	Wiebe2017
3185	Equatorial Guinea	3.398	8.755	morphology	PCR	Window exit trap	NA	NA	NA	NA	NA	NA	NA	2005	2005	NA	NA	NA	NA	Sharp BL	Ridl FC	Govender D	Kuklinski J	Kleinschmidt I: Malaria vector control by indoor residual insecticide spraying on the tropical island of Bioko. Equatorial Guinea Malaria J 2007	6.	NA	Wiebe2017
3186	Equatorial Guinea	3.584	8.632	morphology	PCR	Window exit trap	NA	NA	NA	NA	NA	NA	NA	2003	2004	NA	NA	NA	NA	Sharp BL	Ridl FC	Govender D	Kuklinski J	Kleinschmidt I: Malaria vector control by indoor residual insecticide spraying on the tropical island of Bioko. Equatorial Guinea Malaria J 2007	6.	NA	Wiebe2017
3187	Equatorial Guinea	3.584	8.632	morphology	PCR	Window exit trap	NA	NA	NA	NA	NA	NA	NA	2005	2005	NA	NA	NA	NA	Sharp BL	Ridl FC	Govender D	Kuklinski J	Kleinschmidt I: Malaria vector control by indoor residual insecticide spraying on the tropical island of Bioko. Equatorial Guinea Malaria J 2007	6.	NA	Wiebe2017
3188	Equatorial Guinea	3.455	8.548	morphology	PCR	Window exit trap	NA	NA	NA	NA	NA	NA	NA	2003	2004	NA	NA	NA	NA	Sharp BL	Ridl FC	Govender D	Kuklinski J	Kleinschmidt I: Malaria vector control by indoor residual insecticide spraying on the tropical island of Bioko. Equatorial Guinea Malaria J 2007	6.	NA	Wiebe2017
3189	Equatorial Guinea	3.455	8.548	morphology	PCR	Window exit trap	NA	NA	NA	NA	NA	NA	NA	2005	2005	NA	NA	NA	NA	Sharp BL	Ridl FC	Govender D	Kuklinski J	Kleinschmidt I: Malaria vector control by indoor residual insecticide spraying on the tropical island of Bioko. Equatorial Guinea Malaria J 2007	6.	NA	Wiebe2017
3190	Guinea-Bissau	11.906	-15.599	Morphology	PCR	Human baited net	NA	NA	NA	NA	NA	NA	NA	1995	1995	NA	NA	NA	NA	PÃ¥lsson K	Pinto J	do Rosario VE	Jaenson TGT: The palpal ratio method compared with PCR to distinguish between Anopheles gambiae s.s. and A. melas from Guinea Bissau	West Africa. Acta Tropica 1998	70:101-107.	NA	Wiebe2017
3191	Gambia	13.534	-15.733	morphology	PCR	House resting indoors	Indoor light trap	Outdoor light trap	Larval collection	NA	NA	NA	NA	2000	2000	NA	NA	NA	NA	Jawara M	Pinder M	Drakeley CJ	Nwakanma DC	Jallow E	Bogh C	Lindsay SW	Conway DJ: Dry season ecology of Anopheles gambiae complex mosquitoes in The Gambia. Malaria Journal 2008	7:1-9.	NA	Wiebe2017
3192	Gambia	13.551	-15.818	morphology	PCR	House resting indoors	Indoor light trap	Outdoor light trap	Larval collection	NA	NA	NA	NA	2000	2000	NA	NA	NA	NA	Jawara M	Pinder M	Drakeley CJ	Nwakanma DC	Jallow E	Bogh C	Lindsay SW	Conway DJ: Dry season ecology of Anopheles gambiae complex mosquitoes in The Gambia. Malaria Journal 2008	7:1-9.	NA	Wiebe2017
3193	Gambia	13.583	-15.753	morphology	PCR	House resting indoors	Indoor light trap	Outdoor light trap	Larval collection	NA	NA	NA	NA	2000	2000	NA	NA	NA	NA	Jawara M	Pinder M	Drakeley CJ	Nwakanma DC	Jallow E	Bogh C	Lindsay SW	Conway DJ: Dry season ecology of Anopheles gambiae complex mosquitoes in The Gambia. Malaria Journal 2008	7:1-9.	NA	Wiebe2017
3194	Gambia	13.551	-15.7	morphology	PCR	House resting indoors	Indoor light trap	Outdoor light trap	Larval collection	NA	NA	NA	NA	2000	2000	NA	NA	NA	NA	Jawara M	Pinder M	Drakeley CJ	Nwakanma DC	Jallow E	Bogh C	Lindsay SW	Conway DJ: Dry season ecology of Anopheles gambiae complex mosquitoes in The Gambia. Malaria Journal 2008	7:1-9.	NA	Wiebe2017
3195	Gambia	13.667	-15.402	morphology	PCR	House resting indoors	NA	NA	NA	NA	NA	NA	NA	2005	2005	NA	NA	NA	NA	Fillinger U	Sombroek H	Majambere S	van Loon E	Takken W	Lindsay SW: Identifying the most productive breeding sites for malaria mosquitoes in The Gambia. Malar J 2009	8:62.	NA	Wiebe2017
3196	CÃ´te d'Ivoire	5.3167	-4.0167	PCR	NA	Man biting indoors	NA	NA	NA	NA	NA	NA	NA	NA	NA	NA	NA	NA	2009	MARA/ARMA (2009) Distribution records of Anopheles gambiae species	http://mara-database.org/mara/	accessed 31 Aug 2009.	NA	Wiebe2017
3197	Senegal	13.6833	-16.3833	PCR	NA	Man biting indoors	NA	House resting indoors	NA	NA	NA	NA	NA	1992	1992	NA	NA	NA	NA	MARA/ARMA (2009) Distribution records of Anopheles gambiae species	http://mara-database.org/mara/	accessed 31 Aug 2009.	NA	Wiebe2017
3346	Guinea	9.67263	-13.58654	Morphology	PCR (Favia	1997)	Window exit trap	House resting indoors	NA	NA	NA	NA	NA	NA	2012	2013	NA	NA	NA	NA	Kouassi BL	de Souza DK	Goepogui A	Balde SM	Diakite L	Sagno A	Djameh GI	Chammartin F	Vounatsou P	Bockarie MJ	et al: Low prevalence of Plasmodium and absence of malaria transmission in Conakry	Guinea: prospects for elimination. Malaria Journal 2016	15.	NA	Wiebe2017
3420	Gabon	-0.71972	8.77972	PCR (Fanello	2002)	NA	Man biting indoors	Man biting outdoors	NA	NA	NA	NA	NA	NA	2007	2007	NA	NA	NA	NA	Socolovschi C	Pages F	Ndiath MO	Ratmanov P	Raoult D: Rickettsia Species in African Anopheles Mosquitoes. Plos One 2012	7.	NA	Wiebe2017
3429	Nigeria	4.37134	6.65956	Morphology	PCR (Scott	1993)	House resting indoors	NA	NA	NA	NA	NA	NA	NA	2008	2008	NA	NA	NA	NA	Ebenezer A	Noutcha AEM	Agi PI	Okiwelu SN	Commander T: Spatial distribution of the sibling species of Anopheles gambiae sensu lato (Diptera: Culicidae) and malaria prevalence in Bayelsa State	Nigeria. Parasites & Vectors 2014	7.	NA	Wiebe2017
3430	Nigeria	4.37134	6.65956	Morphology	PCR (Scott	1993)	House resting indoors	NA	NA	NA	NA	NA	NA	NA	2009	2009	NA	NA	NA	NA	Ebenezer A	Noutcha AEM	Agi PI	Okiwelu SN	Commander T: Spatial distribution of the sibling species of Anopheles gambiae sensu lato (Diptera: Culicidae) and malaria prevalence in Bayelsa State	Nigeria. Parasites & Vectors 2014	7.	NA	Wiebe2017
3431	Nigeria	4.37134	6.65956	Morphology	PCR (Scott	1993)	House resting indoors	NA	NA	NA	NA	NA	NA	NA	2010	2010	NA	NA	NA	NA	Ebenezer A	Noutcha AEM	Agi PI	Okiwelu SN	Commander T: Spatial distribution of the sibling species of Anopheles gambiae sensu lato (Diptera: Culicidae) and malaria prevalence in Bayelsa State	Nigeria. Parasites & Vectors 2014	7.	NA	Wiebe2017
3432	Nigeria	4.55891	6.36704	Morphology	PCR (Scott	1993)	House resting indoors	NA	NA	NA	NA	NA	NA	NA	2008	2008	NA	NA	NA	NA	Ebenezer A	Noutcha AEM	Agi PI	Okiwelu SN	Commander T: Spatial distribution of the sibling species of Anopheles gambiae sensu lato (Diptera: Culicidae) and malaria prevalence in Bayelsa State	Nigeria. Parasites & Vectors 2014	7.	NA	Wiebe2017
3433	Nigeria	4.55891	6.36704	Morphology	PCR (Scott	1993)	House resting indoors	NA	NA	NA	NA	NA	NA	NA	2009	2009	NA	NA	NA	NA	Ebenezer A	Noutcha AEM	Agi PI	Okiwelu SN	Commander T: Spatial distribution of the sibling species of Anopheles gambiae sensu lato (Diptera: Culicidae) and malaria prevalence in Bayelsa State	Nigeria. Parasites & Vectors 2014	7.	NA	Wiebe2017
3434	Nigeria	4.55891	6.36704	Morphology	PCR (Scott	1993)	House resting indoors	NA	NA	NA	NA	NA	NA	NA	2010	2010	NA	NA	NA	NA	Ebenezer A	Noutcha AEM	Agi PI	Okiwelu SN	Commander T: Spatial distribution of the sibling species of Anopheles gambiae sensu lato (Diptera: Culicidae) and malaria prevalence in Bayelsa State	Nigeria. Parasites & Vectors 2014	7.	NA	Wiebe2017
3435	Nigeria	4.71071	6.59821	Morphology	PCR (Scott	1993)	House resting indoors	NA	NA	NA	NA	NA	NA	NA	2008	2008	NA	NA	NA	NA	Ebenezer A	Noutcha AEM	Agi PI	Okiwelu SN	Commander T: Spatial distribution of the sibling species of Anopheles gambiae sensu lato (Diptera: Culicidae) and malaria prevalence in Bayelsa State	Nigeria. Parasites & Vectors 2014	7.	NA	Wiebe2017
3436	Nigeria	4.71071	6.59821	Morphology	PCR (Scott	1993)	House resting indoors	NA	NA	NA	NA	NA	NA	NA	2009	2009	NA	NA	NA	NA	Ebenezer A	Noutcha AEM	Agi PI	Okiwelu SN	Commander T: Spatial distribution of the sibling species of Anopheles gambiae sensu lato (Diptera: Culicidae) and malaria prevalence in Bayelsa State	Nigeria. Parasites & Vectors 2014	7.	NA	Wiebe2017
3437	Nigeria	4.71071	6.59821	Morphology	PCR (Scott	1993)	House resting indoors	NA	NA	NA	NA	NA	NA	NA	2010	2010	NA	NA	NA	NA	Ebenezer A	Noutcha AEM	Agi PI	Okiwelu SN	Commander T: Spatial distribution of the sibling species of Anopheles gambiae sensu lato (Diptera: Culicidae) and malaria prevalence in Bayelsa State	Nigeria. Parasites & Vectors 2014	7.	NA	Wiebe2017
3438	Nigeria	4.77852	6.30702	Morphology	PCR (Scott	1993)	House resting indoors	NA	NA	NA	NA	NA	NA	NA	2008	2008	NA	NA	NA	NA	Ebenezer A	Noutcha AEM	Agi PI	Okiwelu SN	Commander T: Spatial distribution of the sibling species of Anopheles gambiae sensu lato (Diptera: Culicidae) and malaria prevalence in Bayelsa State	Nigeria. Parasites & Vectors 2014	7.	NA	Wiebe2017
3439	Nigeria	4.77852	6.30702	Morphology	PCR (Scott	1993)	House resting indoors	NA	NA	NA	NA	NA	NA	NA	2009	2009	NA	NA	NA	NA	Ebenezer A	Noutcha AEM	Agi PI	Okiwelu SN	Commander T: Spatial distribution of the sibling species of Anopheles gambiae sensu lato (Diptera: Culicidae) and malaria prevalence in Bayelsa State	Nigeria. Parasites & Vectors 2014	7.	NA	Wiebe2017
3440	Nigeria	4.77852	6.30702	Morphology	PCR (Scott	1993)	House resting indoors	NA	NA	NA	NA	NA	NA	NA	2010	2010	NA	NA	NA	NA	Ebenezer A	Noutcha AEM	Agi PI	Okiwelu SN	Commander T: Spatial distribution of the sibling species of Anopheles gambiae sensu lato (Diptera: Culicidae) and malaria prevalence in Bayelsa State	Nigeria. Parasites & Vectors 2014	7.	NA	Wiebe2017
3444	Nigeria	4.8364	6.30128	Morphology	PCR (Scott	1993)	House resting indoors	NA	NA	NA	NA	NA	NA	NA	2008	2008	NA	NA	NA	NA	Ebenezer A	Noutcha AEM	Agi PI	Okiwelu SN	Commander T: Spatial distribution of the sibling species of Anopheles gambiae sensu lato (Diptera: Culicidae) and malaria prevalence in Bayelsa State	Nigeria. Parasites & Vectors 2014	7.	NA	Wiebe2017
3445	Nigeria	4.8364	6.30128	Morphology	PCR (Scott	1993)	House resting indoors	NA	NA	NA	NA	NA	NA	NA	2009	2009	NA	NA	NA	NA	Ebenezer A	Noutcha AEM	Agi PI	Okiwelu SN	Commander T: Spatial distribution of the sibling species of Anopheles gambiae sensu lato (Diptera: Culicidae) and malaria prevalence in Bayelsa State	Nigeria. Parasites & Vectors 2014	7.	NA	Wiebe2017
3446	Nigeria	4.8364	6.30128	Morphology	PCR (Scott	1993)	House resting indoors	NA	NA	NA	NA	NA	NA	NA	2010	2010	NA	NA	NA	NA	Ebenezer A	Noutcha AEM	Agi PI	Okiwelu SN	Commander T: Spatial distribution of the sibling species of Anopheles gambiae sensu lato (Diptera: Culicidae) and malaria prevalence in Bayelsa State	Nigeria. Parasites & Vectors 2014	7.	NA	Wiebe2017
3519	Cameroon	2.33054	9.85515	PCR (Scott	1993)	PCR (Favia	2001)	Man biting	House resting indoors	Resting outdoors	Light trap	NA	NA	NA	NA	1998	1998	NA	NA	NA	NA	Antonio-Nkondjio C	Kerah-Hinzoumbe C	Simard F	Awono-Ambene P	Chouaibou M	Tchuinkam T	Fontenille D: Complexity of the malaria vectorial system in Cameroon: contribution of secondary vectors to malaria transmission. J Med Entomol 2006	43:1215-1221.	NA	Wiebe2017
3520	Cameroon	2.33054	9.85515	PCR (Scott	1993)	PCR (Favia	2001)	Man biting	House resting indoors	Resting outdoors	Light trap	NA	NA	NA	NA	1999	1999	NA	NA	NA	NA	Antonio-Nkondjio C	Kerah-Hinzoumbe C	Simard F	Awono-Ambene P	Chouaibou M	Tchuinkam T	Fontenille D: Complexity of the malaria vectorial system in Cameroon: contribution of secondary vectors to malaria transmission. J Med Entomol 2006	43:1215-1221.	NA	Wiebe2017
3521	Cameroon	2.33054	9.85515	PCR (Scott	1993)	PCR (Favia	2001)	Man biting	House resting indoors	Resting outdoors	Light trap	NA	NA	NA	NA	2000	2000	NA	NA	NA	NA	Antonio-Nkondjio C	Kerah-Hinzoumbe C	Simard F	Awono-Ambene P	Chouaibou M	Tchuinkam T	Fontenille D: Complexity of the malaria vectorial system in Cameroon: contribution of secondary vectors to malaria transmission. J Med Entomol 2006	43:1215-1221.	NA	Wiebe2017
3522	Cameroon	2.33054	9.85515	PCR (Scott	1993)	PCR (Favia	2001)	Man biting	House resting indoors	Resting outdoors	Light trap	NA	NA	NA	NA	2001	2001	NA	NA	NA	NA	Antonio-Nkondjio C	Kerah-Hinzoumbe C	Simard F	Awono-Ambene P	Chouaibou M	Tchuinkam T	Fontenille D: Complexity of the malaria vectorial system in Cameroon: contribution of secondary vectors to malaria transmission. J Med Entomol 2006	43:1215-1221.	NA	Wiebe2017
3523	Cameroon	2.33054	9.85515	PCR (Scott	1993)	PCR (Favia	2001)	Man biting	House resting indoors	Resting outdoors	Light trap	NA	NA	NA	NA	2002	2002	NA	NA	NA	NA	Antonio-Nkondjio C	Kerah-Hinzoumbe C	Simard F	Awono-Ambene P	Chouaibou M	Tchuinkam T	Fontenille D: Complexity of the malaria vectorial system in Cameroon: contribution of secondary vectors to malaria transmission. J Med Entomol 2006	43:1215-1221.	NA	Wiebe2017
3524	Cameroon	2.33054	9.85515	PCR (Scott	1993)	PCR (Favia	2001)	Man biting	House resting indoors	Resting outdoors	Light trap	NA	NA	NA	NA	2003	2003	NA	NA	NA	NA	Antonio-Nkondjio C	Kerah-Hinzoumbe C	Simard F	Awono-Ambene P	Chouaibou M	Tchuinkam T	Fontenille D: Complexity of the malaria vectorial system in Cameroon: contribution of secondary vectors to malaria transmission. J Med Entomol 2006	43:1215-1221.	NA	Wiebe2017
3575	Equatorial Guinea	3.46097	8.53752	PCR	NA	NA	NA	NA	NA	NA	NA	NA	NA	2009	2009	NA	NA	NA	NA	Athrey G	Hodges TK	Reddy M	Overgaard HJ	Arnez A	Atue M	Abaga S	Caccone A	Slotman MA: The effective population size of malaria mosquitoes: large impact of vector control. In Plos Genetics. 2012	NA	Wiebe2017
3576	Equatorial Guinea	3.46097	8.53752	PCR	NA	NA	NA	NA	NA	NA	NA	NA	NA	2010	2010	NA	NA	NA	NA	Athrey G	Hodges TK	Reddy M	Overgaard HJ	Arnez A	Atue M	Abaga S	Caccone A	Slotman MA: The effective population size of malaria mosquitoes: large impact of vector control. In Plos Genetics. 2012	NA	Wiebe2017
3577	Equatorial Guinea	1.0971	9.72908	PCR	NA	NA	NA	NA	NA	NA	NA	NA	NA	2007	2007	NA	NA	NA	NA	Athrey G	Hodges TK	Reddy M	Overgaard HJ	Arnez A	Atue M	Abaga S	Caccone A	Slotman MA: The effective population size of malaria mosquitoes: large impact of vector control. In Plos Genetics. 2012	NA	Wiebe2017
3578	Equatorial Guinea	1.0971	9.72908	PCR	NA	NA	NA	NA	NA	NA	NA	NA	NA	2009	2009	NA	NA	NA	NA	Athrey G	Hodges TK	Reddy M	Overgaard HJ	Arnez A	Atue M	Abaga S	Caccone A	Slotman MA: The effective population size of malaria mosquitoes: large impact of vector control. In Plos Genetics. 2012	NA	Wiebe2017
3579	Equatorial Guinea	1.0971	9.72908	PCR	NA	NA	NA	NA	NA	NA	NA	NA	NA	2010	2010	NA	NA	NA	NA	Athrey G	Hodges TK	Reddy M	Overgaard HJ	Arnez A	Atue M	Abaga S	Caccone A	Slotman MA: The effective population size of malaria mosquitoes: large impact of vector control. In Plos Genetics. 2012	NA	Wiebe2017
346	United Republic of Tanzania	-5.22132	39.74296	PCR (Scott	1993)	NA	NA	NA	NA	NA	NA	NA	NA	NA	2010	2010	NA	NA	NA	NA	Haji KA	Khatib BO	Smith S	Ali AS	Devine GJ	Coetzee M	Majambere S: Challenges for malaria elimination in Zanzibar: pyrethroid resistance in malaria vectors and poor performance of long-lasting insecticide nets. Parasites & Vectors 2013	6.	NA	Wiebe2017
347	United Republic of Tanzania	-5.16421	39.80387	PCR (Scott	1993)	NA	NA	NA	NA	NA	NA	NA	NA	NA	2010	2010	NA	NA	NA	NA	Haji KA	Khatib BO	Smith S	Ali AS	Devine GJ	Coetzee M	Majambere S: Challenges for malaria elimination in Zanzibar: pyrethroid resistance in malaria vectors and poor performance of long-lasting insecticide nets. Parasites & Vectors 2013	6.	NA	Wiebe2017
348	United Republic of Tanzania	-5.1033	39.80197	PCR (Scott	1993)	NA	NA	NA	NA	NA	NA	NA	NA	NA	2010	2010	NA	NA	NA	NA	Haji KA	Khatib BO	Smith S	Ali AS	Devine GJ	Coetzee M	Majambere S: Challenges for malaria elimination in Zanzibar: pyrethroid resistance in malaria vectors and poor performance of long-lasting insecticide nets. Parasites & Vectors 2013	6.	NA	Wiebe2017
349	United Republic of Tanzania	-5.06142	39.78674	PCR (Scott	1993)	NA	NA	NA	NA	NA	NA	NA	NA	NA	2010	2010	NA	NA	NA	NA	Haji KA	Khatib BO	Smith S	Ali AS	Devine GJ	Coetzee M	Majambere S: Challenges for malaria elimination in Zanzibar: pyrethroid resistance in malaria vectors and poor performance of long-lasting insecticide nets. Parasites & Vectors 2013	6.	NA	Wiebe2017
350	United Republic of Tanzania	-6.08173	39.25374	PCR (Scott	1993)	NA	NA	NA	NA	NA	NA	NA	NA	NA	2010	2010	NA	NA	NA	NA	Haji KA	Khatib BO	Smith S	Ali AS	Devine GJ	Coetzee M	Majambere S: Challenges for malaria elimination in Zanzibar: pyrethroid resistance in malaria vectors and poor performance of long-lasting insecticide nets. Parasites & Vectors 2013	6.	NA	Wiebe2017
351	United Republic of Tanzania	-6.14645	39.24993	PCR (Scott	1993)	NA	NA	NA	NA	NA	NA	NA	NA	NA	2010	2010	NA	NA	NA	NA	Haji KA	Khatib BO	Smith S	Ali AS	Devine GJ	Coetzee M	Majambere S: Challenges for malaria elimination in Zanzibar: pyrethroid resistance in malaria vectors and poor performance of long-lasting insecticide nets. Parasites & Vectors 2013	6.	NA	Wiebe2017
352	United Republic of Tanzania	-6.16549	39.21567	PCR (Scott	1993)	NA	NA	NA	NA	NA	NA	NA	NA	NA	2010	2010	NA	NA	NA	NA	Haji KA	Khatib BO	Smith S	Ali AS	Devine GJ	Coetzee M	Majambere S: Challenges for malaria elimination in Zanzibar: pyrethroid resistance in malaria vectors and poor performance of long-lasting insecticide nets. Parasites & Vectors 2013	6.	NA	Wiebe2017
353	United Republic of Tanzania	-6.20356	39.25183	PCR (Scott	1993)	NA	NA	NA	NA	NA	NA	NA	NA	NA	2010	2010	NA	NA	NA	NA	Haji KA	Khatib BO	Smith S	Ali AS	Devine GJ	Coetzee M	Majambere S: Challenges for malaria elimination in Zanzibar: pyrethroid resistance in malaria vectors and poor performance of long-lasting insecticide nets. Parasites & Vectors 2013	6.	NA	Wiebe2017
1197	Zimbabwe	-17.91667	28.68333	Morphology	PCR (Scott	1993)	Larval collection	Human baited net	Window exit trap	Animal baited net	NA	NA	NA	NA	2006	2006	NA	NA	NA	NA	Munhenga G	Masendu HT	Brooke BD	Hunt RH	Koekemoer LK: Pyrethroid resistance in the major malaria vector Anopheles arabiensis from Gwave	a malaria-endemic area in Zimbabwe. Malaria Journal 2008	7.	NA	Wiebe2017
1198	Zimbabwe	-17.91667	28.68333	Morphology	PCR (Scott	1993)	Larval collection	Human baited net	Window exit trap	Animal baited net	NA	NA	NA	NA	2008	2008	NA	NA	NA	NA	Munhenga G	Masendu HT	Brooke BD	Hunt RH	Koekemoer LK: Pyrethroid resistance in the major malaria vector Anopheles arabiensis from Gwave	a malaria-endemic area in Zimbabwe. Malaria Journal 2008	7.	NA	Wiebe2017
1225	South Africa	-27.38333	32.2	Morphology	PCR (Scott	1993)	Window exit trap	Human baited net	NA	NA	NA	NA	NA	NA	2002	2002	NA	NA	NA	NA	Hargreaves K	Hunt RH	Brooke BD	Mthembu J	Weeto MM	Awolola TS	Coetzee M: Anopheles arabiensis and An. quadriannulatus resistance to DDT in South Africa. Medical and Veterinary Entomology 2003	17:417-422.	NA	Wiebe2017
1292	South Africa	-27.38333	32.2	Morphology	PCR (Scott	1993)	Window exit trap	NA	NA	NA	NA	NA	NA	NA	2005	2005	NA	NA	NA	NA	Mouatcho JC	Munhenga G	Hargreaves K	Brooke BD	Coetzee M	Koekemoer LL: Pyrethroid resistance in a major African malaria vector Anopheles arabiensis from Mamfene	northern KwaZulu-Natal	South Africa. South African Journal of Science 2009	105:127-131.	NA	Wiebe2017
1315	United Republic of Tanzania	-6.1681	39.19467	PCR (Scott	1993)	NA	Larval collection	NA	NA	NA	NA	NA	NA	NA	2011	2011	NA	NA	NA	NA	Jones CM	Haji KA	Khatib BO	Bagi J	Mcha J	Devine GJ	Daley M	Kabula B	Ali AS	Majambere S	Ranson H: The dynamics of pyrethroid resistance in Anopheles arabiensis from Zanzibar and an assessment of the underlying genetic basis. Parasites & Vectors 2013	6.	NA	Wiebe2017
1326	United Republic of Tanzania	-4.94363	39.78107	PCR (Scott	1993)	NA	Larval collection	NA	NA	NA	NA	NA	NA	NA	2012	2012	NA	NA	NA	NA	Jones CM	Haji KA	Khatib BO	Bagi J	Mcha J	Devine GJ	Daley M	Kabula B	Ali AS	Majambere S	Ranson H: The dynamics of pyrethroid resistance in Anopheles arabiensis from Zanzibar and an assessment of the underlying genetic basis. Parasites & Vectors 2013	6.	NA	Wiebe2017
1327	United Republic of Tanzania	-4.96569	39.7074	PCR (Scott	1993)	NA	Larval collection	NA	NA	NA	NA	NA	NA	NA	2012	2012	NA	NA	NA	NA	Jones CM	Haji KA	Khatib BO	Bagi J	Mcha J	Devine GJ	Daley M	Kabula B	Ali AS	Majambere S	Ranson H: The dynamics of pyrethroid resistance in Anopheles arabiensis from Zanzibar and an assessment of the underlying genetic basis. Parasites & Vectors 2013	6.	NA	Wiebe2017
1698	United Republic of Tanzania	-4.94769	39.78805	PCR (Scott	1993)	NA	Resting outdoors in dug pit shelters	NA	NA	NA	NA	NA	NA	NA	2011	2011	NA	NA	NA	NA	Sikulu M	Majambere S	Khatib B	Ali A	Hugo L	Dowell F: Using a near-infrared spectrometer to estimate the age of anopheles mosquitoes exposed to pyrethroids. Plos One 2014	9:e90657.	NA	Wiebe2017
1728	United Republic of Tanzania	-6.16673	39.22439	Electrophoresis (Mnzava	1986)	NA	Larval collection	NA	NA	NA	NA	NA	NA	NA	1989	1989	NA	NA	NA	NA	Lines JD	Nassor NS: DDT resistance in Anopheles gambiae declines with mosquito age. Medical and Veterinary Entomology 1991	5:261-265.	NA	Wiebe2017
2242	Mozambique	-25.3683	32.83528	Morphology	PCR (Scott	1993)	House resting indoors	NA	NA	NA	NA	NA	NA	NA	2014	2014	NA	NA	NA	NA	Glunt KD	Abilio AP	Bassat Q	Bulo H	Gilbert AE	Huijben S	Manaca MN	Macete E	Alonso P	Paaijmans KP: Long-lasting insecticidal nets no longer effectively kill the highly resistant Anopheles funestus of southern Mozambique. Malaria Journal 2015	14.	NA	Wiebe2017
2297	United Republic of Tanzania	-4.94363	39.78107	PCR (Scott	1993)	NA	Larval collection	NA	NA	NA	NA	NA	NA	NA	2013	2014	NA	NA	NA	NA	Haji KA	Thawer NG	Khatib BO	Mcha JH	Rashid A	Ali AS	Jones C	Bagi J	Magesa SM	Ramsan MM	et al: Efficacy	persistence and vector susceptibility to pirimiphos-methyl (Actellic (R) 300CS) insecticide for indoor residual spraying in Zanzibar. Parasites & Vectors 2015	8.	NA	Wiebe2017
2299	United Republic of Tanzania	-5.14642	39.81531	PCR (Scott	1993)	NA	Larval collection	NA	NA	NA	NA	NA	NA	NA	2013	2014	NA	NA	NA	NA	Haji KA	Thawer NG	Khatib BO	Mcha JH	Rashid A	Ali AS	Jones C	Bagi J	Magesa SM	Ramsan MM	et al: Efficacy	persistence and vector susceptibility to pirimiphos-methyl (Actellic (R) 300CS) insecticide for indoor residual spraying in Zanzibar. Parasites & Vectors 2015	8.	NA	Wiebe2017
2300	United Republic of Tanzania	-6.17832	39.36839	PCR (Scott	1993)	NA	Larval collection	NA	NA	NA	NA	NA	NA	NA	2013	2014	NA	NA	NA	NA	Haji KA	Thawer NG	Khatib BO	Mcha JH	Rashid A	Ali AS	Jones C	Bagi J	Magesa SM	Ramsan MM	et al: Efficacy	persistence and vector susceptibility to pirimiphos-methyl (Actellic (R) 300CS) insecticide for indoor residual spraying in Zanzibar. Parasites & Vectors 2015	8.	NA	Wiebe2017
2333	Madagascar	-23.39778	43.74194	PCR (Scott	1993)	NA	Animal baited net	Outdoor light trap	NA	NA	NA	NA	NA	NA	2011	2011	NA	NA	NA	NA	Nepomichene TNJJ	Elissa N	Cardinale E	Boyer S: Species Diversity	Abundance	and Host Preferences of Mosquitoes (Diptera: Culicidae) in Two Different Ecotypes of Madagascar With Recent RVFV Transmission. Journal of Medical Entomology 2015	52:962-969.	NA	Wiebe2017
2422	Madagascar	-25.15962	46.21811	PCR (Scott	1993)	NA	Man biting indoors	Man biting outdoors	House resting indoors	NA	NA	NA	NA	NA	1996	1996	NA	NA	NA	NA	Tsy JMLP	Duchemin JB	Marrama L	Rabarison P	Le Goff G	Rajaonarivelo V	Robert V: Distribution of the species of the Anopheles gambiae complex and first evidence of Anopheles merus as a malaria vector in Madagascar. Malaria Journal 2003	2.	NA	Wiebe2017
2423	Madagascar	-25.32	45.5	PCR (Scott	1993)	NA	Man biting indoors and outdoors	House resting indoors	Larval collection	Light trap	NA	NA	NA	NA	2003	2003	NA	NA	NA	NA	Tsy JMLP	Duchemin JB	Marrama L	Rabarison P	Le Goff G	Rajaonarivelo V	Robert V: Distribution of the species of the Anopheles gambiae complex and first evidence of Anopheles merus as a malaria vector in Madagascar. Malaria Journal 2003	2.	NA	Wiebe2017
2424	Madagascar	-25.32	45.5	PCR (Scott	1993)	NA	Man biting indoors	Man biting outdoors	House resting indoors	Light trap	NA	NA	NA	NA	1996	1996	NA	NA	NA	NA	Tsy JMLP	Duchemin JB	Marrama L	Rabarison P	Le Goff G	Rajaonarivelo V	Robert V: Distribution of the species of the Anopheles gambiae complex and first evidence of Anopheles merus as a malaria vector in Madagascar. Malaria Journal 2003	2.	NA	Wiebe2017
2425	Madagascar	-25.37	45.48	PCR (Scott	1993)	NA	Man biting indoors	Larval collection	NA	NA	NA	NA	NA	NA	1996	1996	NA	NA	NA	NA	Tsy JMLP	Duchemin JB	Marrama L	Rabarison P	Le Goff G	Rajaonarivelo V	Robert V: Distribution of the species of the Anopheles gambiae complex and first evidence of Anopheles merus as a malaria vector in Madagascar. Malaria Journal 2003	2.	NA	Wiebe2017
2426	Madagascar	-25.2	45.35	PCR (Scott	1993)	NA	Man biting indoors	Man biting outdoors	NA	NA	NA	NA	NA	NA	1996	1996	NA	NA	NA	NA	Tsy JMLP	Duchemin JB	Marrama L	Rabarison P	Le Goff G	Rajaonarivelo V	Robert V: Distribution of the species of the Anopheles gambiae complex and first evidence of Anopheles merus as a malaria vector in Madagascar. Malaria Journal 2003	2.	NA	Wiebe2017
2447	Madagascar	-15.66667	46.6	PCR (Scott	1993)	NA	House resting indoors	NA	NA	NA	NA	NA	NA	NA	2003	2003	NA	NA	NA	NA	Tsy JMLP	Duchemin JB	Marrama L	Rabarison P	Le Goff G	Rajaonarivelo V	Robert V: Distribution of the species of the Anopheles gambiae complex and first evidence of Anopheles merus as a malaria vector in Madagascar. Malaria Journal 2003	2.	NA	Wiebe2017
2684	Kenya	-3.3397	40.0007	Morphology	PCR	NA	NA	NA	NA	NA	NA	NA	NA	1997	1998	NA	NA	NA	NA	Mbogo CM	Mwangangi JM	Nzovu J	Gu W	Yan G	Gunter JT	Swalm C	Keating J	Regens JL	Shililu JI	et al: Spatial and temporal heterogeneity of Anopheles mosquitoes and Plasmodium falciparum transmission along the Kenyan coast. American Journal of Tropical Medicine and Hygiene 2003	68.	NA	Wiebe2017
2685	Kenya	-2.9966	40.1953	Morphology	PCR	NA	NA	NA	NA	NA	NA	NA	NA	1997	1998	NA	NA	NA	NA	Mbogo CM	Mwangangi JM	Nzovu J	Gu W	Yan G	Gunter JT	Swalm C	Keating J	Regens JL	Shililu JI	et al: Spatial and temporal heterogeneity of Anopheles mosquitoes and Plasmodium falciparum transmission along the Kenyan coast. American Journal of Tropical Medicine and Hygiene 2003	68.	NA	Wiebe2017
2686	Kenya	-3.5385	39.6096	Morphology	PCR	NA	NA	NA	NA	NA	NA	NA	NA	1997	1998	NA	NA	NA	NA	Mbogo CM	Mwangangi JM	Nzovu J	Gu W	Yan G	Gunter JT	Swalm C	Keating J	Regens JL	Shililu JI	et al: Spatial and temporal heterogeneity of Anopheles mosquitoes and Plasmodium falciparum transmission along the Kenyan coast. American Journal of Tropical Medicine and Hygiene 2003	68.	NA	Wiebe2017
2687	Kenya	-3.1403	40.1405	Morphology	PCR	NA	NA	NA	NA	NA	NA	NA	NA	1997	1998	NA	NA	NA	NA	Mbogo CM	Mwangangi JM	Nzovu J	Gu W	Yan G	Gunter JT	Swalm C	Keating J	Regens JL	Shililu JI	et al: Spatial and temporal heterogeneity of Anopheles mosquitoes and Plasmodium falciparum transmission along the Kenyan coast. American Journal of Tropical Medicine and Hygiene 2003	68.	NA	Wiebe2017
2688	Kenya	-3.1281	40.109	Morphology	PCR	NA	NA	NA	NA	NA	NA	NA	NA	1997	1998	NA	NA	NA	NA	Mbogo CM	Mwangangi JM	Nzovu J	Gu W	Yan G	Gunter JT	Swalm C	Keating J	Regens JL	Shililu JI	et al: Spatial and temporal heterogeneity of Anopheles mosquitoes and Plasmodium falciparum transmission along the Kenyan coast. American Journal of Tropical Medicine and Hygiene 2003	68.	NA	Wiebe2017
2689	Kenya	-3.2085	40.0699	Morphology	PCR	NA	NA	NA	NA	NA	NA	NA	NA	1997	1998	NA	NA	NA	NA	Mbogo CM	Mwangangi JM	Nzovu J	Gu W	Yan G	Gunter JT	Swalm C	Keating J	Regens JL	Shililu JI	et al: Spatial and temporal heterogeneity of Anopheles mosquitoes and Plasmodium falciparum transmission along the Kenyan coast. American Journal of Tropical Medicine and Hygiene 2003	68.	NA	Wiebe2017
2690	Kenya	-3.294	40.0843	Morphology	PCR	NA	NA	NA	NA	NA	NA	NA	NA	1997	1998	NA	NA	NA	NA	Mbogo CM	Mwangangi JM	Nzovu J	Gu W	Yan G	Gunter JT	Swalm C	Keating J	Regens JL	Shililu JI	et al: Spatial and temporal heterogeneity of Anopheles mosquitoes and Plasmodium falciparum transmission along the Kenyan coast. American Journal of Tropical Medicine and Hygiene 2003	68.	NA	Wiebe2017
2691	Kenya	-3.068	40.1405	Morphology	PCR	NA	NA	NA	NA	NA	NA	NA	NA	1997	1998	NA	NA	NA	NA	Mbogo CM	Mwangangi JM	Nzovu J	Gu W	Yan G	Gunter JT	Swalm C	Keating J	Regens JL	Shililu JI	et al: Spatial and temporal heterogeneity of Anopheles mosquitoes and Plasmodium falciparum transmission along the Kenyan coast. American Journal of Tropical Medicine and Hygiene 2003	68.	NA	Wiebe2017
2692	Kenya	-3.5881	39.5266	Morphology	PCR	NA	NA	NA	NA	NA	NA	NA	NA	1997	1998	NA	NA	NA	NA	Mbogo CM	Mwangangi JM	Nzovu J	Gu W	Yan G	Gunter JT	Swalm C	Keating J	Regens JL	Shililu JI	et al: Spatial and temporal heterogeneity of Anopheles mosquitoes and Plasmodium falciparum transmission along the Kenyan coast. American Journal of Tropical Medicine and Hygiene 2003	68.	NA	Wiebe2017
2693	Kenya	-3.2599	40.0122	Morphology	PCR	NA	NA	NA	NA	NA	NA	NA	NA	1997	1998	NA	NA	NA	NA	Mbogo CM	Mwangangi JM	Nzovu J	Gu W	Yan G	Gunter JT	Swalm C	Keating J	Regens JL	Shililu JI	et al: Spatial and temporal heterogeneity of Anopheles mosquitoes and Plasmodium falciparum transmission along the Kenyan coast. American Journal of Tropical Medicine and Hygiene 2003	68.	NA	Wiebe2017
2694	Kenya	-3.924	39.7675	Morphology	PCR	NA	NA	NA	NA	NA	NA	NA	NA	1997	1998	NA	NA	NA	NA	Mbogo CM	Mwangangi JM	Nzovu J	Gu W	Yan G	Gunter JT	Swalm C	Keating J	Regens JL	Shililu JI	et al: Spatial and temporal heterogeneity of Anopheles mosquitoes and Plasmodium falciparum transmission along the Kenyan coast. American Journal of Tropical Medicine and Hygiene 2003	68.	NA	Wiebe2017
2695	Kenya	-3.7291	39.7012	Morphology	PCR	NA	NA	NA	NA	NA	NA	NA	NA	1997	1998	NA	NA	NA	NA	Mbogo CM	Mwangangi JM	Nzovu J	Gu W	Yan G	Gunter JT	Swalm C	Keating J	Regens JL	Shililu JI	et al: Spatial and temporal heterogeneity of Anopheles mosquitoes and Plasmodium falciparum transmission along the Kenyan coast. American Journal of Tropical Medicine and Hygiene 2003	68.	NA	Wiebe2017
2696	Kenya	-3.734	39.799	Morphology	PCR	NA	NA	NA	NA	NA	NA	NA	NA	1997	1998	NA	NA	NA	NA	Mbogo CM	Mwangangi JM	Nzovu J	Gu W	Yan G	Gunter JT	Swalm C	Keating J	Regens JL	Shililu JI	et al: Spatial and temporal heterogeneity of Anopheles mosquitoes and Plasmodium falciparum transmission along the Kenyan coast. American Journal of Tropical Medicine and Hygiene 2003	68.	NA	Wiebe2017
2697	Kenya	-3.633	39.733	Morphology	PCR	NA	NA	NA	NA	NA	NA	NA	NA	1997	1998	NA	NA	NA	NA	Mbogo CM	Mwangangi JM	Nzovu J	Gu W	Yan G	Gunter JT	Swalm C	Keating J	Regens JL	Shililu JI	et al: Spatial and temporal heterogeneity of Anopheles mosquitoes and Plasmodium falciparum transmission along the Kenyan coast. American Journal of Tropical Medicine and Hygiene 2003	68.	NA	Wiebe2017
2698	Kenya	-3.7034	39.7322	Morphology	PCR	NA	NA	NA	NA	NA	NA	NA	NA	1997	1998	NA	NA	NA	NA	Mbogo CM	Mwangangi JM	Nzovu J	Gu W	Yan G	Gunter JT	Swalm C	Keating J	Regens JL	Shililu JI	et al: Spatial and temporal heterogeneity of Anopheles mosquitoes and Plasmodium falciparum transmission along the Kenyan coast. American Journal of Tropical Medicine and Hygiene 2003	68.	NA	Wiebe2017
2699	Kenya	-3.5269	39.778	Morphology	PCR	NA	NA	NA	NA	NA	NA	NA	NA	1997	1998	NA	NA	NA	NA	Mbogo CM	Mwangangi JM	Nzovu J	Gu W	Yan G	Gunter JT	Swalm C	Keating J	Regens JL	Shililu JI	et al: Spatial and temporal heterogeneity of Anopheles mosquitoes and Plasmodium falciparum transmission along the Kenyan coast. American Journal of Tropical Medicine and Hygiene 2003	68.	NA	Wiebe2017
2700	Kenya	-3.6667	39.75	Morphology	PCR	NA	NA	NA	NA	NA	NA	NA	NA	1997	1998	NA	NA	NA	NA	Mbogo CM	Mwangangi JM	Nzovu J	Gu W	Yan G	Gunter JT	Swalm C	Keating J	Regens JL	Shililu JI	et al: Spatial and temporal heterogeneity of Anopheles mosquitoes and Plasmodium falciparum transmission along the Kenyan coast. American Journal of Tropical Medicine and Hygiene 2003	68.	NA	Wiebe2017
2701	Kenya	-3.9001	39.7315	Morphology	PCR	NA	NA	NA	NA	NA	NA	NA	NA	1997	1998	NA	NA	NA	NA	Mbogo CM	Mwangangi JM	Nzovu J	Gu W	Yan G	Gunter JT	Swalm C	Keating J	Regens JL	Shililu JI	et al: Spatial and temporal heterogeneity of Anopheles mosquitoes and Plasmodium falciparum transmission along the Kenyan coast. American Journal of Tropical Medicine and Hygiene 2003	68.	NA	Wiebe2017
2702	Kenya	-3.7897	39.8211	Morphology	PCR	NA	NA	NA	NA	NA	NA	NA	NA	1997	1998	NA	NA	NA	NA	Mbogo CM	Mwangangi JM	Nzovu J	Gu W	Yan G	Gunter JT	Swalm C	Keating J	Regens JL	Shililu JI	et al: Spatial and temporal heterogeneity of Anopheles mosquitoes and Plasmodium falciparum transmission along the Kenyan coast. American Journal of Tropical Medicine and Hygiene 2003	68.	NA	Wiebe2017
2703	Kenya	-3.683	39.85	Morphology	PCR	NA	NA	NA	NA	NA	NA	NA	NA	1997	1998	NA	NA	NA	NA	Mbogo CM	Mwangangi JM	Nzovu J	Gu W	Yan G	Gunter JT	Swalm C	Keating J	Regens JL	Shililu JI	et al: Spatial and temporal heterogeneity of Anopheles mosquitoes and Plasmodium falciparum transmission along the Kenyan coast. American Journal of Tropical Medicine and Hygiene 2003	68.	NA	Wiebe2017
2704	Kenya	-4.1235	39.2847	Morphology	PCR	NA	NA	NA	NA	NA	NA	NA	NA	1997	1998	NA	NA	NA	NA	Mbogo CM	Mwangangi JM	Nzovu J	Gu W	Yan G	Gunter JT	Swalm C	Keating J	Regens JL	Shililu JI	et al: Spatial and temporal heterogeneity of Anopheles mosquitoes and Plasmodium falciparum transmission along the Kenyan coast. American Journal of Tropical Medicine and Hygiene 2003	68.	NA	Wiebe2017
2705	Kenya	-4.1164	39.3695	Morphology	PCR	NA	NA	NA	NA	NA	NA	NA	NA	1997	1998	NA	NA	NA	NA	Mbogo CM	Mwangangi JM	Nzovu J	Gu W	Yan G	Gunter JT	Swalm C	Keating J	Regens JL	Shililu JI	et al: Spatial and temporal heterogeneity of Anopheles mosquitoes and Plasmodium falciparum transmission along the Kenyan coast. American Journal of Tropical Medicine and Hygiene 2003	68.	NA	Wiebe2017
2706	Kenya	-4.427	39.503	Morphology	PCR	NA	NA	NA	NA	NA	NA	NA	NA	1997	1998	NA	NA	NA	NA	Mbogo CM	Mwangangi JM	Nzovu J	Gu W	Yan G	Gunter JT	Swalm C	Keating J	Regens JL	Shililu JI	et al: Spatial and temporal heterogeneity of Anopheles mosquitoes and Plasmodium falciparum transmission along the Kenyan coast. American Journal of Tropical Medicine and Hygiene 2003	68.	NA	Wiebe2017
2707	Kenya	-4.38	39.4724	Morphology	PCR	NA	NA	NA	NA	NA	NA	NA	NA	1997	1998	NA	NA	NA	NA	Mbogo CM	Mwangangi JM	Nzovu J	Gu W	Yan G	Gunter JT	Swalm C	Keating J	Regens JL	Shililu JI	et al: Spatial and temporal heterogeneity of Anopheles mosquitoes and Plasmodium falciparum transmission along the Kenyan coast. American Journal of Tropical Medicine and Hygiene 2003	68.	NA	Wiebe2017
2708	Kenya	-4.1424	39.3906	Morphology	PCR	NA	NA	NA	NA	NA	NA	NA	NA	1997	1998	NA	NA	NA	NA	Mbogo CM	Mwangangi JM	Nzovu J	Gu W	Yan G	Gunter JT	Swalm C	Keating J	Regens JL	Shililu JI	et al: Spatial and temporal heterogeneity of Anopheles mosquitoes and Plasmodium falciparum transmission along the Kenyan coast. American Journal of Tropical Medicine and Hygiene 2003	68.	NA	Wiebe2017
2709	Kenya	-4.2668	39.5762	Morphology	PCR	NA	NA	NA	NA	NA	NA	NA	NA	1997	1998	NA	NA	NA	NA	Mbogo CM	Mwangangi JM	Nzovu J	Gu W	Yan G	Gunter JT	Swalm C	Keating J	Regens JL	Shililu JI	et al: Spatial and temporal heterogeneity of Anopheles mosquitoes and Plasmodium falciparum transmission along the Kenyan coast. American Journal of Tropical Medicine and Hygiene 2003	68.	NA	Wiebe2017
2710	Kenya	-4.601	39.1668	Morphology	PCR	NA	NA	NA	NA	NA	NA	NA	NA	1997	1998	NA	NA	NA	NA	Mbogo CM	Mwangangi JM	Nzovu J	Gu W	Yan G	Gunter JT	Swalm C	Keating J	Regens JL	Shililu JI	et al: Spatial and temporal heterogeneity of Anopheles mosquitoes and Plasmodium falciparum transmission along the Kenyan coast. American Journal of Tropical Medicine and Hygiene 2003	68.	NA	Wiebe2017
2711	Kenya	-4.183	39.533	Morphology	PCR	NA	NA	NA	NA	NA	NA	NA	NA	1997	1998	NA	NA	NA	NA	Mbogo CM	Mwangangi JM	Nzovu J	Gu W	Yan G	Gunter JT	Swalm C	Keating J	Regens JL	Shililu JI	et al: Spatial and temporal heterogeneity of Anopheles mosquitoes and Plasmodium falciparum transmission along the Kenyan coast. American Journal of Tropical Medicine and Hygiene 2003	68.	NA	Wiebe2017
2712	Kenya	-4.183	39.499	Morphology	PCR	NA	NA	NA	NA	NA	NA	NA	NA	1997	1998	NA	NA	NA	NA	Mbogo CM	Mwangangi JM	Nzovu J	Gu W	Yan G	Gunter JT	Swalm C	Keating J	Regens JL	Shililu JI	et al: Spatial and temporal heterogeneity of Anopheles mosquitoes and Plasmodium falciparum transmission along the Kenyan coast. American Journal of Tropical Medicine and Hygiene 2003	68.	NA	Wiebe2017
2713	Kenya	-4.1553	39.4541	Morphology	PCR	NA	NA	NA	NA	NA	NA	NA	NA	1997	1998	NA	NA	NA	NA	Mbogo CM	Mwangangi JM	Nzovu J	Gu W	Yan G	Gunter JT	Swalm C	Keating J	Regens JL	Shililu JI	et al: Spatial and temporal heterogeneity of Anopheles mosquitoes and Plasmodium falciparum transmission along the Kenyan coast. American Journal of Tropical Medicine and Hygiene 2003	68.	NA	Wiebe2017
2720	United Republic of Tanzania	-6.58	38.82	Chromosome banding	NA	NA	NA	NA	NA	NA	NA	NA	NA	1992	1992	NA	NA	NA	NA	Shiff CJ	Minjas JN	Hall T	Hunt RH	Lyimo S	Davis JR: Malaria infection potential of anopheline mosquitoes sampled by light trapping indoors in coastal Tanzanian villages. Medical and Veterinary Entomology 1995	9:256-262.	NA	Wiebe2017
2721	United Republic of Tanzania	-6.565	39.031	Chromosome banding	NA	NA	NA	NA	NA	NA	NA	NA	NA	1992	1992	NA	NA	NA	NA	Shiff CJ	Minjas JN	Hall T	Hunt RH	Lyimo S	Davis JR: Malaria infection potential of anopheline mosquitoes sampled by light trapping indoors in coastal Tanzanian villages. Medical and Veterinary Entomology 1995	9:256-262.	NA	Wiebe2017
2722	United Republic of Tanzania	-6.53	38.83	Chromosome banding	NA	NA	NA	NA	NA	NA	NA	NA	NA	1992	1992	NA	NA	NA	NA	Shiff CJ	Minjas JN	Hall T	Hunt RH	Lyimo S	Davis JR: Malaria infection potential of anopheline mosquitoes sampled by light trapping indoors in coastal Tanzanian villages. Medical and Veterinary Entomology 1995	9:256-262.	NA	Wiebe2017
2723	United Republic of Tanzania	-6.598	39.066	Chromosome banding	NA	NA	NA	NA	NA	NA	NA	NA	NA	1992	1992	NA	NA	NA	NA	Shiff CJ	Minjas JN	Hall T	Hunt RH	Lyimo S	Davis JR: Malaria infection potential of anopheline mosquitoes sampled by light trapping indoors in coastal Tanzanian villages. Medical and Veterinary Entomology 1995	9:256-262.	NA	Wiebe2017
2724	United Republic of Tanzania	-6.499	38.865	Chromosome banding	NA	NA	NA	NA	NA	NA	NA	NA	NA	1992	1992	NA	NA	NA	NA	Shiff CJ	Minjas JN	Hall T	Hunt RH	Lyimo S	Davis JR: Malaria infection potential of anopheline mosquitoes sampled by light trapping indoors in coastal Tanzanian villages. Medical and Veterinary Entomology 1995	9:256-262.	NA	Wiebe2017
2725	United Republic of Tanzania	-6.585	38.846	Chromosome banding	NA	NA	NA	NA	NA	NA	NA	NA	NA	1992	1992	NA	NA	NA	NA	Shiff CJ	Minjas JN	Hall T	Hunt RH	Lyimo S	Davis JR: Malaria infection potential of anopheline mosquitoes sampled by light trapping indoors in coastal Tanzanian villages. Medical and Veterinary Entomology 1995	9:256-262.	NA	Wiebe2017
2726	United Republic of Tanzania	-6.516	38.982	Chromosome banding	NA	NA	NA	NA	NA	NA	NA	NA	NA	1992	1992	NA	NA	NA	NA	Shiff CJ	Minjas JN	Hall T	Hunt RH	Lyimo S	Davis JR: Malaria infection potential of anopheline mosquitoes sampled by light trapping indoors in coastal Tanzanian villages. Medical and Veterinary Entomology 1995	9:256-262.	NA	Wiebe2017
2783	Kenya	-3.633	39.733	Morphology	PCR	NA	NA	NA	NA	NA	NA	NA	NA	2001	2001	NA	NA	NA	NA	Mwangangi JM	Mbogo CM	Nzovu JG	Kabiru EW	Mwambi H	Githure JI	Beier JC: Relationships Between Body Size of Anopheles Mosquitoes and Plasmodium falciparum Sporozoite Rates Along the Kenya Coast. Journal of the American Mosquito Control Association 2004	20:390-394.	NA	Wiebe2017
2785	Kenya	-3.6667	39.75	Morphology	PCR	NA	NA	NA	NA	NA	NA	NA	NA	2001	2001	NA	NA	NA	NA	Mwangangi JM	Mbogo CM	Nzovu JG	Kabiru EW	Mwambi H	Githure JI	Beier JC: Relationships Between Body Size of Anopheles Mosquitoes and Plasmodium falciparum Sporozoite Rates Along the Kenya Coast. Journal of the American Mosquito Control Association 2004	20:390-394.	NA	Wiebe2017
2944	United Republic of Tanzania	-4.9575	39.1348	Morphology	PCR	NA	NA	NA	NA	NA	NA	NA	NA	2011	2011	NA	NA	NA	NA	Derua YA	Alifrangis M	Hosea KM	Meyrowitsch DW	Magesa SM	Pedersen EM	Simonsen PE: Change in composition of the Anopheles gambiae complex and its possible implications for the transmission of malaria and lymphatic filariasis in north-eastern Tanzania. Malaria Journal 2012	11:1-9.	NA	Wiebe2017
2945	United Republic of Tanzania	-5.2494	39.0288	Morphology	PCR	NA	NA	NA	NA	NA	NA	NA	NA	2005	2006	NA	NA	NA	NA	Derua YA	Alifrangis M	Hosea KM	Meyrowitsch DW	Magesa SM	Pedersen EM	Simonsen PE: Change in composition of the Anopheles gambiae complex and its possible implications for the transmission of malaria and lymphatic filariasis in north-eastern Tanzania. Malaria Journal 2012	11:1-9.	NA	Wiebe2017
2946	United Republic of Tanzania	-5.2494	39.0288	Morphology	PCR	NA	NA	NA	NA	NA	NA	NA	NA	2007	2007	NA	NA	NA	NA	Derua YA	Alifrangis M	Hosea KM	Meyrowitsch DW	Magesa SM	Pedersen EM	Simonsen PE: Change in composition of the Anopheles gambiae complex and its possible implications for the transmission of malaria and lymphatic filariasis in north-eastern Tanzania. Malaria Journal 2012	11:1-9.	NA	Wiebe2017
2947	United Republic of Tanzania	-5.2494	39.0288	Morphology	PCR	NA	NA	NA	NA	NA	NA	NA	NA	2011	2011	NA	NA	NA	NA	Derua YA	Alifrangis M	Hosea KM	Meyrowitsch DW	Magesa SM	Pedersen EM	Simonsen PE: Change in composition of the Anopheles gambiae complex and its possible implications for the transmission of malaria and lymphatic filariasis in north-eastern Tanzania. Malaria Journal 2012	11:1-9.	NA	Wiebe2017
2948	Kenya	-2.9966	40.1953	Morphology	PCR	NA	NA	NA	NA	NA	NA	NA	NA	2007	2008	NA	NA	NA	NA	Kipyab PC	Khaemba BM	Mwangangi JM	Mbogo CM: The bionomics of Anopheles merus (Diptera: Culicidae) along the Kenyan coast. Parasites & Vectors 2013	6:1-6.	NA	Wiebe2017
2963	Mozambique	-26.033	32.315	Morphology	PCR	NA	NA	NA	NA	NA	NA	NA	NA	2000	2000	NA	NA	NA	NA	Okwa OO	Rasheed A	Adeyemi A	Omoyeni M	Oni L	Fayemi A	Ogunwomoju A: Anopheles species abundances	composition and vectoral competence in six areas of Lagos: Nigeria. Journal of Cell and Animal Biology 2007	1:19-23.	NA	Wiebe2017
2964	Zimbabwe	-17.818	28.6002	Morphology	PCR	Man biting indoors	Man biting outdoors	NA	NA	NA	NA	NA	NA	2001	2002	NA	NA	NA	NA	Masendu H	Hunt R	Koekemoer L	Brooke B	Govere J	Coetzee M: Anopheles merus Donitz (Diptera: Culicidae): preliminary implication as malaria vector in Zimbabwe. Acta Tropica 2005	95S:S181.	NA	Wiebe2017
2965	Mozambique	-25.8958	32.6121	Morphology	PCR	NA	NA	NA	NA	NA	NA	NA	NA	1994	1994	NA	NA	NA	NA	Mnzava AEP	Sharp BL	Cuamba N	Barreto A: Malaria vector studies in Maputo	Mozambique - implications for control. S Afr Med J 1997	87:1611-1614.	NA	Wiebe2017
2967	Mozambique	-26.033	32.315	Morphology	PCR	NA	NA	NA	NA	NA	NA	NA	NA	1994	1994	NA	NA	NA	NA	Mnzava AEP	Sharp BL	Cuamba N	Barreto A: Malaria vector studies in Maputo	Mozambique - implications for control. S Afr Med J 1997	87:1611-1614.	NA	Wiebe2017
2969	Mozambique	-25.9772	32.5901	Morphology	PCR	NA	NA	NA	NA	NA	NA	NA	NA	1994	1994	NA	NA	NA	NA	Mnzava AEP	Sharp BL	Cuamba N	Barreto A: Malaria vector studies in Maputo	Mozambique - implications for control. S Afr Med J 1997	87:1611-1614.	NA	Wiebe2017
2970	Mozambique	-25.8958	32.6121	Morphology	PCR	NA	NA	NA	NA	NA	NA	NA	NA	1994	1994	NA	NA	NA	NA	Mnzava AEP	Sharp BL	Cuamba N	Barreto A: Malaria vector studies in Maputo	Mozambique - implications for control. S Afr Med J 1997	87:1611-1614.	NA	Wiebe2017
3040	Mozambique	-25.427	32.758	Morphology	PCR	NA	NA	NA	NA	NA	NA	NA	NA	1997	1998	NA	NA	NA	NA	Aranda C: (2014) personal communication	NA	Wiebe2017
3120	Madagascar	-24.767	45.582	PCR	NA	Man biting indoors	Man biting outdoors	Light trap	House resting indoors	NA	NA	NA	NA	1994	1994	NA	NA	NA	NA	Marrama L	Jambou R	Rakotoarivony I	Leong Pock Tsi JM	Duchemin JB	Laventure S	Mouchet J	Roux J: Malaria transmission in Southern Madagascar: influence of the environment and hydro-agricultural works in sub-arid and humid regions: Part 1. Entomological investigations. Acta Tropica 2004	89:193-203.	NA	Wiebe2017
3121	Madagascar	-24.767	45.582	PCR	NA	Man biting indoors	Man biting outdoors	Light trap	House resting indoors	NA	NA	NA	NA	1995	1995	NA	NA	NA	NA	Marrama L	Jambou R	Rakotoarivony I	Leong Pock Tsi JM	Duchemin JB	Laventure S	Mouchet J	Roux J: Malaria transmission in Southern Madagascar: influence of the environment and hydro-agricultural works in sub-arid and humid regions: Part 1. Entomological investigations. Acta Tropica 2004	89:193-203.	NA	Wiebe2017
3122	Madagascar	-24.767	45.582	PCR	NA	Man biting indoors	Man biting outdoors	Light trap	House resting indoors	NA	NA	NA	NA	1996	1996	NA	NA	NA	NA	Marrama L	Jambou R	Rakotoarivony I	Leong Pock Tsi JM	Duchemin JB	Laventure S	Mouchet J	Roux J: Malaria transmission in Southern Madagascar: influence of the environment and hydro-agricultural works in sub-arid and humid regions: Part 1. Entomological investigations. Acta Tropica 2004	89:193-203.	NA	Wiebe2017
3123	Madagascar	-24.767	45.582	PCR	NA	Man biting indoors	Man biting outdoors	Light trap	House resting indoors	NA	NA	NA	NA	1997	1997	NA	NA	NA	NA	Marrama L	Jambou R	Rakotoarivony I	Leong Pock Tsi JM	Duchemin JB	Laventure S	Mouchet J	Roux J: Malaria transmission in Southern Madagascar: influence of the environment and hydro-agricultural works in sub-arid and humid regions: Part 1. Entomological investigations. Acta Tropica 2004	89:193-203.	NA	Wiebe2017
3124	Madagascar	-24.917	46.423	PCR	NA	Man biting indoors	Man biting outdoors	Light trap	House resting indoors	NA	NA	NA	NA	1994	1994	NA	NA	NA	NA	Marrama L	Jambou R	Rakotoarivony I	Leong Pock Tsi JM	Duchemin JB	Laventure S	Mouchet J	Roux J: Malaria transmission in Southern Madagascar: influence of the environment and hydro-agricultural works in sub-arid and humid regions: Part 1. Entomological investigations. Acta Tropica 2004	89:193-203.	NA	Wiebe2017
3125	Madagascar	-24.917	46.423	PCR	NA	Man biting indoors	Man biting outdoors	Light trap	House resting indoors	NA	NA	NA	NA	1995	1995	NA	NA	NA	NA	Marrama L	Jambou R	Rakotoarivony I	Leong Pock Tsi JM	Duchemin JB	Laventure S	Mouchet J	Roux J: Malaria transmission in Southern Madagascar: influence of the environment and hydro-agricultural works in sub-arid and humid regions: Part 1. Entomological investigations. Acta Tropica 2004	89:193-203.	NA	Wiebe2017
3126	Madagascar	-24.917	46.423	PCR	NA	Man biting indoors	Man biting outdoors	Light trap	House resting indoors	NA	NA	NA	NA	1996	1996	NA	NA	NA	NA	Marrama L	Jambou R	Rakotoarivony I	Leong Pock Tsi JM	Duchemin JB	Laventure S	Mouchet J	Roux J: Malaria transmission in Southern Madagascar: influence of the environment and hydro-agricultural works in sub-arid and humid regions: Part 1. Entomological investigations. Acta Tropica 2004	89:193-203.	NA	Wiebe2017
3127	Madagascar	-24.917	46.423	PCR	NA	Man biting indoors	Man biting outdoors	Light trap	House resting indoors	NA	NA	NA	NA	1997	1997	NA	NA	NA	NA	Marrama L	Jambou R	Rakotoarivony I	Leong Pock Tsi JM	Duchemin JB	Laventure S	Mouchet J	Roux J: Malaria transmission in Southern Madagascar: influence of the environment and hydro-agricultural works in sub-arid and humid regions: Part 1. Entomological investigations. Acta Tropica 2004	89:193-203.	NA	Wiebe2017
3128	United Republic of Tanzania	-6.462	38.951	morphology	PCR	Indoor light trap	House resting indoors	NA	NA	NA	NA	NA	NA	1996	1996	NA	NA	NA	NA	Temu EA	Minjas JN	Coetzee M	Hunt RH	Shiff CJ: The role of four anopheline species (Diptera: Culicidae) in malaria transmission in coastal Tanzania. Transactions of the Royal Society of Tropical Medicine and Hygiene 1998	92:152-158.	NA	Wiebe2017
3129	United Republic of Tanzania	-6.501	38.866	morphology	PCR	Indoor light trap	House resting indoors	NA	NA	NA	NA	NA	NA	1996	1996	NA	NA	NA	NA	Temu EA	Minjas JN	Coetzee M	Hunt RH	Shiff CJ: The role of four anopheline species (Diptera: Culicidae) in malaria transmission in coastal Tanzania. Transactions of the Royal Society of Tropical Medicine and Hygiene 1998	92:152-158.	NA	Wiebe2017
3130	United Republic of Tanzania	-6.5456	38.8342	morphology	PCR	Indoor light trap	House resting indoors	NA	NA	NA	NA	NA	NA	1996	1996	NA	NA	NA	NA	Temu EA	Minjas JN	Coetzee M	Hunt RH	Shiff CJ: The role of four anopheline species (Diptera: Culicidae) in malaria transmission in coastal Tanzania. Transactions of the Royal Society of Tropical Medicine and Hygiene 1998	92:152-158.	NA	Wiebe2017
3131	Mozambique	-25.9105	32.4063	PCR	NA	House resting indoors	NA	NA	NA	NA	NA	NA	NA	2000	2000	NA	NA	NA	NA	Brooke BD	Kloke G	Hunt RH	Koekemoer LL	Tem EA	Taylor ME	Small G	Hemingway J	Coetzee M: Bioassay and biochemical analyses of insecticide resistance in southern African Anopheles funestus (Diptera: Culicidae). Bulletin of Entomological Research 2001	91:265-272.	NA	Wiebe2017
3132	South Africa	-25.427	31.951	PCR	NA	Human baited net	Animal baited net	Carbon dioxide baited trap	NA	NA	NA	NA	NA	1996	1996	NA	NA	NA	NA	Dekker T	Takken W: Differential responses of mosquito sibling species Anopheles arabiensis and An. quadriannulatusto carbon dioxide	a man or a calf. Medical and Veterinary Entomology 1998	12:136-140.	NA	Wiebe2017
3133	Kenya	-3.215	40.107	PCR	NA	Larval collection	NA	NA	NA	NA	NA	NA	NA	2001	2001	NA	NA	NA	NA	Jacob BG	Arheart KL	Griffith DA	Mbogo CM	Githeko AK	Regens JL	Githure JI	Novak R	Beier JC: Evaluation of Environmental Data for Identification of Anopheles (Diptera: Culicidae) Aquatic Larval Habitats in Kisumu and Malindi	Kenya. Journal of Medical Entomology 2005	42:751-755.	NA	Wiebe2017
3134	Kenya	-3.215	40.107	PCR	NA	Larval collection	NA	NA	NA	NA	NA	NA	NA	2002	2002	NA	NA	NA	NA	Jacob BG	Arheart KL	Griffith DA	Mbogo CM	Githeko AK	Regens JL	Githure JI	Novak R	Beier JC: Evaluation of Environmental Data for Identification of Anopheles (Diptera: Culicidae) Aquatic Larval Habitats in Kisumu and Malindi	Kenya. Journal of Medical Entomology 2005	42:751-755.	NA	Wiebe2017
3135	Kenya	-3.215	40.107	PCR	NA	Larval collection	NA	NA	NA	NA	NA	NA	NA	2003	2003	NA	NA	NA	NA	Jacob BG	Arheart KL	Griffith DA	Mbogo CM	Githeko AK	Regens JL	Githure JI	Novak R	Beier JC: Evaluation of Environmental Data for Identification of Anopheles (Diptera: Culicidae) Aquatic Larval Habitats in Kisumu and Malindi	Kenya. Journal of Medical Entomology 2005	42:751-755.	NA	Wiebe2017
3136	Mozambique	-25.966	32.465	PCR	NA	Man biting indoors	House resting indoors	NA	NA	NA	NA	NA	NA	1995	1996	NA	NA	NA	NA	Donnelly MJ	Cuamba N	Charlwood JD	Collins FH	Townson H: Population structure in the malaria vector	Anopheles arabiensis Patton	in East Africa. Heredity 1999	83:408-417.	NA	Wiebe2017
3137	Mozambique	-23.715	35.299	PCR	NA	House resting indoors	Light trap	NA	NA	NA	NA	NA	NA	2001	2001	NA	NA	NA	NA	OâBrochta DA	Subramanian RA	Orsetti J	Peckham E	Nolan N	Arensburger P	Atkinson PW	Charlwood DJ: hAT element population genetics in AnophelesÂ gambiae s.l. in Mozambique. Genetica 2006	127:185-198.	NA	Wiebe2017
3138	Mozambique	-23.715	35.299	PCR	NA	House resting indoors	Light trap	NA	NA	NA	NA	NA	NA	2003	2003	NA	NA	NA	NA	OâBrochta DA	Subramanian RA	Orsetti J	Peckham E	Nolan N	Arensburger P	Atkinson PW	Charlwood DJ: hAT element population genetics in AnophelesÂ gambiae s.l. in Mozambique. Genetica 2006	127:185-198.	NA	Wiebe2017
3139	United Republic of Tanzania	-6.839	39.259	morphology	PCR	Man biting indoors	Man biting outdoors	NA	NA	NA	NA	NA	NA	2006	2006	NA	NA	NA	NA	GeissbÃ¼hler Y	Chaki P	Emidi B	Govella NJ	Shirima R	Mayagaya V	Mtasiwa D	Mshinda H	Fillinger U	Lindsay SW	et al: Interdependence of domestic malaria prevention measures and mosquito-human interactions in urban Dar es Salaam	Tanzania. Malaria Journal 2007	6:1-17.	NA	Wiebe2017
3140	Kenya	-3.218	40.108	PCR	NA	Larval collection	NA	NA	NA	NA	NA	NA	NA	2001	2002	NA	NA	NA	NA	Impoinvil DE	Keating J	Chowdhury RR	Duncan R	Cardenas G	Ahmad S	Mbogo CM	Githure JI	Beier JC: The association between distance to water pipes and water bodies positive for anopheline mosquitoes (Diptera: Culicidae) in the urban community of Malindi	Kenya. Journal of Vector Ecology 2007	32:319-327.	NA	Wiebe2017
3141	Kenya	-3.615	39.855	PCR	NA	NA	NA	NA	NA	NA	NA	NA	NA	1998	1998	NA	NA	NA	NA	Wang-Sattler R	Blandin S	Ning Y	Blass C	Dolo G	TourÃ© YT	Torre Ad	Lanzaro GC	Steinmetz LM	Kafatos FC	Zheng L: Mosaic Genome Architecture of the <italic>Anopheles gambiae</italic> Species Complex. Plos One 2007	2:e1249.	NA	Wiebe2017
3142	United Republic of Tanzania	-6.8284	39.243	morphology	PCR	House resting indoors	Indoor light trap	Man biting outdoors	Larval collection	NA	NA	NA	NA	2005	2006	NA	NA	NA	NA	Fillinger U	Kannady K	William G	Vanek M	Dongus S	Nyika D	Geissbuhler Y	Chaki P	Govella N	Mathenge E: A tool box for operational mosquito larval control; preliminary results and early lessons from the Urban Malaria Control Programme in Dar es Salaam. Malaria J 2008	7.	NA	Wiebe2017
3143	Mozambique	-23.717	35.301	PCR	NA	NA	NA	NA	NA	NA	NA	NA	NA	NA	NA	NA	NA	NA	2008	Parmakelis A	Slotman MA	Marshall JC	Awono-Ambene PH	Antonio-Nkondjio C	Simard F	Caccone A	Powell JR: The molecular evolution of four anti-malarial immune genes in the Anopheles gambiae species complex. BMC Evolutionary Biology 2008	8:1-15.	NA	Wiebe2017
3144	South Africa	-22.9667	31.25	Isoenzyme electrophoresis	PCR	NA	NA	NA	NA	NA	NA	NA	NA	NA	NA	NA	NA	NA	1997	Cornel AJ	Coetzee M	Van Rensburg AJ	Koekemoer LL	Hunt RH	Collins FH: Ribosomal DNA-Polymerase Chain Reaction Assay Discriminates between Anopheles quadriannulatus and An. merus (Diptera: Culicidae). Journal of Medical Entomology 1997	34:573-577.	NA	Wiebe2017
3145	United Republic of Tanzania	-6.445	38.898	Chromosome banding	PCR	NA	NA	NA	NA	NA	NA	NA	NA	1994	1994	NA	NA	NA	NA	MARA/ARMA (2009) Distribution records of Anopheles gambiae species	http://mara-database.org/mara/	accessed 31 Aug 2009.	NA	Wiebe2017
3146	South Africa	-23.4	31.4333	PCR	NA	Carbon dioxide baited trap	Larval collection	NA	NA	NA	NA	NA	NA	1994	1994	NA	NA	NA	NA	MARA/ARMA (2009) Distribution records of Anopheles gambiae species	http://mara-database.org/mara/	accessed 31 Aug 2009.	NA	Wiebe2017
3147	South Africa	-25.4333	31.9333	PCR	NA	NA	NA	NA	NA	NA	NA	NA	NA	1996	1996	NA	NA	NA	NA	MARA/ARMA (2009) Distribution records of Anopheles gambiae species	http://mara-database.org/mara/	accessed 31 Aug 2009.	NA	Wiebe2017
3286	South Africa	-22.88961	31.03958	Morphology	PCR (Scott	1993)	Man biting outdoors	Carbon dioxide baited trap	Larval collection	NA	NA	NA	NA	NA	2010	2010	NA	NA	NA	NA	Munhenga G	Brooke BD	Spillings B	Essop L	Hunt RH	Midzi S	Govender D	Braack L	Koekemoer LL: Field study site selection	species abundance and monthly distribution of anopheline mosquitoes in the northern Kruger National Park	South Africa. Malaria Journal 2014	13.	NA	Wiebe2017
3287	South Africa	-23.01308	31.23757	Morphology	PCR (Scott	1993)	Larval collection	NA	NA	NA	NA	NA	NA	NA	2011	2012	NA	NA	NA	NA	Munhenga G	Brooke BD	Spillings B	Essop L	Hunt RH	Midzi S	Govender D	Braack L	Koekemoer LL: Field study site selection	species abundance and monthly distribution of anopheline mosquitoes in the northern Kruger National Park	South Africa. Malaria Journal 2014	13.	NA	Wiebe2017
3288	South Africa	-23.00809	31.23426	Morphology	PCR (Scott	1993)	Larval collection	NA	NA	NA	NA	NA	NA	NA	2011	2012	NA	NA	NA	NA	Munhenga G	Brooke BD	Spillings B	Essop L	Hunt RH	Midzi S	Govender D	Braack L	Koekemoer LL: Field study site selection	species abundance and monthly distribution of anopheline mosquitoes in the northern Kruger National Park	South Africa. Malaria Journal 2014	13.	NA	Wiebe2017
3359	Mozambique	-25.45	32.76667	Morphology	PCR (Scott	1993)	House resting indoors	Resting outdoors in dug pit shelters	Resting outdoors in shelters	Window exit trap	NA	NA	NA	NA	2009	2009	NA	NA	NA	NA	Kloke RG	Nhamahanga E	Hunt RH	Coetzee M: Vectorial status and insecticide resistance of Anopheles funestus from a sugar estate in southern Mozambique. Parasites & Vectors 2011	4.	NA	Wiebe2017
NA	Angola	-12.574	13.403	NA	NA	NA	NA	NA	NA	Benguela	Benguela	Lobito	Encarta	NA	NA	Adults	Larvae		An listeri	NA	NA	Ribeiro H	Casaca VMR	Cochofel JALP (1964). A malaria survey in the Lobito-Catumbela region	Angola (Portuguese West Africa). Anais do Instituto de Medicina Tropical	21: 337-351; Drame PM	Poinsignon A	Besnard P	Le Mire J	Dos-Santos MA	Sow CS	Cornelie S	Foumane V	Toto JC	Sembene M	Boulanger D	Simondon F	Fortes F	Carnevale P	Remoue F (2010b). Human antibody response to Anopheles gambiae saliva: an immuno-epidemiological biomarker to evaluate the efficacy of insecticide-treated nets in malaria vector control. American Journal of Tropical Medicine & Hygiene	83: 115-121; Drame PM	Poinsignon A	Besnard P	Cornelie S	Le Mire J	Toto JC	Foumane V	Dos-Santos MA	Sembne M
NA	Angola	-12.3616	13.5488	NA	NA	NA	NA	NA	NA	Benguela	Lobito	Caponte	Google Earth	NA	NA	Adults	Larvae		An listeri	NA	NA	Carnevale P	Toto JC	Besnard P	Santos MA	Fortes F	Allan R	Manguin S (2015). Spatio-temporal variations of Anopheles coluzzii and An. gambiae and their Plasmodium infectivity rates in Lobito	Angola. Journal of Vector Ecology	40: 172-179	Kyalo2017
NA	Angola	-12.429	13.547	NA	NA	NA	NA	NA	NA	Benguela	Lobito	Catumbela	Encarta	NA	NA	Adults	Larvae		An listeri	NA	NA	Ribeiro H	Casaca VMR	Cochofel JALP (1964). A malaria survey in the Lobito-Catumbela region	Angola (Portuguese West Africa). Anais do Instituto de Medicina Tropical	21: 337-351	Kyalo2017
NA	Angola	-12.3719	13.5947	NA	NA	NA	NA	NA	NA	Benguela	Lobito	Liro	Google Earth	NA	NA	Adults	Larvae		An listeri	NA	NA	Carnevale P	Toto JC	Besnard P	Santos MA	Fortes F	Allan R	Manguin S (2015). Spatio-temporal variations of Anopheles coluzzii and An. gambiae and their Plasmodium infectivity rates in Lobito	Angola. Journal of Vector Ecology	40: 172-179	Kyalo2017
NA	Angola	-12.3701	13.5378	NA	NA	NA	NA	NA	NA	Benguela	Lobito	Lobito (Airfield area)	Google Earth	NA	NA	Adults	Larvae		An listeri	NA	NA	Gandara AF (1956). Subsido para o estude dos 'Culicidae' (Diptera) de Angola. Anais do Instituto de Medicina Tropical	13: 387-418; Cambournac FJC (1955). Relatrio das actividades da misso de prospeco de endemias em Angola (1951-1954). Nova Lisboa	pp. 62	Kyalo2017
NA	Angola	-12.361	13.53	NA	NA	NA	NA	NA	NA	Benguela	Lobito	Lobito town	Encarta	NA	NA	Adults	Larvae		An listeri	NA	NA	Carnevale P	Toto JC	Besnard P	Santos MA	Fortes F	Allan R	Manguin S (2015). Spatio-temporal variations of Anopheles coluzzii and An. gambiae and their Plasmodium infectivity rates in Lobito	Angola. Journal of Vector Ecology	40: 172-179; Marie A	Ronca R	Poinsignon A	Lombardo F	Drame PM	Cornelie S	Besnard P	Le Mire J	Fiorentino G	Fortes F	Carnevale P	Remoue F	Arc B (2015). The Anopheles gambiae cE5 salivary protein: a sensitive biomarker to evaluate the efficacy of insecticide-treated nets in malaria vector control. Microbes & Infection	17: 409-416	Kyalo2017
NA	Angola	-12.338	13.5526	NA	NA	NA	NA	NA	NA	Benguela	Lobito	Lobito Velho	Google Earth	NA	NA	Adults	Larvae		An listeri	NA	NA	Carnevale P	Toto JC	Besnard P	Santos MA	Fortes F	Allan R	Manguin S (2015). Spatio-temporal variations of Anopheles coluzzii and An. gambiae and their Plasmodium infectivity rates in Lobito	Angola. Journal of Vector Ecology	40: 172-179	Kyalo2017
NA	Angola	-12.3277	13.5644	NA	NA	NA	NA	NA	NA	Benguela	Lobito	Restinga	Google Earth	NA	NA	Adults	Larvae		An listeri	NA	NA	Carnevale P	Toto JC	Besnard P	Santos MA	Fortes F	Allan R	Manguin S (2015). Spatio-temporal variations of Anopheles coluzzii and An. gambiae and their Plasmodium infectivity rates in Lobito	Angola. Journal of Vector Ecology	40: 172-179	Kyalo2017
NA	Angola	-12.3593	13.553	NA	NA	NA	NA	NA	NA	Benguela	Lobito	San Joao	Combination	NA	NA	Adults	Larvae		An listeri	NA	NA	Toto JC	Besnard P	Le Mire J	Almeida DS	Dos Santos MA	Fortes F	Foumane V	Simard F	Awono-Ambene HP	Carnevale P (2011). Preliminary evaluation of the insecticide susceptibility in Anopheles gambiae and Culex quinquefasciatus from Lobito (Angola)	using WHO standard assay. Bulletin de la Socit de Pathologie Exotique	104: 307-312; Carnevale P	Toto JC	Besnard P	Santos MA	Fortes F	Allan R	Manguin S (2015). Spatio-temporal variations of Anopheles coluzzii and An. gambiae and their Plasmodium infectivity rates in Lobito	Angola. Journal of Vector Ecology	40: 172-179	Kyalo2017
NA	Angola	-12.359	13.5505	NA	NA	NA	NA	NA	NA	Benguela	Lobito	Sonamet-Yard	Google Earth	NA	NA	Adults	Larvae		An listeri	NA	NA	Carnevale P	Toto JC	Besnard P	Santos MA	Fortes F	Allan R	Manguin S (2015). Spatio-temporal variations of Anopheles coluzzii and An. gambiae and their Plasmodium infectivity rates in Lobito	Angola. Journal of Vector Ecology	40: 172-179	Kyalo2017
NA	Angola	-11.208	13.849	NA	NA	NA	NA	NA	NA	Cuanza Sul	Sumbe	Sumbe	Encarta	NA	NA	Larvae			NA	NA	Ceita JGV (1988). Relatorio de missao sobre a situacao epidemiologica do paludismo em Angola. Proj ANG/MAL/001	pp. 20	Kyalo2017
NA	Angola	-8.6847	13.4441	NA	NA	NA	NA	NA	NA	Luanda	Cacuaco	13 km N of Cacuaco	Combination	NA	NA	Adults	Larvae			NA	NA	Ribeiro H & Ramos HC (1975). Research on the mosquitoes of Angola. VI - The genus Anopheles Meigen	1818 (Diptera	Culicidae). Check-list with new records	keys to the females and larvae	distribution and bioecological notes. Garcia de Orta	Serie Zoologia	4: 1-40; op cit report by Davidson (1967)	Kyalo2017
NA	Angola	-8.776	13.367	NA	NA	NA	NA	NA	NA	Luanda	Cacuaco	Cacuaco	Encarta	NA	NA	Adults	Larvae			NA	NA	Ribeiro H & Ramos HC (1975). Research on the mosquitoes of Angola. VI - The genus Anopheles Meigen	1818 (Diptera	Culicidae). Check-list with new records	keys to the females and larvae	distribution and bioecological notes. Garcia de Orta	Serie Zoologia	4: 1-40; Ceita JGV (1988). Relatorio de missao sobre a situacao epidemiologica do paludismo em Angola. Proj ANG/MAL/001	pp. 20	Kyalo2017
NA	Angola	-8.848	13.562	NA	NA	NA	NA	NA	NA	Luanda	Cacuaco	Funda	Encarta	NA	NA	Adults	Larvae			NA	NA	Ribeiro H & Ramos HC (1975). Research on the mosquitoes of Angola. VI - The genus Anopheles Meigen	1818 (Diptera	Culicidae). Check-list with new records	keys to the females and larvae	distribution and bioecological notes. Garcia de Orta	Serie Zoologia	4: 1-40; Ceita JGV (1988). Relatorio de missao sobre a situacao epidemiologica do paludismo em Angola. Proj ANG/MAL/001	pp. 20; Cuamba N	Choi KS	Townson H (2006). Malaria vectors in Angola: distribution of species and molecular forms of the Anopheles gambiae complex	their pyrethroid insecticide knockdown resistance (kdr) status and Plasmodium falciparum sporozoite rates. Malaria Journal	5: 2; Choi KS & Townson H (2012). Evidence for X-linked introgression between molecular forms of Anopheles gambiae from Angola. Medical & Veterinary Entomology	26: 218-227	Kyalo2017
NA	Angola	-8.8249	13.3132	NA	NA	NA	NA	NA	NA	Luanda	Luanda	Cazenga 2	GeoNames	NA	NA	Adults	Larvae			NA	NA	Ceita JGV (1988). Relatorio de missao sobre a situacao epidemiologica do paludismo em Angola. Proj ANG/MAL/001	pp. 20; Calzetta M	Santolamazza F	Carrara GC	Cani PJ	Fortes F	Di Deco MA	della Torre A	Petrarca V (2008). Distribution and chromosomal characterization of the Anopheles gambiae complex in Angola. American Journal of Tropical Medicine & Hygiene	78: 169-175	Kyalo2017
NA	Angola	-8.8029	13.2589	NA	NA	NA	NA	NA	NA	Luanda	Luanda	Mateba	Google Earth	NA	NA	Adults			NA	NA	Calzetta M	Santolamazza F	Carrara GC	Cani PJ	Fortes F	Di Deco MA	della Torre A	Petrarca V (2008). Distribution and chromosomal characterization of the Anopheles gambiae complex in Angola. American Journal of Tropical Medicine & Hygiene	78: 169-175	Kyalo2017
NA	Angola	-8.8081	13.2393	NA	NA	NA	NA	NA	NA	Luanda	Luanda	Nazar	Google Earth	NA	NA	Adults			NA	NA	Calzetta M	Santolamazza F	Carrara GC	Cani PJ	Fortes F	Di Deco MA	della Torre A	Petrarca V (2008). Distribution and chromosomal characterization of the Anopheles gambiae complex in Angola. American Journal of Tropical Medicine & Hygiene	78: 169-175	Kyalo2017
NA	Angola	-8.8077	13.297	NA	NA	NA	NA	NA	NA	Luanda	Luanda	N'Gola Kiluanga	Google Earth	NA	NA	Larvae		An listeri	NA	NA	Ceita JGV (1988). Relatorio de missao sobre a situacao epidemiologica do paludismo em Angola. Proj ANG/MAL/001	pp. 20	Kyalo2017
NA	Angola	-9.3123	13.1602	NA	NA	NA	NA	NA	NA	Luanda	Viana	Barra do Cuanza	Google Earth	NA	NA	Adults	Larvae			NA	NA	Ribeiro H & Ramos HC (1975). Research on the mosquitoes of Angola. VI - The genus Anopheles Meigen	1818 (Diptera	Culicidae). Check-list with new records	keys to the females and larvae	distribution and bioecological notes. Garcia de Orta	Serie Zoologia	4: 1-40; Ceita JGV (1988). Relatorio de missao sobre a situacao epidemiologica do paludismo em Angola. Proj ANG/MAL/001	pp. 20	Kyalo2017
NA	Angola	-8.9638	13.0518	NA	NA	NA	NA	NA	NA	Luanda	Viana	Mussulo	Google Earth	NA	NA	Adults	Larvae			NA	NA	Ceita JGV (1988). Relatorio de missao sobre a situacao epidemiologica do paludismo em Angola. Proj ANG/MAL/001	pp. 20; Calzetta M	Santolamazza F	Carrara GC	Cani PJ	Fortes F	Di Deco MA	della Torre A	Petrarca V (2008). Distribution and chromosomal characterization of the Anopheles gambiae complex in Angola. American Journal of Tropical Medicine & Hygiene	78: 169-175; Janeira F	Vicente JL	Kanganje Y	Moreno M	Do Rosrio VE	Cravo P	Pinto J (2008). A primer-introduced restriction analysis-polymerase chain reaction method to detect knockdown resistance mutations in Anopheles gambiae. Journal of Medical Entomology	45: 237-441	Kyalo2017
NA	Angola	-9.051	13.1	NA	NA	NA	NA	NA	NA	Luanda	Viana	Samba Grande	Encarta	NA	NA	Adults	Larvae		An listeri	NA	NA	Ceita JGV (1988). Relatorio de missao sobre a situacao epidemiologica do paludismo em Angola. Proj ANG/MAL/001	pp. 20; Ramos L (1988). Memorandum sent to Director General concerning "Report of activities about Malaria". ANG/MAL/001	Dated 23rd September 1988	Kyalo2017
NA	Angola	-8.898	13.347	NA	NA	NA	NA	NA	NA	Luanda	Viana	Viana	Encarta	NA	NA	Adults			NA	NA	Calzetta M	Santolamazza F	Carrara GC	Cani PJ	Fortes F	Di Deco MA	della Torre A	Petrarca V (2008). Distribution and chromosomal characterization of the Anopheles gambiae complex in Angola. American Journal of Tropical Medicine & Hygiene	78: 169-175	Kyalo2017
NA	Angola	-15.186	12.156	NA	NA	NA	NA	NA	NA	Namibe	Namibe	Namibe	Encarta	NA	NA	Adults	Larvae		An azevedoi	An listeri	NA	NA	Ribeiro H & Ramos HC (1975). Research on the mosquitoes of Angola. VI - The genus Anopheles Meigen	1818 (Diptera	Culicidae). Check-list with new records	keys to the females and larvae	distribution and bioecological notes. Garcia de Orta	Serie Zoologia	4: 1-40; Ribeiro H (1969). Research on the mosquitoes of Angola. IV. Description of Anopheles (Cellia) azevedoi sp. nov. (Diptera	Culicidae). Anais da Escola Nacional de Sade Pblica e de Medicina Tropical	3: 113-123; Ceita JGV (1988). Relatorio de missao sobre a situacao epidemiologica do paludismo em Angola. Proj ANG/MAL/001	pp. 20; Calzetta M	Santolamazza F	Carrara GC	Cani PJ	Fortes F	Di Deco MA	della Torre A	Petrarca V (2008). Distribution and chromosomal characterization of the Anopheles gambiae complex in Angola. American Journal of Tropical Medicine & Hygiene	78: 169-175; Santolamazza F	Calzetta M	Etang J	Barrese E	Dia I	Caccone A	Donnelly MJ	Petrarca V	Simard F	Pinto J
NA	Angola	-6.1224	12.3615	NA	NA	NA	NA	NA	NA	Zaire	Soyo	Kikudo	Other	NA	NA	Adults			NA	NA	Calzetta M	Santolamazza F	Carrara GC	Cani PJ	Fortes F	Di Deco MA	della Torre A	Petrarca V (2008). Distribution and chromosomal characterization of the Anopheles gambiae complex in Angola. American Journal of Tropical Medicine & Hygiene	78: 169-175; Santolamazza F	Calzetta M	Etang J	Barrese E	Dia I	Caccone A	Donnelly MJ	Petrarca V	Simard F	Pinto J	della Torre A (2008). Distribution of knock-down resistance mutations in Anopheles gambiae molecular forms in west and west-central Africa. Malaria Journal	7: 74	Kyalo2017
NA	Angola	-6.1259	12.3601	NA	NA	NA	NA	NA	NA	Zaire	Soyo	Matajor	Other	NA	NA	Adults			NA	NA	Calzetta M	Santolamazza F	Carrara GC	Cani PJ	Fortes F	Di Deco MA	della Torre A	Petrarca V (2008). Distribution and chromosomal characterization of the Anopheles gambiae complex in Angola. American Journal of Tropical Medicine & Hygiene	78: 169-175	Kyalo2017
NA	Benin	6.45	2.35	NA	NA	NA	NA	NA	NA	Atlantique	Abomey-calavi	Abomey-Calavi	Google Earth	NA	NA	Adults	Larvae		An hargreavesi	NA	NA	Hamon J	Rickenbach A	Robert P (1956). Seconde contribution  lÕtude des moustiques du Dahomey avec quelques notes sur ceux du Togo. Annales de Parasitologie Humaine et Compare	31: 619-635; Chippaux JP	Massougbodji A	Akogbeto M	Josse R	Zohoun T	Sadeler BC (1990). [Development of chemoresistance of Plasmodium falciparum to chloroquine and mefloquine in Benin between 1980 and 1989]. Bulletin de la Socit de Pathologie Exotique	83: 320-329; Akogbto M (1992). tude des aspects pidmiologiques du paludisme ctier lagunaire au Bnin. Thse de Doctorat s Sciences	Universit de Paris XI; Akogbto M (2000). Le paludisme ctier lagunaire  Cotonou : donnes entomologiques. Cahiers d'tudes et de Recherches Francophones/Sant	10: 267-275; Asidi A	N'Guessan R	Akogbeto M	Curtis C	Rowland M (2012). Loss of household protection from use of insecticide-treated nets against pyrethroid-resistant mosquitoes	Benin. Emerging Infectious Disease	18: 1101-1106	Kyalo2017
NA	Benin	6.466	2.416	NA	NA	NA	NA	NA	NA	Atlantique	So-ava	Ganvi	Encarta	NA	NA	Adults	Larvae			NA	NA	Chippaux JP	Massougbodji A	Akogbeto M	Josse R	Zohoun T	Sadeler BC (1990). [Development of chemoresistance of Plasmodium falciparum to chloroquine and mefloquine in Benin between 1980 and 1989]. Bulletin de la Socit de Pathologie Exotique	83: 320-329; Akogbeto PM & Nahum A (1996) . [Impact of deltamethrin impregnated mosquito nets on the transmission of malaria in the coastal lagoon area	Benin]. Bulletin de la Socit de Pathologie Exotique	89: 291-298; Akogbeto M & Romano R (1999). [Infectivity of Anopheles melas vis-a-vis Plasmodium falciparum in the coastal lagoon area of Benin]. Bulletin de la Socit de Pathologie Exotique	92: 57-61; Akogbto M & Yakoubou S (1999). [Resistance of malaria vectors to pyrethrins used for impregnating mosquito nets in Benin	West Africa]. Bulletin de la Socit de Pathologie Exotique	92: 123-130; Akogbto M (2000). Le paludisme ctier lagunaire  Cotonou : donnes entomologiques. Cahiers d'tudes et de Recherches Francophones/Sant	10: 267-275; Akogbeto M (1995). [Entomological study on the malaria transmission in coastal and lagoon areas: the case of a village built on a brackish lake]. Annales de la Socit Belge de Mdecine Tropicale	75: 219-227	Kyalo2017
NA	Benin	6.3667	2.45	NA	NA	NA	NA	NA	NA	Littoral	Cotonou	Agbalilam	Combination	NA	NA	Adults	Larvae			NA	NA	Akogbeto M	Di Deco MA	Romano R	Coluzzi M (1988). Analisi comparativa del ruolo vettore di Anopheles gambiae e An. melas nella zona lagunare costiera del Benin. Parassitologia	30: 7-8; Akogbto M (1992). tude des aspects pidmiologiques du paludisme ctier lagunaire au Bnin. Thse de Doctorat s Sciences	Universit de Paris XI; Akogbeto M & Romano R (1999). [Infectivity of Anopheles melas vis-a-vis Plasmodium falciparum in the coastal lagoon area of Benin]. Bulletin de la Socit de Pathologie Exotique	92: 57-61; Akogbto M & Yakoubou S (1999). [Resistance of malaria vectors to pyrethrins used for impregnating mosquito nets in Benin	West Africa]. Bulletin de la Socit de Pathologie Exotique	92: 123-130; della Torre A	Fanello C	Akogbeto M	Dossou-yovo J	Favia G	Petrarca V	Coluzzi M (2001). Molecular evidence of incipient speciation within Anopheles gambiae s.s. in West Africa. Insect Molecular Biology	10:9-18; della Torre A	Tu Z	Petrarca V (2005). On the distribution and genetic differentiation of Anopheles gambiae s.s. molecular forms. Insect Biochemistry and Molecular Biology	35: 755-769; Akogbto M (2000). Le paludisme ctier lagunaire  Cotonou : donnes entomologiques. Cahiers d'tudes et de Recherches Francophones/Sant	10: 267-275; Gentile G	Slotman M	Ketmaier V	Powell JR	Caccone A (2001). Attempts to molecularly distinguish cryptic taxa in Anopheles gambiae s.s. Insect Molecular Biology	10: 25-32; Azoun N	Akpon R	Padonou GG	Oussou O
NA	Benin	6.355	2.437	NA	NA	NA	NA	NA	NA	Littoral	Cotonou	Agblangandan	Encarta	NA	NA	Adults	Larvae			NA	NA	Chippaux J-P	Akogbeto M (1991). Le paludisme urbain-lagunaire : enqute longitudinale  Cotonou. In : Robert Vincent (ed.)	Chippaux Jean-Philippe (ed.)	Diomand L. (ed.) Le paludisme en Afrique de l'Ouest : tudes entomologiques et pidmiologiques en zone rizicole et en milieu urbain. Paris : ORSTOM	1991	p. 37-53. (Etudes et Thses); Chippaux JP	Massougbodji A	Akogbeto M	Josse R	Zohoun T	Sadeler BC (1990). [Development of chemoresistance of Plasmodium falciparum to chloroquine and mefloquine in Benin between 1980 and 1989]. Bulletin de la Socit de Pathologie Exotique	83: 320-329; Yadouleton AW	Padonou G	Asidi A	Moiroux N	Bio-Banganna S	Corbel V	N'guessan R	Gbenou D	Yacoubou I	Gazard K	Akogbeto MC (2010). Insecticide resistance status in Anopheles gambiae in Southern Benin. Malaria Journal	9: 83;Azoun N	Oss R	Azondekon R	Alia R	Oussou O	Gnanguenon V
NA	Benin	6.3667	2.4333	NA	NA	NA	NA	NA	NA	Littoral	Cotonou	Cotonou	Encarta	NA	NA	Adults	Larvae		An obscurus	NA	NA	Le Moal (1906). tude sur les Moustiques en Afrique occidentale franaise. Annales d'Hygine et de Mdecine Coloniales	9: 181-219; Bauvallet H (1928). Essai de lutte antilarvaire par l'emploi de poudre larvicide	dans une zone inonde du Bas-Dahomey. Bulletin de la Socit de Pathologie Exotique	21: 323-325; Huttel J (1950). Note sur la rpartition des moustiques dans le Bas-Dahomey. Bulletin de la Socit de Pathologie Exotique	43: 563-566; Hamon J	Adam JP	Grjebine A (1956). Observations sur la rpartition et le comportement des anophles de l'Afrique-Equatoriale Franaise	du Cameroun et de l'Afrique Occidentale. Bulletin of World Health Organization	15: 549-591; Hamon J	Garrett-Jones C (1963). La rsistance aux insecticides chez des vecteurs majeurs du paludisme et son importance oprationnelle. Bulletin de l'Organisation Mondiale de la Sant	28Ê: 1-24; Coz J (1973). Contribution a lÕetude du complexe A. gambiae repartition geographique et saisonnire en Afrique de l'Ouest. Cahiers ORSTOM	Srie Entomologie Mdicale et Parasitologie	11: 3-31; Weill M	Chandre F	Brengues C	Manguin S	Akogbeto M	Pasteur N	Guillet	P	Raymond M (2000). The kdr mutation occurs in the Mopti form of Anopheles gambiae s.s. through introgression. Insect Molecular Biology	9: 451-455; Akogbto M (2000). Le paludisme ctier lagunaire  Cotonou : donnes entomologiques. Cahiers d'tudes et de Recherches Francophones/Sant	10: 267-275; Chandre F	Darrier F	Manga L	Akogbeto M	Faye O	Mouchet J
NA	Benin	6.35	2.4667	NA	NA	NA	NA	NA	NA	Littoral	Cotonou	Cotonou Centre	Other	NA	NA	Adults			NA	NA	Akogbto M (2000). Le paludisme ctier lagunaire  Cotonou : donnes entomologiques. Cahiers d'tudes et de Recherches Francophones/Sant	10: 267-275; Akogbto M (1992). tude des aspects pidmiologiques du paludisme ctier lagunaire au Bnin. Thse de Doctorat s Sciences	Universit de Paris XI.	Kyalo2017
NA	Benin	6.3633	2.474	NA	NA	NA	NA	NA	NA	Littoral	Cotonou	Donaten	Google Earth	NA	NA	Adults			NA	NA	Akogbto M (1992). tude des aspects pidmiologiques du paludisme ctier lagunaire au Bnin. Thse de Doctorat s Sciences	Universit de Paris XI; Akogbto M (2000). Le paludisme ctier lagunaire  Cotonou : donnes entomologiques. Cahiers d'tudes et de Recherches Francophones/Sant	10: 267-275	Kyalo2017
NA	Benin	6.3896	2.3985	NA	NA	NA	NA	NA	NA	Littoral	Cotonou	Fifadji	Google Earth	NA	NA	Adults	Larvae			NA	NA	Akogbeto M & Romano R (1999). [Infectivity of Anopheles melas vis-a-vis Plasmodium falciparum in the coastal lagoon area of Benin]. Bulletin de la Socit de Pathologie Exotique	92: 57-61; Akogbto M & Yakoubou S (1999). [Resistance of malaria vectors to pyrethrins used for impregnating mosquito nets in Benin	West Africa]. Bulletin de la Socit de Pathologie Exotique	92: 123-130; Akogbto M (2000). Le paludisme ctier lagunaire  Cotonou : donnes entomologiques. Cahiers d'tudes et de Recherches Francophones/Sant	10: 267-275; Asidi A	N'Guessan R	Akogbeto M	Curtis C	Rowland M (2012). Loss of household protection from use of insecticide-treated nets against pyrethroid-resistant mosquitoes	Benin. Emerging Infectious Disease	18: 1101-1106; Yadouleton AW	Padonou G	Asidi A	Moiroux N	Bio-Banganna S	Corbel V	N'guessan R	Gbenou D	Yacoubou I	Gazard K	Akogbeto MC (2010). Insecticide resistance status in Anopheles gambiae in Southern Benin. Malaria Journal	9: 83	Kyalo2017
NA	Benin	6.3558	2.3629	NA	NA	NA	NA	NA	NA	Littoral	Cotonou	Fiygnon	Google Earth	NA	NA	Adults			NA	NA	Akogbto M (1992). tude des aspects pidmiologiques du paludisme ctier lagunaire au Bnin. Thse de Doctorat s Sciences	Universit de Paris XI; Akogbto M (2000). Le paludisme ctier lagunaire  Cotonou : donnes entomologiques. Cahiers d'tudes et de Recherches Francophones/Sant	10: 267-275	Kyalo2017
NA	Benin	6.3765	2.4045	NA	NA	NA	NA	NA	NA	Littoral	Cotonou	Houyiho	Google Earth	NA	NA	Adults	Larvae			NA	NA	Akogbeto MC	Djouaka R	Noukpo H (2005). [Use of agricultural insecticides in Benin]. Bulletin de la Socit de Pathologie Exotique	98: 400-405; Akogbto MC	Djouaka RF	Kind-Gazard DA (2006). Screening of pesticide residues in soil and water samples from agricultural settings. Malaria Journal	5: 22; Yadouleton AW	Asidi A	Djouaka RF	Brama J	Agossou CD	Akogbeto MC (2009). Development of vegetable farming: a cause of the emergence of insecticide resistance in populations of Anopheles gambiae in urban areas of Benin. Malaria Journal	9: 204; Yadoulton A	N'guessan R	Allagb H	Asidi A	Boko M	Osse R	Padonou G	Kind G	Akogbto M (2010). The impact of the expansion of urban vegetable farming on malaria transmission in major cities of Benin. Parasites & Vectors	3: 118; Agossa FR	Jones C	Akogbto M	Ranson H (2013). The molecular basis of the spread of pyrethroids and DDT resistance in field population of the major malaria vector Anopheles gambiae M form from BENIN	West Africa. 6th Pan-African Malaria Conference ÒMoving towards malaria elimination: Investing in research and controlÓ Abstract L10: 143; Yadouleton A	NÕGuessan R	Akogbeto M (2013). The impact of the expansion of urban vegetable farming on malaria transmission in major cities of Benin. 6th Pan-African Malaria Conference ÒMoving towards malaria elimination: Investing in research and controlÓ Abstract P808: 492
NA	Benin	6.38	2.43	NA	NA	NA	NA	NA	NA	Littoral	Cotonou	Ladji	Combination	NA	NA	Adults	Larvae			NA	NA	Chippaux J-P	Akogbeto M (1991). Le paludisme urbain-lagunaire : enqute longitudinale  Cotonou. In : Robert Vincent (ed.)	Chippaux Jean-Philippe (ed.)	Diomand L. (ed.) Le paludisme en Afrique de l'Ouest : tudes entomologiques et pidmiologiques en zone rizicole et en milieu urbain. Paris : ORSTOM	1991	p. 37-53. (Etudes et Thses); Akogbto M	Chippaux JP	Coluzzi M (1992). Le paludisme urbain ctier  Cotonou (Rpublique du Bnin). Revue Epidemiologie et Sant Publique	40: 233-239; Akogbto M (1992). tude des aspects pidmiologiques du paludisme ctier lagunaire au Bnin. Thse de Doctorat s Sciences	Universit de Paris XI; Akogbeto M	Di Deco MA	Romano R	Coluzzi M (1988). Analisi comparativa del ruolo vettore di Anopheles gambiae e An. melas nella zona lagunare costiera del Benin. Parassitologia	30: 7-8; Akogbeto M & Romano R (1999). [Infectivity of Anopheles melas vis-a-vis Plasmodium falciparum in the coastal lagoon area of Benin]. Bulletin de la Socit de Pathologie Exotique	92: 57-61; Akogbto M & Yakoubou S (1999). [Resistance of malaria vectors to pyrethrins used for impregnating mosquito nets in Benin	West Africa]. Bulletin de la Socit de Pathologie Exotique	92: 123-130; Akogbto M (2000). Le paludisme ctier lagunaire  Cotonou : donnes entomologiques. Cahiers d'tudes et de Recherches Francophones/Sant	10: 267-275; N'guessan R	Corbel V	Akogbto M	Rowland M (2007). Reduced efficacy of insecticide treated nets and indoor residual spraying for malaria control in pyrethroid resistance area	Benin. Emerging Infectious Diseases	13: 199-206; NÕGuessan R	Boko P	Odjo A	Chabi J	Akogbeto M	Rowland M (2010). Control of pyrethroid and DDT-resistant Anopheles gambiae by application of indoor residual spraying or mosquito nets treated with a long-lasting organophosphate insecticide
NA	Benin	6.37	1.95	NA	NA	NA	NA	NA	NA	Mono	Come	Nazoum	Other	NA	NA	Adults			NA	NA	Akogbto M (2000). Le paludisme ctier lagunaire  Cotonou : donnes entomologiques. Cahiers d'tudes et de Recherches Francophones/Sant	10: 267-275	Kyalo2017
NA	Benin	6.3034	1.8401	NA	NA	NA	NA	NA	NA	Mono	Grand-popo	Adjaha-Konho	Google Earth	NA	NA	Adults	Larvae			NA	NA	Lingenfelser A	Rydzanicz K	Kaiser A	Becker N (2010). Mosquito fauna and perspectives for integrated control of urban vector-mosquito populations in Southern Benin (West Africa). Annals of Agricultural & Environmental Medicine	17: 49-57	Kyalo2017
NA	Benin	6.2804	1.8225	NA	NA	NA	NA	NA	NA	Mono	Grand-popo	Grand Popo	Geonames	NA	NA	Adults	Larvae			NA	NA	Huttel V (1950). Note sur la rpartition des moustiques dans le Bas-Dahomey. Bulletin de la Socit de Pathologie Exotique	43: 563-566; Lingenfelser A	Rydzanicz K	Kaiser A	Becker N (2010). Mosquito fauna and perspectives for integrated control of urban vector-mosquito populations in Southern Benin (West Africa). Annals of Agricultural & Environmental Medicine	17: 49-57; Assogba BS	Milesi P	Djogbnou LS	Berthomieu A	Makoundou P	Baba-Moussa LS	Fiston-Lavier AS	Belkhir K	Labb P	Weill M (2016). The ace-1 locus is amplified in all resistant Anopheles gambiae mosquitoes: fitness consequences of homogeneous and heterogeneous duplications. PLOS Biology	14: e2000618	Kyalo2017
NA	Benin	6.2857	1.8441	NA	NA	NA	NA	NA	NA	Mono	Grand-popo	Hv	Combination	NA	NA	Adults			NA	NA	Akogbeto M & Romano R (1999). [Infectivity of Anopheles melas vis-a-vis Plasmodium falciparum in the coastal lagoon area of Benin]. Bulletin de la Socit de Pathologie Exotique	92: 57-61; Akogbto M (2000). Le paludisme ctier lagunaire  Cotonou : donnes entomologiques. Cahiers d'tudes et de Recherches Francophones/Sant	10: 267-275	Kyalo2017
NA	Benin	6.7002	2.5	NA	NA	NA	NA	NA	NA	Oueme	Adjohoun	Adjohoun	Google Earth	NA	NA	Adults	Larvae			NA	NA	Yadouleton AW	Padonou G	Asidi A	Moiroux N	Bio-Banganna S	Corbel V	N'guessan R	Gbenou D	Yacoubou I	Gazard K	Akogbeto MC (2010). Insecticide resistance status in Anopheles gambiae in Southern Benin. Malaria Journal	9: 83; Sandeu MM	Moussiliou A	Moiroux N	Padonou GG	Massougbodji A	Corbel V	Ndam NT (2012). Optimized Pan-species and speciation duplex real-time PCR assays for Plasmodium parasites detection in malaria vectors. PLoS One	7:e52719; Oss R	Gnanguenon V	Szonlin M	Akpon R	Padonou G	Yadoulton A	Akogbto MC (2012). Relationship between the presence of Kdr and Ace-1 mutations and infection with Plasmodium falciparum in Anopheles gambiae s.s. in Benin. Journal of Parasitology & Vector Biology	4: 31-39; Oss RA	Akpon R	Sovi A
NA	Benin	6.4893	2.5571	NA	NA	NA	NA	NA	NA	Oueme	Aguegue	Aguegue	Google Earth	NA	NA	Adults	Larvae			NA	NA	Hamon J	Rickenbach A	Robert P (1956). Seconde contribution  lÕtude des moustiques du Dahomey avec quelques notes sur ceux du Togo. Annales de Parasitologie Humaine et Compare	31: 619-635; Gouissi FM	Edorh AP	Salifou S	Guedenon P	Boni G	Djenontin A	Montcho SA	Akogbeto M	Boko M (2012). Comparative study of effectiveness of three arms of Combination Therapy Artemisinin based (ACTs) on children under 5 years in the commune of Aguegues in Benin. Continental Journal of Pharmaceutical Sciences	6: 1-9	Kyalo2017
NA	Benin	6.4902	2.5506	NA	NA	NA	NA	NA	NA	Oueme	Aguegue	Akpadon	Combination	NA	NA	Adults			NA	NA	Gouissi FM	Salifou S	Edorh AP	Yadouleton AW	Sedjame RA	Govoetchan R	Dougnon V	Akogbeto M (2012). Impacts of insecticide-treated plastic sheeting (ITPS) on malaria transmission in the commune of Agugus in Benin. Journal of Biodiversity & Environmental Sciences	2: 14-22	Kyalo2017
NA	Benin	6.517	2.533	NA	NA	NA	NA	NA	NA	Oueme	Aguegue	Avabodji	Encarta	NA	NA	Adults			NA	NA	Gouissi FM	Salifou S	Edorh AP	Djenontin A	Hounkpatin ASY	Dougnon V	Montcho SA	Akogbeto M	Boko M (2012). Vectorial composition and dynamics transmission of malaria in Agugus	a fluvial	lagoon	coastal and lacustrine commune of Benin. International Journal of Biosciences	2: 50-57	Kyalo2017
NA	Benin	6.522	2.5364	NA	NA	NA	NA	NA	NA	Oueme	Aguegue	Djkp	Other	NA	NA	Adults			NA	NA	Gouissi FM	Salifou S	Edorh AP	Yadouleton AW	Sedjame RA	Govoetchan R	Dougnon V	Akogbeto M (2012). Impacts of insecticide-treated plastic sheeting (ITPS) on malaria transmission in the commune of Agugus in Benin. Journal of Biodiversity & Environmental Sciences	2: 14-22	Kyalo2017
NA	Benin	6.4833	2.5333	NA	NA	NA	NA	NA	NA	Oueme	Aguegue	Houedeme	Google Earth	NA	NA	Adults			NA	NA	Gouissi FM	Salifou S	Edorh AP	Djenontin A	Hounkpatin ASY	Dougnon V	Montcho SA	Akogbeto M	Boko M (2012). Vectorial composition and dynamics transmission of malaria in Agugus	a fluvial	lagoon	coastal and lacustrine commune of Benin. International Journal of Biosciences	2: 50-57	Kyalo2017
NA	Benin	6.4523	2.5395	NA	NA	NA	NA	NA	NA	Oueme	Aguegue	Zougame	Other	NA	NA	Adults			NA	NA	Gouissi FM	Salifou S	Edorh AP	Djenontin A	Hounkpatin ASY	Dougnon V	Montcho SA	Akogbeto M	Boko M (2012). Vectorial composition and dynamics transmission of malaria in Agugus	a fluvial	lagoon	coastal and lacustrine commune of Benin. International Journal of Biosciences	2: 50-57	Kyalo2017
NA	Benin	6.501	2.579	NA	NA	NA	NA	NA	NA	Oueme	Akpro-misserete	Luho	Other	NA	NA	Adults	Larvae			NA	NA	Yadouleton AW	Padonou G	Asidi A	Moiroux N	Bio-Banganna S	Corbel V	N'guessan R	Gbenou D	Yacoubou I	Gazard K	Akogbeto MC (2010). Insecticide resistance status in Anopheles gambiae in Southern Benin. Malaria Journal	9: 83	Kyalo2017
NA	Benin	6.4784	2.6325	NA	NA	NA	NA	NA	NA	Oueme	Porto-novo	Djassin	Google Earth	NA	NA	Adults			NA	NA	Akogbto M (2000). Le paludisme ctier lagunaire  Cotonou : donnes entomologiques. Cahiers d'tudes et de Recherches Francophones/Sant	10: 267-275	Kyalo2017
NA	Benin	6.479	2.632	NA	NA	NA	NA	NA	NA	Oueme	Porto-novo	Porto Novo	Encarta	NA	NA	Adults	Larvae		An obscurus	NA	NA	Le Moal (1906). tude sur les Moustiques en Afrique occidentale franaise. Annales d'Hygine et de Mdecine Coloniales	9: 181-219; Bauvallet H	Bruchan N	Aguessy C (1930). [Malaria Epidemic Index in Porto-Novo (Dahomey)]. Bulletin of the Society of Tropical Pathology and its Subsidiaries in West Africa and Madagascar	23:122-125; Huttel J (1950). Note sur la rpartition des moustiques dans le Bas-Dahomey. Bulletin de la Socit de Pathologie Exotique	43: 563-566; Hamon J (1954). Contribution a lÕetude des Culicides de la region de Porto-Novo (Dahomey). Annales de Parasitologie Humaine et Compare	29: 588-594; citing Huttel; Hamon J (1954). Contribution  lÕtude des Culicids de la rgion de Porto Novo (Bas-Dahomey). Annales de Parasitologie Humaine Compare	29: 588-594; Davidson G (1966). Distribution Records of Member Species of the Anopheles Gambiae Complex (identifications Up to May 1966). WHO/Mal/66.570; Coz J	Hamon J (1964)Ê: Le complexe Anopheles gambiae en Afrique Occidentale. Estratto dalla Rivista di Malariologia	43Ê: 233-244; Coz J (1973). Contribution a lÕetude du complexe A. gambiae repartition geographique et saisonnire en Afrique de l'Ouest. Cahiers ORSTOM	Srie Entomologie Mdicale et Parasitologie	11: 3-31; Vincke E (1956). Rapport sur un voyage en Afrique Occidentale Francaise	au Togo et au Cameroun. WHO Archives	AFRO-3	30th April 1956	Pp. 41	Kyalo2017
NA	Benin	6.43	2.64	NA	NA	NA	NA	NA	NA	Oueme	Seme-kpodji	Akron	Combination	NA	NA	Adults	Larvae			NA	NA	Yadouleton AW	Asidi A	Djouaka RF	Brama J	Agossou CD	Akogbeto MC (2009). Development of vegetable farming: a cause of the emergence of insecticide resistance in populations of Anopheles gambiae in urban areas of Benin. Malaria Journal	9: 204; Yadoulton A	N'guessan R	Allagb H	Asidi A	Boko M	Osse R	Padonou G	Kind G	Akogbto M (2010). The impact of the expansion of urban vegetable farming on malaria transmission in major cities of Benin. Parasites & Vectors	3: 118; Akogbto M	Padonou G	Gbnou D	Irish S	Yadouleton A (2010). Bendiocarb	a potential alternative against pyrethroid resistant Anopheles gambiae in Benin	West Africa. Malaria Journal	9Ê: 204; NÕGuessan R	Asidi A	Boko P	Odjo A	Knols B	Akogbeto M
NA	Benin	6.4341	2.5977	NA	NA	NA	NA	NA	NA	Oueme	Seme-kpodji	Djgbadji	Combination	NA	NA	Adults	Larvae			NA	NA	Akogbto M (1992). tude des aspects pidmiologiques du paludisme ctier lagunaire au Bnin. Thse de Doctorat s Sciences	Universit de Paris XI; Akogbeto M	Di Deco MA	Romano R	Coluzzi M (1988). Analisi comparativa del ruolo vettore di Anopheles gambiae e An. melas nella zona lagunare costiera del Benin. Parassitologia	30: 7-8; Akogbeto M & Romano R (1999). [Infectivity of Anopheles melas vis-a-vis Plasmodium falciparum in the coastal lagoon area of Benin]. Bulletin de la Socit de Pathologie Exotique	92: 57-61; Akogbto M (2000). Le paludisme ctier lagunaire  Cotonou : donnes entomologiques. Cahiers d'tudes et de Recherches Francophones/Sant	10: 267-275; Assogba BS	Djogbnou L	Saizonou J	Diabat A	Dabir RK	Moiroux N	Gilles J	Makoutod M	Baldet T (2014). Characterization of swarming and mating behaviour between Anopheles coluzzii and Anopheles melas in a sympatry area of Benin. Acta Tropica	132 Suppl.: S53ÐS63	Kyalo2017
NA	Benin	6.4304	2.6164	NA	NA	NA	NA	NA	NA	Oueme	Seme-kpodji	Djeregbe	Google Earth	NA	NA	Adults	Larvae			NA	NA	Padonou GG	Sezonlin M	Oss R	Aizoun N	Ok-Agbo F	Oussou O	Gbdjissi G	Akogbto M (2012). Impact of three years of large scale Indoor Residual Spraying (IRS) and Insecticide Treated Nets (ITNs) interventions on insecticide resistance in Anopheles gambiae s.l. in Benin. Parasites & Vectors	5: 72; Akogbeto M	Padonou GG	Bankole HS	Gazard DK	Gbedjissi GL (2011). Dramatic decrease in malaria transmission after large-scale indoor residual spraying with bendiocarb in Benin	an area of high resistance of Anopheles gambiae to pyrethroids. American Journal of Tropical Medicine & Hygiene	85: 586-593;Oss R	Aikpon R	Padonou GG	Oussou O	Yadoulton A	Akogbto M (2012). Evaluation of the efficacy of bendiocarb in indoor residual spraying against pyrethroid resistant malaria vectors in Benin: results of the third campaign. Parasites & Vectors	5: 163;Padonou GG	Gbedjissi G	Yadouleton A	Azondekon R	Razack O	Oussou O	Gnanguenon V	Rock A
NA	Benin	6.4241	2.5478	NA	NA	NA	NA	NA	NA	Oueme	Seme-kpodji	Ktonou	Google Earth	NA	NA	Adults	Larvae			NA	NA	Ross Institute of Tropical Hygiene (1975). Mosquito studies July - December 1975; Progress Report number 30. Unpublished document; Akogbto M (1992). tude des aspects pidmiologiques du paludisme ctier lagunaire au Bnin. Thse de Doctorat s Sciences	Universit de Paris XI; Akogbeto M	Di Deco MA	Romano R	Coluzzi M (1988). Analisi comparativa del ruolo vettore di Anopheles gambiae e An. melas nella zona lagunare costiera del Benin. Parassitologia	30: 7-8; Akogbeto M & Romano R (1999). [Infectivity of Anopheles melas vis-a-vis Plasmodium falciparum in the coastal lagoon area of Benin]. Bulletin de la Socit de Pathologie Exotique	92: 57-61; Akogbto M & Yakoubou S (1999). [Resistance of malaria vectors to pyrethrins used for impregnating mosquito nets in Benin	West Africa]. Bulletin de la Socit de Pathologie Exotique	92: 123-130; Akogbto M (2000). Le paludisme ctier lagunaire  Cotonou : donnes entomologiques. Cahiers d'tudes et de Recherches Francophones/Sant	10: 267-275; Padonou GG	Sezonlin M	Oss R	Aizoun N	Ok-Agbo F	Oussou O	Gbdjissi G	Akogbto M (2012). Impact of three years of large scale Indoor Residual Spraying (IRS) and Insecticide Treated Nets (ITNs) interventions on insecticide resistance in Anopheles gambiae s.l. in Benin. Parasites & Vectors	5: 72; Akogbeto M	Padonou GG	Bankole HS	Gazard DK	Gbedjissi GL (2011). Dramatic decrease in malaria transmission after large-scale indoor residual spraying with bendiocarb in Benin	an area of high resistance of Anopheles gambiae to pyrethroids. American Journal of Tropical Medicine & Hygiene	85: 586-593; Padonou GG	Gbedjissi G	Yadouleton A	Azondekon R	Razack O
NA	Benin	6.434	2.65	NA	NA	NA	NA	NA	NA	Oueme	Seme-kpodji	Tohou	Encarta	NA	NA	Adults	Larvae			NA	NA	Hamon J	Rickenbach A	Robert P (1956). Seconde contribution  lÕtude des moustiques du Dahomey avec quelques notes sur ceux du Togo. Annales de Parasitologie Humaine et Compare	31: 619-635.	Kyalo2017
NA	Benin	7.011	2.623	NA	NA	NA	NA	NA	NA	Plateau	Adja-ouere	Adja-Were	Other	NA	NA	Adults	Larvae			NA	NA	Yadouleton AW	Padonou G	Asidi A	Moiroux N	Bio-Banganna S	Corbel V	N'guessan R	Gbenou D	Yacoubou I	Gazard K	Akogbeto MC (2010). Insecticide resistance status in Anopheles gambiae in Southern Benin. Malaria Journal	9: 83	Kyalo2017
NA	Benin	6.6766	2.7187	NA	NA	NA	NA	NA	NA	Plateau	Ifangni	Ifangni	Google Earth	NA	NA	Adults	Larvae			NA	NA	Yadouleton AW	Padonou G	Asidi A	Moiroux N	Bio-Banganna S	Corbel V	N'guessan R	Gbenou D	Yacoubou I	Gazard K	Akogbeto MC (2010). Insecticide resistance status in Anopheles gambiae in Southern Benin. Malaria Journal	9: 83; Anagonou R & Akogbeto M (2013). Relationship between the stage of parturity and the infection with Plasmodium falciparum in Anopheles gambiae. 6th Pan-African Malaria Conference ÒMoving towards malaria elimination: Investing in research and controlÓ Abstract P064: 254	Kyalo2017
NA	Benin	7.1947	2.6668	NA	NA	NA	NA	NA	NA	Plateau	Pobe	Onigbolo	Combination	NA	NA	Larvae			NA	NA	Sovi A	Djgb I	Soumanou L	Tokponnon F	Gnanguenon V	Azondkon R	Ok-Agbo F	Ok M	Adchoubou A	Massougbodji A	Corbel V	Akogbto M (2014). Microdistribution of the resistance of malaria vectors to deltamethrin in the region of Plateau (southeastern Benin) in preparation for an assessment of the impact of resistance on the effectiveness of Long Lasting Insecticidal Nets (LLINs). BMC Infectious Diseases	14:103; Yadoulton AW	Padonou G	Asidi A	Moiroux N	Bio-Banganna S	Corbel V	N'Guessan R	Gbenou D	Yacoubou I	Gazard K	Akogbeto MC (2010b). Insecticide resistance status in Anopheles gambiae in Southern Benin. Malaria Journal	9: 83	Kyalo2017
NA	Benin	6.984	2.681	NA	NA	NA	NA	NA	NA	Plateau	Pobe	Pob	Encarta	NA	NA	Adults	Larvae		An hargreavesi	NA	NA	Hamon J	Adam JP	Grjebine A (1956). Observations sur la rpartition et le comportement des anophles de l'Afrique-Equatoriale Franaise	du Cameroun et de l'Afrique Occidentale. Bulletin of World Health Organization	15: 549-591; Yadouleton AW	Padonou G	Asidi A	Moiroux N	Bio-Banganna S	Corbel V	N'guessan R	Gbenou D	Yacoubou I	Gazard K	Akogbeto MC (2010). Insecticide resistance status in Anopheles gambiae in Southern Benin. Malaria Journal	9: 83	Kyalo2017
NA	Cameroon	3.7775	9.6611	NA	NA	NA	NA	NA	NA	Littoral	Wouri	Mboko	Combination	NA	NA	Adults			NA	NA	Bafort JM & Petrarca V (1983). Contribution to the knowledge of Anopheles melas and An. gambiae in West Africa. Annales de la Societe Belge de Mdecine Tropicale	63: 167-170	Kyalo2017
NA	Cameroon	2.378	9.828	NA	NA	NA	NA	NA	NA	Sud	Ocean	Campo	GPS	NA	NA	Adults	An carnevalei (of nili complex)		NA	NA	Ayala D	Costantini C	Ose K	Kamdem GC	Antonio-Nkondjio C	Agbor JP	Awono-Ambene P	Fontenille D	Simard F (2009). Habitat suitability and ecological niche profile of major malaria vectors in Cameroon. Malaria Journal	8: 307; Simard F	Ayala D	Kamdem GC	Pombi M	Etouna J	Ose K	Fotsing JM	Fontenille D	Besansky NJ	Costantini C (2009). Ecological niche partitioning between Anopheles gambiae molecular forms in Cameroon: the ecological side of speciation. BMC Ecology	9: 17	Kyalo2017
NA	Cameroon	2.3328	9.856	NA	NA	NA	NA	NA	NA	Sud	Ocean	Ipono	GPS	NA	NA	Adults	Larvae			NA	NA	Antonio-Nkondjio C	Kerah CH	Simard F	Awono-Ambene P	Chouaibou M	Tchuinkam T	Fontenille D (2006). Complexity of the malaria vectorial system in Cameroon: contribution of secondary vectors to malaria transmission. Journal of Medical Entomology	43: 1215-1221; Ayala D	Costantini C	Ose K	Kamdem GC	Antonio-Nkondjio C	Agbor JP	Awono-Ambene P	Fontenille D	Simard F (2009). Habitat suitability and ecological niche profile of major malaria vectors in Cameroon. Malaria Journal	8: 307; Nwane P	Etang J	Chouaibou M	Toto JC	Kerah-Hinzoumb C	Mimpfoundi R	Awono-Ambene HP	Simard F (2009). Trends in DDT and pyrethroid resistance in Anopheles gambiae s.s. populations from urban and agro-industrial settings in southern Cameroon. BMC Infectious Diseases	9: 163; Wondji C	Frdric S	Petrarca V	Etang J
NA	Cameroon	2.95	9.917	NA	NA	NA	NA	NA	NA	Sud	Ocean	Kribi	Encarta	NA	NA	Adults	Larvae		An obscurus	NA	NA	Kumm HW (1929). The geographical distribution of the malaria carrying mosquitoes: A collection of recorded material in the literature and in personal communications to the author. American Journal of Hygiene	10: 1-154; op cit collections by H Ziemann; Hamon J	Adam JP	Grjebine A (1956). Observations sur la rpartition et le comportement des anophles de l'Afrique-Equatoriale Franaise	du Cameroun et de l'Afrique Occidentale. Bulletin of World Health Organization	15: 549-591; Adam JP & Mouchet J (1957). Rpartition gographique des anophles au Cameroun Franais. Yaound : IRCAM	1957	10 p.; Davidson G (1966). Distribution Records of Member Species of the Anopheles Gambiae Complex (identifications Up to May 1966). WHO/Mal/66.570; Bafort JM & Petrarca V (1983). Contribution to the knowledge of Anopheles melas and An. gambiae in West Africa. Annales de la Societe Belge de Mdecine Tropicale	63: 167-170; Ayala D	Costantini C	Ose K	Kamdem GC	Antonio-Nkondjio C	Agbor JP	Awono-Ambene P	Fontenille D	Simard F (2009). Habitat suitability and ecological niche profile of major malaria vectors in Cameroon. Malaria Journal	8: 307; Santolamazza F	Calzetta M	Etang J	Barrese E	Dia I	Caccone A	Donnelly MJ	Petrarca V	Simard F	Pinto J	della Torre A (2008). Distribution of knock-down resistance mutations in Anopheles gambiae molecular forms in west and west-central Africa. Malaria Journal
NA	Cameroon	3.0765	9.9806	NA	NA	NA	NA	NA	NA	Sud	Ocean	Londji	Google Earth	NA	NA	Adults			NA	NA	Bafort JM & Petrarca V (1983). Contribution to the knowledge of Anopheles melas and An. gambiae in West Africa. Annales de la Societe Belge de Mdecine Tropicale	63: 167-170	Kyalo2017
NA	Cameroon	4.16	9.24	NA	NA	NA	NA	NA	NA	Sud-Ouest	Fako	Buea	Other	NA	NA	Adults	Larvae		An hargreavesi	NA	NA	Service MW (1963). Checklist and distribution of the Nigerian Culicidae (Diptera). Journal of the West African Science Association	8: 80-110; Service MW (1958). Mosquito survey of some areas in the Southern Cameroons under United Kingdom administration. The West African Medical Journal	7: 161-169; Wondji C	Frdric S	Petrarca V	Etang J	Santolamazza F	Della Torre A	Fontenille D (2005). Species and populations of the Anopheles gambiae complex in Cameroon with special emphasis on chromosomal and molecular forms of Anopheles gambiae s.s. Journal of Medical Entomology	42: 998-1005; Turner TL & Hahn MW (2007). Locus- and population-specific selection and differentiation between incipient species of Anopheles gambiae. Molecular Biology & Evolution	24: 2132-2138; Antonio-Nkondjio C	Kerah CH	Simard F	Awono-Ambene P	Chouaibou M	Tchuinkam T	Fontenille D (2006). Complexity of the malaria vectorial system in Cameroon: contribution of secondary vectors to malaria transmission. Journal of Medical Entomology	43: 1215-1221; Ayala D	Costantini C	Ose K	Kamdem GC	Antonio-Nkondjio C	Agbor JP	Awono-Ambene P	Fontenille D	Simard F (2009). Habitat suitability and ecological niche profile of major malaria vectors in Cameroon. Malaria Journal	8: 307; Etang J	Fondjo E
NA	Cameroon	4.1121	9.0187	NA	NA	NA	NA	NA	NA	Sud-Ouest	Fako	Debundscha	Combination	NA	NA	Adults			NA	NA	Tanga MC	Ngundu WI	Judith N	Mbuh J	Tendongfor N	Simard F	Wanji S (2010). Climate change and altitudinal structuring of malaria vectors in south-western Cameroon: their relation to malaria transmission. Transactions of the Royal Society of Tropical Medicine & Hygiene	104: 453-460; Wanji S	Kengne-Ouafo AJ	Eyong EE	Kimbi HK	Tendongfor N	Ndamukong-Nyanga JL	Nana-Djeunga HC	Bourguinat C	Sofeu-Feugaing DD	Charvet CL (2012). Genetic diversity of Plasmodium falciparum merozoite surface protein-1 block 2 in sites of contrasting altitudes and malaria endemicities in the Mount Cameroon region. American Journal of Tropical Medicine & Hygiene	86: 764-774	Kyalo2017
NA	Cameroon	4.234	8.983	NA	NA	NA	NA	NA	NA	Sud-Ouest	Fako	Idenau	Encarta	NA	NA	Adults	Larvae			NA	NA	Nwane P	Etang J	Choua_bou M	Toto JC	Mimpfoundi R	Simard F (2011). Kdr-based insecticide resistance in Anopheles gambiae s.s populations in. BMC Research Notes	4: 463; Bigoga JD	Manga L	Titanji VP	Coetzee M	Leke RG (2007). Malaria vectors and transmission dynamics in coastal south-western Cameroon. Malaria Journal	6: 5; Bigoga JD	Manga L	Titanji VPK	Etang J	Coetzee M	Leke RGF (2007). Susceptibility of Anopheles gambiae Giles (Diptera : Culicidae) to pyrethroids	DDT and carbosulfan in coastal Cameroon. African Entomology	15: 133-139; Bigoga JD	Manga L	Titanji VP	Coetzee M	Leke RG (2007). Malaria vectors and transmission dynamics in coastal south-western Cameroon. Malaria Journal	6: 5	Kyalo2017
NA	Cameroon	4.015	9.193	NA	NA	NA	NA	NA	NA	Sud-Ouest	Fako	Limbe	Encarta	NA	NA	Adults	Larvae			NA	NA	Ayala D	Costantini C	Ose K	Kamdem GC	Antonio-Nkondjio C	Agbor JP	Awono-Ambene P	Fontenille D	Simard F (2009). Habitat suitability and ecological niche profile of major malaria vectors in Cameroon. Malaria Journal	8: 307; Bigoga JD	Manga L	Titanji VP	Coetzee M	Leke RG (2007). Malaria vectors and transmission dynamics in coastal south-western Cameroon. Malaria Journal	6: 5; Bigoga JD	Manga L	Titanji VPK	Etang J	Coetzee M	Leke RGF (2007). Susceptibility of Anopheles gambiae Giles (Diptera : Culicidae) to pyrethroids	DDT and carbosulfan in coastal Cameroon. African Entomology	15: 133-139; Sanford MR	Ramsay S	Cornel AJ	Marsden CD	Norris LC	Patchoke S	Fondjo E
NA	Cameroon	4	9.25	NA	NA	NA	NA	NA	NA	Sud-Ouest	Fako	Mabeta	Encarta	NA	NA	Adults			NA	NA	Bafort JM & Petrarca V (1983). Contribution to the knowledge of Anopheles melas and An. gambiae in West Africa. Annales de la Societe Belge de Mdecine Tropicale	63: 167-170	Kyalo2017
NA	Cameroon	4.07	9.364	NA	NA	NA	NA	NA	NA	Sud-Ouest	Fako	Tiko	Encarta	NA	NA	Adults	Larvae		An pretoriensis	NA	NA	Service MW (1958). Mosquito survey of some areas in the Southern Cameroons under United Kingdom administration. The West African Medical Journal	7: 161-169; op cit report by Brown (1941)	Bruce-Chwatt (1947)	Lachance (1949)	Davidson (Pers. Comm 1949); Bafort JM & Petrarca V (1983). Contribution to the knowledge of Anopheles melas and An. gambiae in West Africa. Annales de la Societe Belge de Mdecine Tropicale	63: 167-170; Ayala D	Costantini C	Ose K	Kamdem GC	Antonio-Nkondjio C	Agbor JP	Awono-Ambene P	Fontenille D	Simard F (2009). Habitat suitability and ecological niche profile of major malaria vectors in Cameroon. Malaria Journal	8: 307; Salgueiro P	Moreno M	Simard F	O'Brochta D	Pinto J (2013). New insights into the population structure of Anopheles gambiae s.s. in the Gulf of Guinea Islands revealed by Herves transposable elements. PLoS One	8: e62964; Bigoga JD	Manga L	Titanji VP	Coetzee M	Leke RG (2007). Malaria vectors and transmission dynamics in coastal south-western Cameroon. Malaria Journal	6: 5; Lee Y	Cornel AJ	Meneses CR	Fofana A
NA	Congo	-4.778	11.862	NA	NA	NA	NA	NA	NA	Kouilou	Loandjili (pointe Noire)	Pointe-Noire	Encarta	NA	NA	Adults	Larvae	An coustani coustani	An obscurus	An ardensis	NA	NA	Lacan A (1956). Les Anopheles de l'Afrique Equatoriale Francaise et leur repartition. Annales de Parasitologie Humaine et Compare	33: 150-170; Grjbine A (1950). Moustiques du moyen-Congo. Bulletin de l'Institut d'Etudes Centrafricaines	1: 25-48; Maillot L & Grjebine A (1947). Enqutes entomologiques effectues en AEF au cours de l'anne 1947. Rapport Fonctionnement technique lnstitut Pasteur	Brazzaville	pp 65-92; Hamon J	Adam JP	Grjebine A (1956). Observations sur la rpartition et le comportement des anophles de l'Afrique-Equatoriale Franaise	du Cameroun et de l'Afrique Occidentale. Bulletin of World Health Organization	15: 549-591; Davidson G (1966). Distribution Records of Member Species of the Anopheles Gambiae Complex (identifications Up to May 1966). WHO/Mal/66.570; Adam JP (1964). Rpartition gographique des anophles en Rpublique du Congo (Brazzaville). Cahiers ORSTOM	Srie Entomologie Mdicale et Parasitologie	2: 73-82; Kaiser ML	Koekemoer LL	Coetzee M	Hunt RH	Brooke BD (2010).Staggered larval time-to-hatch and insecticide resistance in the major malaria vector Anopheles gambiae S form. Malaria Journal	9: 360	Kyalo2017
NA	Congo	-4.2	12.6667	NA	NA	NA	NA	NA	NA	Niari	Louvakou (loubomo)	Dolisie	Google Earth	NA	NA	Adults	Larvae		An obscurus	NA	NA	Grjbine A (1950). Moustiques du moyen-Congo. Bulletin de l'Institut d'Etudes Centrafricaines	1: 25-48; Hamon J	Adam JP	Grjebine A (1956). Observations sur la rpartition et le comportement des anophles de l'Afrique-Equatoriale Franaise	du Cameroun et de l'Afrique Occidentale. Bulletin of World Health Organization	15: 549-591; Lacan A (1956). Les Anopheles de l'Afrique Equatoriale Francaise et leur repartition. Annales de Parasitologie Humaine et Compare	33: 150-170; Adam JP (1964). Rpartition gographique des anophles en Rpublique du Congo (Brazzaville). Cahiers ORSTOM	Srie Entomologie Mdicale et Parasitologie	2: 73-82	Kyalo2017
NA	Congo	-4.2667	15.2832	NA	NA	NA	NA	NA	NA	Pool	Ngamaba (brazzaville)	Brazzaville	Google Earth	NA	NA	Adults	Larvae		An brunnipes	An cinereus	An rhodesiensis	An obscurus	An cinctus		NA	NA	Maillot L (1951). Acquisitions par les Entomologistes medicaux. Rapport Fonctionnement technique Institut Pasteur	Brazzaville	pp 88-95; Grjbine A (1950). Moustiques du moyen-Congo. Bulletin de l'Institut d'Etudes Centrafricaines	1: 25-48; Maillot L & Grjebine A (1947). Enqutes entomologiques effectues en AEF au cours de l'anne 1947. Rapport Fonctionnement technique lnstitut Pasteur	Brazzaville	pp 65-92; Hamon J	Adam JP	Grjebine A (1956). Observations sur la rpartition et le comportement des anophles de l'Afrique-Equatoriale Franaise	du Cameroun et de l'Afrique Occidentale. Bulletin of World Health Organization	15: 549-591; Lacan A (1956). Les Anopheles de l'Afrique Equatoriale Francaise et leur repartition. Annales de Parasitologie Humaine et Compare	33: 150-170; Adam JP (1964). Rpartition gographique des anophles en Rpublique du Congo (Brazzaville). Cahiers ORSTOM	Srie Entomologie Mdicale et Parasitologie	2: 73-82; Carnevale P (1972). Epidmiologie du paludisme humain en Rpublique Populaire du Congo. I. Le complexe Anopheles gambiae dans la rgion brazzavilloise. Cahiers ORSTOM	Srie Entomologie Mdicale et Parasitologie	10: 281-286; Trape JF & Zoulani A (1987). Etudes sur le paludisme dans une zone de mosaque fortÐsavane dÕAfrique centrale	la rgion de Brazzaville. I. Rsultats des enqutes entomologiques. Bulletin de la Socit de Pathologic Exotique	80: 84-99; Trape JF	Zoulani A (1987). Malaria and urbanization in Central Africa: the example of Brazzaville. Part II: Results of entomological surveys and epidemiological analysis. Transactions of the Royal Society of Tropical Medicine & Hygiene	81(supplement 2): 10-18; Dorier-Apprill E (1993). Environnement et sant  Brazzaville (Congo) : de l'"cologie urbaine"  la gographie sociale. A thesis submitted for the degree of Doctor of Philosophy (Geography)	University of Paris X-Nanterre	France	Kyalo2017
NA	Cte d'Ivoire	4.639	-6.9186	NA	NA	NA	NA	NA	NA	Bas Sassandra	San-pedro	Grand Bereby	Other	NA	NA	Unknown			NA	NA	Koffi AA	Ahoua Alou PL	Adja AM	Konan YL	Manga L	Bagayoko M	Bitsindou P (2009). Profil entomologique du paludisme en Cte dÕIvoire 1956-2009. WHO/ANVR/2009; digitzed from maps provided in report to nearest village	Kyalo2017
NA	Cte d'Ivoire	4.7619	-6.6371	NA	NA	NA	NA	NA	NA	Bas Sassandra	San-pedro	San Pedro	Encarta	NA	NA	Adults	Larvae		An hargreavesi	NA	NA	Coz J (1973). Contribution a lÕetude du complexe A. gambiae repartition geographique et saisonnire en Afrique de l'Ouest. Cahiers ORSTOM	Srie Entomologie Mdicale et Parasitologie	11: 3-31; Brengues J	Sales S	Accrombessi R	Gbaguidi P	Kambou F (1970). Problemes de sante publique poses par la mise en valeur des regions de kossou et de san pedro en republique de Cote d'Ivoire les vecteurs des principales maladies tropicales	Situation actuelle	perspectives d'avenir. Rapport OCCGE	Centre Muraz	Section Entomologie. N0 109/ENT. 41 p. et annexes; Koffi AA	Ahoua Alou LP	Kabran JP	N'guessan R	Pennetier C (2013). Re-Visiting Insecticide Resistance Status in Anopheles gambiae from Cte d'Ivoire: A Nation-Wide Informative Survey. PLoS One	8:e82387	Kyalo2017
NA	Cte d'Ivoire	4.9151	-6.1546	NA	NA	NA	NA	NA	NA	Bas Sassandra	Sassandra	Bassa	Google Earth	NA	NA	Adults	Larvae			NA	NA	Coz J	Hamon J	Sales S	Eyraud M	Brengues J	Subra R	Accrombessi R (1966). Etudes entomologioues sur la transmission du paujdisme humain dans une zone de foret humide dense	la region de Sassandra	Republique de Cote dÕIvoire. Cahiers ORSTOM	Srie Entomologie Mdicale et Parasitologie	4:13Ð42	Kyalo2017
NA	Cte d'Ivoire	4.9426	-6.0914	NA	NA	NA	NA	NA	NA	Bas Sassandra	Sassandra	Batelebre	Encarta	NA	NA	Adults			NA	NA	Coz J (1973). Contribution a lÕetude du complexe A. gambiae repartition geographique et saisonnire en Afrique de l'Ouest. Cahiers ORSTOM	Srie Entomologie Mdicale et Parasitologie	11: 3-31; Davidson G (1966). Distribution Records of Member Species of the Anopheles Gambiae Complex (identifications Up to May 1966). WHO/Mal/66.570	Kyalo2017
NA	Cte d'Ivoire	4.9426	-6.0918	NA	NA	NA	NA	NA	NA	Bas Sassandra	Sassandra	Batelebre 1	Google Earth	NA	NA	Adults	Larvae		An hargreavesi	NA	NA	Coz J	Hamon J	Sales S	Eyraud M	Brengues J	Subra R	Accrombessi R (1966). Etudes entomologioues sur la transmission du paujdisme humain dans une zone de foret humide dense	la region de Sassandra	Republique de Cote dÕIvoire. Cahiers ORSTOM	Srie Entomologie Mdicale et Parasitologie	4:13Ð42	Kyalo2017
NA	Cte d'Ivoire	4.9408	-6.1104	NA	NA	NA	NA	NA	NA	Bas Sassandra	Sassandra	Batelebre 2	Google Earth	NA	NA	Adults	Larvae		An obscurus	NA	NA	Coz J	Hamon J	Sales S	Eyraud M	Brengues J	Subra R	Accrombessi R (1966). Etudes entomologioues sur la transmission du paujdisme humain dans une zone de foret humide dense	la region de Sassandra	Republique de Cote dÕIvoire. Cahiers ORSTOM	Srie Entomologie Mdicale et Parasitologie	4:13Ð42	Kyalo2017
NA	Cte d'Ivoire	4.942	-6.0962	NA	NA	NA	NA	NA	NA	Bas Sassandra	Sassandra	Bredeberi	Google Earth	NA	NA	Adults	Larvae		An hargreavesi	NA	NA	Coz J	Hamon J	Sales S	Eyraud M	Brengues J	Subra R	Accrombessi R (1966). Etudes entomologioues sur la transmission du paujdisme humain dans une zone de foret humide dense	la region de Sassandra	Republique de Cote dÕIvoire. Cahiers ORSTOM	Srie Entomologie Mdicale et Parasitologie	4:13Ð42	Kyalo2017
NA	Cte d'Ivoire	4.912	-6.1508	NA	NA	NA	NA	NA	NA	Bas Sassandra	Sassandra	Drewin	Other	NA	NA	Unknown			NA	NA	Koffi AA	Ahoua Alou PL	Adja AM	Konan YL	Manga L	Bagayoko M	Bitsindou P (2009). Profil entomologique du paludisme en Cte dÕIvoire 1956-2009. WHO/ANVR/2009; digitzed from maps provided in report to nearest village	Kyalo2017
NA	Cte d'Ivoire	4.9457	-6.0899	NA	NA	NA	NA	NA	NA	Bas Sassandra	Sassandra	Fanti-Quartier	Combination	NA	NA	Larvae			NA	NA	Brengues J	Sales S	Accrombessi R	Gbaguidi P	Kambou F (1970). Problemes de sante publique poses par la mise en valeur des regions de kossou et de san pedro en republique de Cote d'Ivoire les vecteurs des principales maladies tropicales	Situation actuelle	perspectives d'avenir. Rapport OCCGE	Centre Muraz	Section Entomologie. N0 109/ENT. 41 p. et annexes.	Kyalo2017
NA	Cte d'Ivoire	4.908	-6.169	NA	NA	NA	NA	NA	NA	Bas Sassandra	Sassandra	Gode	Encarta	NA	NA	Adults	Larvae		An obscurus	NA	NA	Coz J	Hamon J	Sales S	Eyraud M	Brengues J	Subra R	Accrombessi R (1966). Etudes entomologioues sur la transmission du paujdisme humain dans une zone de foret humide dense	la region de Sassandra	Republique de Cote dÕIvoire. Cahiers ORSTOM	Srie Entomologie Mdicale et Parasitologie	4:13Ð42	Kyalo2017
NA	Cte d'Ivoire	4.893	-6.202	NA	NA	NA	NA	NA	NA	Bas Sassandra	Sassandra	La Niega	Encarta	NA	NA	Adults	Larvae		An hargreavesi	An rhodesiensis	An barberellus	NA	NA	Coz J	Hamon J	Sales S	Eyraud M	Brengues J	Subra R	Accrombessi R (1966). Etudes entomologioues sur la transmission du paujdisme humain dans une zone de foret humide dense	la region de Sassandra	Republique de Cote dÕIvoire. Cahiers ORSTOM	Srie Entomologie Mdicale et Parasitologie	4:13Ð42; Brengues J	Sales S	Accrombessi R	Gbaguidi P	Kambou F (1970). Problemes de sante publique poses par la mise en valeur des regions de kossou et de san pedro en republique de Cote d'Ivoire les vecteurs des principales maladies tropicales	Situation actuelle	perspectives d'avenir. Rapport OCCGE	Centre Muraz	Section Entomologie. N0 109/ENT. 41 p. et annexes	Kyalo2017
NA	Cte d'Ivoire	4.9142	-6.2031	NA	NA	NA	NA	NA	NA	Bas Sassandra	Sassandra	Laniega	Google Earth	NA	NA	Adults			NA	NA	Coz J (1973). Contribution a lÕetude du complexe A. gambiae repartition geographique et saisonnire en Afrique de l'Ouest. Cahiers ORSTOM	Srie Entomologie Mdicale et Parasitologie	11: 3-31; Davidson G (1966). Distribution Records of Member Species of the Anopheles Gambiae Complex (identifications Up to May 1966). WHO/Mal/66.570	Kyalo2017
NA	Cte d'Ivoire	4.913	-6.152	NA	NA	NA	NA	NA	NA	Bas Sassandra	Sassandra	Lateko	Encarta	NA	NA	Adults	Larvae		An barberellus	An hargreavesi	NA	NA	Coz J	Hamon J	Sales S	Eyraud M	Brengues J	Subra R	Accrombessi R (1966). Etudes entomologioues sur la transmission du paujdisme humain dans une zone de foret humide dense	la region de Sassandra	Republique de Cote dÕIvoire. Cahiers ORSTOM	Srie Entomologie Mdicale et Parasitologie	4:13Ð42; Brengues J	Sales S	Accrombessi R	Gbaguidi P	Kambou F (1970). Problemes de sante publique poses par la mise en valeur des regions de kossou et de san pedro en republique de Cote d'Ivoire les vecteurs des principales maladies tropicales	Situation actuelle	perspectives d'avenir. Rapport OCCGE	Centre Muraz	Section Entomologie. N0 109/ENT. 41 p. et annexes	Kyalo2017
NA	Cte d'Ivoire	4.8933	-6.1855	NA	NA	NA	NA	NA	NA	Bas Sassandra	Sassandra	Pauli Plage	Google Earth	NA	NA	Adults	Larvae			NA	NA	Coz J	Hamon J	Sales S	Eyraud M	Brengues J	Subra R	Accrombessi R (1966). Etudes entomologioues sur la transmission du paujdisme humain dans une zone de foret humide dense	la region de Sassandra	Republique de Cote dÕIvoire. Cahiers ORSTOM	Srie Entomologie Mdicale et Parasitologie	4:13Ð42; Brengues J	Sales S	Accrombessi R	Gbaguidi P	Kambou F (1970). Problemes de sante publique poses par la mise en valeur des regions de kossou et de san pedro en republique de Cote d'Ivoire les vecteurs des principales maladies tropicales	Situation actuelle	perspectives d'avenir. Rapport OCCGE	Centre Muraz	Section Entomologie. N0 109/ENT. 41 p. et annexes	Kyalo2017
NA	Cte d'Ivoire	4.9499	-6.0816	NA	NA	NA	NA	NA	NA	Bas Sassandra	Sassandra	Sassandra	Google Earth	NA	NA	Adults	Larvae		An hargreavesi	An obscurus	NA	NA	Hamon J	Adam JP	Grjebine A (1956). Observations sur la rpartition et le comportement des anophles de l'Afrique-Equatoriale Franaise	du Cameroun et de l'Afrique Occidentale. Bulletin of World Health Organization	15: 549-591; Doucet J	Adam JP	Binson G (1960). Les Culicidae de la Cte-d'Ivoire. Annales de Parasitologie Humaine et Compare	35: 391-408; Coz J	Hamon J	Sales S	Eyraud M	Brengues J	Subra R	Accrombessi R (1966). Etudes entomologioues sur la transmission du paujdisme humain dans une zone de foret humide dense	la region de Sassandra	Republique de Cote dÕIvoire. Cahiers ORSTOM	Srie Entomologie Mdicale et Parasitologie	4:13Ð42; Hamon J (1970). Laboratoire d'Entomologie du Centre Muraz : rapport annuel d'activit pour 1969. Rapport OCCGE	Centre Muraz	Bobo-Dioulasso	NO 59/ENT/70	pp. 56; Coz J (1973). Contribution a lÕetude du complexe A. gambiae repartition geographique et saisonnire en Afrique de l'Ouest. Cahiers ORSTOM	Srie Entomologie Mdicale et Parasitologie	11: 3-31; Davidson G (1966). Distribution Records of Member Species of the Anopheles Gambiae Complex (identifications Up to May 1966). WHO/Mal/66.570	Kyalo2017
NA	Cte d'Ivoire	4.3667	-7.5167	NA	NA	NA	NA	NA	NA	Bas Sassandra	Tabou	Blieron	Other	NA	NA	Larvae			NA	NA	Coz J (1973). Contribution a lÕetude du complexe A. gambiae repartition geographique et saisonnire en Afrique de l'Ouest. Cahiers ORSTOM	Srie Entomologie Mdicale et Parasitologie	11: 3-31	Kyalo2017
NA	Cte d'Ivoire	5.333	-4.031	NA	NA	NA	NA	NA	NA	Lagunes	Abidjan	Abidjan	Encarta	NA	NA	Adults	Larvae		An dureni	An obscurus	An rhodesiensis	An cinctus	An hargreavesi	An brunnipes	An flavicosta	An smithi	An barberellus	NA	NA	Hamon J	Adam JP	Grjebine A (1956). Observations sur la rpartition et le comportement des anophles de l'Afrique-Equatoriale Franaise	du Cameroun et de l'Afrique Occidentale. Bulletin of World Health Organization	15: 549-591; Binson G & Doucet J-P (1957). Action anti-palustre  Abidjan : tude entomologique	lutte antilarvaire. Mdecine Tropicale	17: 416-421; Adam JP	Hamon J	Chevalier J (1958). Observations complmentaires sur la rsistance aux insecticides chez les moustiques de la rgion d'Abidjan (basse Cte d'Ivoire). Bulletin de la Socit de Pathologie Exotique	51: 662-666; Coz J (1973). Contribution a lÕetude du complexe A. gambiae repartition geographique et saisonnire en Afrique de l'Ouest. Cahiers ORSTOM	Srie Entomologie Mdicale et Parasitologie	11: 3-31; Davidson G (1966). Distribution Records of Member Species of the Anopheles Gambiae Complex (identifications Up to May 1966). WHO/Mal/66.570; Chandre F	Manguin S	Brengues C	Dossou Yovo J	Darriet F	Diabate A	Carnevale P	Guillet P (1999). Current distribution of a pyrethroid resistance gene (kdr) in Anopheles gambiae complex from west Africa and further evidence for reproductive isolation of the Mopti form. Parassitologia	41: 319-322; Chandre F
NA	Cte d'Ivoire	5.0471	-5.7956	NA	NA	NA	NA	NA	NA	Sud Bandama	Divo	Dassieko	Geonames	NA	NA	Adults	Larvae			NA	NA	Coz J	Hamon J	Sales S	Eyraud M	Brengues J	Subra R	Accrombessi R (1966). Etudes entomologioues sur la transmission du paujdisme humain dans une zone de foret humide dense	la region de Sassandra	Republique de Cote dÕIvoire. Cahiers ORSTOM	Srie Entomologie Mdicale et Parasitologie	4:13Ð42	Kyalo2017
NA	Cte d'Ivoire	5.05	-5.8	NA	NA	NA	NA	NA	NA	Sud Bandama	Divo	Gazieko	Encarta	NA	NA	Adults	Larvae			NA	NA	Coz J	Hamon J	Sales S	Eyraud M	Brengues J	Subra R	Accrombessi R (1966). Etudes entomologioues sur la transmission du paujdisme humain dans une zone de foret humide dense	la region de Sassandra	Republique de Cote dÕIvoire. Cahiers ORSTOM	Srie Entomologie Mdicale et Parasitologie	4:13Ð42	Kyalo2017
NA	Cte d'Ivoire	5.051	-5.783	NA	NA	NA	NA	NA	NA	Sud Bandama	Divo	Kosso	Encarta	NA	NA	Adults	Larvae			NA	NA	Coz J	Hamon J	Sales S	Eyraud M	Brengues J	Subra R	Accrombessi R (1966). Etudes entomologioues sur la transmission du paujdisme humain dans une zone de foret humide dense	la region de Sassandra	Republique de Cote dÕIvoire. Cahiers ORSTOM	Srie Entomologie Mdicale et Parasitologie	4:13Ð42	Kyalo2017
NA	Democratic Republic of the Congo	-6.013	12.408	NA	NA	NA	NA	NA	NA	Bas-Congo	Bas-Fleuve	Banana	Encarta	NA	NA	Adults	Larvae			NA	NA	Duren A (1929). Contribution  l'tude des culicides du Congo belge (Province du Congo Kasa). Annales de la Socit Belge de Mdecine Tropicale	9: 97-115 ; Wanson M (1935). Influences de la salinit sur la faune culicidienne. Annales de la Socit Belge de Mdecine Tropicale	15: 587-598; Schwetz J (1938). Contribution  l'tude des moustiques de quelques localits du BasCongo et du Kwango. Annales de la Socit Belge de Mdecine Tropicale	18: 89-113; Wanson M (1935). Note sur les trous des crabes gites larvaires. Annales de la Societe belge de Mdecine Tropicale	15: 575-585; Schwetz J (1948). Considrations sur la future lutte antianophlopaludenne au moyen du D.D.T. au Congo Belge	resp. en Afrique Centrale . Annales de la Socit Belge de Mdecine Tropicale	28: 51-83; Rahm U & Vermylen M (1966). Rpertoire et rpartition des Anophles de la Rpublique Dmocratique du Congo. Estratto dalla Rivista di Malariologia	XLV: 1-3	Kyalo2017
NA	Equatorial Guinea	3.7616	8.7055	NA	NA	NA	NA	NA	NA	Bioko Norte		Biabia	Other	NA	NA	Adults			NA	NA	Reddy MR	Overgaard HJ	Abaga S	Reddy VP	Caccone A	Kiszewski AE	Slotman MA (2011). Outdoor host seeking behaviour of Anopheles gambiae mosquitoes following initiation of malaria vector control on Bioko Island	Equatorial Guinea. Malaria Journal	10:184; Overgaard HJ	Reddy VP	Abaga S	Matias A	Reddy MR	Kulkarni V	Schwabe C	Segura L	Kleinschmidt I	Slotman MA (2012). Malaria transmission after five years of vector control on Bioko Island	Equatorial Guinea. Parasites and Vectors	5: 253; Meyers JI	Pathikonda S	Popkin-Hall ZR	Medeiros MC	Fuseini G	Matias A	Garcia G	Overgaard HJ	Kulkarni V	Reddy VP
NA	Equatorial Guinea	3.7563	8.7793	NA	NA	NA	NA	NA	NA	Bioko Norte		Bioko S4	Google Earth	NA	NA	Adults	Larvae			NA	NA	Berzosa PJ	Cano J	Roche J	Rubio JM	Garcia L	Moyano E	Guerra A	Mateos JC	Petrarca V	Rosario VD	Benito A (2002). Malaria vectors in Bioko Island (Equatorial Guinea): PCR determination of the members of Anopheles gambiae Giles complex (Diptera: Culicidae) and pyrethroid knockdown resistance (kdr) in An. gambiae sensu stricto. Journal of Vector Ecology	27: 102-106	Kyalo2017
NA	Equatorial Guinea	3.7778	8.7219	NA	NA	NA	NA	NA	NA	Bioko Norte		Cacahual	Other	NA	NA	Adults			NA	NA	Cano J	Berzosa PJ	Roche J	Rubio JM	Moyano E	Guerra-Neiba A	Brochero H	Mico M	Edu M	Benito A (2004). Malaria vectors in the Bioko Island (Equatorial Guinea): Estimation of vectors dynamics and transmission intensities. Journal of Medical Entomology	41: 158-161; Reddy MR	Overgaard HJ	Abaga S	Reddy VP	Caccone A	Kiszewski AE	Slotman MA (2011). Outdoor host seeking behaviour of Anopheles gambiae mosquitoes following initiation of malaria vector control on Bioko Island	Equatorial Guinea. Malaria Journal	10:184; Overgaard HJ	Reddy VP	Abaga S	Matias A	Reddy MR	Kulkarni V	Schwabe C	Segura L	Kleinschmidt I	Slotman MA (2012). Malaria transmission after five years of vector control on Bioko Island	Equatorial Guinea. Parasites and Vectors
NA	Equatorial Guinea	3.7648	8.7217	NA	NA	NA	NA	NA	NA	Bioko Norte		Mongola	Other	NA	NA	Adults			NA	NA	Reddy MR	Overgaard HJ	Abaga S	Reddy VP	Caccone A	Kiszewski AE	Slotman MA (2011). Outdoor host seeking behaviour of Anopheles gambiae mosquitoes following initiation of malaria vector control on Bioko Island	Equatorial Guinea. Malaria Journal	10:184; Hodges TK	Athrey G	Deitz KC	Overgaard HJ	Matias A	Caccone A	Slotman MA (2013). Large fluctuations in the effective population size of the malaria mosquito Anopheles gambiae s.s. during vector control cycle. Evolutionary Applications	6: 1171-1183; Overgaard HJ	Reddy VP	Abaga S	Matias A	Reddy MR	Kulkarni V	Schwabe C	Segura L	Kleinschmidt I	Slotman MA (2012). Malaria transmission after five years of vector control on Bioko Island	Equatorial Guinea. Parasites and Vectors	5: 253; Overgaard HJ	Saebo S	Reddy MR
NA	Equatorial Guinea	3.782	8.7156	NA	NA	NA	NA	NA	NA	Bioko Norte		Punta Europa	Combination	NA	NA	Adults			NA	NA	Sharp BL	Ridl FC	Govender D	Kuklinski J	Kleinschmidt I (2007). Malaria vector control by indoor residual insecticide spraying on the tropical island of Bioko	Equatorial Guinea. Malaria Journal	6: 52; Athrey G	Hodges TK	Reddy MR	Overgaard HJ	Matias A	Ridi FC	Kleinschmidt I	Caccone A	Slotman MA (2012). The effective population size of malaria mosquitoes: large impact of Vector control. PLoS Genetics	8: e1003097	Kyalo2017
NA	Equatorial Guinea	3.5283	8.585	NA	NA	NA	NA	NA	NA	Bioko Sur		Arena Blanca	Combination	NA	NA	Adults	Larvae			NA	NA	Athrey G	Hodges TK	Reddy MR	Overgaard HJ	Matias A	Ridi FC	Kleinschmidt I	Caccone A	Slotman MA (2012). The effective population size of malaria mosquitoes: large impact of Vector control. PLoS Genetics	8: e1003097; Overgaard HJ	Reddy VP	Abaga S	Matias A	Reddy MR	Kulkarni V	Schwabe C	Segura L	Kleinschmidt I	Slotman MA (2012). Malaria transmission after five years of vector control on Bioko Island	Equatorial Guinea. Parasites and Vectors	5: 253; Overgaard HJ	Saebo S	Reddy MR	Reddy VP	Abaga S	Matias A	Slotman MA (2012). Light traps fail to estimate reliable malaria mosquito biting rates on Bioko Island	Equatorial Guinea. Malaria Journal
NA	Equatorial Guinea	3.4017	8.7632	NA	NA	NA	NA	NA	NA	Bioko Sur		Balboa	Combination	NA	NA	Adults			NA	NA	Meyers JI	Pathikonda S	Popkin-Hall ZR	Medeiros MC	Fuseini G	Matias A	Garcia G	Overgaard HJ	Kulkarni V	Reddy VP	Schwabe C	Lines J	Kleinschmidt I	Slotman MA (2016). Increasing outdoor host-seeking in Anopheles gambiae over 6 years of vector control on Bioko Island. Malaria Journal	15: 239	Kyalo2017
NA	Equatorial Guinea	3.584	8.632	NA	NA	NA	NA	NA	NA	Bioko Sur		Basacato del Oeste	Encarta	NA	NA	Adults			NA	NA	Sharp BL	Ridl FC	Govender D	Kuklinski J	Kleinschmidt I (2007). Malaria vector control by indoor residual insecticide spraying on the tropical island of Bioko	Equatorial Guinea. Malaria Journal	6: 52; Overgaard HJ	Reddy VP	Abaga S	Matias A	Reddy MR	Kulkarni V	Schwabe C	Segura L	Kleinschmidt I	Slotman MA (2012). Malaria transmission after five years of vector control on Bioko Island	Equatorial Guinea. Parasites and Vectors	5: 253	Kyalo2017
NA	Equatorial Guinea	3.483	8.8	NA	NA	NA	NA	NA	NA	Bioko Sur		Bilelipa	Encarta	NA	NA	Adults			NA	NA	Sharp BL	Ridl FC	Govender D	Kuklinski J	Kleinschmidt I (2007). Malaria vector control by indoor residual insecticide spraying on the tropical island of Bioko	Equatorial Guinea. Malaria Journal	6: 52; Overgaard HJ	Reddy VP	Abaga S	Matias A	Reddy MR	Kulkarni V	Schwabe C	Segura L	Kleinschmidt I	Slotman MA (2012). Malaria transmission after five years of vector control on Bioko Island	Equatorial Guinea. Parasites and Vectors	5: 253	Kyalo2017
NA	Equatorial Guinea	3.4876	8.6868	NA	NA	NA	NA	NA	NA	Bioko Sur		Bioko Island	Google Earth	NA	NA	Adults	Larvae			NA	NA	Berzosa PJ	Cano J	Roche J	Rubio JM	Garcia L	Moyano E	Guerra A	Mateos JC	Petrarca V	Rosario VD	Benito A (2002). Malaria vectors in Bioko Island (Equatorial Guinea): PCR determination of the members of Anopheles gambiae Giles complex (Diptera: Culicidae) and pyrethroid knockdown resistance (kdr) in An. gambiae sensu stricto. Journal of Vector Ecology	27: 102-106; Pappa V	Reddy M	Overgaard HJ	Abaga S	Caccone A (2011). Short report: Estimation of the human blood index in malaria mosquito vectors in Equatorial Guinea after indoor antivector interventions. American Journal of Tropical Medicine & Hygiene	84: 298-301	Kyalo2017
NA	Equatorial Guinea	3.3838	8.7615	NA	NA	NA	NA	NA	NA	Bioko Sur		Bioko S6	Google Earth	NA	NA	Adults	Larvae			NA	NA	Berzosa PJ	Cano J	Roche J	Rubio JM	Garcia L	Moyano E	Guerra A	Mateos JC	Petrarca V	Rosario VD	Benito A (2002). Malaria vectors in Bioko Island (Equatorial Guinea): PCR determination of the members of Anopheles gambiae Giles complex (Diptera: Culicidae) and pyrethroid knockdown resistance (kdr) in An. gambiae sensu stricto. Journal of Vector Ecology	27: 102-106	Kyalo2017
NA	Equatorial Guinea	3.5192	8.5842	NA	NA	NA	NA	NA	NA	Bioko Sur		Bioko S7	Google Earth	NA	NA	Adults	Larvae			NA	NA	Berzosa PJ	Cano J	Roche J	Rubio JM	Garcia L	Moyano E	Guerra A	Mateos JC	Petrarca V	Rosario VD	Benito A (2002). Malaria vectors in Bioko Island (Equatorial Guinea): PCR determination of the members of Anopheles gambiae Giles complex (Diptera: Culicidae) and pyrethroid knockdown resistance (kdr) in An. gambiae sensu stricto. Journal of Vector Ecology	27: 102-106	Kyalo2017
NA	Equatorial Guinea	3.455	8.548	NA	NA	NA	NA	NA	NA	Bioko Sur		Luba	Encarta	NA	NA	Adults			NA	NA	Sharp BL	Ridl FC	Govender D	Kuklinski J	Kleinschmidt I (2007). Malaria vector control by indoor residual insecticide spraying on the tropical island of Bioko	Equatorial Guinea. Malaria Journal	6: 52; Deitz KC	Reddy VP	Reddy MR	Satyanarayanah	Lindsey MW	Overgaard HJ	Jawara M	Caccone A	Slotman MA (2012). Limited usefulness of microsatellite markers from the malaria vector Anopheles gambiae when applied to closely related species Anopheles melas. Journal of Heredity	103: 585-593	Kyalo2017
NA	Equatorial Guinea	3.398	8.755	NA	NA	NA	NA	NA	NA	Bioko Sur		Riaba	Encarta	NA	NA	Adults			NA	NA	Cano J	Berzosa PJ	Roche J	Rubio JM	Moyano E	Guerra-Neiba A	Brochero H	Mico M	Edu M	Benito A (2004). Malaria vectors in the Bioko Island (Equatorial Guinea): Estimation of vectors dynamics and transmission intensities. Journal of Medical Entomology	41: 158-161; Sharp BL	Ridl FC	Govender D	Kuklinski J	Kleinschmidt I (2007). Malaria vector control by indoor residual insecticide spraying on the tropical island of Bioko	Equatorial Guinea. Malaria Journal	6: 52; Overgaard HJ	Reddy VP	Abaga S	Matias A	Reddy MR	Kulkarni V	Schwabe C	Segura L	Kleinschmidt I	Slotman MA (2012). Malaria transmission after five years of vector control on Bioko Island	Equatorial Guinea. Parasites and Vectors	5: 253; Overgaard HJ	Saebo S
NA	Equatorial Guinea	2.1111	10.023	NA	NA	NA	NA	NA	NA	Litoral		Ayamiken	GPS	NA	NA	Adults	An carnevalei	An ovengensis		NA	NA	Ridl FC	Bass C	Torrez M	Govender D	Ramdeen V	Yellot L	Edu AE	Schwabe C	Mohloai	Mahraj R	Kleinschmidt I (2008). A pre-intervention study of malaria vector abundance in Rio Muni	Equatorial Guinea: Their role in malaria transmission and the incidence of insecticide resistance alleles. Malaria Journal	7:194; Pappa V	Reddy M	Overgaard HJ	Abaga S	Caccone A (2011). Short report: Estimation of the human blood index in malaria mosquito vectors in Equatorial Guinea after indoor antivector interventions. American Journal of Tropical Medicine & Hygiene	84: 298-301; Rehman AM	Mann AG	Schwabe C	Reddy MR	Gomes IR	Slotman MA	Yellot L	Matias A	Caccone A	Nchama GN	Kleinschmidt I (2013). Five years of malaria control in the continental region
NA	Equatorial Guinea	1.745	9.684	NA	NA	NA	NA	NA	NA	Litoral		Ayantang	Encarta	NA	NA	Adults			NA	NA	Moreno M	Cano J	Nzambo S	Bobuakasi L	Buatiche JN	Ondo M	Micha F	Benito A (2004). Malaria panel assay versus PCR: detection of naturally infected Anopheles melas in coastal village of Equatorial Guinea. Malaria Journal	3: 20.	Kyalo2017
NA	Equatorial Guinea	1.881	9.7912	NA	NA	NA	NA	NA	NA	Litoral		Bome	Other	NA	NA	Adults			NA	NA	Deitz KC	Reddy VP	Reddy MR	Satyanarayanah	Lindsey MW	Overgaard HJ	Jawara M	Caccone A	Slotman MA (2012). Limited usefulness of microsatellite markers from the malaria vector Anopheles gambiae when applied to closely related species Anopheles melas. Journal of Heredity	103: 585-593.	Kyalo2017
NA	Equatorial Guinea	1.082	9.701	NA	NA	NA	NA	NA	NA	Litoral		Cogo	Encarta	NA	NA	Adults			NA	NA	Ridl FC	Bass C	Torrez M	Govender D	Ramdeen V	Yellot L	Edu AE	Schwabe C	Mohloai	Mahraj R	Kleinschmidt I (2008). A pre-intervention study of malaria vector abundance in Rio Muni	Equatorial Guinea: Their role in malaria transmission and the incidence of insecticide resistance alleles. Malaria Journal	7:194; Athrey G	Hodges TK	Reddy MR	Overgaard HJ	Matias A	Ridi FC	Kleinschmidt I	Caccone A	Slotman MA (2012). The effective population size of malaria mosquitoes: large impact of Vector control. PLoS Genetics	8: e1003097; Reddy MR	Godoy A	Dion K	Matias A	Callender K	Kiszewski AE	Kleinschmidt I	Ridl FC
NA	Equatorial Guinea	1.0971	9.7291	NA	NA	NA	NA	NA	NA	Litoral		Kogo	GPS	NA	NA	Adults	An carnevalei (of nili complex)		NA	NA	Rehman AM	Mann AG	Schwabe C	Reddy MR	Gomes IR	Slotman MA	Yellot L	Matias A	Caccone A	Nchama GN	Kleinschmidt I (2013). Five years of malaria control in the continental region	Equatorial Guinea. Malaria Journal	12: 154; unpublished data	Kyalo2017
NA	Equatorial Guinea	1.6075	9.626	NA	NA	NA	NA	NA	NA	Litoral		Mbini	GPS	NA	NA	Adults	An carnevalei (of nili complex)		NA	NA	Rehman AM	Mann AG	Schwabe C	Reddy MR	Gomes IR	Slotman MA	Yellot L	Matias A	Caccone A	Nchama GN	Kleinschmidt I (2013). Five years of malaria control in the continental region	Equatorial Guinea. Malaria Journal	12: 154; unpublished data; Ridl FC	Bass C	Torrez M	Govender D	Ramdeen V	Yellot L	Edu AE	Schwabe C	Mohloai	Mahraj R	Kleinschmidt I (2008). A pre-intervention study of malaria vector abundance in Rio Muni	Equatorial Guinea: Their role in malaria transmission and the incidence of insecticide resistance alleles. Malaria Journal	7:194; Pappa V	Reddy M	Overgaard HJ	Abaga S	Caccone A (2011). Short report: Estimation of the human blood index in malaria mosquito vectors in Equatorial Guinea after indoor antivector interventions. American Journal of Tropical Medicine & Hygiene
NA	Equatorial Guinea	1.8613	9.7907	NA	NA	NA	NA	NA	NA	Litoral		Ngolo	GPS	NA	NA	Adults			NA	NA	Rehman AM	Mann AG	Schwabe C	Reddy MR	Gomes IR	Slotman MA	Yellot L	Matias A	Caccone A	Nchama GN	Kleinschmidt I (2013). Five years of malaria control in the continental region	Equatorial Guinea. Malaria Journal	12: 154; unpublished data; Ridl FC	Bass C	Torrez M	Govender D	Ramdeen V	Yellot L	Edu AE	Schwabe C	Mohloai	Mahraj R	Kleinschmidt I (2008). A pre-intervention study of malaria vector abundance in Rio Muni	Equatorial Guinea: Their role in malaria transmission and the incidence of insecticide resistance alleles. Malaria Journal	7: 194; Reddy MR	Godoy A	Dion K	Matias A	Callender K
NA	Equatorial Guinea	1.8434	9.7455	NA	NA	NA	NA	NA	NA	Litoral		Ukomba	GPS	NA	NA	Adults			NA	NA	Rehman AM	Mann AG	Schwabe C	Reddy MR	Gomes IR	Slotman MA	Yellot L	Matias A	Caccone A	Nchama GN	Kleinschmidt I (2013). Five years of malaria control in the continental region	Equatorial Guinea. Malaria Journal	12: 154; unpublished data; Ridl FC	Bass C	Torrez M	Govender D	Ramdeen V	Yellot L	Edu AE	Schwabe C	Mohloai	Mahraj R	Kleinschmidt I (2008). A pre-intervention study of malaria vector abundance in Rio Muni	Equatorial Guinea: Their role in malaria transmission and the incidence of insecticide resistance alleles. Malaria Journal	7:194; Athrey G	Hodges TK	Reddy MR	Overgaard HJ	Matias A
NA	Equatorial Guinea	2.2105	9.8748	NA	NA	NA	NA	NA	NA	Litoral		Yengue	GPS	NA	NA	Adults	An carnevalei	nili = An ovengensis		NA	NA	Cano J	Descalzo MA	Moreno M	Chen Z	Nzambo S	Bobuakasi L	Buatiche JN	Ondo M	Micha F	Benito A (2006). Spatial variability in the density	distribution and vectorial capacity of anopheline species in a high transmission village (Equatorial Guinea). Malaria Journal	5:21; Rehman AM	Mann AG	Schwabe C	Reddy MR	Gomes IR	Slotman MA	Yellot L	Matias A	Caccone A	Nchama GN	Kleinschmidt I (2013). Five years of malaria control in the continental region	Equatorial Guinea. Malaria Journal	12: 154; unpublished data; Ridl FC	Bass C	Torrez M	Govender D	Ramdeen V
NA	Gabon	0.3861	9.5066	NA	NA	NA	NA	NA	NA	Estuaire	Libreville	Beausjour	Combination	NA	NA	Adults			NA	NA	Mourou JR	Coffinet T	Jarjaval F	Cotteaux C	Pradines E	Godefroy L	Kombila M	Pags F (2012). Malaria transmission in Libreville: results of a one year survey. Malaria Journal	11: 40	Kyalo2017
NA	Gabon	0.4207	9.4311	NA	NA	NA	NA	NA	NA	Estuaire	Libreville	Camp des Boys	Combination	NA	NA	Adults			NA	NA	Mourou JR	Coffinet T	Jarjaval F	Cotteaux C	Pradines E	Godefroy L	Kombila M	Pags F (2012). Malaria transmission in Libreville: results of a one year survey. Malaria Journal	11: 40	Kyalo2017
NA	Gabon	0.393	9.459	NA	NA	NA	NA	NA	NA	Estuaire	Libreville	Libreville	Encarta	NA	NA	Adults	Larvae		An hargreavesi	NA	NA	Lacan A (1956). Les Anopheles de l'Afrique Equatoriale Francaise et leur repartition. Annales de Parasitologie Humaine et Compare	33: 150-170; Hamon J	Adam JP	Grjebine A (1956). Observations sur la rpartition et le comportement des anophles de l'Afrique-Equatoriale Franaise	du Cameroun et de l'Afrique Occidentale. Bulletin of World Health Organization	15: 549-591; Mouchet J (1971). Surveys of potential yellow fever vectors in Gabon and Chad (21 October-7 November 1970). WHO/VBC/71.279	WHO	Geneva	pp. 10; Moreno M	Salgueiro P	Vicente JL	Cano J	Berzosa PJ	de Lucio A	Simard F	Caccone A	Do Rosario VE	Pinto J	Benito A (2007). Genetic population structure of Anopheles gambiae in Equatorial Guinea. Malaria Journal	6: 137; Pinto J	Lynd A	Elissa N	Donnelly MJ	Costa C	Gentile G	Caccone A	do Rosrio VE (2006). Co-occurrence of East and West African kdr mutations suggests high levels of resistance to pyrethroid insecticides in Anopheles gambiae from Libreville	Gabon. Medical & Veterinary Entomology
NA	Gabon	0.416	9.4565	NA	NA	NA	NA	NA	NA	Estuaire	Libreville	Sotega	Combination	NA	NA	Adults			NA	NA	Mourou JR	Coffinet T	Jarjaval F	Cotteaux C	Pradines E	Godefroy L	Kombila M	Pags F (2012). Malaria transmission in Libreville: results of a one year survey. Malaria Journal	11: 40	Kyalo2017
NA	Gabon	-0.7158	8.7603	NA	NA	NA	NA	NA	NA	Ogooue-Maritime	Bendje	Camp NÕtchorere	Other	NA	NA	Adults			NA	NA	Mourou JR	Coffinet T	Jarjaval F	Pradines B	Amalvict R	Rogier C	Kombila M	Pags F (2010). Malaria transmission and insecticide resistance of Anopheles gambiae in Libreville and Port-Gentil	Gabon. Malaria Journal	9: 321	Kyalo2017
NA	Gabon	-0.723	8.781	NA	NA	NA	NA	NA	NA	Ogooue-Maritime	Bendje	Port Gentil	Encarta	NA	NA	Adults	Larvae			NA	NA	Galliard H (1932). Culicides du Gabon. III. - Anophelines. Annales de Parasitologie Humaine et Compare	10: 85-95; Lacan A (1956). Les Anopheles de l'Afrique Equatoriale Francaise et leur repartition. Annales de Parasitologie Humaine et Compare	33: 150-170; Mouchet J (1971). Surveys of potential yellow fever vectors in Gabon and Chad (21 October-7 November 1970). WHO/VBC/71.279	WHO	Geneva	pp. 10; Socolovschi C	Pages F	Ndiath MO	Ratmanov P	Raoult D (2012). Rickettsia species in African Anopheles mosquitoes. PLoS One	7: e48254	Kyalo2017
NA	Gambia	13.456	-16.59	NA	NA	NA	NA	NA	NA	Banjul	Banjul	Banjul	Encarta	NA	NA	Adults	Larvae	An funsestus subumbrosa	An funsestus umbrosa		NA	NA	Simpson JJ (1911). Entomological Research in British West Africa. I. Gambia. Bulletin of Entomological Research	2: 187-239; op cit collections by Dr. Dutton; Kumm HW (1929). The geographical distribution of the malaria carrying mosquitoes: A collection of recorded material in the literature and in personal communications to the author. American Journal of Hygiene	10: 1-154; op cit collections by Dutton & JJ Simpson; Hamon J	Adam JP	Grjebine A (1956). Observations sur la rpartition et le comportement des anophles de l'Afrique-Equatoriale Franaise	du Cameroun et de l'Afrique Occidentale. Bulletin of World Health Organization	15: 549-591; Colony & Protectorate of Gambia (1950). Report on the medical and health services for the year	1949. Colony of Gambia	Sessional Paper No. 7/50	pp. 19	Kyalo2017
NA	Gambia	13.55	-14.9	NA	NA	NA	NA	NA	NA	Central River	Fulladu West	Sapu	Other	NA	NA	Adults			NA	NA	Odetoyinbo JA (1969). Preliminary investigation on the use of a light-trap for sampling malaria vectors in the Gambia. Bulletin of the World Health Organization	40: 547-460	Kyalo2017
NA	Gambia	13.45	-14.67	NA	NA	NA	NA	NA	NA	Central River	Fulladu West	Sulolor fields	Other	NA	NA	Adults			NA	NA	Snow WF (1983). Mosquito production and species succession from an area of irrigated rice fields in The Gambia	West Africa. Journal of Tropical Medicine & Hygiene	86: 237-245; Snow WF (1987). Studies of house-entering habits of mosquitoes in The Gambia	West Africa: experiments with prefabricated huts with varied wall apertures. Medical & Veterinary Entomology	1: 9-21	Kyalo2017
NA	Gambia	13.5341	-14.7662	NA	NA	NA	NA	NA	NA	Central River	Janjanbureh	Jalangbereh	Google Earth	NA	NA	Adults	Larvae			NA	NA	Lindsay SW	Alonso PL	Armstrong Schellenberg JR	Hemingway J	Adiamah JH	Shenton FC	Jawara M	Greenwood BM (1993). A malaria control trial using insecticide-treated bed nets and targeted chemoprophylaxis in a rural area of The Gambia	west Africa. 7. Impact of permethrin-impregnated bed nets on malaria vectors. Transactions of the Royal Society of Tropical Medicine & Hygiene	87 Suppl 2: 45-51; Majambere S	Fillinger U	Sayer DR	Green C	Lindsay SW (2008). Spatial distribution of mosquito larvae and the potential for targeted larval control in The Gambia. American Journal of Tropical Medicine & Hygiene	79: 19-27; Majambere S	Pinder M	Fillinger U	Ameh D	Conway DJ	Green C	Jeffries D	Jawara M	Milligan PJ	Hutchinson R	Lindsay SW (2010). Is mosquito larval source management appropriate for reducing malaria in areas of extensive flooding in The Gambia? A cross-over intervention trial. American Journal of Tropical Medicine & Hygiene	82: 176-184	Kyalo2017
NA	Gambia	13.6587	-15.4104	NA	NA	NA	NA	NA	NA	Central River	Lower Saloum	Balanghar Ker Nderry	Pers. Comm	NA	NA	Adults	Larvae			NA	NA	Majambere S	Fillinger U	Sayer DR	Green C	Lindsay SW (2008). Spatial distribution of mosquito larvae and the potential for targeted larval control in The Gambia. American Journal of Tropical Medicine & Hygiene	79: 19-27; Fillinger U	Sombroek H	Majambere S	van Loon E	Takken W	Lindsay SW (2009). Identifying the most productive breeding sites for malaria mosquitoes in The Gambia. Malaria Journal	8: 62; Majambere S	Pinder M	Fillinger U	Ameh D	Conway DJ	Green C	Jeffries D	Jawara M	Milligan PJ	Hutchinson R	Lindsay SW (2010). Is mosquito larval source management appropriate for reducing malaria in areas of extensive flooding in The Gambia? A cross-over intervention trial. American Journal of Tropical Medicine & Hygiene	82: 176-184	Kyalo2017
NA	Gambia	13.7011	-15.3333	NA	NA	NA	NA	NA	NA	Central River	Lower Saloum	Kaur	Google Earth	NA	NA	Adults			NA	NA	Bryan JH	di Deco MA	Petrarca V	Coluzzi M (1982). Inversion polymorphism and incipient speciation in Anopheles gambiae s.str. in The Gambia	West Africa. Genetica	59: 167-176; Gentile G	Slotman M	Ketmaier V	Powell JR	Caccone A (2001). Attempts to molecularly distinguish cryptic taxa in Anopheles gambiae s.s. Insect Molecular Biology	10: 25-32; della Torre A	Fanello C	Akogbeto M	Dossou-yovo J	Favia G	Petrarca V	Coluzzi M (2001). Molecular evidence of incipient speciation within Anopheles gambiae s.s. in West Africa. Insect Molecular Biology	10: 9-18; della Torre A	Tu ZJ	Petrarca V (2005). On the distribution and genetic differentiation of Anopheles gambiae s.s. molecular forms. Insect Biochemistry & Molecular Biology	35: 755-769; op cit report by della Torre et al. (2001)	Kyalo2017
NA	Gambia	13.6416	-15.3124	NA	NA	NA	NA	NA	NA	Central River	Niamina Dankunku	Baro Kunda	Google Earth	NA	NA	Adults			NA	NA	Hemingway J	Lindsay SW	Small GJ	Jawara M	Collins FH (1995). Insecticide susceptibility status in individual species of the Anopheles gambiae complex (Diptera	Culicidae) in an area of the Gambia where pyrethroid impregnated bednets are used extensively for malaria control. Bulletin of Entomological Research	85: 229-234	Kyalo2017
NA	Gambia	13.65	-15.32	NA	NA	NA	NA	NA	NA	Central River	Niamina Dankunku	Jakoto	Combination	NA	NA	Adults			NA	NA	Quiones ML	Lines J	Thomson MC	Jawara M	Greenwood BM (1998). Permethrin-treated bed nets do not have a 'mass-killing effect' on village populations of Anopheles gambiae s.l. in The Gambia. Transactions of the Royal Society of Tropical Medicine & Hygiene	92: 373-378	Kyalo2017
NA	Gambia	13.6231	-15.0243	NA	NA	NA	NA	NA	NA	Central River	Niamina East	Teneng Fara	Google Earth	NA	NA	Adults			NA	NA	Caputo B	Nwakanma D	Jawara M	Adiamoh M	Dia I	Konate L	Petrarca V	Conway DJ	della Torre A (2008). Anopheles gambiae complex along The Gambia river	with particular reference to the molecular forms of An. gambiae s.s. Malaria Journal	7: 182	Kyalo2017
NA	Gambia	13.551	-15.251	NA	NA	NA	NA	NA	NA	Central River	Niamina West	Choya	Encarta	NA	NA	Adults			NA	NA	Bryan JH	di Deco MA	Petrarca V	Coluzzi M (1982). Inversion polymorphism and incipient speciation in Anopheles gambiae s.str. in The Gambia	West Africa. Genetica	59: 167-176	Kyalo2017
NA	Gambia	13.6085	-15.25	NA	NA	NA	NA	NA	NA	Central River	Niamina West	Jessadi	Encarta	NA	NA	Adults			NA	NA	Hemingway J	Lindsay SW	Small GJ	Jawara M	Collins FH (1995). Insecticide susceptibility status in individual species of the Anopheles gambiae complex (Diptera	Culicidae) in an area of the Gambia where pyrethroid impregnated bednets are used extensively for malaria control. Bulletin of Entomological Research	85: 229-234; Lindsay SW	Alonso PL	Armstrong Schellenberg JR	Hemingway J	Adiamah JH	Shenton FC	Jawara M	Greenwood BM (1993). A malaria control trial using insecticide-treated bed nets and targeted chemoprophylaxis in a rural area of The Gambia	west Africa. 7. Impact of permethrin-impregnated bed nets on malaria vectors. Transactions of the Royal Society of Tropical Medicine & Hygiene	87 Suppl 2: 45-51	Kyalo2017
NA	Gambia	13.55	-15.28	NA	NA	NA	NA	NA	NA	Central River	Niamina West	Katamina	Other	NA	NA	Adults			NA	NA	Hemingway J	Lindsay SW	Small GJ	Jawara M	Collins FH (1995). Insecticide susceptibility status in individual species of the Anopheles gambiae complex (Diptera	Culicidae) in an area of the Gambia where pyrethroid impregnated bednets are used extensively for malaria control. Bulletin of Entomological Research	85: 229-234; Lindsay SW	Alonso PL	Armstrong Schellenberg JR	Hemingway J	Adiamah JH	Shenton FC	Jawara M	Greenwood BM (1993). A malaria control trial using insecticide-treated bed nets and targeted chemoprophylaxis in a rural area of The Gambia	west Africa. 7. Impact of permethrin-impregnated bed nets on malaria vectors. Transactions of the Royal Society of Tropical Medicine & Hygiene	87 Suppl 2: 45-51	Kyalo2017
NA	Gambia	13.5465	-15.3065	NA	NA	NA	NA	NA	NA	Central River	Niamina West	Sowe Kunda	Google Earth	NA	NA	Larvae			NA	NA	B¿gh C	B¿gh C	Clarke SE	Jawara M	Thomas CJ	Lindsay SW (2003). Localized breeding of the Anopheles gambiae complex (Diptera: Culicidae) along the River Gambia	West Africa. Bulletin of Entomological Research	93: 279-287	Kyalo2017
NA	Gambia	13.6833	-15.25	NA	NA	NA	NA	NA	NA	Central River	Upper Saloum	Bantanto Jawara	Combination	NA	NA	Adults	Larvae			NA	NA	Majambere S	Fillinger U	Sayer DR	Green C	Lindsay SW (2008). Spatial distribution of mosquito larvae and the potential for targeted larval control in The Gambia. American Journal of Tropical Medicine & Hygiene	79: 19-27; Majambere S	Pinder M	Fillinger U	Ameh D	Conway DJ	Green C	Jeffries D	Jawara M	Milligan PJ	Hutchinson R	Lindsay SW (2010). Is mosquito larval source management appropriate for reducing malaria in areas of extensive flooding in The Gambia? A cross-over intervention trial. American Journal of Tropical Medicine & Hygiene	82: 176-184	Kyalo2017
NA	Gambia	13.4031	-16.6547	NA	NA	NA	NA	NA	NA	Kombo Saint Mary	Kombo Saint Mary	Abuko	Google Earth	NA	NA	Adults			NA	NA	Bertram DS	McGregor IA	McFadzean JA (1958). Mosquitoes of the Colony and Protectorate of the Gambia. Transactions of the Royal Society of Tropical Medicine & Hygiene	52: 135-151	Kyalo2017
NA	Gambia	13.484	-16.683	NA	NA	NA	NA	NA	NA	Kombo Saint Mary	Kombo Saint Mary	Bakau	Encarta	NA	NA	Adults			NA	NA	Bertram DS	McGregor IA	McFadzean JA (1958). Mosquitoes of the Colony and Protectorate of the Gambia. Transactions of the Royal Society of Tropical Medicine & Hygiene	52: 135-151; op cit collections by JD Robertson; Lindsay SW	Campbell H	Adiamah JH	Greenwood AM	Bangali JE	Greenwood BM (1990). Malaria in a peri-urban area of The Gambia. Annals of Tropical Medicine & Parasitology	84: 553-562	Kyalo2017
NA	Gambia	13.4522	-16.6433	NA	NA	NA	NA	NA	NA	Kombo Saint Mary	Kombo Saint Mary	Cape St. Mary Peninsula	Other	NA	NA	Adults	Larvae			NA	NA	Dutton JE & Theobald FV (1902). Report of the malaria expedition to the Gambia 1902	of the Liverpool School of Tropical Medicine and Medical Parasitology. Series: Memoir (Liverpool School of Tropical Medicine) no. 10	pp. 46; Bertram DS	McGregor IA	McFadzean JA (1958). Mosquitoes of the Colony and Protectorate of the Gambia. Transactions of the Royal Society of Tropical Medicine & Hygiene	52: 135-151	Kyalo2017
NA	Gambia	13.4604	-16.6613	NA	NA	NA	NA	NA	NA	Kombo Saint Mary	Kombo Saint Mary	Jeswang	Google Earth	NA	NA	Adults			NA	NA	Bertram DS	McGregor IA	McFadzean JA (1958). Mosquitoes of the Colony and Protectorate of the Gambia. Transactions of the Royal Society of Tropical Medicine & Hygiene	52: 135-151; op cit collections by JD Robertson	Kyalo2017
NA	Gambia	13.45	-16.718	NA	NA	NA	NA	NA	NA	Kombo Saint Mary	Kombo Saint Mary	Kololi	Encarta	NA	NA	Adults	Larvae			NA	NA	Bertram DS	McGregor IA	McFadzean JA (1958). Mosquitoes of the Colony and Protectorate of the Gambia. Transactions of the Royal Society of Tropical Medicine & Hygiene	52: 135-151	Kyalo2017
NA	Gambia	13.45	-16.701	NA	NA	NA	NA	NA	NA	Kombo Saint Mary	Kombo Saint Mary	Kotu	Encarta	NA	NA	Adults	Larvae			NA	NA	Bertram DS	McGregor IA	McFadzean JA (1958). Mosquitoes of the Colony and Protectorate of the Gambia. Transactions of the Royal Society of Tropical Medicine & Hygiene	52: 135-151; op cit collections by JD Robertson	Kyalo2017
NA	Gambia	13.445	-16.7043	NA	NA	NA	NA	NA	NA	Kombo Saint Mary	Kombo Saint Mary	Manjaikunda	Google Earth	NA	NA	Adults			NA	NA	Bertram DS	McGregor IA	McFadzean JA (1958). Mosquitoes of the Colony and Protectorate of the Gambia. Transactions of the Royal Society of Tropical Medicine & Hygiene	52: 135-151; op cit collections by JD Robertson	Kyalo2017
NA	Gambia	13.43	-16.68	NA	NA	NA	NA	NA	NA	Kombo Saint Mary	Kombo Saint Mary	Sabijending	Other	NA	NA	Adults			NA	NA	Bertram DS	McGregor IA	McFadzean JA (1958). Mosquitoes of the Colony and Protectorate of the Gambia. Transactions of the Royal Society of Tropical Medicine & Hygiene	52: 135-151; op cit collections by JD Robertson	Kyalo2017
NA	Gambia	13.4048	-15.3877	NA	NA	NA	NA	NA	NA	Lower River	Jarra Central	Hamdalai	GPS	NA	NA	Adults			NA	NA	Caputo B	Nwakanma D	Jawara M	Adiamoh M	Dia I	Konate L	Petrarca V	Conway DJ	della Torre A (2008). Anopheles gambiae complex along The Gambia river	with particular reference to the molecular forms of An. gambiae s.s. Malaria Journal	7: 182	Kyalo2017
NA	Gambia	13.3911	-15.3901	NA	NA	NA	NA	NA	NA	Lower River	Jarra Central	Jalangbereh	Google Earth	NA	NA	Adults			NA	NA	Hemingway J	Lindsay SW	Small GJ	Jawara M	Collins FH (1995). Insecticide susceptibility status in individual species of the Anopheles gambiae complex (Diptera	Culicidae) in an area of the Gambia where pyrethroid impregnated bednets are used extensively for malaria control. Bulletin of Entomological Research	85: 229-234	Kyalo2017
NA	Gambia	13.4132	-15.3969	NA	NA	NA	NA	NA	NA	Lower River	Jarra Central	Sitahuma	Pers. Comm	NA	NA	Adults			NA	NA	Hemingway J	Lindsay SW	Small GJ	Jawara M	Collins FH (1995). Insecticide susceptibility status in individual species of the Anopheles gambiae complex (Diptera	Culicidae) in an area of the Gambia where pyrethroid impregnated bednets are used extensively for malaria control. Bulletin of Entomological Research	85: 229-234; Lindsay SW	Alonso PL	Armstrong Schellenberg JR	Hemingway J	Adiamah JH	Shenton FC	Jawara M	Greenwood BM (1993). A malaria control trial using insecticide-treated bed nets and targeted chemoprophylaxis in a rural area of The Gambia	west Africa. 7. Impact of permethrin-impregnated bed nets on malaria vectors. Transactions of the Royal Society of Tropical Medicine & Hygiene	87 Suppl 2: 45-51	Kyalo2017
NA	Gambia	13.4887	-15.2676	NA	NA	NA	NA	NA	NA	Lower River	Jarra East	Baro Kunda	Pers. Comm	NA	NA	Adults			NA	NA	Thomson MC	Connor SJ	Quiones ML	Jawara M	Todd J	Greenwood BM (1995). Movement of Anopheles gambiae s.l. malaria vectors between villages in The Gambia. Medical & Veterinary Entomology	9: 413-419; Lindsay SW	Alonso PL	Armstrong Schellenberg JR	Hemingway J	Adiamah JH	Shenton FC	Jawara M	Greenwood BM (1993). A malaria control trial using insecticide-treated bed nets and targeted chemoprophylaxis in a rural area of The Gambia	west Africa. 7. Impact of permethrin-impregnated bed nets on malaria vectors. Transactions of the Royal Society of Tropical Medicine & Hygiene	87 Suppl 2: 45-51	Kyalo2017
NA	Gambia	13.4745	-15.2712	NA	NA	NA	NA	NA	NA	Lower River	Jarra East	Sutukung	GPS	NA	NA	Adults	Larvae			NA	NA	Majambere S	Fillinger U	Sayer DR	Green C	Lindsay SW (2008). Spatial distribution of mosquito larvae and the potential for targeted larval control in The Gambia. American Journal of Tropical Medicine & Hygiene	79: 19-27; Majambere S	Pinder M	Fillinger U	Ameh D	Conway DJ	Green C	Jeffries D	Jawara M	Milligan PJ	Hutchinson R	Lindsay SW (2010). Is mosquito larval source management appropriate for reducing malaria in areas of extensive flooding in The Gambia? A cross-over intervention trial. American Journal of Tropical Medicine & Hygiene	82: 176-184	Kyalo2017
NA	Gambia	13.3986	-15.2692	NA	NA	NA	NA	NA	NA	Lower River	Jarra East	Wellingara Ba	Combination	NA	NA	Adults			NA	NA	Hemingway J	Lindsay SW	Small GJ	Jawara M	Collins FH (1995). Insecticide susceptibility status in individual species of the Anopheles gambiae complex (Diptera	Culicidae) in an area of the Gambia where pyrethroid impregnated bednets are used extensively for malaria control. Bulletin of Entomological Research	85: 229-234	Kyalo2017
NA	Gambia	13.483	-15.517	NA	NA	NA	NA	NA	NA	Lower River	Jarra West	Sankwia	Encarta	NA	NA	Adults			NA	NA	Bryan JH (1979). Observations on the member species of the Anopheles gambiae complex in The Gambia	West Africa. Transactions of the Royal Society of Tropical Medicine & Hygiene	73: 463-466	Kyalo2017
NA	Gambia	13.3602	-15.5921	NA	NA	NA	NA	NA	NA	Lower River	Jarra West	Sare Samba Sowe	Google Earth	NA	NA	Adults			NA	NA	Caputo B	Nwakanma D	Jawara M	Adiamoh M	Dia I	Konate L	Petrarca V	Conway DJ	della Torre A (2008). Anopheles gambiae complex along The Gambia river	with particular reference to the molecular forms of An. gambiae s.s. Malaria Journal	7: 182	Kyalo2017
NA	Gambia	13.4402	-15.5799	NA	NA	NA	NA	NA	NA	Lower River	Jarra West	Toniataba	Pers. Comm	NA	NA	Larvae			NA	NA	B¿gh C	B¿gh C	Clarke SE	Jawara M	Thomas CJ	Lindsay SW (2003). Localized breeding of the Anopheles gambiae complex (Diptera: Culicidae) along the River Gambia	West Africa. Bulletin of Entomological Research	93: 279-287	Kyalo2017
NA	Gambia	13.3936	-15.7984	NA	NA	NA	NA	NA	NA	Lower River	Kiang Central	Kwinella	Google Earth	NA	NA	Adults			NA	NA	Bryan JH (1979). Observations on the member species of the Anopheles gambiae complex in The Gambia	West Africa. Transactions of the Royal Society of Tropical Medicine & Hygiene	73: 463-466	Kyalo2017
NA	Gambia	13.3559	-15.761	NA	NA	NA	NA	NA	NA	Lower River	Kiang Central	Madina	Google Earth	NA	NA	Adults			NA	NA	Thomson MC	Connor SJ	Quiones ML	Jawara M	Todd J	Greenwood BM (1995). Movement of Anopheles gambiae s.l. malaria vectors between villages in The Gambia. Medical & Veterinary Entomology	9: 413-419; Quiones ML	Lines J	Thomson MC	Jawara M	Greenwood BM (1998). Permethrin-treated bed nets do not have a 'mass-killing effect' on village populations of Anopheles gambiae s.l. in The Gambia. Transactions of the Royal Society of Tropical Medicine & Hygiene	92: 373-378	Kyalo2017
NA	Gambia	13.417	-15.619	NA	NA	NA	NA	NA	NA	Lower River	Kiang East	Genieri	Encarta	NA	NA	Adults			NA	NA	Snow WF (1970). The effect of a reduction in expired carbon dioxide on the attractiveness of human subjects to mosquitoes. Bulletin of Entomological Research	60: 43-48	Kyalo2017
NA	Gambia	13.4	-15.618	NA	NA	NA	NA	NA	NA	Lower River	Kiang East	Kaiaf	Encarta	NA	NA	Adults			NA	NA	Bryan JH (1979). Observations on the member species of the Anopheles gambiae complex in The Gambia	West Africa. Transactions of the Royal Society of Tropical Medicine & Hygiene	73: 463-466	Kyalo2017
NA	Gambia	13.35	-15.967	NA	NA	NA	NA	NA	NA	Lower River	Kiang West	Jali	Encarta	NA	NA	Adults	Larvae			NA	NA	Bertram DS	McGregor IA	McFadzean JA (1958). Mosquitoes of the Colony and Protectorate of the Gambia. Transactions of the Royal Society of Tropical Medicine & Hygiene	52: 135-151	Kyalo2017
NA	Gambia	13.422	-16.152	NA	NA	NA	NA	NA	NA	Lower River	Kiang West	Kemoto	Google Earth	NA	NA	Adults			NA	NA	Caputo B	Nwakanma D	Jawara M	Adiamoh M	Dia I	Konate L	Petrarca V	Conway DJ	della Torre A (2008). Anopheles gambiae complex along The Gambia river	with particular reference to the molecular forms of An. gambiae s.s. Malaria Journal	7: 182	Kyalo2017
NA	Gambia	13.3315	-16.0096	NA	NA	NA	NA	NA	NA	Lower River	Kiang West	Keneba	Google Earth	NA	NA	Adults			NA	NA	Caputo B	Nwakanma D	Jawara M	Adiamoh M	Dia I	Konate L	Petrarca V	Conway DJ	della Torre A (2008). Anopheles gambiae complex along The Gambia river	with particular reference to the molecular forms of An. gambiae s.s. Malaria Journal	7: 182	Kyalo2017
NA	Gambia	13.412	-16.034	NA	NA	NA	NA	NA	NA	Lower River	Kiang West	Tankular	Encarta	NA	NA	Adults			NA	NA	Caputo B	Nwakanma D	Jawara M	Adiamoh M	Dia I	Konate L	Petrarca V	Conway DJ	della Torre A (2008). Anopheles gambiae complex along The Gambia river	with particular reference to the molecular forms of An. gambiae s.s. Malaria Journal	7: 182	Kyalo2017
NA	Gambia	13.5841	-15.8536	NA	NA	NA	NA	NA	NA	North Bank	Central Baddibu	Biran Gido Ya	Encarta	NA	NA	Adults			NA	NA	Lindsay SW	Shenton FC	Snow RW	Greenwood BM (1989). Responses of Anopheles gambiae complex mosquitoes to the use of untreated bednets in The Gambia. Medical & Veterinary Entomology	3: 253-262; Lindsay SW	Snow RW	Broomfield GL	Janneh MS	Wirtz RA	Greenwood BM (1989). Impact of permethrin-treated bednets on malaria transmission by the Anopheles gambiae complex in The Gambia. Medical & Veterinary Entomology	3: 263-271	Kyalo2017
NA	Gambia	13.5828	-15.8634	NA	NA	NA	NA	NA	NA	North Bank	Central Baddibu	Nyrimba Koyo Ya	Encarta	NA	NA	Adults			NA	NA	Lindsay SW	Shenton FC	Snow RW	Greenwood BM (1989). Responses of Anopheles gambiae complex mosquitoes to the use of untreated bednets in The Gambia. Medical & Veterinary Entomology	3: 253-262; Lindsay SW	Snow RW	Broomfield GL	Janneh MS	Wirtz RA	Greenwood BM (1989). Impact of permethrin-treated bednets on malaria transmission by the Anopheles gambiae complex in The Gambia. Medical & Veterinary Entomology	3: 263-271	Kyalo2017
NA	Gambia	13.484	-15.967	NA	NA	NA	NA	NA	NA	North Bank	Central Baddibu	Salikene	Encarta	NA	NA	Adults			NA	NA	Thomson MC	D'Alessandro U	Bennett S	Connor SJ	Langerock P	Jawara M	Todd J	Greenwood BM (1994). Malaria prevalence is inversely related to vector density in The Gambia	West Africa. Transactions of the Royal Society of Tropical Medicine & Hygiene	88: 638-643; Thomson MC	Adiamah JH	Connor SJ	Jawara M	Bennett S	D'Alessandro U	Quinnes M	Langerock P	Greenwood BM (1995). Entomological evaluation of the Gambia's National Impregnated Bednet Programme. Annals of Tropical Medicine & Parasitology	89: 229-241	Kyalo2017
NA	Gambia	13.5835	-15.8868	NA	NA	NA	NA	NA	NA	North Bank	Central Baddibu	Sare Illo Buya	Google Earth	NA	NA	Adults			NA	NA	Caputo B	Nwakanma D	Jawara M	Adiamoh M	Dia I	Konate L	Petrarca V	Conway DJ	della Torre A (2008). Anopheles gambiae complex along The Gambia river	with particular reference to the molecular forms of An. gambiae s.s. Malaria Journal	7: 182	Kyalo2017
NA	Gambia	13.51	-16.07	NA	NA	NA	NA	NA	NA	North Bank	Lower Baddibu	Kiti Kunda	Google Earth	NA	NA	Adults			NA	NA	Bryan JH	di Deco MA	Petrarca V	Coluzzi M (1982). Inversion polymorphism and incipient speciation in Anopheles gambiae s.str. in The Gambia	West Africa. Genetica	59: 167-176	Kyalo2017
NA	Gambia	13.539	-15.733	NA	NA	NA	NA	NA	NA	North Bank	Upper Baddibu	Alkali Kunda	Encarta	NA	NA	Adults	Larvae			NA	NA	Jawara M	Pinder M	Drakeley CJ	Nwakanma DC	Jallow E	Bogh C	Lindsay SW	Conway DJ (2008). Dry season ecology of Anopheles gambiae complex mosquitoes in The Gambia. Malaria Journal	7: 156	Kyalo2017
NA	Gambia	13.4917	-15.6087	NA	NA	NA	NA	NA	NA	North Bank	Upper Baddibu	Ballingho	Pers. Comm	NA	NA	Adults	Larvae			NA	NA	Caputo B	Nwakanma D	Jawara M	Adiamoh M	Dia I	Konate L	Petrarca V	Conway DJ	della Torre A (2008). Anopheles gambiae complex along The Gambia river	with particular reference to the molecular forms of An. gambiae s.s. Malaria Journal	7: 182; della Torre A	Fanello C	Akogbeto M	Dossou-yovo J	Favia G	Petrarca V	Coluzzi M (2001). Molecular evidence of incipient speciation within Anopheles gambiae s.s. in West Africa. Insect Molecular Biology	10: 9-18; Deitz KC	Athrey GA	Jawara M	Overgaard HJ	Matias A	Slotman MA (2016). Genome-wide divergence in the West-African malaria vector Anopheles melas. G3 (Bethesda)	6: 2867-2879	Kyalo2017
NA	Gambia	13.5709	-15.5597	NA	NA	NA	NA	NA	NA	North Bank	Upper Baddibu	Challal	GPS	NA	NA	Adults			NA	NA	Kirby MJ	Green C	Milligan PM	Sismanidis C	Jasseh M	Conway DJ	Lindsay SW (2008). Risk factors for house-entry by malaria vectors in a rural town and satellite villages in The Gambia. Malaria Journal	7: 2	Kyalo2017
NA	Gambia	13.5457	-15.8234	NA	NA	NA	NA	NA	NA	North Bank	Upper Baddibu	Dai Mandinka	Google Earth	NA	NA	Adults	Larvae			NA	NA	Jawara M	Pinder M	Drakeley CJ	Nwakanma DC	Jallow E	Bogh C	Lindsay SW	Conway DJ (2008). Dry season ecology of Anopheles gambiae complex mosquitoes in The Gambia. Malaria Journal	7: 156; Caputo B	Nwakanma D	Jawara M	Adiamoh M	Dia I	Konate L	Petrarca V	Conway DJ	della Torre A (2008). Anopheles gambiae complex along The Gambia river	with particular reference to the molecular forms of An. gambiae s.s. Malaria Journal	7: 182	Kyalo2017
NA	Gambia	13.5691	-15.5572	NA	NA	NA	NA	NA	NA	North Bank	Upper Baddibu	Dasilami	Pers. Comm	NA	NA	Adults			NA	NA	Hemingway J	Lindsay SW	Small GJ	Jawara M	Collins FH (1995). Insecticide susceptibility status in individual species of the Anopheles gambiae complex (Diptera	Culicidae) in an area of the Gambia where pyrethroid impregnated bednets are used extensively for malaria control. Bulletin of Entomological Research	85: 229-234; Thomson MC	D'Alessandro U	Bennett S	Connor SJ	Langerock P	Jawara M	Todd J	Greenwood BM (1994). Malaria prevalence is inversely related to vector density in The Gambia	West Africa. Transactions of the Royal Society of Tropical Medicine & Hygiene	88: 638-643	Kyalo2017
NA	Gambia	13.5645	-15.6211	NA	NA	NA	NA	NA	NA	North Bank	Upper Baddibu	Duta Bulu	GPS	NA	NA	Adults			NA	NA	Kirby MJ	Green C	Milligan PM	Sismanidis C	Jasseh M	Conway DJ	Lindsay SW (2008). Risk factors for house-entry by malaria vectors in a rural town and satellite villages in The Gambia. Malaria Journal	7: 2	Kyalo2017
NA	Gambia	13.567	-15.607	NA	NA	NA	NA	NA	NA	North Bank	Upper Baddibu	Farafenni	Encarta	NA	NA	Adults	Larvae			NA	NA	Bryan JH	di Deco MA	Petrarca V	Coluzzi M (1982). Inversion polymorphism and incipient speciation in Anopheles gambiae s.str. in The Gambia	West Africa. Genetica	59: 167-176; Carnevale P	Robert V	Snow R	Curtis C	Richard A	Boudin C	Pazart LH	Halna JM	Mouchet J (1991). The impact of impregnated mosquito nets on prevalence and morbidity related to malaria in sub-Saharan africa. Annales de la Societe Belge de Mdecine Tropicale	71 Suppl 1: 127-150; B¿gh C	Clarke SE	Pinder M	Sanyang F	Lindsay SW (2001). Effect of passive zooprophylaxis on malaria transmission in The Gambia. Journal of Medical Entomology	38: 822-828; Kirby MJ	Green C	Milligan PM	Sismanidis C	Jasseh M	Conway DJ	Lindsay SW (2008). Risk factors for house-entry by malaria vectors in a rural town and satellite villages in The Gambia. Malaria Journal	7: 2; Kirby MJ	Ameh D
NA	Gambia	13.575	-15.7475	NA	NA	NA	NA	NA	NA	North Bank	Upper Baddibu	Jajari	Pers. Comm	NA	NA	Adults	Larvae			NA	NA	Jawara M	Pinder M	Drakeley CJ	Nwakanma DC	Jallow E	Bogh C	Lindsay SW	Conway DJ (2008). Dry season ecology of Anopheles gambiae complex mosquitoes in The Gambia. Malaria Journal	7: 156; Caputo B	Nwakanma D	Jawara M	Adiamoh M	Dia I	Konate L	Petrarca V	Conway DJ	della Torre A (2008). Anopheles gambiae complex along The Gambia river	with particular reference to the molecular forms of An. gambiae s.s. Malaria Journal	7: 182	Kyalo2017
NA	Gambia	13.545	-15.6816	NA	NA	NA	NA	NA	NA	North Bank	Upper Baddibu	Jumansari Koto	Combination	NA	NA	Larvae			NA	NA	B¿gh C	B¿gh C	Clarke SE	Jawara M	Thomas CJ	Lindsay SW (2003). Localized breeding of the Anopheles gambiae complex (Diptera: Culicidae) along the River Gambia	West Africa. Bulletin of Entomological Research	93: 279-287	Kyalo2017
NA	Gambia	13.5461	-15.6189	NA	NA	NA	NA	NA	NA	North Bank	Upper Baddibu	Kalataba	Google Earth	NA	NA	Adults			NA	NA	Caputo B	Nwakanma D	Jawara M	Adiamoh M	Dia I	Konate L	Petrarca V	Conway DJ	della Torre A (2008). Anopheles gambiae complex along The Gambia river	with particular reference to the molecular forms of An. gambiae s.s. Malaria Journal	7: 182	Kyalo2017
NA	Gambia	13.5	-15.751	NA	NA	NA	NA	NA	NA	North Bank	Upper Baddibu	Katchang	Encarta	NA	NA	Adults			NA	NA	Snow RW	Jawara M	Curtis CF (1987). Observations on Anopheles gambiae Giles s.l. (Diptera: Culicidae) during a trial of permethrin-treated bed nets in The Gambia. Bulletin of Entomological Research	77: 279-286; Carnevale P	Robert V	Snow R	Curtis C	Richard A	Boudin C	Pazart LH	Halna JM	Mouchet J (1991). The impact of impregnated mosquito nets on prevalence and morbidity related to malaria in sub-Saharan africa. Annales de la Societe Belge de Mdecine Tropicale	71 Suppl 1: 127-150	Kyalo2017
NA	Gambia	13.5561	-15.6013	NA	NA	NA	NA	NA	NA	North Bank	Upper Baddibu	Ker Madi	Combination	NA	NA	Adults			NA	NA	Caputo B	Nwakanma D	Jawara M	Adiamoh M	Dia I	Konate L	Petrarca V	Conway DJ	della Torre A (2008). Anopheles gambiae complex along The Gambia river	with particular reference to the molecular forms of An. gambiae s.s. Malaria Journal	7: 182; Kirby MJ	Green C	Milligan PM	Sismanidis C	Jasseh M	Conway DJ	Lindsay SW (2008). Risk factors for house-entry by malaria vectors in a rural town and satellite villages in The Gambia. Malaria Journal	7: 2	Kyalo2017
NA	Gambia	13.5821	-15.5538	NA	NA	NA	NA	NA	NA	North Bank	Upper Baddibu	Kerr Juka	Combination	NA	NA	Adults			NA	NA	Kirby MJ	Green C	Milligan PM	Sismanidis C	Jasseh M	Conway DJ	Lindsay SW (2008). Risk factors for house-entry by malaria vectors in a rural town and satellite villages in The Gambia. Malaria Journal	7: 2	Kyalo2017
NA	Gambia	13.5385	-15.6346	NA	NA	NA	NA	NA	NA	North Bank	Upper Baddibu	Kubandar	Combination	NA	NA	Adults			NA	NA	Kirby MJ	Green C	Milligan PM	Sismanidis C	Jasseh M	Conway DJ	Lindsay SW (2008). Risk factors for house-entry by malaria vectors in a rural town and satellite villages in The Gambia. Malaria Journal	7: 2	Kyalo2017
NA	Gambia	13.5704	-15.5766	NA	NA	NA	NA	NA	NA	North Bank	Upper Baddibu	Kunjo	Pers. Comm	NA	NA	Adults			NA	NA	Kirby MJ	Green C	Milligan PM	Sismanidis C	Jasseh M	Conway DJ	Lindsay SW (2008). Risk factors for house-entry by malaria vectors in a rural town and satellite villages in The Gambia. Malaria Journal	7: 2	Kyalo2017
NA	Gambia	13.5224	-15.6263	NA	NA	NA	NA	NA	NA	North Bank	Upper Baddibu	Mbayen Demba Jagne	Combination	NA	NA	Adults			NA	NA	Kirby MJ	Green C	Milligan PM	Sismanidis C	Jasseh M	Conway DJ	Lindsay SW (2008). Risk factors for house-entry by malaria vectors in a rural town and satellite villages in The Gambia. Malaria Journal	7: 2	Kyalo2017
NA	Gambia	13.5188	-15.633	NA	NA	NA	NA	NA	NA	North Bank	Upper Baddibu	Nete Bere	Combination	NA	NA	Adults			NA	NA	Kirby MJ	Green C	Milligan PM	Sismanidis C	Jasseh M	Conway DJ	Lindsay SW (2008). Risk factors for house-entry by malaria vectors in a rural town and satellite villages in The Gambia. Malaria Journal	7: 2	Kyalo2017
NA	Gambia	13.5773	-15.5552	NA	NA	NA	NA	NA	NA	North Bank	Upper Baddibu	Njangen	Combination	NA	NA	Adults			NA	NA	Kirby MJ	Green C	Milligan PM	Sismanidis C	Jasseh M	Conway DJ	Lindsay SW (2008). Risk factors for house-entry by malaria vectors in a rural town and satellite villages in The Gambia. Malaria Journal	7: 2	Kyalo2017
NA	Gambia	13.5744	-15.5417	NA	NA	NA	NA	NA	NA	North Bank	Upper Baddibu	Sabach Sukoto Fula	GPS	NA	NA	Adults			NA	NA	Kirby MJ	Green C	Milligan PM	Sismanidis C	Jasseh M	Conway DJ	Lindsay SW (2008). Risk factors for house-entry by malaria vectors in a rural town and satellite villages in The Gambia. Malaria Journal	7: 2	Kyalo2017
NA	Gambia	13.5684	-15.5457	NA	NA	NA	NA	NA	NA	North Bank	Upper Baddibu	Sabach Sukoto Mandinka	GPS	NA	NA	Adults			NA	NA	Kirby MJ	Green C	Milligan PM	Sismanidis C	Jasseh M	Conway DJ	Lindsay SW (2008). Risk factors for house-entry by malaria vectors in a rural town and satellite villages in The Gambia. Malaria Journal	7: 2	Kyalo2017
NA	Gambia	13.5558	-15.6211	NA	NA	NA	NA	NA	NA	North Bank	Upper Baddibu	Samataba	GPS	NA	NA	Adults			NA	NA	Kirby MJ	Green C	Milligan PM	Sismanidis C	Jasseh M	Conway DJ	Lindsay SW (2008). Risk factors for house-entry by malaria vectors in a rural town and satellite villages in The Gambia. Malaria Journal	7: 2	Kyalo2017
NA	Gambia	13.601	-15.401	NA	NA	NA	NA	NA	NA	North Bank	Upper Baddibu	Samba Soto	Encarta	NA	NA	Larvae			NA	NA	B¿gh C	B¿gh C	Clarke SE	Jawara M	Thomas CJ	Lindsay SW (2003). Localized breeding of the Anopheles gambiae complex (Diptera: Culicidae) along the River Gambia	West Africa. Bulletin of Entomological Research	93: 279-287	Kyalo2017
NA	Gambia	13.5839	-15.7229	NA	NA	NA	NA	NA	NA	North Bank	Upper Baddibu	Tally Ya	Pers. Comm	NA	NA	Adults			NA	NA	Lindsay SW	Shenton FC	Snow RW	Greenwood BM (1989). Responses of Anopheles gambiae complex mosquitoes to the use of untreated bednets in The Gambia. Medical & Veterinary Entomology	3: 253-262; Lindsay SW	Snow RW	Broomfield GL	Janneh MS	Wirtz RA	Greenwood BM (1989). Impact of permethrin-treated bednets on malaria transmission by the Anopheles gambiae complex in The Gambia. Medical & Veterinary Entomology	3: 263-271	Kyalo2017
NA	Gambia	13.53	-15.52	NA	NA	NA	NA	NA	NA	North Bank	Upper Baddibu	Tamba Koto	Other	NA	NA	Adults	Larvae			NA	NA	Jarju LB	Fillinger U	Green C	Louca V	Majambere S	Lindsay SW (2009). Agriculture and the promotion of insect pests: rice cultivation in river floodplains and malaria vectors in The Gambia. Malaria Journal	8: 170; Majambere S	Lindsay SW	Green C	Kandeh B	Fillinger U (2007). Microbial larvicides for malaria control in The Gambia. Malaria Journal	6: 76	Kyalo2017
NA	Gambia	13.58	-15.72	NA	NA	NA	NA	NA	NA	North Bank	Upper Baddibu	Turan	Other	NA	NA	Adults			NA	NA	Lindsay SW	Shenton FC	Snow RW	Greenwood BM (1989). Responses of Anopheles gambiae complex mosquitoes to the use of untreated bednets in The Gambia. Medical & Veterinary Entomology	3: 253-262; Lindsay SW	Snow RW	Broomfield GL	Janneh MS	Wirtz RA	Greenwood BM (1989). Impact of permethrin-treated bednets on malaria transmission by the Anopheles gambiae complex in The Gambia. Medical & Veterinary Entomology	3: 263-271	Kyalo2017
NA	Gambia	13.551	-15.701	NA	NA	NA	NA	NA	NA	North Bank	Upper Baddibu	Yallal	Encarta	NA	NA	Adults	Larvae			NA	NA	Jawara M	Pinder M	Drakeley CJ	Nwakanma DC	Jallow E	Bogh C	Lindsay SW	Conway DJ (2008). Dry season ecology of Anopheles gambiae complex mosquitoes in The Gambia. Malaria Journal	7: 156; Caputo B	Nwakanma D	Jawara M	Adiamoh M	Dia I	Konate L	Petrarca V	Conway DJ	della Torre A (2008). Anopheles gambiae complex along The Gambia river	with particular reference to the molecular forms of An. gambiae s.s. Malaria Journal	7: 182; Opondo KO	Weetman D	Jawara M	Diatta M	Fofana A	Crombe F	Mwesigwa J	DÕAlessandro U	Donnelly MJ (2016). Does insecticide resistance contribute to heterogeneities in malaria transmission in The Gambia? Malaria Journal	15: 166
NA	Gambia	13.434	-13.868	NA	NA	NA	NA	NA	NA	Upper River	Kantora	Keneba	Encarta	NA	NA	Adults	Larvae		An maculipalpis	An brohieri	An brunnipes	NA	NA	Bertram DS	McGregor IA	McFadzean JA (1958). Mosquitoes of the Colony and Protectorate of the Gambia. Transactions of the Royal Society of Tropical Medicine & Hygiene	52: 135-151; Giglioli ME & Thornton I (1965). The mangrove swamps of Keneba	Lower Gambia River Basin. 1. Descriptive notes on the climate	the mangrove swamps and the physical composition of their soils. Journal of Applied Ecology	2: 81-103; Giglioli ME (1964). Tides	salinity and the breeding of Anopheles melas (Theobald	1903) during the dry season in The Gambia. Rivista di Malariologia	43: 245-263; Giglioli ME (1965). Oviposition by Anopheles melas and its effect on egg survival during the dry season in the Gambia	West Africa. Annals of the Entomological Society of America	58: 885-891; Bertram DS (1963). Observations on the chemosterilant effect of an alkylating agent	thio-tepa	on wild-caught anopheles gambiae var. Melas (theo.) In gambia	west africa	and on laboratory-bred a. G. Gambiae giles and aedes aegypti (l.). Transactions of the Royal Society of Tropical Medicine & Hygiene	57: 322-335; Davidson G (1966). Distribution Records of Member Species of the Anopheles Gambiae Complex (identifications Up to May 1966). WHO/Mal/66.570; Giglioli MEC (1965). The problem of age determination in Anopheles melas Theo. 1903	by Polovodova's method. In : Parasitologie. Cahiers ORSTOM	Srie Entomologie Mdicale et Parasitologie	3&4: 157-177; Bryan JH	di Deco MA	Petrarca V	Coluzzi M (1982). Inversion polymorphism and incipient speciation in Anopheles gambiae s.str. in The Gambia	West Africa. Genetica	59: 167-176; Odetoyinbo JA (1969). Preliminary investigation on the use of a light-trap for sampling malaria vectors in the Gambia. Bulletin of the World Health Organization	40: 547-460; Gillies MT & Wilkes TJ (1969). A comparison of the range of attraction of animal baits and of carbon dioxide for some West African mosquitoes. Bulletin of Entomological Research
NA	Gambia	13.2492	-16.2131	NA	NA	NA	NA	NA	NA	Western	Foni Bintang-karenai	Bintang creek	Google Earth	NA	NA	Adults	Larvae			NA	NA	Bertram DS	McGregor IA	McFadzean JA (1958). Mosquitoes of the Colony and Protectorate of the Gambia. Transactions of the Royal Society of Tropical Medicine & Hygiene	52: 135-151	Kyalo2017
NA	Gambia	13.216	-16.2	NA	NA	NA	NA	NA	NA	Western	Foni Bintang-karenai	Sibanor	Encarta	NA	NA	Adults			NA	NA	Thomson MC	D'Alessandro U	Bennett S	Connor SJ	Langerock P	Jawara M	Todd J	Greenwood BM (1994). Malaria prevalence is inversely related to vector density in The Gambia	West Africa. Transactions of the Royal Society of Tropical Medicine & Hygiene	88: 638-643	Kyalo2017
NA	Gambia	13.2431	-16.3799	NA	NA	NA	NA	NA	NA	Western	Foni Brefet	Brefet	Google Earth	NA	NA	Adults			NA	NA	Bryan JH (1979). Observations on the member species of the Anopheles gambiae complex in The Gambia	West Africa. Transactions of the Royal Society of Tropical Medicine & Hygiene	73: 463-466; Bryan JH (1983). Anopheles gambiae and A. melas at Brefet	The Gambia	and their role in malaria transmission. Annals of Tropical Medicine & Parasitology	77: 1-12; Bryan JH	di Deco MA	Petrarca V	Coluzzi M (1982). Inversion polymorphism and incipient speciation in Anopheles gambiae s.str. in The Gambia	West Africa. Genetica	59: 167-176; Port GR	Boreham PFL	Bryan JH (1980). The relationship of host size to feeding by mosquitoes of the Anopheles gambiae Giles complex (Diptera: Culicidae). Bulletin of Entomological Research	70: 133-144	Kyalo2017
NA	Gambia	13.228	-16.091	NA	NA	NA	NA	NA	NA	Western	Foni Kansala	Bwiam	Encarta	NA	NA	Adults			NA	NA	Thomson MC	D'Alessandro U	Bennett S	Connor SJ	Langerock P	Jawara M	Todd J	Greenwood BM (1994). Malaria prevalence is inversely related to vector density in The Gambia	West Africa. Transactions of the Royal Society of Tropical Medicine & Hygiene	88: 638-643	Kyalo2017
NA	Gambia	13.2668	-16.6586	NA	NA	NA	NA	NA	NA	Western	Kombo Central	Brikama	Google Earth	NA	NA	Larvae			NA	NA	Betson M	Jawara M	Awolola TS (2009). Status of insecticide susceptibility in Anopheles gambiae s.l. from malaria surveillance sites in The Gambia. Malaria Journal	8: 187	Kyalo2017
NA	Gambia	13.2796	-16.5895	NA	NA	NA	NA	NA	NA	Western	Kombo Central	Mandina Ba	Google Earth	NA	NA	Adults	Larvae			NA	NA	Bryan JH	di Deco MA	Petrarca V	Coluzzi M (1982). Inversion polymorphism and incipient speciation in Anopheles gambiae s.str. in The Gambia	West Africa. Genetica	59: 167-176; Bryan JH	Petrarca V	Di Deco MA	Coluzzi M (1982). Osservazioni su Anopheles melas nella Gambia e zone limitrofe. Parassitologia	23: 137-139; Caputo B	Nwakanma D	Jawara M	Adiamoh M	Dia I	Konate L	Petrarca V	Conway DJ	della Torre A (2008). Anopheles gambiae complex along The Gambia river	with particular reference to the molecular forms of An. gambiae s.s. Malaria Journal	7: 182	Kyalo2017
NA	Gambia	13.186	-16.5738	NA	NA	NA	NA	NA	NA	Western	Kombo East	Jibora	Google Earth	NA	NA	Adults			NA	NA	Bryan JH & Smalley ME (1978). The use of ABO blood groups as markers for mosquito biting studies. Transactions of the Royal Society of Tropical Medicine & Hygiene	72: 357-360; Bryan JH	di Deco MA	Petrarca V	Coluzzi M (1982). Inversion polymorphism and incipient speciation in Anopheles gambiae s.str. in The Gambia	West Africa. Genetica	59: 167-176	Kyalo2017
NA	Gambia	13.1838	-16.5765	NA	NA	NA	NA	NA	NA	Western	Kombo East	Jiboroh	Google Earth	NA	NA	Adults	Larvae			NA	NA	Bertram DS	McGregor IA	McFadzean JA (1958). Mosquitoes of the Colony and Protectorate of the Gambia. Transactions of the Royal Society of Tropical Medicine & Hygiene	52: 135-151; Port GR	Boreham PFL	Bryan JH (1980). The relationship of host size to feeding by mosquitoes of the Anopheles gambiae Giles complex (Diptera: Culicidae). Bulletin of Entomological Research	70: 133-144; Bryan JH (1979). Observations on the member species of the Anopheles gambiae complex in The Gambia	West Africa. Transactions of the Royal Society of Tropical Medicine & Hygiene	73: 463-466	Kyalo2017
NA	Gambia	13.383	-16.751	NA	NA	NA	NA	NA	NA	Western	Kombo North	Brufut	Encarta	NA	NA	Adults			NA	NA	Bryan JH (1979). Observations on the member species of the Anopheles gambiae complex in The Gambia	West Africa. Transactions of the Royal Society of Tropical Medicine & Hygiene	73: 463-466	Kyalo2017
NA	Gambia	13.3869	-16.6447	NA	NA	NA	NA	NA	NA	Western	Kombo North	Lamin-Mandinari Swamp	Combination	NA	NA	Adults			NA	NA	Bertram DS	McGregor IA	McFadzean JA (1958). Mosquitoes of the Colony and Protectorate of the Gambia. Transactions of the Royal Society of Tropical Medicine & Hygiene	52: 135-151	Kyalo2017
NA	Gambia	13.3736	-16.6041	NA	NA	NA	NA	NA	NA	Western	Kombo North	Mandinari	Google Earth	NA	NA	Adults	Larvae			NA	NA	Bertram DS	McGregor IA	McFadzean JA (1958). Mosquitoes of the Colony and Protectorate of the Gambia. Transactions of the Royal Society of Tropical Medicine & Hygiene	52: 135-151; Ross Institute of Tropical Hygiene (1975). Mosquito studies July - December 1975; Progress Report number 30. Unpublished document	Kyalo2017
NA	Gambia	13.3724	-16.6339	NA	NA	NA	NA	NA	NA	Western	Kombo North	The Kombos	Combination	NA	NA	Adults			NA	NA	Adiamah JH	Koram KA	Thomson MC	Lindsay SW	Todd J	Greenwood BM (1993). Entomological risk factors for severe malaria in a peri-urban area of The Gambia. Annals of Tropical Medicine & Parasitology	87: 491-500	Kyalo2017
NA	Gambia	13.0902	-16.7544	NA	NA	NA	NA	NA	NA	Western	Kombo South	Kartong	Google Earth	NA	NA	Adults			NA	NA	Caputo B	Nwakanma D	Jawara M	Adiamoh M	Dia I	Konate L	Petrarca V	Conway DJ	della Torre A (2008). Anopheles gambiae complex along The Gambia river	with particular reference to the molecular forms of An. gambiae s.s. Malaria Journal	7: 182	Kyalo2017
NA	Ghana	5.1012	-1.291	NA	NA	NA	NA	NA	NA	Central	Cape Coast	Abakam	Google Earth	NA	NA	Larvae			NA	NA	Kudom AA (2015). Larval ecology of Anopheles coluzzii in Cape Coast	Ghana: water quality	nature of habitat and implication for larval control. Malaria Journal	14: 447	Kyalo2017
NA	Ghana	5.1086	-1.2869	NA	NA	NA	NA	NA	NA	Central	Cape Coast	Apewosika	Google Earth	NA	NA	Larvae			NA	NA	Kudom AA (2015). Larval ecology of Anopheles coluzzii in Cape Coast	Ghana: water quality	nature of habitat and implication for larval control. Malaria Journal	14: 447	Kyalo2017
NA	Ghana	5.25	-0.8	NA	NA	NA	NA	NA	NA	Central	Gomoa	Hwida	GPS	NA	NA	Adults	Larvae			NA	NA	Sibomana I (2002). Functional Metabolomics' Enhances Assessment Of Tissue Dysfunction As Demonstrated In A Rat Model Of Sub-Acute D-Serine Exposure. A thesis submitted in partial fulfillment of the requirements for the degree of Master of Science. MPhil Entomology	University of Ghana; Kwansa-Bentum B	Aboagye-Antwi F	Otchere J	Wilson MD	Boakye DA (2014). Implications of low-density microfilariae carriers in Anopheles transmission areas: molecular forms of Anopheles gambiae and Anopheles funestus populations in perspective. Parasites & Vectors	7: 157; Amuzu H	Wilson MD	Boakye DA (2010). Studies of Anopheles gambiae s.l (Diptera: Culicidae) exhibiting different vectorial capacities in lymphatic filariasis transmission in the Gomoa district	Ghana. Parasites & Vectors	3: 85 ;De Souza D	Kelly-Hope L	Lawson B	Wilson M	Boakye D (2010). Environmental Factors Associated with the Distribution of Anopheles gambiae s.s in Ghana; an Important Vector of Lymphatic Filariasis and Malaria. PLoS one	5: e9927; op cit report by Amuzu Hilaria 2008 Mphil Univ. of Ghana	Kyalo2017
NA	Ghana	5.4167	-0.6	NA	NA	NA	NA	NA	NA	Central	Gomoa	Okyereko	GPS	NA	NA	Adults	Larvae			NA	NA	Okoye PN	Wilson MD	Boakye DA	Brown CA (2005). Impact of the okyereko irrigation project in Ghana on the risk of human malaria infection by anopheles species (diptera: Culicidae). African Entomology	13: 249-253; Kwansa-Bentum B	Aboagye-Antwi F	Otchere J	Wilson MD	Boakye DA (2014). Implications of low-density microfilariae carriers in Anopheles transmission areas: molecular forms of Anopheles gambiae and Anopheles funestus populations in perspective. Parasites & Vectors	7: 157; Edi CV	Djogbnou L	Jenkins AM	Regna K	Muskavitch MA	Poupardin R	Jones CM	Essandoh J	Ktoh GK	Paine MJ	Koudou BG	Donnelly MJ	Ranson H	Weetman D (2014). CYP6 P450 enzymes and ACE-1 duplication produce extreme and multiple insecticide resistance in the malaria mosquito Anopheles gambiae. PLOS Genetics	10: e1004236; Charlwood JD	Tomas EVE	Salgueiro P	Egyir-Yawson A	Pitts RJ
NA	Ghana	5.0734	-1.4009	NA	NA	NA	NA	NA	NA	Central	Komenda/Edina Aguafo	Ankwanda	Combination	NA	NA	Adults			NA	NA	Dunyo SK	Appawu M	Nkrumah FK	Baffoe-Wilmot A	Pedersen EM	Simonsen PE (1996). Lymphatic filariasis on the coast of Ghana. Transactions of the Royal Society of Tropical Medicine & Hygiene	90: 634 - 638; De Souza D	Kelly-Hope L	Lawson B	Wilson M	Boakye D (2010). Environmental Factors Associated with the Distribution of Anopheles gambiae s.s in Ghana; an Important Vector of Lymphatic Filariasis and Malaria. PLoS one	5: e9927	Kyalo2017
NA	Ghana	5.565	-0.191	NA	NA	NA	NA	NA	NA	Greater Accra	Accra	Accra	Encarta	NA	NA	Adults	Larvae		An domicolus	An umbrosus	An hargreavesi	An demeilIoni	NA	NA	Christophers SR & Stephens JWW (1900). Further reports to the Malaria Committee of the Royal Society. London	Harrison & Sons	pp. 22; Ingram A	Macfie JWS (1924). The mosquitoes of Accra. Annals of Tropical Medicine & Parasitology	18: 263-264; Macfie JWS & Ingram A (1916). The domestic mosquitos of Accra. Bulletin of Entomological Research	7: 161-177; Ingram A & Macfie JWS (1917). The early stages of certain West African Mosquitos. Bulletin of Entomological Research	8: 135-154; Macfie JWS & Ingram A (1922). Certain nurseries of insect life in West Africa. Bulletin of Entomological Research	13: 291-294; Edwards FW (1928). Mosquito Notes.ÑVII. Bulletin of Entomological Research	18: 267-284; op cit report by Macfie (date not specified); Kumm HW (1929). The geographical distribution of the malaria carrying mosquitoes: A collection of recorded material in the literature and in personal communications to the author. American Journal of Hygiene	10: 1-154; op cit collections by JWS Macfie & A Ingram; Mattingly PF (1947). Notes on the early stages of certain Ethiopian mosquitoes from some locality records from British West Africa. Annals of Tropical Medicine & Parasitology	47: 239-251; Chinery WA (1995). Impact of rapid urbanization on mosquitoes and their disease transmission potential in Accra and Tema	Ghana. African Journal of Medicine & Medical Sciences	24: 179-188; Davidson G (1966). Distribution Records of Member Species of the Anopheles Gambiae Complex (identifications Up to May 1966). WHO/Mal/66.570; Chinery WA (1970). A survey of mosquito breeding in Accra	Ghana	during a two year period of larval mosquito control. II. The breeding of Culex (Culex) pipiens fatigans Wiedmann and Anopheles (Cellia) gambiae Giles	in Accra. Ghana Medical Journal	9: 109-116; Chinery WA (1969). A survey of mosquito breeding in Accra	Ghana	during a two-year period of larval mosquito control. I. The mosquitoes collected and their breeding places. Ghana Medical Journal	8: 266-274; Pinto J	Lynd A	Vicente JL	Santolamazza F	Randle NP	Gentile G
NA	Ghana	5.7847	0.6271	NA	NA	NA	NA	NA	NA	Greater Accra	Dangbe East	Ada	GPS	NA	NA	Adults	Larvae			NA	NA	Simpson JJ (1916). Entomological Research in British West Africa. V. Ñ Gold Coast. Bulletin of Entomological Research	5: 1-36; Kumm HW (1929). The geographical distribution of the malaria carrying mosquitoes: A collection of recorded material in the literature and in personal communications to the author. American Journal of Hygiene	10: 1-154; op cit collections by JJ Simpson; White BJ	Lawniczak MK	Cheng C	Coulibaly MB	Wilson MD	Sagnon N	Costantini C	Simard F	Christophides GK	Besansky NJ (2011). Adaptive divergence between incipient species of Anopheles gambiae increases resistance to Plasmodium. Proceedings of the National Academy of Sciences of the United States of America	108: 244-249; De Souza D	Kelly-Hope L	Lawson B	Wilson M	Boakye D (2010). Environmental Factors Associated with the Distribution of Anopheles gambiae s.s in Ghana; an Important Vector of Lymphatic Filariasis and Malaria. PLoS one	5: e9927; op cit report by Boakye et al.	2004 Report to the Ghana Malaria Control Program; Dunyo SK	Appawu M	Nkrumah FK	Baffoe-Wilmot A	Pedersen EM	Simonsen PE (1996). Lymphatic filariasis on the coast of Ghana. Transactions of the Royal Society of Tropical Medicine & Hygiene	90: 634 - 638; Boakye Et Al.	2004 Report To The Ghana Malaria Control Program	Kyalo2017
NA	Ghana	5.7833	0.5667	NA	NA	NA	NA	NA	NA	Greater Accra	Dangbe East	Alavanyo Abehinease	Other	NA	NA	Adults			NA	NA	Wilson MD	Ofosu-Okyere A	Okoli AU	McCall PJ	Snounou G (1998). Direct comparison of microscopy and polymerase chain reaction for the detection of Plasmodium sporozoites in salivary glands of mosquitoes. Transactions of the Royal Society of Tropical Medicine & Hygiene	92: 482 - 483	Kyalo2017
NA	Ghana	5.7152	0.128	NA	NA	NA	NA	NA	NA	Greater Accra	Dangbe West	Abia	GPS	NA	NA	Adults			NA	NA	Yawson AE	McCall PJ	Wilson MD	Donnelly MJ (2004). Species abundance and insecticide resistance of Anopheles gambiae in selected areas of Ghana and Burkina Faso. Medical & Veterinary Entomology	18: 372Ð377; Yawson AE	Weetman D	Wilson MD	Donnelly MJ (2007). Ecological zones rather than molecular forms predict genetic differentiation in the malaria vector Anopheles gambiae s.s. in Ghana. Genetics	175: 751 - 761; Choi KS & Townson H (2012). Evidence for X-linked introgression between molecular forms of Anopheles gambiae from Angola. Medical & Veterinary Entomology	26: 218-227; della Torre A	Tu ZJ	Petrarca V (2005). On the distribution and genetic differentiation of Anopheles gambiae s.s. molecular forms. Insect Biochemistry & Molecular Biology	35: 755-769; op cit report by Yawson et al. (2004)	Kyalo2017
NA	Ghana	5.9499	-0.0244	NA	NA	NA	NA	NA	NA	Greater Accra	Dangbe West	Ayenya	GPS	NA	NA	Adults			NA	NA	Yawson AE	McCall PJ	Wilson MD	Donnelly MJ (2004). Species abundance and insecticide resistance of Anopheles gambiae in selected areas of Ghana and Burkina Faso. Medical & Veterinary Entomology	18: 372Ð377; Yawson AE	Weetman D	Wilson MD	Donnelly MJ (2007). Ecological zones rather than molecular forms predict genetic differentiation in the malaria vector Anopheles gambiae s.s. in Ghana. Genetics	175: 751 - 761	Kyalo2017
NA	Ghana	5.8833	-0.1167	NA	NA	NA	NA	NA	NA	Greater Accra	Dangbe West	Dodowa	GPS	NA	NA	Adults	Larvae			NA	NA	Appawu MA	Baffoe-Wilmot A	Afari EA	Nkrumah FK	Petrarca V (1994). Species composition and inversion polymorphism of the Anopheles gambiae complex in some sites of Ghana	west Africa. Acta Tropica	56: 15-23; Dadzie SK	Brenyah R	Appawu MA (2013). Role of species composition in malaria transmission by the Anopheles funestus group (Diptera: Culicidae) in Ghana. Journal of Vector Ecology	38: 105-110; Yawson AE	McCall PJ	Wilson MD	Donnelly MJ (2004). Species abundance and insecticide resistance of Anopheles gambiae in selected areas of Ghana and Burkina Faso. Medical & Veterinary Entomology	18: 372Ð377; Yawson AE	Weetman D	Wilson MD	Donnelly MJ (2007). Ecological zones rather than molecular forms predict genetic differentiation in the malaria vector Anopheles gambiae s.s. in Ghana. Genetics	175: 751 - 761; Weetman D	Wilding CS	Steen K	Morgan JC	Simard F	Donnelly MJ (2010). Association mapping of insecticide resistance in wild Anopheles gambiae populations: major variants identified in a low-linkage disequilbrium genome. PLoS One	5: e13140; Mller P	Warr E	Stevenson BJ	Pignatelli PM	Morgan JC
NA	Ghana	5.704	0.101	NA	NA	NA	NA	NA	NA	Greater Accra	Dangbe West	Prampram	Combination	NA	NA	Adults	Larvae			NA	NA	Afari EA	Appawu M	Dunyo S	Baffoc-Wilmot A	Nkrumah FK (1995). Malaria infection	morbidity and transmission in two ecologcial zones in Southern Ghana. African Journal of Health Science	2: 312-318; Appawu MA	Baffoe-Wilmot A	Afari EA	Nkrumah FK	Petrarca V (1994). Species composition and inversion polymorphism of the Anopheles gambiae complex in some sites of Ghana	west Africa. Acta Tropica	56: 15-23; Appawu MA	Baffoe-Wilmot A	Afari EA	Dunyo S	Koram KA	Nkrumah FK (2001). Malaria vector studies in two ecological zones in southern Ghana. African Entomology	9: 59-65	Kyalo2017
NA	Ghana	5.635	0.007	NA	NA	NA	NA	NA	NA	Greater Accra	Tema	Tema	Encarta	NA	NA	Larvae		An demeilIoni	An domicolus	NA	NA	Chinery WA (1995). Impact of rapid urbanization on mosquitoes and their disease transmission potential in Accra and Tema	Ghana. African Journal of Medicine & Medical Sciences	24: 179-188; Adeniran TT	Brown CA	Rogers W	Wilson MD	Appawu MA	Boakye DA (2009). Susceptibility status of Anopheles gambiae sensu stricto (Diptera: Culicidae) to pyrethroid and carbamate insecticides in the Greater Accra region of Ghana	West Africa. International Journal of Tropical Insect Science	29: 124-129	Kyalo2017
NA	Ghana	6.0117	1.0522	NA	NA	NA	NA	NA	NA	Volta	Keta	Salakope	Geonames	NA	NA	Adults			NA	NA	Van der Kaay HJ & von Haller E (1961). 2nd Quarterly report 1961 for Ghana 1 project; unpublished document WHO Archives Geneva; Brady J (1963). Results of age-grouping dissections on four species of Anopheles from Southern Ghana. Bulletin of World Health Organization	29: 147-153	Kyalo2017
NA	Ghana	6.1111	1.1666	NA	NA	NA	NA	NA	NA	Volta	Ketu	Coast near Togo	Combination	NA	NA	Unknown			NA	NA	Davidson G (1966). Distribution Records of Member Species of the Anopheles Gambiae Complex (identifications Up to May 1966). WHO/Mal/66.570	Kyalo2017
NA	Ghana	4.7682	-1.9697	NA	NA	NA	NA	NA	NA	Western	Ahanta West	Achowa	Combination	NA	NA	Adults			NA	NA	Dunyo SK	Appawu M	Nkrumah FK	Baffoe-Wilmot A	Pedersen EM	Simonsen PE (1996). Lymphatic filariasis on the coast of Ghana. Transactions of the Royal Society of Tropical Medicine & Hygiene	90: 634 - 638	Kyalo2017
NA	Ghana	4.8239	-1.9204	NA	NA	NA	NA	NA	NA	Western	Ahanta West	Butre	Combination	NA	NA	Adults			NA	NA	Dunyo SK	Appawu M	Nkrumah FK	Baffoe-Wilmot A	Pedersen EM	Simonsen PE (1996). Lymphatic filariasis on the coast of Ghana. Transactions of the Royal Society of Tropical Medicine & Hygiene	90: 634 - 638; De Souza D	Kelly-Hope L	Lawson B	Wilson M	Boakye D (2010). Environmental Factors Associated with the Distribution of Anopheles gambiae s.s in Ghana; an Important Vector of Lymphatic Filariasis and Malaria. PLoS one	5: e9927	Kyalo2017
NA	Ghana	4.9561	-2.3781	NA	NA	NA	NA	NA	NA	Western	Nzema East	Ampain	GPS	NA	NA	Adults			NA	NA	Tuno N	Kjaerandsen J	Badu K	Kruppa T (2010). Blood-Feeding Behavior of Anopheles gambiae and Anopheles melas in Ghana	Western Africa. Journal of Medical Entomology	47: 28-31; De Souza D	Kelly-Hope L	Lawson B	Wilson M	Boakye D (2010). Environmental Factors Associated with the Distribution of Anopheles gambiae s.s in Ghana; an Important Vector of Lymphatic Filariasis and Malaria. PLoS one	5: e9927	Kyalo2017
NA	Ghana	4.8663	-2.2387	NA	NA	NA	NA	NA	NA	Western	Nzema East	Axim	GPS	NA	NA	Adults	Larvae		An hargeavesi	An cinctus	An obscurus (var nowlini)	NA	NA	Mattingly PF (1947). Notes on the early stages of certain Ethiopian mosquitoes from some locality records from British West Africa. Annals of Tropical Medicine & Parasitology	47: 239-251 (citing MD Froud); Dunyo SK	Appawu M	Nkrumah FK	Baffoe-Wilmot A	Pedersen EM	Simonsen PE (1996). Lymphatic filariasis on the coast of Ghana. Transactions of the Royal Society of Tropical Medicine & Hygiene	90: 634 - 638; De Souza D	Kelly-Hope L	Lawson B	Wilson M	Boakye D (2010). Environmental Factors Associated with the Distribution of Anopheles gambiae s.s in Ghana; an Important Vector of Lymphatic Filariasis and Malaria. PLoS one	5: e9927; op cit report by Boakye et al.	2004 Report to the Ghana Malaria Control Program; Essandoh J	Yawson AE	Weetman D (2013). Acetylcholinesterase (Ace-1) target site mutation 119S is strongly diagnostic of carbamate and organophosphate resistance in Anopheles gambiae s.s. and Anopheles coluzzii across southern Ghana. Malaria Journal	12: 404; Dery D	Asante KP	Oduro A	Asoalla V	Owusu-Agyei S (2013). Baseline entomological studies in ten districts of Ghana. Report for the AngloGold Ashanti Company by the Kintampo Health Research Centre and the Navrongo Health Research Centre	lot number E1090	2013; Dery DB	Segbaya S	Asoalla V	Amoyaw F
NA	Ghana	4.9124	-1.7564	NA	NA	NA	NA	NA	NA	Western	Shama Ahanta East	Krabonekrom	Combination	NA	NA	Adults	Larvae			NA	NA	Ribbands CR (1946). Moonlight and house-haunting habits of female anophelines in West Africa. Bulletin of Entomological Research	36: 395-417	Kyalo2017
NA	Ghana	4.9401	-1.7198	NA	NA	NA	NA	NA	NA	Western	Shama Ahanta East	Sekondi-Takoradi Metropolitan Area	Google Earth	NA	NA	Larvae			NA	NA	Mattah PA	Futagbi G	Amekudzi LK	Mattah MM	de Souza DK	Kartey-Attipoe WD	Bimi L	Wilson MD (2017). Diversity in breeding sites and distribution of Anopheles mosquitoes in selected urban areas of southern Ghana. Parasites & Vectors	10: 25	Kyalo2017
NA	Ghana	4.9	-1.767	NA	NA	NA	NA	NA	NA	Western	Shama Ahanta East	Takoredi	Encarta	NA	NA	Adults	Larvae		An obscurus	NA	NA	Gordon RM	Hicks EP	Davey TH	Watson M (1932). A Study of the House-haunting Culicidae occurring in Freetown	Sierra Leone; and of the Part played by them in the transmission of certain tropical diseases	together with observations on the relationship of Anophelines to housing	and the effects of anti-larval measures in Freetown. Annals of Tropical Medicine & Parasitology	26: 273-345; op cit report by Pomeroy (1932); Mattingly PF (1947). Notes on the early stages of certain Ethiopian mosquitoes from some locality records from British West Africa. Annals of Tropical Medicine & Parasitology	47: 239-251; Davidson G (1966). Distribution Records of Member Species of the Anopheles Gambiae Complex (identifications Up to May 1966). WHO/Mal/66.570; Essandoh J	Yawson AE	Weetman D (2013). Acetylcholinesterase (Ace-1) target site mutation 119S is strongly diagnostic of carbamate and organophosphate resistance in Anopheles gambiae s.s. and Anopheles coluzzii across southern Ghana. Malaria Journal	12: 404	Kyalo2017
NA	Guinea	10.1808	-14.0391	NA	NA	NA	NA	NA	NA	Boke	Boffa	Boffa	Google Earth	NA	NA	Adults	Larvae			NA	NA	Holstein MH (1952). Biologie d'Anopheles gambiae. Recherches en Afrique occidentale francaise. OMS	serie de Monographies	No 9; Hamon J	Adam JP	Grjebine A (1956). Observations sur la rpartition et le comportement des anophles de l'Afrique-Equatoriale Franaise	du Cameroun et de l'Afrique Occidentale. Bulletin of World Health Organization	15: 549-591; Davidson G (1966). Distribution Records of Member Species of the Anopheles Gambiae Complex (identifications Up to May 1966). WHO/Mal/66.570; Vezenegho SB	Brooke BD	Hunt RH	Coetzee M	Koekemoer LL (2009). Malaria vector composition and insecticide susceptibility status in Guinea Conakry	West Africa. Medical & Veterinary Entomology	23: 326-334.	Kyalo2017
NA	Guinea	10.6525	-14.6108	NA	NA	NA	NA	NA	NA	Boke	Boke	Dagoufissa	Combination	NA	NA	Adults	Larvae			NA	NA	Toumanoff C (1959). Etude sur l' Anophelisme et Ie Paludisme dans la region de Rio-Nunez (Basse-Guinee). Mdecine Tropicale	19: 294-311.	Kyalo2017
NA	Guinea	10.66	-14.553	NA	NA	NA	NA	NA	NA	Boke	Boke	Filima	Google Earth	NA	NA	Adults	Larvae			NA	NA	Toumanoff C (1958). Filariose humaine et sa transmission dans la Basse-Guine (estuaire du Rio Nunez). Bulletin de la Socit de Pathologie Exotique	51: 908-912; Toumanoff C (1959). Etude sur l' Anophelisme et Ie Paludisme dans la region de Rio-Nunez (Basse-Guinee). Mdecine Tropicale	19: 294-311	Kyalo2017
NA	Guinea	10.667	-14.601	NA	NA	NA	NA	NA	NA	Boke	Boke	Kamsar	Encarta	NA	NA	Adults	Larvae			NA	NA	Toumanoff C (1958). Filariose humaine et sa transmission dans la Basse-Guine (estuaire du Rio Nunez). Bulletin de la Socit de Pathologie Exotique	51: 908-912; Toumanoff C (1959). Etude sur l' Anophelisme et Ie Paludisme dans la region de Rio-Nunez (Basse-Guinee). Mdecine Tropicale	19: 294-311	Kyalo2017
NA	Guinea	10.6851	-14.5434	NA	NA	NA	NA	NA	NA	Boke	Boke	Kayenguissa	Combination	NA	NA	Adults	Larvae			NA	NA	Toumanoff C (1958). Filariose humaine et sa transmission dans la Basse-Guine (estuaire du Rio Nunez). Bulletin de la Socit de Pathologie Exotique	51: 908-912; Toumanoff C (1959). Etude sur l' Anophelisme et Ie Paludisme dans la region de Rio-Nunez (Basse-Guinee). Mdecine Tropicale	19: 294-311	Kyalo2017
NA	Guinea	10.8333	-14.5333	NA	NA	NA	NA	NA	NA	Boke	Boke	Rio Nunez	Other	NA	NA	Adults	Larvae			NA	NA	Toumanoff C (1958). Filariose humaine et sa transmission dans la Basse-Guine (estuaire du Rio Nunez). Bulletin de la Socit de Pathologie Exotique	51: 908-912; Toumanoff (1958). Notes sur l'anophlisme dans la Basse-Guine. Mdecine Tropicale	18: 314-339.	Kyalo2017
NA	Guinea	10.659	-14.6063	NA	NA	NA	NA	NA	NA	Boke	Boke	Tassibil-Dinard road half-way	Combination	NA	NA	Larvae		An obscurus	NA	NA	Toumanoff C (1959). Etude sur l' Anophelisme et Ie Paludisme dans la region de Rio-Nunez (Basse-Guinee). Mdecine Tropicale	19: 294-311.	Kyalo2017
NA	Guinea	10.6589	-14.6035	NA	NA	NA	NA	NA	NA	Boke	Boke	Tassibili	Google Earth	NA	NA	Adults	Larvae			NA	NA	Toumanoff C (1958). Filariose humaine et sa transmission dans la Basse-Guine (estuaire du Rio Nunez). Bulletin de la Socit de Pathologie Exotique	51: 908-912; Toumanoff C (1959). Etude sur l' Anophelisme et Ie Paludisme dans la region de Rio-Nunez (Basse-Guinee). Mdecine Tropicale	19: 294-311	Kyalo2017
NA	Guinea	9.6208	-13.6198	NA	NA	NA	NA	NA	NA	Conakry	Dixinn	Conarky - rural suburb	Combination	NA	NA	Larvae		An obscurus	An domicolus	An hargreavesi	An macmahoni	An rhodesiensis	An flavicosta	NA	NA	Toumanoff C	Simond M (1956). Quelques observations sur la faune culicidienne de la Basse Guine (Conakry et presqu'ile de Kaloum); saison sche de l'annee 1956. Bulletin de la Socit de Pathologie Exotique	49: 667-674	Kyalo2017
NA	Guinea	9.548	-13.674	NA	NA	NA	NA	NA	NA	Conakry	Kaloum	Conakry	Encarta	NA	NA	Adults	Larvae			NA	NA	Laveran MA (1904). Sur les culicids de la Guine Franaise et sur les l'index endmique du paludisme dans cette rgion. Comptes Rendus des Sances de la Socit de Biologie et de ses filiales	56: 555-556; Kumm HW (1929). The geographical distribution of the malaria carrying mosquitoes: A collection of recorded material in the literature and in personal communications to the author. American Journal of Hygiene	10: 1-154; op cit collections by A Laveran; Holstein MH (1952). Biologie d'Anopheles gambiae. Recherches en Afrique occidentale francaise. OMS	serie de Monographies	No 9; Hamon J	Adam JP	Grjebine A (1956). Observations sur la rpartition et le comportement des anophles de l'Afrique-Equatoriale Franaise	du Cameroun et de l'Afrique Occidentale. Bulletin of World Health Organization	15: 549-591; Davidson G (1966). Distribution Records of Member Species of the Anopheles Gambiae Complex (identifications Up to May 1966). WHO/Mal/66.570; Badawi MAS	Buisson MC (1974). Lutte antivectorielle dans la ville de Conakry (Republique de Guinee). Rapport de mission mars-mai 1973. AFR/MAL/136.	Kyalo2017
NA	Guinea	9.546	-13.6754	NA	NA	NA	NA	NA	NA	Conakry	Kaloum	Kaloum	Google Earth	NA	NA	Adults	Larvae		An brunnipes	An nigeriensis	An brohieri	An obscurus	An flavicosta	An domicolus	An hargreavesi	An macmahoni	An rhodesiensis	NA	NA	Toumanoff C	Simond M (1956). Quelques observations sur la faune culicidienne de la Basse Guine (Conakry et presqu'ile de Kaloum); saison sche de l'annee 1956. Bulletin de la Socit de Pathologie Exotique	49: 667-674	Kyalo2017
NA	Guinea	9.6718	-13.5581	NA	NA	NA	NA	NA	NA	Conakry	Ratoma	Sonfonia I	Google Earth	NA	NA	Adults	Larvae			NA	NA	Kouassi BL	de Souza DK	Goepogui A	Balde SM	Diakit L	Sagno A	Djameh GI	Chammartin F	Vounatsou P	Bockarie MJ	Utzinger J	Koudou BG (2016). Low prevalence of Plasmodium and absence of malaria transmission in Conakry	Guinea: prospects for elimination. Malaria Journal	15: 175	Kyalo2017
NA	Guinea	9.6739	-13.5453	NA	NA	NA	NA	NA	NA	Conakry	Ratoma	Sonfonia II	Google Earth	NA	NA	Adults	Larvae			NA	NA	Kouassi BL	de Souza DK	Goepogui A	Balde SM	Diakit L	Sagno A	Djameh GI	Chammartin F	Vounatsou P	Bockarie MJ	Utzinger J	Koudou BG (2016). Low prevalence of Plasmodium and absence of malaria transmission in Conakry	Guinea: prospects for elimination. Malaria Journal	15: 175	Kyalo2017
NA	Guinea	9.7833	-13.5167	NA	NA	NA	NA	NA	NA	Kindia	Dubreka	Dubreka	Google Earth	NA	NA	Adults	Larvae			NA	NA	Hamon J	Adam JP	Grjebine A (1956). Observations sur la rpartition et le comportement des anophles de l'Afrique-Equatoriale Franaise	du Cameroun et de l'Afrique Occidentale. Bulletin of World Health Organization	15: 549-591; Davidson G (1966). Distribution Records of Member Species of the Anopheles Gambiae Complex (identifications Up to May 1966). WHO/Mal/66.570	Kyalo2017
NA	Guinea	9.566	-13.267	NA	NA	NA	NA	NA	NA	Kindia	Forecariah	Salifouyia	Encarta	NA	NA	Adults	Larvae			NA	NA	Toumanoff C (1958). Filariose humaine et sa transmission dans la Basse-Guine (estuaire du Rio Nunez). Bulletin de la Socit de Pathologie Exotique	51: 908-912	Kyalo2017
NA	Guinea Bissau	11.833	-15.768	NA	NA	NA	NA	NA	NA	Biombo	Prabis	Bele	Encarta	NA	NA	Adults			NA	NA	Fonseca LF	Di Deco MA	GC Carrara	Dabo I	Rosario VD	Petrarca V (1996). Anopheles gambiae Complex (Diptera: Culicidae) near Bissau City	Guinea Bissau	West Africa. Journal of Medical Entomology	33: 939-945.	Kyalo2017
NA	Guinea Bissau	11.8	-15.751	NA	NA	NA	NA	NA	NA	Biombo	Prabis	Branco	Encarta	NA	NA	Adults			NA	NA	Fonseca LF	Di Deco MA	GC Carrara	Dabo I	Rosario VD	Petrarca V (1996). Anopheles gambiae Complex (Diptera: Culicidae) near Bissau City	Guinea Bissau	West Africa. Journal of Medical Entomology	33: 939-945.	Kyalo2017
NA	Guinea Bissau	11.8668	-15.7669	NA	NA	NA	NA	NA	NA	Biombo	Prabis	Ilha de Bissau	Google Earth	NA	NA	Unknown		An maculipalpis	NA	NA	Correia MG (1973). O controlo do paludismo na ilha de Bissau - Guine Portuguesa. Boletim Cultural da Guine-Portuguesa XXVIII 110: 197-213.	Kyalo2017
NA	Guinea Bissau	11.8222	-15.6776	NA	NA	NA	NA	NA	NA	Biombo	Prabis	Naga Balanta	Combination	NA	NA	Adults			NA	NA	Fonseca LF	Di Deco MA	GC Carrara	Dabo I	Rosario VD	Petrarca V (1996). Anopheles gambiae Complex (Diptera: Culicidae) near Bissau City	Guinea Bissau	West Africa. Journal of Medical Entomology	33: 939-945.	Kyalo2017
NA	Guinea Bissau	11.8499	-15.6847	NA	NA	NA	NA	NA	NA	Biombo	Prabis	Pefine Papel	Combination	NA	NA	Adults			NA	NA	Fonseca LF	Di Deco MA	GC Carrara	Dabo I	Rosario VD	Petrarca V (1996). Anopheles gambiae Complex (Diptera: Culicidae) near Bissau City	Guinea Bissau	West Africa. Journal of Medical Entomology	33: 939-945.	Kyalo2017
NA	Guinea Bissau	11.8	-15.7439	NA	NA	NA	NA	NA	NA	Biombo	Prabis	Prabis	Google Earth	NA	NA	Adults	Larvae			NA	NA	Nwakanma DC	Neafsey DE	Jawara M	Adiamoh M	Lund E	Rodrigues A	Loua KM	Konate L	Sy N	Dia I	Awolola TS	Muskavitch AT	Conway DJ (2013). Breakdown in the process of incipient speciation in Anopheles gambiae. Genetics	193: 1221-1231; Marsden CD	Cornel A	Yoosook L	Sanford MR	Norris LC	Godell PB	Nieman CC	Han S	Rodrigues A	Denis J	Ouledi A	Lanzaro GC (2013). An analysis of two island groups as potential sites for trials of transgenic mosquitoes for malaria control. Evolutionary Applications	6: 706-720; Marsden CD	Yoosook L	Nieman CC
NA	Guinea Bissau	11.7777	-15.7905	NA	NA	NA	NA	NA	NA	Biombo	Prabis	Suro Balanta	Combination	NA	NA	Adults			NA	NA	Fonseca LF	Di Deco MA	GC Carrara	Dabo I	Rosario VD	Petrarca V (1996). Anopheles gambiae Complex (Diptera: Culicidae) near Bissau City	Guinea Bissau	West Africa. Journal of Medical Entomology	33: 939-945.	Kyalo2017
NA	Guinea Bissau	11.7858	-15.7794	NA	NA	NA	NA	NA	NA	Biombo	Prabis	Suro Papel	Combination	NA	NA	Adults			NA	NA	Fonseca LF	Di Deco MA	GC Carrara	Dabo I	Rosario VD	Petrarca V (1996). Anopheles gambiae Complex (Diptera: Culicidae) near Bissau City	Guinea Bissau	West Africa. Journal of Medical Entomology	33: 939-945.	Kyalo2017
NA	Guinea Bissau	11.8899	-15.6653	NA	NA	NA	NA	NA	NA	Biombo	Safim	Bissalanca	Google Earth	NA	NA	Adults			NA	NA	Fonseca LF	Di Deco MA	GC Carrara	Dabo I	Rosario VD	Petrarca V (1996). Anopheles gambiae Complex (Diptera: Culicidae) near Bissau City	Guinea Bissau	West Africa. Journal of Medical Entomology	33: 939-945.	Kyalo2017
NA	Guinea Bissau	11.9	-15.651	NA	NA	NA	NA	NA	NA	Biombo	Safim	Bissaquil	Encarta	NA	NA	Adults			NA	NA	Fonseca LF	Di Deco MA	GC Carrara	Dabo I	Rosario VD	Petrarca V (1996). Anopheles gambiae Complex (Diptera: Culicidae) near Bissau City	Guinea Bissau	West Africa. Journal of Medical Entomology	33: 939-945.	Kyalo2017
NA	Guinea Bissau	11.884	-15.651	NA	NA	NA	NA	NA	NA	Biombo	Safim	Brene Papel	Encarta	NA	NA	Adults			NA	NA	Fonseca LF	Di Deco MA	GC Carrara	Dabo I	Rosario VD	Petrarca V (1996). Anopheles gambiae Complex (Diptera: Culicidae) near Bissau City	Guinea Bissau	West Africa. Journal of Medical Entomology	33: 939-945.	Kyalo2017
NA	Guinea Bissau	11.9307	-15.6447	NA	NA	NA	NA	NA	NA	Biombo	Safim	Intussinho	Combination	NA	NA	Adults			NA	NA	Fonseca LF	Di Deco MA	GC Carrara	Dabo I	Rosario VD	Petrarca V (1996). Anopheles gambiae Complex (Diptera: Culicidae) near Bissau City	Guinea Bissau	West Africa. Journal of Medical Entomology	33: 939-945.	Kyalo2017
NA	Guinea Bissau	11.5891	-15.5123	NA	NA	NA	NA	NA	NA	Bolama/bijagos	Bolama	Ilha de Bolama	Google Earth	NA	NA	Adults			NA	NA	Kumm HW (1929). The geographical distribution of the malaria carrying mosquitoes: A collection of recorded material in the literature and in personal communications to the author. American Journal of Hygiene	10: 1-154; op cit collections by JS Barreto; Petrarca V	Carrara GC	Di Deco MA	Petrangeli G (1983). Il complesso Anopheles gambiae in Guinea Bissau. Parassitologia	25: 29-39	Kyalo2017
NA	Guinea Bissau	11.2232	-15.8738	NA	NA	NA	NA	NA	NA	Bolama/bijagos	Bubaque	Bruce	Other	NA	NA	Adults	Larvae			NA	NA	Marsden CD	Cornel A	Yoosook L	Sanford MR	Norris LC	Godell PB	Nieman CC	Han S	Rodrigues A	Denis J	Ouledi A	Lanzaro GC (2013). An analysis of two island groups as potential sites for trials of transgenic mosquitoes for malaria control. Evolutionary Applications	6: 706-720; Marsden CD	Yoosook L	Nieman CC	Sanford MR	Dinis J	Martins C	Rodrigues A	Cornel AJ	Lanzaro GC (2011). Asymmetric introgression between the M and S forms of the malaria vector	Anopheles gambiae	maintains divergence despite extensive hybridization. Molecular Ecology	20: 4983-4994; Sanford MR	Demirci B	Marsden CD	Yoosook L	Cornel AJ
NA	Guinea Bissau	11.2472	-15.7234	NA	NA	NA	NA	NA	NA	Bolama/bijagos	Bubaque	Ilha Roxa	Google Earth	NA	NA	Adults			NA	NA	Petrarca V	Carrara GC	Di Deco MA	Petrangeli G (1983). Il complesso Anopheles gambiae in Guinea Bissau. Parassitologia	25: 29-39	Kyalo2017
NA	Guinea Bissau	11.1385	-16.0433	NA	NA	NA	NA	NA	NA	Bolama/bijagos	Bubaque	Ponta Abanaca	Combination	NA	NA	Adults			NA	NA	Deitz KC	Reddy VP	Reddy MR	Satyanarayanah	Lindsey MW	Overgaard HJ	Jawara M	Caccone A	Slotman MA (2012). Limited usefulness of microsatellite markers from the malaria vector Anopheles gambiae when applied to closely related species Anopheles melas. Journal of Heredity	103: 585-593; Sanford MR	Cornel AJ	Nieman CC	Dinis J	Marsden CD	Weakley AM	Han S	Rodrigues A	Lanzaro GC	Lee Y (2014). Plasmodium falciparum infection rates for some Anopheles spp. from Guinea-Bissau	West Africa. F1000Research	3: 243	Kyalo2017
NA	Guinea Bissau	11.4665	-15.9308	NA	NA	NA	NA	NA	NA	Bolama/bijagos	Caravela	Abu	Google Earth	NA	NA	Adults	Larvae	M/S hybrid		NA	NA	Marsden CD	Cornel A	Yoosook L	Sanford MR	Norris LC	Godell PB	Nieman CC	Han S	Rodrigues A	Denis J	Ouledi A	Lanzaro GC (2013). An analysis of two island groups as potential sites for trials of transgenic mosquitoes for malaria control. Evolutionary Applications	6: 706-720; Marsden CD	Yoosook L	Nieman CC	Sanford MR	Dinis J	Martins C	Rodrigues A	Cornel AJ	Lanzaro GC (2011). Asymmetric introgression between the M and S forms of the malaria vector	Anopheles gambiae	maintains divergence despite extensive hybridization. Molecular Ecology	20: 4983-4994; Sanford MR	Demirci B	Marsden CD	Yoosook L	Cornel AJ
NA	Guinea Bissau	11.1553	-16.1403	NA	NA	NA	NA	NA	NA	Bolama/bijagos	Uno	Eticoga	Other	NA	NA	Adults	Larvae	M/S hybrid		NA	NA	Marsden CD	Cornel A	Yoosook L	Sanford MR	Norris LC	Godell PB	Nieman CC	Han S	Rodrigues A	Denis J	Ouledi A	Lanzaro GC (2013). An analysis of two island groups as potential sites for trials of transgenic mosquitoes for malaria control. Evolutionary Applications	6: 706-720; Marsden CD	Yoosook L	Nieman CC	Sanford MR	Dinis J	Martins C	Rodrigues A	Cornel AJ	Lanzaro GC (2011). Asymmetric introgression between the M and S forms of the malaria vector	Anopheles gambiae	maintains divergence despite extensive hybridization. Molecular Ecology	20: 4983-4994; Sanford MR	Demirci B	Marsden CD	Yoosook L	Cornel AJ
NA	Guinea Bissau	12.404	-15.924	NA	NA	NA	NA	NA	NA	Cacheu	Bigene	Sedengal	Encarta	NA	NA	Adults			NA	NA	Petrarca V	Carrara GC	Di Deco MA	Petrangeli G (1983). Il complesso Anopheles gambiae in Guinea Bissau. Parassitologia	25: 29-39	Kyalo2017
NA	Guinea Bissau	12.084	-15.673	NA	NA	NA	NA	NA	NA	Cacheu	Bula	Augusto Offers	Combination	NA	NA	Adults			NA	NA	Jaenson TGT	Gomes MJ	Santos B	Petrarca V	Fortini D	Evora J	Crato J (1994). Control of endophagic Anopheles mosquitoes and human malaria in Guinea Bissau	West Africa by permethrin-treated bed nets. Transactions of The Royal Society and Tropical Medicine & Hygiene	88: 620-624.	Kyalo2017
NA	Guinea Bissau	12.083	-15.834	NA	NA	NA	NA	NA	NA	Cacheu	Bula	Badjique	Encarta	NA	NA	Adults			NA	NA	Jaenson TGT	Gomes MJ	Santos B	Petrarca V	Fortini D	Evora J	Crato J (1994). Control of endophagic Anopheles mosquitoes and human malaria in Guinea Bissau	West Africa by permethrin-treated bed nets. Transactions of The Royal Society and Tropical Medicine & Hygiene	88: 620-624.	Kyalo2017
NA	Guinea Bissau	12.083	-15.751	NA	NA	NA	NA	NA	NA	Cacheu	Bula	Dabatear	Encarta	NA	NA	Adults			NA	NA	Jaenson TGT	Gomes MJ	Santos B	Petrarca V	Fortini D	Evora J	Crato J (1994). Control of endophagic Anopheles mosquitoes and human malaria in Guinea Bissau	West Africa by permethrin-treated bed nets. Transactions of The Royal Society and Tropical Medicine & Hygiene	88: 620-624.	Kyalo2017
NA	Guinea Bissau	12.063	-15.734	NA	NA	NA	NA	NA	NA	Cacheu	Bula	Tomazia Martins	Combination	NA	NA	Adults			NA	NA	Jaenson TGT	Gomes MJ	Santos B	Petrarca V	Fortini D	Evora J	Crato J (1994). Control of endophagic Anopheles mosquitoes and human malaria in Guinea Bissau	West Africa by permethrin-treated bed nets. Transactions of The Royal Society and Tropical Medicine & Hygiene	88: 620-624.	Kyalo2017
NA	Guinea Bissau	12.1	-16.318	NA	NA	NA	NA	NA	NA	Cacheu	Cacheu/calequisse	Cachalam	Encarta	NA	NA	Adults			NA	NA	Jaenson TGT	Gomes MJ	Santos B	Petrarca V	Fortini D	Evora J	Crato J (1994). Control of endophagic Anopheles mosquitoes and human malaria in Guinea Bissau	West Africa by permethrin-treated bed nets. Transactions of The Royal Society and Tropical Medicine & Hygiene	88: 620-624.	Kyalo2017
NA	Guinea Bissau	12.269	-16.166	NA	NA	NA	NA	NA	NA	Cacheu	Cacheu/calequisse	Cacheu	Encarta	NA	NA	Adults			NA	NA	Dabire KR	Diabate A	Agostinho F	Alves F	Manga L	Faye O	Baldet T (2008). Distribution of the members of Anopheles gambiae and pyrethroid knock-down resistance gene (kdr) in Guinea-Bissau	West Africa. Bulletin de la Socit de Pathologie Exotique	101: 119-123.	Kyalo2017
NA	Guinea Bissau	12.15	-16.318	NA	NA	NA	NA	NA	NA	Cacheu	Cacheu/calequisse	Mata de Uco	Encarta	NA	NA	Adults			NA	NA	Jaenson TGT	Gomes MJ	Santos B	Petrarca V	Fortini D	Evora J	Crato J (1994). Control of endophagic Anopheles mosquitoes and human malaria in Guinea Bissau	West Africa by permethrin-treated bed nets. Transactions of The Royal Society and Tropical Medicine & Hygiene	88: 620-624.	Kyalo2017
NA	Guinea Bissau	12.229	-15.458	NA	NA	NA	NA	NA	NA	Oio	Bissora	Bissora	Encarta	NA	NA	Adults			NA	NA	Petrarca V	Carrara GC	Di Deco MA	Petrangeli G (1983). Il complesso Anopheles gambiae in Guinea Bissau. Parassitologia	25: 29-39	Kyalo2017
NA	Guinea Bissau	12.493	-15.228	NA	NA	NA	NA	NA	NA	Oio	Farim	Farim	Encarta	NA	NA	Adults			NA	NA	Petrarca V	Carrara GC	Di Deco MA	Petrangeli G (1983). Il complesso Anopheles gambiae in Guinea Bissau. Parassitologia	25: 29-39	Kyalo2017
NA	Guinea Bissau	11.897	-15.5914	NA	NA	NA	NA	NA	NA	Sector Autonomo De Bissau	Sector Autonomo De Bissau	Antula	Google Earth	NA	NA	Adults	M/S hybrid	An smithii	NA	NA	Palsson K	Jaenson TGT	Dias F	Laugen AT	Bjorkman A (2004). Endopholic Anopheles mosquitoes in Guinea Bissau	West Africa	in relation to human housing conditions. Journal of Medical Entomology	41: 746-752; Palsson K	Pinto J	Rosario VE	Jaenson TGT (1998). The palpal ratio method compared with PCR to distinguish between Anopheles gambiae s.s. and A. melas from Guinea Bissau	West Africa. Acta Tropica	70: 101-107; Oliveira E	Salgueiro P	Palsson K	Vicente JL	Arez AP	Jaenson TG	Caccone A	Pinto J (2008). High levels of Hybridization between Molecular Forms of Anopheles gambiae from Guinea Bissau. Journal of Medical Entomology	45: 1057-1063; Arez AP	Palsson K	Pinto J	Franco AS	Dinis J	Jaenson TGT	Snounou G	Rosario VE (1997). Transmission of mixed malaria species and strains by mosquitoes as detected by PCR	in a study area in Guinea - Bissau. Parassitologia
NA	Guinea Bissau	11.833	-15.651	NA	NA	NA	NA	NA	NA	Sector Autonomo De Bissau	Sector Autonomo De Bissau	Bambadinca Balanta	Encarta	NA	NA	Adults			NA	NA	Fonseca LF	Di Deco MA	GC Carrara	Dabo I	Rosario VD	Petrarca V (1996). Anopheles gambiae Complex (Diptera: Culicidae) near Bissau City	Guinea Bissau	West Africa. Journal of Medical Entomology	33: 939-945.	Kyalo2017
NA	Guinea Bissau	11.85	-15.6	NA	NA	NA	NA	NA	NA	Sector Autonomo De Bissau	Sector Autonomo De Bissau	Biquedje	Encarta	NA	NA	Adults			NA	NA	Fonseca LF	Di Deco MA	GC Carrara	Dabo I	Rosario VD	Petrarca V (1996). Anopheles gambiae Complex (Diptera: Culicidae) near Bissau City	Guinea Bissau	West Africa. Journal of Medical Entomology	33: 939-945.	Kyalo2017
NA	Guinea Bissau	11.867	-15.599	NA	NA	NA	NA	NA	NA	Sector Autonomo De Bissau	Sector Autonomo De Bissau	Bissau	Encarta	NA	NA	Adults	Larvae		An hargeavesi	An dancalicus	An cinereus	An maculipalpis	NA	NA	Ferreira FS	Pinto AR	de Almeida CL (1948).ÊAlguns dados sobre a biologia do Anopheles gambiae	da cidade de Bissau e arredores (Guine Portuguesa)	em relao com transmisso da malaria e filariase linfatica.ÊAnais do Instituto de Medicina Tropical	5: 223Ð250; Hamon J	Adam JP	Grjebine A (1956). Observations sur la rpartition et le comportement des anophles de l'Afrique-Equatoriale Franaise	du Cameroun et de l'Afrique Occidentale. Bulletin of World Health Organization	15: 549-591; Correia MG (1973). O controlo do paludismo na ilha de Bissau - Guin Portuguesa. Boletim Cultural da Guin-Portuguesa	28: 197-213; Conte H (1981). Anopheles (Myzomya) gambiae na regiao da Guine-Bissau. Ciencia e Cultura 33: 79-82. (RAE	B 70:101); Petrarca V	Carrara GC	Di Deco MA	Petrangeli G (1983). Il complesso Anopheles gambiae in Guinea Bissau. Parassitologia	25: 29-39; Dabire KR	Diabate A	Agostinho F	Alves F	Manga L	Faye O	Baldet T (2008). Distribution of the members of Anopheles gambiae and pyrethroid knock-down resistance gene (kdr) in Guinea-Bissau	West Africa. Bulletin de la Socit de Pathologie Exotique	101: 119-123	Kyalo2017
NA	Guinea Bissau	11.217	-15.183	NA	NA	NA	NA	NA	NA	Tombali	Bedanda	Cafine	Encarta	NA	NA	Adults			NA	NA	Petrarca V	Carrara GC	Di Deco MA	Petrangeli G (1983). Il complesso Anopheles gambiae in Guinea Bissau. Parassitologia	25: 29-39	Kyalo2017
NA	Guinea Bissau	11.285	-15.251	NA	NA	NA	NA	NA	NA	Tombali	Catio	Catio	Encarta	NA	NA	Adults			NA	NA	Petrarca V	Carrara GC	Di Deco MA	Petrangeli G (1983). Il complesso Anopheles gambiae in Guinea Bissau. Parassitologia	25: 29-39	Kyalo2017
NA	Guinea Bissau	11.2	-15.3333	NA	NA	NA	NA	NA	NA	Tombali	Komo	Ilha de Como	Google Earth	NA	NA	Adults			NA	NA	Petrarca V	Carrara GC	Di Deco MA	Petrangeli G (1983). Il complesso Anopheles gambiae in Guinea Bissau. Parassitologia	25: 29-39	Kyalo2017
NA	Liberia	6.02	-10.03	NA	NA	NA	NA	NA	NA	Grand Bassa	District #2	Near Harbel	Other	NA	NA	Unknown			NA	NA	Davidson G (1966). Distribution Records of Member Species of the Anopheles Gambiae Complex (identifications Up to May 1966). WHO/Mal/66.570	Kyalo2017
NA	Liberia	5.7866	-9.9249	NA	NA	NA	NA	NA	NA	Grand Bassa	District #4	Krutown	Google Earth	NA	NA	Adults	Larvae			NA	NA	Gelfand HM (1955). Anopheles gambiae Giles and Anopheles Melas Theobold in a coastal Area of Liberia	West Africa. Transactions of Royal Society of Tropical Medicine & Hygiene	49: 508-527	Kyalo2017
NA	Liberia	6.7571	-11.3537	NA	NA	NA	NA	NA	NA	Grand Cape Mount	Robertsport	Fantitown	Google Earth	NA	NA	Adults	Larvae			NA	NA	Briscoe MS (1950). Field notes on mosquitoes collected in Liberia	West Africa. Mosquito News	10: 19-21; Gelfand HM (1955). Anopheles gambiae Giles and Anopheles Melas Theobold in a coastal Area of Liberia	West Africa. Transactions of Royal Society of Tropical Medicine & Hygiene	49: 508-527	Kyalo2017
NA	Liberia	6.2466	-10.3554	NA	NA	NA	NA	NA	NA	Margibi	Firestone	Harbel	Google Earth	NA	NA	Adults	Larvae			NA	NA	Briscoe MS (1950). Field notes on mosquitoes collected in Liberia	West Africa. Mosquito News	10: 19-21; Young MD & Johnson TH (1949). A malaria survey of Liberia. Journal of National Malaria Society	8: 247-266; Ramsdale CD	Leport GH (1967). Studies of the Anopheles gambiae complex in West Africa. Bulletin of the World Health Organization	36: 494-500; op cit report by Coluzzi (1964); Coz J (1973). Contribution a lÕetude du complexe A. gambiae repartition geographique et saisonnire en Afrique de l'Ouest. Cahiers ORSTOM	Srie Entomologie Mdicale et Parasitologie	11: 3-31	Kyalo2017
NA	Liberia	6.172	-10.372	NA	NA	NA	NA	NA	NA	Margibi	Mambah-Kaba	Cow Farm	Combination	NA	NA	Adults			NA	NA	Gelfand HM (1955). Anopheles gambiae Giles and A. Melas Theobald in a coastal area of Liberia	West Africa. Transactions of Royal Society of Tropical Medicine & Hygiene	49: 508-526; Fox RM (1958). Man-biting mosquitoes in coastal Liberia. American Journal of Tropical Medicine & Hygiene	7: 215-220	Kyalo2017
NA	Liberia	6.151	-10.39	NA	NA	NA	NA	NA	NA	Margibi	Mambah-Kaba	Fantitown	Combination	NA	NA	Adults			NA	NA	Gelfand HM (1955). Anopheles gambiae Giles and A. Melas Theobald in a coastal area of Liberia	West Africa. Transactions of Royal Society of Tropical Medicine & Hygiene	49: 508-526	Kyalo2017
NA	Liberia	6.1431	-10.3845	NA	NA	NA	NA	NA	NA	Margibi	Mambah-Kaba	Freetown	Combination	NA	NA	Adults			NA	NA	Gelfand HM (1955). Anopheles gambiae Giles and A. Melas Theobald in a coastal area of Liberia	West Africa. Transactions of Royal Society of Tropical Medicine & Hygiene	49: 508-526	Kyalo2017
NA	Liberia	6.1848	-10.3761	NA	NA	NA	NA	NA	NA	Margibi	Mambah-Kaba	Gai-Bli	Combination	NA	NA	Adults			NA	NA	Gelfand HM (1955). Anopheles gambiae Giles and A. Melas Theobald in a coastal area of Liberia	West Africa. Transactions of Royal Society of Tropical Medicine & Hygiene	49: 508-526	Kyalo2017
NA	Liberia	6.254	-10.617	NA	NA	NA	NA	NA	NA	Margibi	Mambah-Kaba	Margibi I	Other	NA	NA	Adults		An hargreavesi	NA	NA	Obenauer PJ	Abdel-Dayem MS	Stoops CA	Villinski JT	Tageldin R	Fahmy NT	Diclaro II JW	Bolay F (2013). Field responses of Anopheles gambiae complex (Diptera: Culicidae) in Liberia using yeast-generated carbon dioxide and synthetic lure-baited light traps. Journal of Medical Entomology	50: 863-870	Kyalo2017
NA	Liberia	6.195	-10.389	NA	NA	NA	NA	NA	NA	Margibi	Mambah-Kaba	Margibi II	Other	NA	NA	Adults		An hargreavesi	NA	NA	Obenauer PJ	Abdel-Dayem MS	Stoops CA	Villinski JT	Tageldin R	Fahmy NT	Diclaro II JW	Bolay F (2013). Field responses of Anopheles gambiae complex (Diptera: Culicidae) in Liberia using yeast-generated carbon dioxide and synthetic lure-baited light traps. Journal of Medical Entomology	50: 863-870	Kyalo2017
NA	Liberia	6.1492	-10.3863	NA	NA	NA	NA	NA	NA	Margibi	Mambah-Kaba	Marshall	Google Earth	NA	NA	Adults	Larvae			NA	NA	Briscoe MS (1950). Field notes on mosquitoes collected in Liberia	West Africa. Mosquito News	10: 19-21; Young MD & Johnson TH (1949). A malaria survey of Liberia. Journal of National Malaria Society	8: 247-266; Gelfand HM (1955). Studies on the vectors of Wuchereria bancrofti in Liberia. American Journal of Tropical Medicine & Hygiene	4: 52-60; Davidson G (1966). Distribution Records of Member Species of the Anopheles Gambiae Complex (identifications Up to May 1966). WHO/Mal/66.570	Kyalo2017
NA	Liberia	6.1645	-10.4081	NA	NA	NA	NA	NA	NA	Margibi	Mambah-Kaba	Poortown	Combination	NA	NA	Adults			NA	NA	Gelfand HM (1955). Anopheles gambiae Giles and A. Melas Theobald in a coastal area of Liberia	West Africa. Transactions of Royal Society of Tropical Medicine & Hygiene	49: 508-526	Kyalo2017
NA	Liberia	6.18	-10.374	NA	NA	NA	NA	NA	NA	Margibi	Mambah-Kaba	Sammy	Google Earth	NA	NA	Adults			NA	NA	Gelfand HM (1955). Anopheles gambiae Giles and A. Melas Theobald in a coastal area of Liberia	West Africa. Transactions of Royal Society of Tropical Medicine & Hygiene	49: 508-526; Fox RM (1957). Anopheles gambiae in relation to malaria and fialarisis in coastal Liberia. American Journal of Tropical Medicine & Hygiene	6: 598-620	Kyalo2017
NA	Liberia	6.1638	-10.3803	NA	NA	NA	NA	NA	NA	Margibi	Mambah-Kaba	Snafu	Google Earth	NA	NA	Adults			NA	NA	Fox RM (1958). Man-biting mosquitoes in coastal Liberia. American Journal of Tropical Medicine & Hygiene	7: 215-220	Kyalo2017
NA	Liberia	6.2001	-10.4417	NA	NA	NA	NA	NA	NA	Margibi	Mambah-Kaba	When	Combination	NA	NA	Adults			NA	NA	Gelfand HM (1955). Anopheles gambiae Giles and A. Melas Theobald in a coastal area of Liberia	West Africa. Transactions of Royal Society of Tropical Medicine & Hygiene	49: 508-526	Kyalo2017
NA	Liberia	6.2047	-10.3765	NA	NA	NA	NA	NA	NA	Margibi	Mambah-Kaba	Zopablo	Combination	NA	NA	Adults			NA	NA	Gelfand HM (1955). Anopheles gambiae Giles and A. Melas Theobald in a coastal area of Liberia	West Africa. Transactions of Royal Society of Tropical Medicine & Hygiene	49: 508-526	Kyalo2017
NA	Liberia	4.5833	-7.6333	NA	NA	NA	NA	NA	NA	Maryland	Pleebo/Sodeken	Du	Google Earth	NA	NA	Adults		An obscurus	An hargreavesi	An smithi	NA	NA	Barber MA	Rice JB	Brown JY (1932). Malaria studies on the Firestone Rubber Plantation in Liberia	West Africa. American Journal of Hygiene	15: 601-633; Gelfand HM (1955). Studies on the vectors of Wuchereria bancrofti in Liberia. American Journal of Tropical Medicine & Hygiene	4: 52-60	Kyalo2017
NA	Liberia	6.422	-10.561	NA	NA	NA	NA	NA	NA	Montserrado	Careysburg	Montserrado	Other	NA	NA	Adults	Larvae		An hargreavesi	NA	NA	Obenauer PJ	Abdel-Dayem MS	Stoops CA	Villinski JT	Tageldin R	Fahmy NT	Diclaro II JW	Bolay F (2013). Field responses of Anopheles gambiae complex (Diptera: Culicidae) in Liberia using yeast-generated carbon dioxide and synthetic lure-baited light traps. Journal of Medical Entomology	50: 863-870; Fornadel C & Norris L (2015). PresidentÕs Malaria Initiative Country Insecticide Susceptibility Summaries. USAID	April 2015; Fahmy NT	Villinski JT	Bolay F	Stoops CA	Tageldin RA	Fakoli L	Okasha O	Obenauer PJ	Diclaro JW (2015). The Seasonality and Ecology of the Anopheles gambiae complex (Dipetra: Culicidae) in Liberia Using Molecular Identification. Journal of Medical Entomology	52: 475-482	Kyalo2017
NA	Liberia	6.3081	-10.7987	NA	NA	NA	NA	NA	NA	Montserrado	Greater Monrovia	Bassa Point	Other	NA	NA	Adults	Larvae			NA	NA	Maasch HJ (1973). [Investigations of the quantitative aspects of the transmission of Wuchereria bancrofti in coastal areas of Liberia]. Z Tropenmedizin und Parasitologie	24: 419-434; Le Du & Ramakhrishna V (1977). Malaria control in Liberia. Regional office for Africa	World Health Organization. AFR/MAL/152: 1-49; WHO Geneva Archive	Kyalo2017
NA	Liberia	6.3636	-10.783	NA	NA	NA	NA	NA	NA	Montserrado	Greater Monrovia	Bushrod Island	Google Earth	NA	NA	Adults	Larvae			NA	NA	Young MD & Johnson TH (1949). A malaria survey of Liberia. Journal of National Malaria Society	8: 247-266; Coz J (1973). Contribution a lÕetude du complexe A. gambiae repartition geographique et saisonnire en Afrique de l'Ouest. Cahiers ORSTOM	Srie Entomologie Mdicale et Parasitologie	11: 3-31	Kyalo2017
NA	Liberia	6.3007	-10.7972	NA	NA	NA	NA	NA	NA	Montserrado	Greater Monrovia	Monrovia	Google Earth	NA	NA	Adults	Larvae		An smithii	An obscurus	An barberellus	An cinctus	An hargreavesi	NA	NA	Kumm HW (1929). The geographical distribution of the malaria carrying mosquitoes: A collection of recorded material in the literature and in personal communications to the author. American Journal of Hygiene	10: 1-154; op cit collections by H Ziemann; Gelfand HM (1955). Anopheles gambiae Giles and Anopheles Melas Theobold in a coastal Area of Liberia	West Africa. Transactions of Royal Society of Tropical Medicine & Hygiene	49: 508-527; Kohler CE & Togba JN (1957). Malaria control terminal report 1957. World Health Organization	Archives	Geneva; Hamon J	Adam JP	Grjebine A (1956). Observations sur la rpartition et le comportement des anophles de l'Afrique-Equatoriale Franaise	du Cameroun et de l'Afrique Occidentale. Bulletin of World Health Organization	15: 549-591; Gelfand HM (1955). Anopheles gambiae Giles and A. Melas Theobald in a coastal area of Liberia	West Africa. Transactions of Royal Society of Tropical Medicine & Hygiene	49: 508-526; Coz J (1973). Contribution a lÕetude du complexe A. gambiae repartition geographique et saisonnire en Afrique de l'Ouest. Cahiers ORSTOM	Srie Entomologie Mdicale et Parasitologie	11: 3-31; Lopez-Tello PG (1972). Basic health services (Monrovia)	Assignment report. World Health Organization	Archives	Geneva; Maasch HJ (1973). [Investigations of the quantitative aspects of the transmission of Wuchereria bancrofti in coastal areas of Liberia]. Z Tropenmedizin und Parasitologie	24: 419-434; Fornadel C & Norris L (2015). PresidentÕs Malaria Initiative Country Insecticide Susceptibility Summaries. USAID	April 2015	Kyalo2017
NA	Liberia	6.368	-10.785	NA	NA	NA	NA	NA	NA	Montserrado	Greater Monrovia	New Kru Town	Encarta	NA	NA	Adults	Larvae			NA	NA	Maasch HJ (1973). [Investigations of the quantitative aspects of the transmission of Wuchereria bancrofti in coastal areas of Liberia]. Z Tropenmedizin und Parasitologie	24: 419-434; de Souza DK	Koudou BG	Bolay FK	Boakye DA	Bockarie MJ (2012). Filling the gap 115 years after Ronald Ross: The distribution of the Anopheles coluzzii and Anopheles gambiae s.s from Freetown and Monrovia	West Africa. PLoS ONE 8: e64939; de Souza DK	Sesay S	Moore MG	Ansumana R	Narh CA	Kollie K	Rebollo MP	Koudou BG	Koroma JB	Bolay FK	Boakye DA	Bockarie MJ (2014). No evidence for lymphatic filariasis transmission in big cities affected by conflict related rural-urban migration in Sierra Leone and Liberia. PLoS Neglected Tropical Diseases	8: e2700	Kyalo2017
NA	Liberia	6.2386	-10.6846	NA	NA	NA	NA	NA	NA	Montserrado	Greater Monrovia	Robertsfield	Google Earth	NA	NA	Adults	Larvae			NA	NA	Briscoe MS (1950). Field notes on mosquitoes collected in Liberia	West Africa. Mosquito News	10: 19-21; Young MD & Johnson TH (1949). A malaria survey of Liberia. Journal of National Malaria Society	8: 247-266; Gelfand HM (1955). Anopheles gambiae Giles and Anopheles Melas Theobold in a coastal Area of Liberia	West Africa. Transactions of Royal Society of Tropical Medicine & Hygiene	49: 508-527; Gelfand HM (1955). Studies on the vectors of Wuchereria bancrofti in Liberia. American Journal of Tropical Medicine & Hygiene	4: 52-60	Kyalo2017
NA	Liberia	6.2727	-10.7464	NA	NA	NA	NA	NA	NA	Montserrado	Greater Monrovia	Sinkor	Google Earth	NA	NA	Adults	Larvae			NA	NA	Gelfand HM (1955). Anopheles gambiae Giles and Anopheles Melas Theobold in a coastal Area of Liberia	West Africa. Transactions of Royal Society of Tropical Medicine & Hygiene	49: 508-527; Lopez-Tello PG (1972). Basic health services (Monrovia)	Assignment report. World Health Organization	Archives	Geneva	Kyalo2017
NA	Mauritania	16.168	-16.5	NA	NA	NA	NA	NA	NA	Trarza	Keur Massene	Ndiago	Encarta	NA	NA	Larvae			NA	NA	Khromov A (1969). Programme de preeradication du paludisme. Organisation Mondiale de la Sante	AFR/MAL/99	10 Janvier 1969	Mauritanie 9	Kyalo2017
NA	Mauritania	16.517	-15.767	NA	NA	NA	NA	NA	NA	Trarza	Rosso	Tounguen	Encarta	NA	NA	Adults	Larvae			NA	NA	Hamon J	Maffi M	Ouedraogo CS	Djime D (1964). Notes sur les moustiques de la Rpublique Islamique de Mauritanie (Diptera: Culicidae) (1re partie). Bulletin de la Socit Entomologique de France	69: 233-253; Khromov A (1966). Rapport trimestriel sur lÕexecution du projet. Page de couverture. Quatrieme trimester	1966. AFRO. Organisation Mondiale de la Sante	Mauritanie 9	Kyalo2017
NA	Nigeria	4.5346	6.4048	NA	NA	NA	NA	NA	NA	Bayelsa	Brass	Nembe	Google Earth	NA	NA	Adults			NA	NA	Ebenezer A	Noutcha AE	Okiwelu SN (2016). Relationship of annual entomological inoculation rates to malaria transmission indices	Bayelsa State	Nigeria. Journal of Vector Borne Diseases	53: 46-53; Ebenezer A	Noutcha AE	Agi PI	Okiwelu SN	Commander T (2014). Spatial distribution of the sibling species of Anopheles gambiae sensu lato (Diptera: Culicidae) and malaria prevalence in Bayelsa State	Nigeria. Parasites & Vectors	7: 32	Kyalo2017
NA	Nigeria	4.6901	6.3206	NA	NA	NA	NA	NA	NA	Bayelsa	Brass	Ogbia	Google Earth	NA	NA	Adults			NA	NA	Ebenezer A	Noutcha AE	Okiwelu SN (2016). Relationship of annual entomological inoculation rates to malaria transmission indices	Bayelsa State	Nigeria. Journal of Vector Borne Diseases	53: 46-53; Ebenezer A	Noutcha AE	Agi PI	Okiwelu SN	Commander T (2014). Spatial distribution of the sibling species of Anopheles gambiae sensu lato (Diptera: Culicidae) and malaria prevalence in Bayelsa State	Nigeria. Parasites & Vectors	7: 32	Kyalo2017
NA	Nigeria	4.9212	6.2748	NA	NA	NA	NA	NA	NA	Bayelsa	Northern	Yenagoa	Google Earth	NA	NA	Adults			NA	NA	Ebenezer A	Noutcha AE	Okiwelu SN (2016). Relationship of annual entomological inoculation rates to malaria transmission indices	Bayelsa State	Nigeria. Journal of Vector Borne Diseases	53: 46-53; Ebenezer A	Noutcha AE	Agi PI	Okiwelu SN	Commander T (2014). Spatial distribution of the sibling species of Anopheles gambiae sensu lato (Diptera: Culicidae) and malaria prevalence in Bayelsa State	Nigeria. Parasites & Vectors	7: 32	Kyalo2017
NA	Nigeria	6.422	2.892	NA	NA	NA	NA	NA	NA	Lagos	Badagary	Badagry	Combination	NA	NA	Adults	Larvae			NA	NA	Okwa OO	Akinmolayan FI	Carter V	Hurd H (2009). Transmission dynamics of malaria in four selected ecological zones of Nigeria in the rainy season. Annals of African Medicine	8: 1-9; Oduola AO	Idowu ET	Oyebola MK	Adeogun AO	Olojede JB	Otubanjo OA	Awolola TS (2012). Evidence of carbamate resistance in urban population of Anopheles gambiae s.s. Mosquitoes resistant to DDT and deltamethrin insecticides in Lagos	South-Western Nigeria. Parasite & Vectors	5: 116	Kyalo2017
NA	Nigeria	6.418	3.116	NA	NA	NA	NA	NA	NA	Lagos	Badagary	Moba	Encarta	NA	NA	Adults			NA	NA	Oyewole V	Ibidapo CA	Okwa OO	Oduola AO	Adeoye GO	Okoh HI	Awolola TS (2010). Species Composition and role of Anopheles mosquitoes in malaria transmission along Badagry axis of Lagos lagoon	Lagos	Nigeria. International Journal of Insect Science	2: 51-57	Kyalo2017
NA	Nigeria	6.445	3.438	NA	NA	NA	NA	NA	NA	Lagos	Eti-osa	Ikoyi	Combination	NA	NA	Adults	Larvae			NA	NA	Kerr JA (1933). Studies on the Abundance	Distribution and Feeding Habits of some West African Mosquitos. Bulletin of Entomological Research	24: 493-510; Muirhead-Thomson RC (1948). Studies on Anopheles gambiae and A. melas in and around Lagos. Bulletin of Entomological Research	38: 527-558; Oduola AO	Idowu ET	Oyebola MK	Adeogun AO	Olojede JB	Otubanjo OA	Awolola TS (2012). Evidence of carbamate resistance in urban population of Anopheles gambiae s.s. Mosquitoes resistant to DDT and deltamethrin insecticides in Lagos	South-Western Nigeria. Parasite & Vectors	5: 116; Barber MA & Olinger MT (1931). Studies on malaria in southern Nigeria. Annals of Tropical Medicine & Parasitology	25: 461-501	Kyalo2017
NA	Nigeria	6.4446	3.432	NA	NA	NA	NA	NA	NA	Lagos	Eti-osa	Jinadu	Combination	NA	NA	Adults			NA	NA	Muirhead-Thomson RC (1948). Studies on Anopheles gambiae and A. melas in and around Lagos. Bulletin of Entomological Research	38: 527-558	Kyalo2017
NA	Nigeria	6.4452	3.4391	NA	NA	NA	NA	NA	NA	Lagos	Eti-osa	Mekunwen	Google Earth	NA	NA	Adults			NA	NA	Muirhead-Thomson RC (1948). Studies on Anopheles gambiae and A. melas in and around Lagos. Bulletin of Entomological Research	38: 527-558	Kyalo2017
NA	Nigeria	6.4834	3.3723	NA	NA	NA	NA	NA	NA	Lagos	Lagosisland	Abule Nla	Google Earth	NA	NA	Adults			NA	NA	Muirhead-Thomson RC (1947). The effects of house spraying with pyrethrum and with DDT on Anopheles gambiae and A. melas in West Africa. Bulletin of Entomological Research	38: 449-464	Kyalo2017
NA	Nigeria	6.483	3.366	NA	NA	NA	NA	NA	NA	Lagos	Lagosisland	Alagbede	Encarta	NA	NA	Adults			NA	NA	Muirhead-Thomson RC (1948). Studies on Anopheles gambiae and A. melas in and around Lagos. Bulletin of Entomological Research	38: 527-558; Muirhead-Thomson RC (1947). The effects of house spraying with pyrethrum and with DDT on Anopheles gambiae and A. melas in West Africa. Bulletin of Entomological Research	38: 449-464	Kyalo2017
NA	Nigeria	6.49	3.3892	NA	NA	NA	NA	NA	NA	Lagos	Lagosisland	Alagbon	Combination	NA	NA	Adults			NA	NA	Muirhead-Thomson RC (1948). Studies on Anopheles gambiae and A. melas in and around Lagos. Bulletin of Entomological Research	38: 527-558	Kyalo2017
NA	Nigeria	6.4794	3.3781	NA	NA	NA	NA	NA	NA	Lagos	Lagosisland	Anjorin	Google Earth	NA	NA	Adults			NA	NA	Muirhead-Thomson RC (1948). Studies on Anopheles gambiae and A. melas in and around Lagos. Bulletin of Entomological Research	38: 527-558	Kyalo2017
NA	Nigeria	6.45	3.3667	NA	NA	NA	NA	NA	NA	Lagos	Lagosisland	Apapa	Google Earth	NA	NA	Adults	Larvae		An obscurus	NA	NA	Evans AM (1931). Observations made by Dr. M. A. Barber on a melanic	coastal race of Anopheles costalis Giles gambiae in Southern Nigeria. Annals of Tropical Medicine & Parasitology	25: 443-453; Mattingly PF (1947). Notes on the early stages of certain Ethiopian mosquitoes from some locality records from British West Africa. Annals of Tropical Medicine & Parasitology	47: 239-251; Muirhead-Thomson RC (1947). The effects of house spraying with pyrethrum and with DDT on Anopheles gambiae and A. melas in West Africa. Bulletin of Entomological Research	38: 449-464; Chwatt LJ (1949). Anopheles gambiae melas control by swamp drainage in a coastal zone of Nigeria	British West Africa. Mosquito News	9: 56-68; Barber MA & Olinger MT (1931). Studies on malaria in southern Nigeria. Annals of Tropical Medicine & Parasitology	25: 461-501	Kyalo2017
NA	Nigeria	6.4502	3.3672	NA	NA	NA	NA	NA	NA	Lagos	Lagosisland	Apape Lemu	Google Earth	NA	NA	Adults			NA	NA	Muirhead-Thomson RC (1948). Studies on Anopheles gambiae and A. melas in and around Lagos. Bulletin of Entomological Research	38: 527-558	Kyalo2017
NA	Nigeria	6.4846	3.3915	NA	NA	NA	NA	NA	NA	Lagos	Lagosisland	Ebute Metta	Encarta	NA	NA	Adults	Larvae	An moucheti var. nigeriensis	An obscurus	NA	NA	Barber MA & Olinger MT (1931). Studies on malaria in southern Nigeria. Annals of Tropical Medicine & Parasitology	25: 461-501; Evans AM (1931). Notes on African Anophelines. Annals of Tropical Medicine & Parasitology	25: 129-143; op cit report by Dr. Barber and Mr. Olinger; Muirhead-Thomson RC (1947). The effects of house spraying with pyrethrum and with DDT on Anopheles gambiae and A. melas in West Africa. Bulletin of Entomological Research	38: 449-464; Oduola AO	Olojede JB	Ashiegbu CO	Adeogun AO	Otubanjo OA	Awolola TS (2010). High level of DDT resistance in the malaria mosquito: Anopheles gambiae s.l. from rural	semi urban and urban communities in Nigeria. Journal of Rural & Tropical Public Health	9: 114-120; Muirhead-Thomson RC (1948). Studies on Anopheles gambiae and A. melas in and around Lagos. Bulletin of Entomological Research	38: 527-558	Kyalo2017
NA	Nigeria	6.4846	3.3515	NA	NA	NA	NA	NA	NA	Lagos	Lagosisland	Iganmu	Google Earth	NA	NA	Adults			NA	NA	Muirhead-Thomson RC (1948). Studies on Anopheles gambiae and A. melas in and around Lagos. Bulletin of Entomological Research	38: 527-558; Muirhead-Thomson RC (1947). The effects of house spraying with pyrethrum and with DDT on Anopheles gambiae and A. melas in West Africa. Bulletin of Entomological Research	38: 449-464	Kyalo2017
NA	Nigeria	6.4496	3.403	NA	NA	NA	NA	NA	NA	Lagos	Lagosisland	Igbosere	Google Earth	NA	NA	Adults			NA	NA	Ross Institute of Tropical Hygiene (1975). Mosquito studies July - December 1975; Progress Report number 30. Unpublished document	Kyalo2017
NA	Nigeria	6.447	3.419	NA	NA	NA	NA	NA	NA	Lagos	Lagosisland	Ikoyi N.E.	Google Earth	NA	NA	Adults			NA	NA	Muirhead-Thomson RC (1948). Studies on Anopheles gambiae and A. melas in and around Lagos. Bulletin of Entomological Research	38: 527-558	Kyalo2017
NA	Nigeria	6.4318	3.4186	NA	NA	NA	NA	NA	NA	Lagos	Lagosisland	Ilabare	Combination	NA	NA	Adults			NA	NA	Muirhead-Thomson RC (1948). Studies on Anopheles gambiae and A. melas in and around Lagos. Bulletin of Entomological Research	38: 527-558	Kyalo2017
NA	Nigeria	6.4428	3.4195	NA	NA	NA	NA	NA	NA	Lagos	Lagosisland	Jinadu	Combination	NA	NA	Adults			NA	NA	Muirhead-Thomson RC (1948). Studies on Anopheles gambiae and A. melas in and around Lagos. Bulletin of Entomological Research	38: 527-558	Kyalo2017
NA	Nigeria	6.4557	3.384	NA	NA	NA	NA	NA	NA	Lagos	Lagosisland	Lagos (Johnson St.	N.W. Marina)	Combination	NA	NA	Adults			NA	NA	Muirhead-Thomson RC (1948). Studies on Anopheles gambiae and A. melas in and around Lagos. Bulletin of Entomological Research	38: 527-558	Kyalo2017
NA	Nigeria	6.47	3.37	NA	NA	NA	NA	NA	NA	Lagos	Lagosisland	Lemu suburb	GPS	NA	NA	Adults			NA	NA	Awolola TS	Okwa O	Hunt RH	Ogunrinade AF	Coetzee M (2002b). Dynamics of the malaria-vector populations in coastal Lagos	southÐwestern Nigeria. Annals of Tropical Medicine & Parasitology	96: 75 - 82	Kyalo2017
NA	Nigeria	6.4947	3.3834	NA	NA	NA	NA	NA	NA	Lagos	Lagosisland	Makoko	Google Earth	NA	NA	Adults			NA	NA	Muirhead-Thomson RC (1948). Studies on Anopheles gambiae and A. melas in and around Lagos. Bulletin of Entomological Research	38: 527-558	Kyalo2017
NA	Nigeria	6.411	3.381	NA	NA	NA	NA	NA	NA	Lagos	Lagosisland	Meridian Point	Combination	NA	NA	Adults	Larvae			NA	NA	Chwatt LJ (1949). Anopheles gambiae melas control by swamp drainage in a coastal zone of Nigeria	British West Africa. Mosquito News	9: 56-68	Kyalo2017
NA	Nigeria	6.4695	3.363	NA	NA	NA	NA	NA	NA	Lagos	Lagosisland	New Ijora	Google Earth	NA	NA	Adults			NA	NA	Muirhead-Thomson RC (1948). Studies on Anopheles gambiae and A. melas in and around Lagos. Bulletin of Entomological Research	38: 527-558	Kyalo2017
NA	Nigeria	6.4836	3.3597	NA	NA	NA	NA	NA	NA	Lagos	Lagosisland	Onitiri	Google Earth	NA	NA	Adults			NA	NA	Muirhead-Thomson RC (1948). Studies on Anopheles gambiae and A. melas in and around Lagos. Bulletin of Entomological Research	38: 527-558	Kyalo2017
NA	Nigeria	6.4336	3.412	NA	NA	NA	NA	NA	NA	Lagos	Lagosisland	Oroke & Ilabare (5-Cowrie Creek)	Combination	NA	NA	Adults			NA	NA	Muirhead-Thomson RC (1948). Studies on Anopheles gambiae and A. melas in and around Lagos. Bulletin of Entomological Research	38: 527-558	Kyalo2017
NA	Nigeria	6.492	3.372	NA	NA	NA	NA	NA	NA	Lagos	Mainland	Lagos	Encarta	NA	NA	Adults	Larvae	An moucheti var. nigeriensis	An obscurus	An maculipalpis	An hargreavesi	An paludis	An cinctus	An freetownensis	An nigeriensis	An pretoriensis	NA	NA	Simpson JJ (1912). Entomological research in British West Africa. III.ÑSouthern Nigeria. Bulletin of Entomological Research	3: 137-193; Kumm HW (1929). The geographical distribution of the malaria carrying mosquitoes: A collection of recorded material in the literature and in personal communications to the author. American Journal of Hygiene	10: 1-154; op cit collections by WM Graham & JJ Simpson; Dalziel JM (1920). Crab-holes	trees	and other mosquito sources in Lagos. Bulletin of Entomological Research	11: 247-270; Macfie JWS & Ingram A (1916). The domestic mosquitos of Accra. Bulletin of Entomological Research	7: 161-177; Kumm HW (1929). The geographical distribution of the malaria carrying mosquitoes: A collection of recorded material in the literature and in personal communications to the author. American Journal of Hygiene	10: 1-154; op cit collections by JM Dalziel; Edwards FW (1928). Mosquito Notes.ÑVII. Bulletin of Entomological Research	18: 267-284; op cit report by Graham (date not specified); Evans AM (1931). Notes on African Anophelines. Annals of Tropical Medicine & Parasitology	25: 129-143; op cit report by Mr. CB Philip (date not specified); Evans AM (1931). Observations made by Dr. M. A. Barber on a melanic	coastal race of Anopheles costalis Giles gambiae in Southern Nigeria. Annals of Tropical Medicine & Parasitology	25: 443-453; Kerr JA (1933). Studies on the Abundance	Distribution and Feeding Habits of some West African Mosquitos. Bulletin of Entomological Research	24: 493-510; Davey TH & Gordon RM (1933). The estimation of the density of infective anophelines as a method of calculating the relative risk of inoculation with malaria from different species or in different localities. Annals of Tropical Medicine & Parasitology	27: 27-52; Bruce-Chwatt LJ (1945). The Morphology of the pharyngeal Armature in Anopheles gambiae and Anopheles gambiae var. melas from Southern Nigeria. Annals of Tropical Medicine & Parasitology	39: 124-128; Chwatt LJ (1949). Anopheles gambiae melas control by swamp drainage in a coastal zone of Nigeria	British West Africa. Mosquito News	9: 56-68; Service MW (1963). Checklist and distribution of the Nigerian Culicidae (Diptera). Journal of the West African Science Association	8: 80-110; Hamon J	Adam JP	Grjebine A (1956). Observations sur la rpartition et le comportement des anophles de l'Afrique-Equatoriale Franaise
NA	Nigeria	6.5083	3.3789	NA	NA	NA	NA	NA	NA	Lagos	Mainland	Onitiri	Combination	NA	NA	Adults			NA	NA	Muirhead-Thomson RC (1948). Studies on Anopheles gambiae and A. melas in and around Lagos. Bulletin of Entomological Research	38: 527-558	Kyalo2017
NA	Nigeria	6.4948	3.3723	NA	NA	NA	NA	NA	NA	Lagos	Mainland	Railway Compound	Combination	NA	NA	Adults			NA	NA	Muirhead-Thomson RC (1948). Studies on Anopheles gambiae and A. melas in and around Lagos. Bulletin of Entomological Research	38: 527-558	Kyalo2017
NA	Nigeria	6.494	3.3377	NA	NA	NA	NA	NA	NA	Lagos	Mainland	Senu	Combination	NA	NA	Adults			NA	NA	Muirhead-Thomson RC (1948). Studies on Anopheles gambiae and A. melas in and around Lagos. Bulletin of Entomological Research	38: 527-558; Muirhead-Thomson RC (1947). The effects of house spraying with pyrethrum and with DDT on Anopheles gambiae and A. melas in West Africa. Bulletin of Entomological Research	38: 449-464	Kyalo2017
NA	Nigeria	6.4434	3.3553	NA	NA	NA	NA	NA	NA	Lagos	Ojo	Ajegunle	Google Earth	NA	NA	Adults			NA	NA	Muirhead-Thomson RC (1947). The effects of house spraying with pyrethrum and with DDT on Anopheles gambiae and A. melas in West Africa. Bulletin of Entomological Research	38: 449-464	Kyalo2017
NA	Nigeria	6.4434	3.3387	NA	NA	NA	NA	NA	NA	Lagos	Ojo	Lawani Oguntayo	Google Earth	NA	NA	Adults			NA	NA	Muirhead-Thomson RC (1948). Studies on Anopheles gambiae and A. melas in and around Lagos. Bulletin of Entomological Research	38: 527-558	Kyalo2017
NA	Nigeria	6.4348	3.3377	NA	NA	NA	NA	NA	NA	Lagos	Ojo	Olodi	Combination	NA	NA	Adults			NA	NA	Muirhead-Thomson RC (1948). Studies on Anopheles gambiae and A. melas in and around Lagos. Bulletin of Entomological Research	38: 527-558	Kyalo2017
NA	Nigeria	6.7	3.017	NA	NA	NA	NA	NA	NA	Ogun	Egbadosouth	Alagbon	Encarta	NA	NA	Adults			NA	NA	Muirhead-Thomson RC (1948). Studies on Anopheles gambiae and A. melas in and around Lagos. Bulletin of Entomological Research	38: 527-558	Kyalo2017
NA	Nigeria	4.433	7.166	NA	NA	NA	NA	NA	NA	Rivers	Bonny	Bonny	Encarta	NA	NA	Adults	Larvae			NA	NA	Simpson JJ (1912). Entomological research in British West Africa. III.ÑSouthern Nigeria. Bulletin of Entomological Research	3: 137-193; Kumm HW (1929). The geographical distribution of the malaria carrying mosquitoes: A collection of recorded material in the literature and in personal communications to the author. American Journal of Hygiene	10: 1-154; op cit collections by JJ Simpson; Okwa OO	Akinmolayan FI	Carter V	Hurd H (2009). Transmission dynamics of malaria in four selected ecological zones of Nigeria in the rainy season. Annals of African Medicine	8: 1-9	Kyalo2017
NA	Nigeria	4.787	7.0044	NA	NA	NA	NA	NA	NA	Rivers	Portharcourt	Port Harcourt	Encarta	NA	NA	Adults	Larvae		An obscurus	An barbarellus	An hargreavesi	An nigeriensis	NA	NA	Evans AM (1931). Observations made by Dr. M. A. Barber on a melanic	coastal race of Anopheles costalis Giles gambiae in Southern Nigeria. Annals of Tropical Medicine & Parasitology	25: 443-453; Mattingly PF (1947). Notes on the early stages of certain Ethiopian mosquitoes from some locality records from British West Africa. Annals of Tropical Medicine & Parasitology	47: 239-251; Hamon J	Adam JP	Grjebine A (1956). Observations sur la rpartition et le comportement des anophles de l'Afrique-Equatoriale Franaise	du Cameroun et de l'Afrique Occidentale. Bulletin of World Health Organization	15: 549-591; Service MW (1963). Checklist and distribution of the Nigerian Culicidae (Diptera). Journal of the West African Science Association	8: 80-110; Choi KS & Townson H (2012). Evidence for X-linked introgression between molecular forms of Anopheles gambiae from Angola. Medical & Veterinary Entomology	26: 218-227; Obomanu FG1	Ogbalu OK	Gabriel UU	Fekarurhobo GK	Adediran BI (2006). Larvicidal properties of Lepidagathis alopecuroides and Azadirachta indica on Anopheles gambiae and Culex quinquefasciatus. African Journal of Biotechnology	5: 761 - 765	Kyalo2017
NA	Sao Tome and Principe	0.3593	6.7166	NA	NA	NA	NA	NA	NA	Sao Tome		Maria Emilia	Other	NA	NA	Larvae			NA	NA	Joaquim A & Mesquita VHB (1946). Contribuio para o estudo do sezonismo em S. Tom. Boletim Geral das Colnias	22: 13-66	Kyalo2017
NA	Sao Tome and Principe	0.3364	6.7393	NA	NA	NA	NA	NA	NA	Sao Tome		Praia Agua Azeitona	Combination	NA	NA	Larvae			NA	NA	Joaquim A & Mesquita VHB (1946). Contribuio para o estudo do sezonismo em S. Tom. Boletim Geral das Colnias	22: 13-66	Kyalo2017
NA	Sao Tome and Principe	0.3368	6.7343	NA	NA	NA	NA	NA	NA	Sao Tome		So Tom	Google Earth	NA	NA	Larvae			NA	NA	Gndara AF (1956). Subsdio para o estudo dos ÇCulicidaeÈ (Diptera) de S. Tom e Prncipe. Anais do Instituto de Medicina Tropical	13: 419-428; Ceita JD (1981). Projecto de erradicao do paludismo na Repblica de So Tom e Prncipe. Revista Mdica de Moambique	pp 41; Ceita JD (1981). Projecto de erradicao do paludismo na Repblica de So Tom e Prncipe. Revista Mdica de Moambique	pp 41; Mouro MC (1964). Relatrio da Misso de estudo e combate de endemias de So Tom e Principe (1¼ semestre de 1962). Anais do Instituto de Medicina Tropical	21: 501-539; Ribeiro H	Ramos HC	Pires CA (1988). Sobre os vectores da malria em So Tom e Principe. Garcia de Orta	Srie de Zoologia	15: 135-152	Kyalo2017
NA	Senegal	14.7277	-17.4906	NA	NA	NA	NA	NA	NA	Dakar	Dakar	Arouna Sail	Google Earth	NA	NA	Adults			NA	NA	Drame PM	Diallo A	Poinsignon A	Boussari O	Dos Santos S	Machault V	Lalou R	Cornelie S	LeHesran J-Y	Remoue F (2013). Evaluation of the Effectiveness of Malaria Vector Control Measures in Urban Settings of Dakar by a Specific Anopheles Salivary Biomarker. PLoS One	8: e66354; Drame PM	Machault V	Diallo A	Cornlie S	Poinsignon A	Lalou R	Sembne M	Dos Santos S	Rogier C	Pags F	Le Hesran JY	Remou F (2012). IgG responses to the gSG6-P1 salivary peptide for evaluating human exposure to Anopheles bites in urban areas of Dakar region	Sngal. Malaria Journal	11: 72	Kyalo2017
NA	Senegal	14.7103	-17.435	NA	NA	NA	NA	NA	NA	Dakar	Dakar	Bel-Air	Google Earth	NA	NA	Adults	Larvae			NA	NA	Cazanove F (1932). Les moustiques  Dakar en 1931. Bulletin de la Socit de Pathologie Exotique	7: 797-817; Robert V	Awono-Ambene HP	Thioulouse J (1998). Ecology of larval mosquitoes	with special reference to Anopheles arabiensis (Diptera: Culcidae) in market-garden wells in urban Dakar	Senegal. Journal of Medical Entomology	35: 948-955; Awono-Ambn HP & Robert V (1999). Survival and emergence of immature Anopheles arabiensis mosquitoes in market-gardener wells in Dakar	Senegal. Parasite	6: 179-184; Programme National de Lutte contre le Paludisme (2011). Profil entomologique du paludisme au Senegal. Republique du Senegal	Ministere de la Sante et de la Prevention	June	2011; Pags F	Texier G	Pradines B	Gadiaga L	Machault V	Jarjaval F	Penhoat K	Berger F	Trape JF	Rogier C	Sokhna C (2008). Malaria transmission in Dakar: a two-year survey. Malaria Journal	7: 178; Ambene Awono HP (1996). Biocologie pr imaginale dÕAnopheles arabiensis (Diptera Ð Culicidae) dans les canes (puits marachers) de Dakar	Sngal. DEA FST/UCAD	Dakar	Sngal	91	pp. 83
NA	Senegal	14.7028	-17.4212	NA	NA	NA	NA	NA	NA	Dakar	Dakar	BIMA	Google Earth	NA	NA	Adults	Larvae			NA	NA	Gadiaga L	Machault V	Pags F	Gaye A	Jarjaval F	Godefroy L	Ciss B	Lacaux JP	Sokhna C	Trape JF	Rogier C (2011). Conditions of malaria transmission in Dakar from 2007 to 2010. Malaria Journal	10: 312	Kyalo2017
NA	Senegal	14.71	-17.4497	NA	NA	NA	NA	NA	NA	Dakar	Dakar	Biscuiterie	Google Earth	NA	NA	Adults			NA	NA	Drame PM	Machault V	Diallo A	Cornlie S	Poinsignon A	Lalou R	Sembne M	Dos Santos S	Rogier C	Pags F	Le Hesran JY	Remou F (2012). IgG responses to the gSG6-P1 salivary peptide for evaluating human exposure to Anopheles bites in urban areas of Dakar region	Sngal. Malaria Journal	11: 72; Drame PM	Diallo A	Poinsignon A	Boussari O	Dos Santos S	Machault V	Lalou R	Cornelie S	LeHesran J-Y	Remoue F (2013). Evaluation of the Effectiveness of Malaria Vector Control Measures in Urban Settings of Dakar by a Specific Anopheles Salivary Biomarker. PLoS One	8: e66354	Kyalo2017
NA	Senegal	14.7336	-17.4177	NA	NA	NA	NA	NA	NA	Dakar	Dakar	Caftria	Combination	NA	NA	Adults	Larvae			NA	NA	Gadiaga L	Machault V	Pags F	Gaye A	Jarjaval F	Godefroy L	Ciss B	Lacaux JP	Sokhna C	Trape JF	Rogier C (2011). Conditions of malaria transmission in Dakar from 2007 to 2010. Malaria Journal	10: 312	Kyalo2017
NA	Senegal	14.77	-17.4307	NA	NA	NA	NA	NA	NA	Dakar	Dakar	Cambrne	Google Earth	NA	NA	Adults	Larvae			NA	NA	Gadiaga L	Machault V	Pags F	Gaye A	Jarjaval F	Godefroy L	Ciss B	Lacaux JP	Sokhna C	Trape JF	Rogier C (2011). Conditions of malaria transmission in Dakar from 2007 to 2010. Malaria Journal	10: 312; Institute Pasteur Dakar (2002). Annual report for the year 2002. Unpublished report	IP archive Paris	Kyalo2017
NA	Senegal	14.6587	-17.4371	NA	NA	NA	NA	NA	NA	Dakar	Dakar	Camp Dial Diop	GPS	NA	NA	Adults	Larvae			NA	NA	Machault V	Vignolles C	Pags F	Gadiaga L	Gaye A	Sokhna C	Trape JF	Lacaux JP	Rogier C (2010). Spatial heterogeneity and temporal evolution of malaria transmission risk in Dakar	Senegal	according to remotely sensed environmental data. Malaria Journal	9: 252; Diallo S	Konate L	Faye O	Ndir O	Faye M	Gueye A	Diouf M (1998). Le paludisme dans le District sanitaire sud de Dakar (Sngal). 2. Donnes entomologiques. Bulletin de la Socit de Pathologie Exotique	91: 259-263; Diallo S	Ndir O	Diop BM	Dieng Y	Bah IB	Dieng T	Gaye O	Konate L	Faye O (1998). Le paludisme dans le district sanitaire sud de Dakar (Sngal). 1. Parasitmie et accs paludens. Bulletin de la Socit de Pathologie Exotique	91: 208-213; Gadiaga L
NA	Senegal	14.7307	-17.4919	NA	NA	NA	NA	NA	NA	Dakar	Dakar	Cite ASECNA	Google Earth	NA	NA	Adults			NA	NA	Drame PM	Diallo A	Poinsignon A	Boussari O	Dos Santos S	Machault V	Lalou R	Cornelie S	LeHesran J-Y	Remoue F (2013). Evaluation of the Effectiveness of Malaria Vector Control Measures in Urban Settings of Dakar by a Specific Anopheles Salivary Biomarker. PLoS One	8: e66354; Drame PM	Machault V	Diallo A	Cornlie S	Poinsignon A	Lalou R	Sembne M	Dos Santos S	Rogier C	Pags F	Le Hesran JY	Remou F (2012). IgG responses to the gSG6-P1 salivary peptide for evaluating human exposure to Anopheles bites in urban areas of Dakar region	Sngal. Malaria Journal	11: 72	Kyalo2017
NA	Senegal	14.7495	-17.4386	NA	NA	NA	NA	NA	NA	Dakar	Dakar	Cite SOPRIM	Google Earth	NA	NA	Adults			NA	NA	Drame PM	Machault V	Diallo A	Cornlie S	Poinsignon A	Lalou R	Sembne M	Dos Santos S	Rogier C	Pags F	Le Hesran JY	Remou F (2012). IgG responses to the gSG6-P1 salivary peptide for evaluating human exposure to Anopheles bites in urban areas of Dakar region	Sngal. Malaria Journal	11: 72; Drame PM	Diallo A	Poinsignon A	Boussari O	Dos Santos S	Machault V	Lalou R	Cornelie S	LeHesran J-Y	Remoue F (2013). Evaluation of the Effectiveness of Malaria Vector Control Measures in Urban Settings of Dakar by a Specific Anopheles Salivary Biomarker. PLoS One	8: e66354	Kyalo2017
NA	Senegal	14.6945	-17.4455	NA	NA	NA	NA	NA	NA	Dakar	Dakar	Colobane	Google Earth	NA	NA	Adults	Larvae			NA	NA	Robert V (1998). Age grading Anopheles arabiensis: their gorging and surviving responses using a membrane feeding system. Parasite	5: 87-90 V (1998). Age grading Anopheles arabiensis: their gorging and surviving responses using a membrane feeding system. Parasite	5: 87-90; Diallo S	Konate L	Faye O	Ndir O	Faye M	Gueye A	Diouf M (1998). Le paludisme dans le District sanitaire sud de Dakar (Sngal). 2. Donnes entomologiques. Bulletin de la Socit de Pathologie Exotique	91: 259-263; Diallo S	Ndir O	Diop BM	Dieng Y	Bah IB	Dieng T	Gaye O	Konate L	Faye O (1998). Le paludisme dans le district sanitaire sud de Dakar (Sngal). 1. Parasitmie et accs paludens. Bulletin de la Socit de Pathologie Exotique	91: 208-213; Robert V	Awono-Ambene HP	Thioulouse J (1998). Ecology of larval mosquitoes	with special reference to Anopheles arabiensis (Diptera: Culcidae) in market-garden wells in urban Dakar	Senegal. Journal of Medical Entomology	35: 948-955; Drame PM	Diallo A	Poinsignon A	Boussari O	Dos Santos S
NA	Senegal	14.671	-17.436	NA	NA	NA	NA	NA	NA	Dakar	Dakar	Dakar	Encarta	NA	NA	Adults	Larvae			NA	NA	Le Moal (1906). tude sur les Moustiques en Afrique occidentale franaise. Annales d'Hygine et de Mdecine Coloniales	9: 181-219; Kumm HW (1929). The geographical distribution of the malaria carrying mosquitoes: A collection of recorded material in the literature and in personal communications to the author. American Journal of Hygiene	10: 1-154; op cit collections by A Thiroux & L D'Aufreville; Kartman L	Newcomb EH	Campau EJ	Morrison FD (1947). Mosquitoes collected in Dakar	French West Africa	incidental to army malaria surveys. Mosquito News	7: 111-115; Carpentier JC (1971). Developpement des services de sante de base	Thies	Senegal. World Health Organization	AFR/MAL/III; Coz J (1973). Contribution a lÕetude du complexe A. gambiae repartition geographique et saisonnire en Afrique de l'Ouest. Cahiers ORSTOM	Srie Entomologie Mdicale et Parasitologie	11: 3-31; Wills W	Saimot G	Brochard C	Blumberg BS	London WT	Dechene R	Millman I (1976). Hepatitis B surface antigen (Australia antigen) in mosquitoes collected in Senegal	West Africa. American Journal of Tropical Medicine & Hygiene	25: 186-190; Bryan JH	di Deco MA	Petrarca V	Coluzzi M (1982). Inversion polymorphism and incipient speciation in Anopheles gambiae s.str. in The Gambia	West Africa. Genetica	59: 167-176; Konat L	Faye O
NA	Senegal	14.7326	-17.456	NA	NA	NA	NA	NA	NA	Dakar	Dakar	Dakar (HLU)	Combination	NA	NA	Adults	Larvae			NA	NA	Programme National de Lutte contre le Paludisme (2011). Profil entomologique du paludisme au Senegal. Republique du Senegal	Ministere de la Sante et de la Prevention	June	2011	Kyalo2017
NA	Senegal	14.6976	-17.4558	NA	NA	NA	NA	NA	NA	Dakar	Dakar	Dakar Point E	GPS	NA	NA	Adults	Larvae			NA	NA	Gadiaga L	Machault V	Pags F	Gaye A	Jarjaval F	Godefroy L	Ciss B	Lacaux JP	Sokhna C	Trape JF	Rogier C (2011). Conditions of malaria transmission in Dakar from 2007 to 2010. Malaria Journal	10: 312; Diallo S	Konate L	Ndir O	Dieng T	Dieng Y	Bah IB	Faye O	Gaye O (2000). La paludisme dans le district sanitaire centre de Dakar (Sngal). Donnes entomologiques	parasitologiques et cliniques. Sant	10: 221-229; Machault V	Vignolles C	Pags F	Gadiaga L	Gaye A	Sokhna C	Trape JF	Lacaux JP
NA	Senegal	14.6956	-17.4544	NA	NA	NA	NA	NA	NA	Dakar	Dakar	Dakar Sud	Combination	NA	NA	Adults	Larvae			NA	NA	Programme National de Lutte contre le Paludisme (2011). Profil entomologique du paludisme au Senegal. Republique du Senegal	Ministere de la Sante et de la Prevention	June	2011	Kyalo2017
NA	Senegal	14.7043	-17.4526	NA	NA	NA	NA	NA	NA	Dakar	Dakar	Dakar Zone A	Google Earth	NA	NA	Adults	Larvae			NA	NA	Gadiaga L	Machault V	Pags F	Gaye A	Jarjaval F	Godefroy L	Ciss B	Lacaux JP	Sokhna C	Trape JF	Rogier C (2011). Conditions of malaria transmission in Dakar from 2007 to 2010. Malaria Journal	10: 312	Kyalo2017
NA	Senegal	14.725	-17.4514	NA	NA	NA	NA	NA	NA	Dakar	Dakar	Dieupeul	Google Earth	NA	NA	Adults			NA	NA	Drame PM	Diallo A	Poinsignon A	Boussari O	Dos Santos S	Machault V	Lalou R	Cornelie S	LeHesran J-Y	Remoue F (2013). Evaluation of the Effectiveness of Malaria Vector Control Measures in Urban Settings of Dakar by a Specific Anopheles Salivary Biomarker. PLoS One	8: e66354; Drame PM	Machault V	Diallo A	Cornlie S	Poinsignon A	Lalou R	Sembne M	Dos Santos S	Rogier C	Pags F	Le Hesran JY	Remou F (2012). IgG responses to the gSG6-P1 salivary peptide for evaluating human exposure to Anopheles bites in urban areas of Dakar region	Sngal. Malaria Journal	11: 72	Kyalo2017
NA	Senegal	14.7042	-17.4533	NA	NA	NA	NA	NA	NA	Dakar	Dakar	Grand Dakar	Google Earth	NA	NA	Adults			NA	NA	Drame PM	Diallo A	Poinsignon A	Boussari O	Dos Santos S	Machault V	Lalou R	Cornelie S	LeHesran J-Y	Remoue F (2013). Evaluation of the Effectiveness of Malaria Vector Control Measures in Urban Settings of Dakar by a Specific Anopheles Salivary Biomarker. PLoS One	8: e66354	Kyalo2017
NA	Senegal	14.7484	-17.4477	NA	NA	NA	NA	NA	NA	Dakar	Dakar	Grand Mdine	Google Earth	NA	NA	Adults	Larvae			NA	NA	Gadiaga L	Machault V	Pags F	Gaye A	Jarjaval F	Godefroy L	Ciss B	Lacaux JP	Sokhna C	Trape JF	Rogier C (2011). Conditions of malaria transmission in Dakar from 2007 to 2010. Malaria Journal	10: 312	Kyalo2017
NA	Senegal	14.7457	-17.5152	NA	NA	NA	NA	NA	NA	Dakar	Dakar	Grand Ngor	Google Earth	NA	NA	Adults			NA	NA	Drame PM	Diallo A	Poinsignon A	Boussari O	Dos Santos S	Machault V	Lalou R	Cornelie S	LeHesran J-Y	Remoue F (2013). Evaluation of the Effectiveness of Malaria Vector Control Measures in Urban Settings of Dakar by a Specific Anopheles Salivary Biomarker. PLoS One	8: e66354	Kyalo2017
NA	Senegal	14.7177	-17.4365	NA	NA	NA	NA	NA	NA	Dakar	Dakar	Hann	GPS	NA	NA	Adults	Larvae			NA	NA	Kumm HW (1929). The geographical distribution of the malaria carrying mosquitoes: A collection of recorded material in the literature and in personal communications to the author. American Journal of Hygiene	10: 1-154; op cit collections by A Laveran; Cazanove F (1932). Les moustiques  Dakar en 1931. Bulletin de la Socit de Pathologie Exotique	7: 797-817; Machault V	Vignolles C	Pags F	Gadiaga L	Gaye A	Sokhna C	Trape JF	Lacaux JP	Rogier C (2010). Spatial heterogeneity and temporal evolution of malaria transmission risk in Dakar	Senegal	according to remotely sensed environmental data. Malaria Journal	9: 252; Robert V	Awono-Ambene HP	Thioulouse J (1998). Ecology of larval mosquitoes	with special reference to Anopheles arabiensis (Diptera: Culcidae) in market-garden wells in urban Dakar	Senegal. Journal of Medical Entomology	35: 948-955; Diallo S	Konate L	Ndir O	Dieng T	Dieng Y	Bah IB	Faye O	Gaye O (2000). La paludisme dans le district sanitaire centre de Dakar (Sngal). Donnes entomologiques	parasitologiques et cliniques. Sant	10: 221-229; Machault V
NA	Senegal	14.7382	-17.4335	NA	NA	NA	NA	NA	NA	Dakar	Dakar	Hann Maristes	Google Earth	NA	NA	Adults	Larvae			NA	NA	Machault V	Gadiaga L	Vignolles C	Jarjaval F	Bouzid S	Sokhna C	Lacaux JP	Trape JF	Rogier C	Pags F (2009). Highly focused anopheline breeding sites and malaria transmission in Dakar. Malaria Journal	8: 138	Kyalo2017
NA	Senegal	14.7	-17.4456	NA	NA	NA	NA	NA	NA	Dakar	Dakar	HLM	Google Earth	NA	NA	Adults	Larvae			NA	NA	Gadiaga L	Machault V	Pags F	Gaye A	Jarjaval F	Godefroy L	Ciss B	Lacaux JP	Sokhna C	Trape JF	Rogier C (2011). Conditions of malaria transmission in Dakar from 2007 to 2010. Malaria Journal	10: 312; Machault V	Vignolles C	Pags F	Gadiaga L	Gaye A	Sokhna C	Trape JF	Lacaux JP	Rogier C (2010). Spatial heterogeneity and temporal evolution of malaria transmission risk in Dakar	Senegal	according to remotely sensed environmental data. Malaria Journal	9: 252; Diallo S	Konate L	Faye O	Ndir O	Faye M	Gueye A
NA	Senegal	14.7639	-17.4346	NA	NA	NA	NA	NA	NA	Dakar	Dakar	Islam	Google Earth	NA	NA	Adults			NA	NA	Drame PM	Diallo A	Poinsignon A	Boussari O	Dos Santos S	Machault V	Lalou R	Cornelie S	LeHesran J-Y	Remoue F (2013). Evaluation of the Effectiveness of Malaria Vector Control Measures in Urban Settings of Dakar by a Specific Anopheles Salivary Biomarker. PLoS One	8: e66354	Kyalo2017
NA	Senegal	14.7041	-17.4662	NA	NA	NA	NA	NA	NA	Dakar	Dakar	Karack	Google Earth	NA	NA	Adults	Larvae			NA	NA	Gadiaga L	Machault V	Pags F	Gaye A	Jarjaval F	Godefroy L	Ciss B	Lacaux JP	Sokhna C	Trape JF	Rogier C (2011). Conditions of malaria transmission in Dakar from 2007 to 2010. Malaria Journal	10: 312	Kyalo2017
NA	Senegal	14.7391	-17.4323	NA	NA	NA	NA	NA	NA	Dakar	Dakar	Marsites	Google Earth	NA	NA	Adults	Larvae			NA	NA	Gadiaga L	Machault V	Pags F	Gaye A	Jarjaval F	Godefroy L	Ciss B	Lacaux JP	Sokhna C	Trape JF	Rogier C (2011). Conditions of malaria transmission in Dakar from 2007 to 2010. Malaria Journal	10: 312	Kyalo2017
NA	Senegal	14.6832	-17.453	NA	NA	NA	NA	NA	NA	Dakar	Dakar	Ngaraf	Combination	NA	NA	Adults			NA	NA	Drame PM	Diallo A	Poinsignon A	Boussari O	Dos Santos S	Machault V	Lalou R	Cornelie S	LeHesran J-Y	Remoue F (2013). Evaluation of the Effectiveness of Malaria Vector Control Measures in Urban Settings of Dakar by a Specific Anopheles Salivary Biomarker. PLoS One	8: e66354; Drame PM	Machault V	Diallo A	Cornlie S	Poinsignon A	Lalou R	Sembne M	Dos Santos S	Rogier C	Pags F	Le Hesran JY	Remou F (2012). IgG responses to the gSG6-P1 salivary peptide for evaluating human exposure to Anopheles bites in urban areas of Dakar region	Sngal. Malaria Journal	11: 72	Kyalo2017
NA	Senegal	14.7239	-17.4892	NA	NA	NA	NA	NA	NA	Dakar	Dakar	Ouakam	Google Earth	NA	NA	Adults	Larvae			NA	NA	Pags F	Texier G	Pradines B	Gadiaga L	Machault V	Jarjaval F	Penhoat K	Berger F	Trape JF	Rogier C	Sokhna C (2008). Malaria transmission in Dakar: a two-year survey. Malaria Journal	7: 178; Gadiaga L	Machault V	Pags F	Gaye A	Jarjaval F	Godefroy L	Ciss B	Lacaux JP	Sokhna C	Trape JF	Rogier C (2011). Conditions of malaria transmission in Dakar from 2007 to 2010. Malaria Journal	10: 312	Kyalo2017
NA	Senegal	14.7459	-17.4721	NA	NA	NA	NA	NA	NA	Dakar	Dakar	Ouest Foire	Google Earth	NA	NA	Adults	Larvae			NA	NA	Machault V	Gadiaga L	Vignolles C	Jarjaval F	Bouzid S	Sokhna C	Lacaux JP	Trape JF	Rogier C	Pags F (2009). Highly focused anopheline breeding sites and malaria transmission in Dakar. Malaria Journal	8: 138; Gadiaga L	Machault V	Pags F	Gaye A	Jarjaval F	Godefroy L	Ciss B	Lacaux JP	Sokhna C	Trape JF	Rogier C (2011). Conditions of malaria transmission in Dakar from 2007 to 2010. Malaria Journal	10: 312	Kyalo2017
NA	Senegal	14.7507	-17.4436	NA	NA	NA	NA	NA	NA	Dakar	Dakar	Parcelles Grand Medine	Combination	NA	NA	Adults	Larvae			NA	NA	Machault V	Gadiaga L	Vignolles C	Jarjaval F	Bouzid S	Sokhna C	Lacaux JP	Trape JF	Rogier C	Pags F (2009). Highly focused anopheline breeding sites and malaria transmission in Dakar. Malaria Journal	8: 138	Kyalo2017
NA	Senegal	14.745	-17.4341	NA	NA	NA	NA	NA	NA	Dakar	Dakar	Patte dÕOie	Google Earth	NA	NA	Adults	Larvae			NA	NA	Gadiaga L	Machault V	Pags F	Gaye A	Jarjaval F	Godefroy L	Ciss B	Lacaux JP	Sokhna C	Trape JF	Rogier C (2011). Conditions of malaria transmission in Dakar from 2007 to 2010. Malaria Journal	10: 312	Kyalo2017
NA	Senegal	14.6972	-17.436	NA	NA	NA	NA	NA	NA	Dakar	Dakar	Potou	Google Earth	NA	NA	Adults	Larvae			NA	NA	Diallo S	Konate L	Faye O	Ndir O	Faye M	Gueye A	Diouf M (1998). Le paludisme dans le District sanitaire sud de Dakar (Sngal). 2. Donnes entomologiques. Bulletin de la Socit de Pathologie Exotique	91: 259-263; Diallo S	Ndir O	Diop BM	Dieng Y	Bah IB	Dieng T	Gaye O	Konate L	Faye O (1998). Le paludisme dans le district sanitaire sud de Dakar (Sngal). 1. Parasitmie et accs paludens. Bulletin de la Socit de Pathologie Exotique	91: 208-213; Gadiaga L	Machault V	Pags F	Gaye A	Jarjaval F	Godefroy L	Ciss B	Lacaux JP	Sokhna C	Trape JF	Rogier C (2011). Conditions of malaria transmission in Dakar from 2007 to 2010. Malaria Journal	10: 312
NA	Senegal	14.7147	-17.4651	NA	NA	NA	NA	NA	NA	Dakar	Dakar	Sacr Coeur	Google Earth	NA	NA	Adults	Larvae			NA	NA	Gadiaga L	Machault V	Pags F	Gaye A	Jarjaval F	Godefroy L	Ciss B	Lacaux JP	Sokhna C	Trape JF	Rogier C (2011). Conditions of malaria transmission in Dakar from 2007 to 2010. Malaria Journal	10: 312	Kyalo2017
NA	Senegal	14.7154	-17.4359	NA	NA	NA	NA	NA	NA	Dakar	Dakar	Yarakh	Google Earth	NA	NA	Adults	Larvae			NA	NA	Gadiaga L	Machault V	Pags F	Gaye A	Jarjaval F	Godefroy L	Ciss B	Lacaux JP	Sokhna C	Trape JF	Rogier C (2011). Conditions of malaria transmission in Dakar from 2007 to 2010. Malaria Journal	10: 312; Machault V	Gadiaga L	Vignolles C	Jarjaval F	Bouzid S	Sokhna C	Lacaux JP	Trape JF	Rogier C	Pags F (2009). Highly focused anopheline breeding sites and malaria transmission in Dakar. Malaria Journal	8: 138; Ndiath MO	Cailleau A	Orlandi-Pradines E	Bessell P	Pags F	Trape JF	Rogier C (2015). Emerging knock-down resistance in Anopheles arabiensis populations of Dakar
NA	Senegal	14.7554	-17.469	NA	NA	NA	NA	NA	NA	Dakar	Dakar	Yoff Dagoudane	Google Earth	NA	NA	Adults			NA	NA	Drame PM	Diallo A	Poinsignon A	Boussari O	Dos Santos S	Machault V	Lalou R	Cornelie S	LeHesran J-Y	Remoue F (2013). Evaluation of the Effectiveness of Malaria Vector Control Measures in Urban Settings of Dakar by a Specific Anopheles Salivary Biomarker. PLoS ONE	8: e66354; Drame PM	Machault V	Diallo A	Cornlie S	Poinsignon A	Lalou R	Sembne M	Dos Santos S	Rogier C	Pags F	Le Hesran JY	Remou F (2012). IgG responses to the gSG6-P1 salivary peptide for evaluating human exposure to Anopheles bites in urban areas of Dakar region	Sngal. Malaria Journal	11: 72	Kyalo2017
NA	Senegal	14.7767	-17.3834	NA	NA	NA	NA	NA	NA	Dakar	Guediawaye	Bagdad	Combination	NA	NA	Adults			NA	NA	Drame PM	Diallo A	Poinsignon A	Boussari O	Dos Santos S	Machault V	Lalou R	Cornelie S	LeHesran J-Y	Remoue F (2013). Evaluation of the Effectiveness of Malaria Vector Control Measures in Urban Settings of Dakar by a Specific Anopheles Salivary Biomarker. PLoS One	8: e66354	Kyalo2017
NA	Senegal	14.784	-17.3816	NA	NA	NA	NA	NA	NA	Dakar	Guediawaye	Cheikh Wade	Combination	NA	NA	Adults			NA	NA	Drame PM	Machault V	Diallo A	Cornlie S	Poinsignon A	Lalou R	Sembne M	Dos Santos S	Rogier C	Pags F	Le Hesran JY	Remou F (2012). IgG responses to the gSG6-P1 salivary peptide for evaluating human exposure to Anopheles bites in urban areas of Dakar region	Sngal. Malaria Journal	11: 72; Drame PM	Diallo A	Poinsignon A	Boussari O	Dos Santos S	Machault V	Lalou R	Cornelie S	LeHesran J-Y	Remoue F (2013). Evaluation of the Effectiveness of Malaria Vector Control Measures in Urban Settings of Dakar by a Specific Anopheles Salivary Biomarker. PLoS One	8: e66354	Kyalo2017
NA	Senegal	14.7726	-17.3972	NA	NA	NA	NA	NA	NA	Dakar	Guediawaye	Daro Aw	Combination	NA	NA	Adults	Larvae			NA	NA	Gadiaga L	Machault V	Pags F	Gaye A	Jarjaval F	Godefroy L	Ciss B	Lacaux JP	Sokhna C	Trape JF	Rogier C (2011). Conditions of malaria transmission in Dakar from 2007 to 2010. Malaria Journal	10: 312; Drame PM	Diallo A	Poinsignon A	Boussari O	Dos Santos S	Machault V	Lalou R	Cornelie S	LeHesran J-Y	Remoue F (2013). Evaluation of the Effectiveness of Malaria Vector Control Measures in Urban Settings of Dakar by a Specific Anopheles Salivary Biomarker. PLoS ONE	8: e66354	Kyalo2017
NA	Senegal	14.7869	-17.3765	NA	NA	NA	NA	NA	NA	Dakar	Guediawaye	Daroukhane 1	Combination	NA	NA	Adults			NA	NA	Drame PM	Diallo A	Poinsignon A	Boussari O	Dos Santos S	Machault V	Lalou R	Cornelie S	LeHesran J-Y	Remoue F (2013). Evaluation of the Effectiveness of Malaria Vector Control Measures in Urban Settings of Dakar by a Specific Anopheles Salivary Biomarker. PLoS One	8: e66354	Kyalo2017
NA	Senegal	14.7727	-17.4063	NA	NA	NA	NA	NA	NA	Dakar	Guediawaye	Fith Mith	Google Earth	NA	NA	Adults			NA	NA	Drame PM	Diallo A	Poinsignon A	Boussari O	Dos Santos S	Machault V	Lalou R	Cornelie S	LeHesran J-Y	Remoue F (2013). Evaluation of the Effectiveness of Malaria Vector Control Measures in Urban Settings of Dakar by a Specific Anopheles Salivary Biomarker. PLoS One	8: e66354	Kyalo2017
NA	Senegal	14.7708	-17.4137	NA	NA	NA	NA	NA	NA	Dakar	Guediawaye	Golf	Google Earth	NA	NA	Adults	Larvae			NA	NA	Gadiaga L	Machault V	Pags F	Gaye A	Jarjaval F	Godefroy L	Ciss B	Lacaux JP	Sokhna C	Trape JF	Rogier C (2011). Conditions of malaria transmission in Dakar from 2007 to 2010. Malaria Journal	10: 312	Kyalo2017
NA	Senegal	14.7651	-17.4218	NA	NA	NA	NA	NA	NA	Dakar	Guediawaye	PA Unite 08	Combination	NA	NA	Adults			NA	NA	Drame PM	Diallo A	Poinsignon A	Boussari O	Dos Santos S	Machault V	Lalou R	Cornelie S	LeHesran J-Y	Remoue F (2013). Evaluation of the Effectiveness of Malaria Vector Control Measures in Urban Settings of Dakar by a Specific Anopheles Salivary Biomarker. PLoS One	8: e66354	Kyalo2017
NA	Senegal	14.7894	-17.3663	NA	NA	NA	NA	NA	NA	Dakar	Guediawaye	Thierno Kane	Combination	NA	NA	Adults			NA	NA	Drame PM	Diallo A	Poinsignon A	Boussari O	Dos Santos S	Machault V	Lalou R	Cornelie S	LeHesran J-Y	Remoue F (2013). Evaluation of the Effectiveness of Malaria Vector Control Measures in Urban Settings of Dakar by a Specific Anopheles Salivary Biomarker. PLoS ONE	8: e66354; Drame PM	Machault V	Diallo A	Cornlie S	Poinsignon A	Lalou R	Sembne M	Dos Santos S	Rogier C	Pags F	Le Hesran JY	Remou F (2012). IgG responses to the gSG6-P1 salivary peptide for evaluating human exposure to Anopheles bites in urban areas of Dakar region	Sngal. Malaria Journal	11: 72	Kyalo2017
NA	Senegal	14.7932	-17.3353	NA	NA	NA	NA	NA	NA	Dakar	Pikine	Alioune Sene	Combination	NA	NA	Adults			NA	NA	Drame PM	Diallo A	Poinsignon A	Boussari O	Dos Santos S	Machault V	Lalou R	Cornelie S	LeHesran J-Y	Remoue F (2013). Evaluation of the Effectiveness of Malaria Vector Control Measures in Urban Settings of Dakar by a Specific Anopheles Salivary Biomarker. PLoS One	8: e66354	Kyalo2017
NA	Senegal	14.7455	-17.32	NA	NA	NA	NA	NA	NA	Dakar	Pikine	Beau Sejour	Combination	NA	NA	Adults			NA	NA	Drame PM	Diallo A	Poinsignon A	Boussari O	Dos Santos S	Machault V	Lalou R	Cornelie S	LeHesran J-Y	Remoue F (2013). Evaluation of the Effectiveness of Malaria Vector Control Measures in Urban Settings of Dakar by a Specific Anopheles Salivary Biomarker. PLoS One	8: e66354	Kyalo2017
NA	Senegal	14.76	-17.3885	NA	NA	NA	NA	NA	NA	Dakar	Pikine	Cite Pepiniere	Google Earth	NA	NA	Adults			NA	NA	Drame PM	Diallo A	Poinsignon A	Boussari O	Dos Santos S	Machault V	Lalou R	Cornelie S	LeHesran J-Y	Remoue F (2013). Evaluation of the Effectiveness of Malaria Vector Control Measures in Urban Settings of Dakar by a Specific Anopheles Salivary Biomarker. PLoS One	8: e66354; Drame PM	Machault V	Diallo A	Cornlie S	Poinsignon A	Lalou R	Sembne M	Dos Santos S	Rogier C	Pags F	Le Hesran JY	Remou F (2012). IgG responses to the gSG6-P1 salivary peptide for evaluating human exposure to Anopheles bites in urban areas of Dakar region	Sngal. Malaria Journal	11: 72	Kyalo2017
NA	Senegal	14.756	-17.3934	NA	NA	NA	NA	NA	NA	Dakar	Pikine	Credit Foncier	Combination	NA	NA	Adults			NA	NA	Drame PM	Diallo A	Poinsignon A	Boussari O	Dos Santos S	Machault V	Lalou R	Cornelie S	LeHesran J-Y	Remoue F (2013). Evaluation of the Effectiveness of Malaria Vector Control Measures in Urban Settings of Dakar by a Specific Anopheles Salivary Biomarker. PLoS One	8: e66354	Kyalo2017
NA	Senegal	14.7407	-17.4115	NA	NA	NA	NA	NA	NA	Dakar	Pikine	Dalifort	Google Earth	NA	NA	Adults	Larvae			NA	NA	Gadiaga L	Machault V	Pags F	Gaye A	Jarjaval F	Godefroy L	Ciss B	Lacaux JP	Sokhna C	Trape JF	Rogier C (2011). Conditions of malaria transmission in Dakar from 2007 to 2010. Malaria Journal	10: 312; Drame PM	Diallo A	Poinsignon A	Boussari O	Dos Santos S	Machault V	Lalou R	Cornelie S	LeHesran J-Y	Remoue F (2013). Evaluation of the Effectiveness of Malaria Vector Control Measures in Urban Settings of Dakar by a Specific Anopheles Salivary Biomarker. PLoS ONE	8: e66354	Kyalo2017
NA	Senegal	14.7637	-17.3966	NA	NA	NA	NA	NA	NA	Dakar	Pikine	Darou Khoudoss	Combination	NA	NA	Adults			NA	NA	Drame PM	Machault V	Diallo A	Cornlie S	Poinsignon A	Lalou R	Sembne M	Dos Santos S	Rogier C	Pags F	Le Hesran JY	Remou F (2012). IgG responses to the gSG6-P1 salivary peptide for evaluating human exposure to Anopheles bites in urban areas of Dakar region	Sngal. Malaria Journal	11: 72; Drame PM	Diallo A	Poinsignon A	Boussari O	Dos Santos S	Machault V	Lalou R	Cornelie S	LeHesran J-Y	Remoue F (2013). Evaluation of the Effectiveness of Malaria Vector Control Measures in Urban Settings of Dakar by a Specific Anopheles Salivary Biomarker. PLoS One	8: e66354	Kyalo2017
NA	Senegal	14.7722	-17.3217	NA	NA	NA	NA	NA	NA	Dakar	Pikine	Darou Missette	Combination	NA	NA	Adults			NA	NA	Drame PM	Diallo A	Poinsignon A	Boussari O	Dos Santos S	Machault V	Lalou R	Cornelie S	LeHesran J-Y	Remoue F (2013). Evaluation of the Effectiveness of Malaria Vector Control Measures in Urban Settings of Dakar by a Specific Anopheles Salivary Biomarker. PLoS One	8: e66354	Kyalo2017
NA	Senegal	14.7819	-17.3643	NA	NA	NA	NA	NA	NA	Dakar	Pikine	Darou Rakhmane	Combination	NA	NA	Adults			NA	NA	Drame PM	Diallo A	Poinsignon A	Boussari O	Dos Santos S	Machault V	Lalou R	Cornelie S	LeHesran J-Y	Remoue F (2013). Evaluation of the Effectiveness of Malaria Vector Control Measures in Urban Settings of Dakar by a Specific Anopheles Salivary Biomarker. PLoS One	8: e66354	Kyalo2017
NA	Senegal	14.7877	-17.3437	NA	NA	NA	NA	NA	NA	Dakar	Pikine	Darou Salam 4	Combination	NA	NA	Adults			NA	NA	Drame PM	Diallo A	Poinsignon A	Boussari O	Dos Santos S	Machault V	Lalou R	Cornelie S	LeHesran J-Y	Remoue F (2013). Evaluation of the Effectiveness of Malaria Vector Control Measures in Urban Settings of Dakar by a Specific Anopheles Salivary Biomarker. PLoS One	8: e66354	Kyalo2017
NA	Senegal	14.7629	-17.4148	NA	NA	NA	NA	NA	NA	Dakar	Pikine	Golf Sud	Google Earth	NA	NA	Adults			NA	NA	Drame PM	Machault V	Diallo A	Cornlie S	Poinsignon A	Lalou R	Sembne M	Dos Santos S	Rogier C	Pags F	Le Hesran JY	Remou F (2012). IgG responses to the gSG6-P1 salivary peptide for evaluating human exposure to Anopheles bites in urban areas of Dakar region	Sngal. Malaria Journal	11: 72; Drame PM	Diallo A	Poinsignon A	Boussari O	Dos Santos S	Machault V	Lalou R	Cornelie S	LeHesran J-Y	Remoue F (2013). Evaluation of the Effectiveness of Malaria Vector Control Measures in Urban Settings of Dakar by a Specific Anopheles Salivary Biomarker. PLoS ONE	8: e66354	Kyalo2017
NA	Senegal	14.7758	-17.3461	NA	NA	NA	NA	NA	NA	Dakar	Pikine	Hafia 3	Google Earth	NA	NA	Adults			NA	NA	Drame PM	Diallo A	Poinsignon A	Boussari O	Dos Santos S	Machault V	Lalou R	Cornelie S	LeHesran J-Y	Remoue F (2013). Evaluation of the Effectiveness of Malaria Vector Control Measures in Urban Settings of Dakar by a Specific Anopheles Salivary Biomarker. PLoS One	8: e66354	Kyalo2017
NA	Senegal	14.7578	-17.3718	NA	NA	NA	NA	NA	NA	Dakar	Pikine	Hamdalahi	Combination	NA	NA	Adults			NA	NA	Drame PM	Diallo A	Poinsignon A	Boussari O	Dos Santos S	Machault V	Lalou R	Cornelie S	LeHesran J-Y	Remoue F (2013). Evaluation of the Effectiveness of Malaria Vector Control Measures in Urban Settings of Dakar by a Specific Anopheles Salivary Biomarker. PLoS One	8: e66354	Kyalo2017
NA	Senegal	14.7343	-17.4153	NA	NA	NA	NA	NA	NA	Dakar	Pikine	Hann Montagne	Google Earth	NA	NA	Adults			NA	NA	Drame PM	Diallo A	Poinsignon A	Boussari O	Dos Santos S	Machault V	Lalou R	Cornelie S	LeHesran J-Y	Remoue F (2013). Evaluation of the Effectiveness of Malaria Vector Control Measures in Urban Settings of Dakar by a Specific Anopheles Salivary Biomarker. PLoS ONE	8: e66354; Drame PM	Machault V	Diallo A	Cornlie S	Poinsignon A	Lalou R	Sembne M	Dos Santos S	Rogier C	Pags F	Le Hesran JY	Remou F (2012). IgG responses to the gSG6-P1 salivary peptide for evaluating human exposure to Anopheles bites in urban areas of Dakar region	Sngal. Malaria Journal	11: 72	Kyalo2017
NA	Senegal	14.7542	-17.4037	NA	NA	NA	NA	NA	NA	Dakar	Pikine	Maka Colobane	Google Earth	NA	NA	Adults			NA	NA	Drame PM	Machault V	Diallo A	Cornlie S	Poinsignon A	Lalou R	Sembne M	Dos Santos S	Rogier C	Pags F	Le Hesran JY	Remou F (2012). IgG responses to the gSG6-P1 salivary peptide for evaluating human exposure to Anopheles bites in urban areas of Dakar region	Sngal. Malaria Journal	11: 72; Drame PM	Diallo A	Poinsignon A	Boussari O	Dos Santos S	Machault V	Lalou R	Cornelie S	LeHesran J-Y	Remoue F (2013). Evaluation of the Effectiveness of Malaria Vector Control Measures in Urban Settings of Dakar by a Specific Anopheles Salivary Biomarker. PLoS ONE	8: e66354	Kyalo2017
NA	Senegal	14.7437	-17.3777	NA	NA	NA	NA	NA	NA	Dakar	Pikine	Mandiaye Diop	Combination	NA	NA	Adults			NA	NA	Drame PM	Diallo A	Poinsignon A	Boussari O	Dos Santos S	Machault V	Lalou R	Cornelie S	LeHesran J-Y	Remoue F (2013). Evaluation of the Effectiveness of Malaria Vector Control Measures in Urban Settings of Dakar by a Specific Anopheles Salivary Biomarker. PLoS One	8: e66354	Kyalo2017
NA	Senegal	14.76	-17.3509	NA	NA	NA	NA	NA	NA	Dakar	Pikine	Medina Fass Mbao	Combination	NA	NA	Adults			NA	NA	Drame PM	Diallo A	Poinsignon A	Boussari O	Dos Santos S	Machault V	Lalou R	Cornelie S	LeHesran J-Y	Remoue F (2013). Evaluation of the Effectiveness of Malaria Vector Control Measures in Urban Settings of Dakar by a Specific Anopheles Salivary Biomarker. PLoS One	8: e66354	Kyalo2017
NA	Senegal	14.75	-17.4	NA	NA	NA	NA	NA	NA	Dakar	Pikine	Pikine	Google Earth	NA	NA	Adults	Larvae			NA	NA	Wills W	Saimot G	Brochard C	Blumberg BS	London WT	Dechene R	Millman I (1976). Hepatitis B surface antigen (Australia antigen) in mosquitoes collected in Senegal	West Africa. American Journal of Tropical Medicine & Hygiene	25: 186-190; Vercruysse J	Jancloes M (1981). Etude entomologique du paludisme humain dans la zone urbaine de Pikine (Sngal). Cahiers ORSTOM	Srie Entomologie Mdicale et Parasitologie	19: 165-178; Vercruysse J	Jancloes M	Van de Velden L (1983). Epidemiology of seasonal falciparum malaria in an urban area of Senegal. Bulletin of the World Health Organization	61: 821-831; Vercruysse J (1983). Evaluation de la dure du cycle gonotrophique d'Anopheles arabiensis dans une zone urbaine (Pikine	Sngal). Cahiers ORSTOM	Srie Entomologie Mdicale et Parasitologie	21: 83-90; Trape JF	Lefebvre-Zante E	Legros F	Druilhe P	Rogier C	Bouganali H	Salem G (1993). Malaria morbidity among children exposed to low seasonal transmission in Dakar	Senegal and its implications for malaria control in tropical Africa. American Journal of Tropical Medicine & Hygiene	48:748-756; Salem G	Legros F	Lefevre-Zante E
NA	Senegal	14.7607	-17.362	NA	NA	NA	NA	NA	NA	Dakar	Pikine	Sam Sam 3	Combination	NA	NA	Adults			NA	NA	Drame PM	Diallo A	Poinsignon A	Boussari O	Dos Santos S	Machault V	Lalou R	Cornelie S	LeHesran J-Y	Remoue F (2013). Evaluation of the Effectiveness of Malaria Vector Control Measures in Urban Settings of Dakar by a Specific Anopheles Salivary Biomarker. PLoS One	8: e66354	Kyalo2017
NA	Senegal	14.7701	-17.366	NA	NA	NA	NA	NA	NA	Dakar	Pikine	Soce Sow	Combination	NA	NA	Adults			NA	NA	Drame PM	Diallo A	Poinsignon A	Boussari O	Dos Santos S	Machault V	Lalou R	Cornelie S	LeHesran J-Y	Remoue F (2013). Evaluation of the Effectiveness of Malaria Vector Control Measures in Urban Settings of Dakar by a Specific Anopheles Salivary Biomarker. PLoS One	8: e66354	Kyalo2017
NA	Senegal	14.7485	-17.3713	NA	NA	NA	NA	NA	NA	Dakar	Pikine	Thiaroye	Combination	NA	NA	Adults	Larvae			NA	NA	Rault M (1924). Quelques faits relatifs au paludisme. Bulletins de la Socit de pathologie exotique et de sa filiale de l'Ouest africain	17: 521-525; Faye O	Gaye O	Diallo S (1991). Evaluation de la sensibilit dÕAnopheles gambiae s.l. au Fenitrothion	au Malathion et au DDT au Sngal. Dakar Medical	36: 170-177; Robert V	Awono-Ambene HP	Thioulouse J (1998). Ecology of larval mosquitoes	with special reference to Anopheles arabiensis (Diptera: Culcidae) in market-garden wells in urban Dakar	Senegal. Journal of Medical Entomology	35: 948-955; Gadiaga L	Machault V	Pags F	Gaye A	Jarjaval F	Godefroy L	Ciss B	Lacaux JP	Sokhna C	Trape JF	Rogier C (2011). Conditions of malaria transmission in Dakar from 2007 to 2010. Malaria Journal	10: 312; Drame PM	Diallo A	Poinsignon A	Boussari O	Dos Santos S	Machault V	Lalou R
NA	Senegal	14.7708	-17.3746	NA	NA	NA	NA	NA	NA	Dakar	Pikine	Touba Thiaroye	Combination	NA	NA	Adults	Larvae			NA	NA	Drame PM	Diallo A	Poinsignon A	Boussari O	Dos Santos S	Machault V	Lalou R	Cornelie S	LeHesran J-Y	Remoue F (2013). Evaluation of the Effectiveness of Malaria Vector Control Measures in Urban Settings of Dakar by a Specific Anopheles Salivary Biomarker. PLoS ONE	8: e66354; Gadiaga L	Machault V	Pags F	Gaye A	Jarjaval F	Godefroy L	Ciss B	Lacaux JP	Sokhna C	Trape JF	Rogier C (2011). Conditions of malaria transmission in Dakar from 2007 to 2010. Malaria Journal	10: 312	Kyalo2017
NA	Senegal	14.7454	-17.365	NA	NA	NA	NA	NA	NA	Dakar	Pikine	Wakhinane	Combination	NA	NA	Adults			NA	NA	Drame PM	Diallo A	Poinsignon A	Boussari O	Dos Santos S	Machault V	Lalou R	Cornelie S	LeHesran J-Y	Remoue F (2013). Evaluation of the Effectiveness of Malaria Vector Control Measures in Urban Settings of Dakar by a Specific Anopheles Salivary Biomarker. PLoS One	8: e66354	Kyalo2017
NA	Senegal	14.7432	-17.2886	NA	NA	NA	NA	NA	NA	Dakar	Rufisque	Darou Salam 2	Combination	NA	NA	Adults			NA	NA	Drame PM	Machault V	Diallo A	Cornlie S	Poinsignon A	Lalou R	Sembne M	Dos Santos S	Rogier C	Pags F	Le Hesran JY	Remou F (2012). IgG responses to the gSG6-P1 salivary peptide for evaluating human exposure to Anopheles bites in urban areas of Dakar region	Sngal. Malaria Journal	11: 72; Drame PM	Diallo A	Poinsignon A	Boussari O	Dos Santos S	Machault V	Lalou R	Cornelie S	LeHesran J-Y	Remoue F (2013). Evaluation of the Effectiveness of Malaria Vector Control Measures in Urban Settings of Dakar by a Specific Anopheles Salivary Biomarker. PLoS ONE	8: e66354	Kyalo2017
NA	Senegal	14.7196	-17.2846	NA	NA	NA	NA	NA	NA	Dakar	Rufisque	Diokoul Wague	Combination	NA	NA	Adults			NA	NA	Drame PM	Diallo A	Poinsignon A	Boussari O	Dos Santos S	Machault V	Lalou R	Cornelie S	LeHesran J-Y	Remoue F (2013). Evaluation of the Effectiveness of Malaria Vector Control Measures in Urban Settings of Dakar by a Specific Anopheles Salivary Biomarker. PLoS One	8: e66354	Kyalo2017
NA	Senegal	14.7252	-17.273	NA	NA	NA	NA	NA	NA	Dakar	Rufisque	Diorga Cherif	Combination	NA	NA	Adults			NA	NA	Drame PM	Diallo A	Poinsignon A	Boussari O	Dos Santos S	Machault V	Lalou R	Cornelie S	LeHesran J-Y	Remoue F (2013). Evaluation of the Effectiveness of Malaria Vector Control Measures in Urban Settings of Dakar by a Specific Anopheles Salivary Biomarker. PLoS One	8: e66354	Kyalo2017
NA	Senegal	14.7062	-17.2546	NA	NA	NA	NA	NA	NA	Dakar	Rufisque	Merina	Combination	NA	NA	Adults			NA	NA	Drame PM	Diallo A	Poinsignon A	Boussari O	Dos Santos S	Machault V	Lalou R	Cornelie S	LeHesran J-Y	Remoue F (2013). Evaluation of the Effectiveness of Malaria Vector Control Measures in Urban Settings of Dakar by a Specific Anopheles Salivary Biomarker. PLoS One	8: e66354	Kyalo2017
NA	Senegal	14.8538	-17.1621	NA	NA	NA	NA	NA	NA	Dakar	Rufisque	Niayes	Combination	NA	NA	Adults	Larvae			NA	NA	Hamon J	Abonnenc E	Noel E (1955). Contribution  l'tude des Culicides de l'ouest du Sngal. Annales de Parasitologie Humaine et Compare	30: 278-308; Konat L	Diop A	Sy N	Faye MN	Deng Y	Izri A	Faye O	Mouchet J (2001). Comeback of Anopheles funestus in Sahelian Senegal. Lancet	358: 336; Faye O (1995). Identification et tude de la capacit vectorielle des membres du complexe Anopheles gambiae et de leurs variants gntiques au Sngal. Rapport de Recherche OMS/TDR	pp. 20	Kyalo2017
NA	Senegal	14.722	-17.271	NA	NA	NA	NA	NA	NA	Dakar	Rufisque	Rufisque	Encarta	NA	NA	Adults	Larvae			NA	NA	Kumm HW (1929). The geographical distribution of the malaria carrying mosquitoes: A collection of recorded material in the literature and in personal communications to the author. American Journal of Hygiene	10: 1-154; op cit collections by A Thiroux & L D'Aufreville; Hamon J	Abonnenc E	Noel E (1955). Contribution  l'tude des Culicides de l'ouest du Sngal. Annales de Parasitologie Humaine et Compare	30: 278-308; Carpentier JC (1971). Developpement des services de sante de base	Thies	Senegal. World Health Organization	AFR/MAL/III	Kyalo2017
NA	Senegal	13.9763	-16.7625	NA	NA	NA	NA	NA	NA	Fatick	Fatick	Diakhanor	Encarta	NA	NA	Adults	Larvae			NA	NA	Diop A	Molez J-F	Konat L	Didier F	Gaye O	Diouf M	Diagne M	Faye O (2002). Rle d'Anopheles melas Theobald (1903) dans la transmission du paludisme dans la mangrove du Saloum (Sngal). Parasite	9: 239-246; Diop A (1998). Epidmiologie du paludisme dans le delta du Saloum (Fatick	Sngal) rle d'Anopheles melas dans la transmission. Thesis submitted for the degree of Doctor of Animal Biology. l'Universit Cheikh Anta Diop de Dakar	Faculty of Science and Technology. December 11	1998; Diop A	Konate L	Molez J-F	Diouf M	Gaye O	Fontenille D	Diagne M	Faye O (2006). Le paludisme en zone de mangrove du delta du Saloum (Sngal). Environnement	Risques & Sant	5: 93-98	Kyalo2017
NA	Senegal	13.937	-16.7625	NA	NA	NA	NA	NA	NA	Fatick	Fatick	Jifere	Google Earth	NA	NA	Adults			NA	NA	Konat L	Faye O	Gaye O	Sy N	Diop A	Diouf M	Trape JF	Molez JF (1999). Zoophagie et htes alternatifs des vecteurs du paludisme au Sngal. Parasite	6: 259-267	Kyalo2017
NA	Senegal	14.1617	-16.7243	NA	NA	NA	NA	NA	NA	Fatick	Fatick	Jilore	Combination	NA	NA	Adults			NA	NA	Konat L	Faye O	Gaye O	Sy N	Diop A	Diouf M	Trape JF	Molez JF (1999). Zoophagie et htes alternatifs des vecteurs du paludisme au Sngal. Parasite	6: 259-267	Kyalo2017
NA	Senegal	14.05	-16.685	NA	NA	NA	NA	NA	NA	Fatick	Fatick	Mar Lothie	Encarta	NA	NA	Adults	Larvae			NA	NA	Konat L	Faye O	Gaye O	Sy N	Diop A	Diouf M	Trape JF	Molez JF (1999). Zoophagie et htes alternatifs des vecteurs du paludisme au Sngal. Parasite	6: 259-267; Diop A	Molez J-F	Konat L	Didier F	Gaye O	Diouf M	Diagne M	Faye O (2002). Rle d'Anopheles melas Theobald (1903) dans la transmission du paludisme dans la mangrove du Saloum (Sngal). Parasite	9: 239-246; Diop A (1998). Epidmiologie du paludisme dans le delta du Saloum (Fatick	Sngal) rle d'Anopheles melas dans la transmission. Thesis submitted for the degree of Doctor of Animal Biology. l'Universit Cheikh Anta Diop de Dakar	Faculty of Science and Technology. December 11	1998	Kyalo2017
NA	Senegal	14.018	-16.766	NA	NA	NA	NA	NA	NA	Fatick	Fatick	Palmarin	Encarta	NA	NA	Adults			NA	NA	Konat L	Faye O	Gaye O	Sy N	Diop A	Diouf M	Trape JF	Molez JF (1999). Zoophagie et htes alternatifs des vecteurs du paludisme au Sngal. Parasite	6: 259-267	Kyalo2017
NA	Senegal	14.1499	-16.6379	NA	NA	NA	NA	NA	NA	Fatick	Fatick	Simal	Google Earth	NA	NA	Adults	Larvae			NA	NA	Konat L	Faye O	Gaye O	Sy N	Diop A	Diouf M	Trape JF	Molez JF (1999). Zoophagie et htes alternatifs des vecteurs du paludisme au Sngal. Parasite	6: 259-267; Diop A	Molez J-F	Konat L	Didier F	Gaye O	Diouf M	Diagne M	Faye O (2002). Rle d'Anopheles melas Theobald (1903) dans la transmission du paludisme dans la mangrove du Saloum (Sngal). Parasite	9: 239-246; Diop A (1998). Epidmiologie du paludisme dans le delta du Saloum (Fatick	Sngal) rle d'Anopheles melas dans la transmission. Thesis submitted for the degree of Doctor of Animal Biology. l'Universit Cheikh Anta Diop de Dakar	Faculty of Science and Technology. December 11	1998.	Kyalo2017
NA	Senegal	14.0094	-16.7519	NA	NA	NA	NA	NA	NA	Fatick	Fatick	Sine-Saloum	Other	NA	NA	Adults			NA	NA	Kumm HW (1929). The geographical distribution of the malaria carrying mosquitoes: A collection of recorded material in the literature and in personal communications to the author. American Journal of Hygiene	10: 1-154; op cit collections by A Thiroux & L D'Aufreville; Faye O (1995). Identification et tude de la capacit vectorielle des membres du complexe Anopheles gambiae et de leurs variants gntiques au Sngal. Rapport de Recherche OMS/TDR	pp. 20	Kyalo2017
NA	Senegal	14.471	-16.361	NA	NA	NA	NA	NA	NA	Fatick	Fatick	Sorockh	Encarta	NA	NA	Adults	Larvae			NA	NA	Anon (1950). Determinations de moustiques effectuees. Colonoie du Senegal	Service d'Hygiene de la Delegation	Section Anti-Malaria	1950. pp 7; Goriup S & Lacan (1966). Rapport Trimestriel du Projet de Pre-eradication du Paludisme	Senegal-0013 pour le troisieme trimestre 1966. WHO Senegal 0013	pp 19; Goriup S & Lacan (1967). Rapport Trimestriel du Projet de Pre-eradication du Paludisme	Senegal-0013 pour le premier trimestre 1967. WHO Senegal 0013	pp 9; Carpentier JC (1967). Programme de pre eradication du paludisme	Dakar &Thies. Troisieme trimestre	September 1967. Senegal 13. World Health Organization; Pansini V & N'Diaye M (1968). Rapport Trimestriel du Projet de Pre-eradication du Paludisme	Senegal-0013 pour le Quatrieme Trimestre 1967. WHO Senegal 0013	pp 15; Goriup S & Lacan (1967). Rapport Trimestriel du Projet de Pre-eradication du Paludisme	Senegal-0013 pour le deuxieme trimestre 1967. WHO Senegal 0013	pp 9; Baylet R	Diebolt G	Linhard J	Diop S (1974). Frquence de l'antigne Australia tudie comparativement a l'activit anophlienne dans sept villages serers au Sngal. Bulletin de la Socit de Pathologie Exotique	67: 64-72; Gueye I (1969). Quelques aspects de lÕpidmiologie du paludisme au Sngal. Thse Doctorat de Mdecine	Facult Mixte de Mdecine et de Pharmacie	Universit de Dakar	Sngal	11	pp. 175	Kyalo2017
NA	Senegal	13.716	-16.418	NA	NA	NA	NA	NA	NA	Fatick	Foundiougne	Dielmo	Encarta	NA	NA	Adults	Larvae		An freetownensis	An domicola	NA	NA	Konat L	Faye O	Gaye O	Sy N	Diop A	Diouf M	Trape JF	Molez JF (1999). Zoophagie et htes alternatifs des vecteurs du paludisme au Sngal. Parasite	6: 259-267; Trape JF	Rogier C	Konate L	Diagne N	Bouganali H	Canque B	Legros F	Badji A	Ndiaye G	Ndiaye P	et al (1994). The Dielmo project: a longitudinal study of natural malaria infection and the mechanisms of protective immunity in a community living in a holoendemic area of Senegal. American Journal of Tropical Medicine & Hygiene	51: 123-137; Rogier C	Trape J-F (1995). Etude de l'acquisition de la prmunition en zones d'holo- et de mso-endmie palustre et Dielmo et a Ndiop (Sngal) : Rsultats prliminaires	1990-1994. Mdecine Tropicale	55: 71-76; Konat L	Diagne N	Brahimi K	Faye O	Legros F
NA	Senegal	13.934	-16.752	NA	NA	NA	NA	NA	NA	Fatick	Foundiougne	Djifere	Encarta	NA	NA	Adults	Larvae			NA	NA	Diop A	Molez J-F	Konat L	Didier F	Gaye O	Diouf M	Diagne M	Faye O (2002). Rle d'Anopheles melas Theobald (1903) dans la transmission du paludisme dans la mangrove du Saloum (Sngal). Parasite	9: 239-246; Diop A (1998). Epidmiologie du paludisme dans le delta du Saloum (Fatick	Sngal) rle d'Anopheles melas dans la transmission. Thesis submitted for the degree of Doctor of Animal Biology. l'Universit Cheikh Anta Diop de Dakar	Faculty of Science and Technology. December 11	1998; Diop A	Konate L	Molez J-F	Diouf M	Gaye O	Fontenille D	Diagne M	Faye O (2006). Le paludisme en zone de mangrove du delta du Saloum (Sngal). Environnement	Risques & Sant	5: 93-98	Kyalo2017
NA	Senegal	14.067	-16.334	NA	NA	NA	NA	NA	NA	Fatick	Foundiougne	Djilor	Encarta	NA	NA	Adults	Larvae			NA	NA	Diop A	Molez J-F	Konat L	Didier F	Gaye O	Diouf M	Diagne M	Faye O (2002). Rle d'Anopheles melas Theobald (1903) dans la transmission du paludisme dans la mangrove du Saloum (Sngal). Parasite	9: 239-246; Diop A (1998). Epidmiologie du paludisme dans le delta du Saloum (Fatick	Sngal) rle d'Anopheles melas dans la transmission. Thesis submitted for the degree of Doctor of Animal Biology. l'Universit Cheikh Anta Diop de Dakar	Faculty of Science and Technology. December 11	1998	Kyalo2017
NA	Senegal	14.123	-16.476	NA	NA	NA	NA	NA	NA	Fatick	Foundiougne	Foundiougne	Encarta	NA	NA	Larvae			NA	NA	Kumm HW (1929). The geographical distribution of the malaria carrying mosquitoes: A collection of recorded material in the literature and in personal communications to the author. American Journal of Hygiene	10: 1-154; op cit collections by A Thiroux & L D'Aufreville; Carpentier JC (1971). Developpement des services de sante de base	Thies	Senegal. World Health Organization	AFR/MAL/III	Kyalo2017
NA	Senegal	13.683	-16.383	NA	NA	NA	NA	NA	NA	Fatick	Foundiougne	Ndiop	Other	NA	NA	Adults	Larvae			NA	NA	Rogier C	Trape J-F (1995). Etude de l'acquisition de la prmunition en zones d'holo- et de mso-endmie palustre et Dielmo et a Ndiop (Sngal) : Rsultats prliminaires	1990-1994. Mdecine Tropicale	55: 71-76; Fontenille D & Mercereau-Puijalon O (1996). Analyse du polymorphisme de Plasmodium falciparum et de ses vecteurs Anopheles gambiae	An.arabiensis	An. funestus : rle dans la pathognicit du paludisme dans 2 stations du Sngal. Dakar : IRD	2000	47 p. multigr.; Fontenille D	Faye O	Lemasson JJ	Lochouarn L	Simard F	Diatta M	Konate L	Trape JF (1995). The Anopheles gambiae complex in Senegal : a very heterogeneous transmission of malaria : abstract. In : Program and abstracts of the 44th annual meeting of the american society of tropical medicine and hygiene. American Journal of Tropical Medicine & Hygiene	53: 145-146; Fontenille D	Lochouarn L	Diatta M	Sokhna C	Dia I	Diagne N	Lemasson JJ	Ba K	Tall A	Rogier C	Trape JF (1997). Four years' entomological study of the transmission of seasonal malaria in Senegal and the bionomics of Anopheles gambiae and A. arabiensis. Transactions of the Royal Society of Tropical Medicine & Hygiene	91: 647-652; Cancre N	Tall A
NA	Senegal	13.881	-16.38	NA	NA	NA	NA	NA	NA	Fatick	Foundiougne	Sokone	Encarta	NA	NA	Adults	Larvae			NA	NA	Hamon J	Abonnenc E	Noel E (1955). Contribution  l'tude des Culicides de l'ouest du Sngal. Annales de Parasitologie Humaine et Compare	30: 278-308; Carpentier JC (1971). Developpement des services de sante de base	Thies	Senegal. World Health Organization	AFR/MAL/III; Bryan JH	di Deco MA	Petrarca V	Coluzzi M (1982). Inversion polymorphism and incipient speciation in Anopheles gambiae s.str. in The Gambia	West Africa. Genetica	59: 167-176	Kyalo2017
NA	Senegal	13.9192	-15.9259	NA	NA	NA	NA	NA	NA	Kaolack	Kaolack	Ndofane	Google Earth	NA	NA	Adults			NA	NA	Bryan JH	di Deco MA	Petrarca V	Coluzzi M (1982). Inversion polymorphism and incipient speciation in Anopheles gambiae s.str. in The Gambia	West Africa. Genetica	59: 167-176	Kyalo2017
NA	Senegal	12.5332	-15.7277	NA	NA	NA	NA	NA	NA	Kolda	Sedhiou	Hamdalaye	Google Earth	NA	NA	Adults			NA	NA	Bryan JH	di Deco MA	Petrarca V	Coluzzi M (1982). Inversion polymorphism and incipient speciation in Anopheles gambiae s.str. in The Gambia	West Africa. Genetica	59: 167-176	Kyalo2017
NA	Senegal	13.0063	-15.6222	NA	NA	NA	NA	NA	NA	Kolda	Sedhiou	Kandiadiou	Google Earth	NA	NA	Adults			NA	NA	Bryan JH	di Deco MA	Petrarca V	Coluzzi M (1982). Inversion polymorphism and incipient speciation in Anopheles gambiae s.str. in The Gambia	West Africa. Genetica	59: 167-176	Kyalo2017
NA	Senegal	12.633	-15.5	NA	NA	NA	NA	NA	NA	Kolda	Sedhiou	Sambou Kunda	Encarta	NA	NA	Adults			NA	NA	Bryan JH	di Deco MA	Petrarca V	Coluzzi M (1982). Inversion polymorphism and incipient speciation in Anopheles gambiae s.str. in The Gambia	West Africa. Genetica	59: 167-176	Kyalo2017
NA	Senegal	13.3698	-15.5175	NA	NA	NA	NA	NA	NA	Kolda	Sedhiou	Senoba	Google Earth	NA	NA	Adults			NA	NA	Bryan JH	di Deco MA	Petrarca V	Coluzzi M (1982). Inversion polymorphism and incipient speciation in Anopheles gambiae s.str. in The Gambia	West Africa. Genetica	59: 167-176	Kyalo2017
NA	Senegal	16.4016	-16.2852	NA	NA	NA	NA	NA	NA	Saint-Louis	Dagana	Boundoum	Combination	NA	NA	Adults			NA	NA	Faye O	Fontenille D	Gaye O	Sy N	Molez JF	Konate L	Hebrard G	Herve JP	Trouillet J	Diallo S	Mouchet J (1995). Paludisme et riziculture dans le delta du fleuve Sngal. Annales de la socit belge de Mdecine Tropicale	75: 179-189; Konat L	Faye O	Gaye O	Sy N	Diop A	Diouf M	Trape JF	Molez JF (1999). Zoophagie et htes alternatifs des vecteurs du paludisme au Sngal. Parasite	6: 259-267	Kyalo2017
NA	Senegal	16.4669	-16.2528	NA	NA	NA	NA	NA	NA	Saint-Louis	Dagana	Kassak	Combination	NA	NA	Adults			NA	NA	Konat L	Faye O	Gaye O	Sy N	Diop A	Diouf M	Trape JF	Molez JF (1999). Zoophagie et htes alternatifs des vecteurs du paludisme au Sngal. Parasite	6: 259-267; Programme National de Lutte contre le Paludisme (2011). Profil entomologique du paludisme au Senegal. Republique du Senegal	Ministere de la Sante et de la Prevention	June	2011	Kyalo2017
NA	Senegal	16.401	-16.015	NA	NA	NA	NA	NA	NA	Saint-Louis	Dagana	Kassak North	Combination	NA	NA	Adults			NA	NA	Faye O	Fontenille D	Gaye O	Sy N	Molez JF	Konate L	Hebrard G	Herve JP	Trouillet J	Diallo S	Mouchet J (1995). Paludisme et riziculture dans le delta du fleuve Sngal. Annales de la socit belge de Mdecine Tropicale	75: 179-189; Faye O	Gaye O	Molez J-F	Fontenille D	Konate L	Hbrard G	Herv J-P	Diagne M	Sy N	Diallo S	Mouchet J (1998). Amnagements hydro-agricoles et paludisme : tude comparative d'une zone rizicole et d'une zone de culture pluviale traditionnelle. In : Herv Jean-Pierre (ed.)	Brengues Jacques (ed.). Amnagements hydro-agricoles et sant (valle du fleuve Sngal). Paris : ORSTOM	1998	p. 283-291. (Colloques et Sminaires). Eau et Sant : Colloque	Dakar (SEN)	1994/11/14-15. ISBN 2-7099-1388-7; Sy N (1998). Contribution a l'etude du paludisme dans la valle du fleuve Sngal. Impact des amnagements hydroagricoles sur la transmission dans la basse vallee au Senegal. Thse prsente soutenue le 03 juillet 1998 devant la commission d'examen pour obtenir le grade de Docteur de Troisime Cycle de Biologie Animale	Facult des Sciences et Techniques	Universit Cheikh Anta Diop de Dakar
NA	Senegal	16.247	-16.353	NA	NA	NA	NA	NA	NA	Saint-Louis	Dagana	Maka-Diama	Combination	NA	NA	Adults	Larvae			NA	NA	Faye O	Fontenille D	Gaye O	Sy N	Molez JF	Konate L	Hebrard G	Herve JP	Trouillet J	Diallo S	Mouchet J (1995). Paludisme et riziculture dans le delta du fleuve Sngal. Annales de la socit belge de Mdecine Tropicale	75: 179-189; Faye O	Gaye O	Molez J-F	Fontenille D	Konate L	Hbrard G	Herv J-P	Diagne M	Sy N	Diallo S	Mouchet J (1998). Amnagements hydro-agricoles et paludisme : tude comparative d'une zone rizicole et d'une zone de culture pluviale traditionnelle. In : Herv Jean-Pierre (ed.)	Brengues Jacques (ed.). Amnagements hydro-agricoles et sant (valle du fleuve Sngal). Paris : ORSTOM	1998	p. 283-291. (Colloques et Sminaires). Eau et Sant : Colloque	Dakar (SEN)	1994/11/14-15. ISBN 2-7099-1388-7; Konat L	Faye O
NA	Senegal	16.389	-16.08	NA	NA	NA	NA	NA	NA	Saint-Louis	Dagana	Mboundoum	Combination	NA	NA	Adults			NA	NA	Mbaye PA (1997). Impact des amnagements hydro-agricoles sur le paludisme : tudes menes dans des villages riverains du fleuve Sngal et du lac de Guiers. Thesis submitted for the degree of Doctor of Pharmacy. University of Cheikh Anta Diop de Dakar	Faculty of Medicine	Pharmacy and Odonto-Stomatology. March 15	1997; Programme National de Lutte contre le Paludisme (2011). Profil entomologique du paludisme au Senegal. Republique du Senegal	Ministere de la Sante et de la Prevention	June	2011	Kyalo2017
NA	Senegal	16.266	-15.884	NA	NA	NA	NA	NA	NA	Saint-Louis	Dagana	Nder	Encarta	NA	NA	Adults			NA	NA	Konat L	Faye O	Gaye O	Sy N	Diop A	Diouf M	Trape JF	Molez JF (1999). Zoophagie et htes alternatifs des vecteurs du paludisme au Sngal. Parasite	6: 259-267; Mbaye PA (1997). Impact des amnagements hydro-agricoles sur le paludisme : tudes menes dans des villages riverains du fleuve Sngal et du lac de Guiers. Thesis submitted for the degree of Doctor of Pharmacy. University of Cheikh Anta Diop de Dakar	Faculty of Medicine	Pharmacy and Odonto-Stomatology. March 15	1997; Programme National de Lutte contre le Paludisme (2011). Profil entomologique du paludisme au Senegal. Republique du Senegal	Ministere de la Sante et de la Prevention	June	2011; Konat L	Faye O	Gaye O	Sy N	Diop A	Diouf M	Trape JF	Molez JF (1999). Zoophagie et htes alternatifs des vecteurs du paludisme au Sngal. Parasite	6: 259-267; Mbaye PA (1997). Impact des amnagements hydro-agricoles sur le paludisme : tudes menes dans des villages riverains du fleuve Sngal et du lac de Guiers. Thesis submitted for the degree of Doctor of Pharmacy. University of Cheikh Anta Diop de Dakar	Faculty of Medicine	Pharmacy and Odonto-Stomatology. March 15	1997; Programme National de Lutte contre le Paludisme (2011). Profil entomologique du paludisme au Senegal. Republique du Senegal	Ministere de la Sante et de la Prevention	June	2011
NA	Senegal	16.4613	-15.6876	NA	NA	NA	NA	NA	NA	Saint-Louis	Dagana	Richard Toll	Encarta	NA	NA	Adults	Larvae			NA	NA	Kumm HW (1929). The geographical distribution of the malaria carrying mosquitoes: A collection of recorded material in the literature and in personal communications to the author. American Journal of Hygiene	10: 1-154; op cit collections by A Thiroux & L D'Aufreville; Coz J (1973). Contribution a lÕetude du complexe A. gambiae repartition geographique et saisonnire en Afrique de l'Ouest. Cahiers ORSTOM	Srie Entomologie Mdicale et Parasitologie	11: 3-31; Miller J (1982). Parasites of man and arthropod disease vectors in communities of a water development program on the Senegal River basin. The University of Calgary	Calgary	Alberta	pp 280-384; Diagne N	Fontenille D	Konate L	Faye O	Lamizana MT	Legros F	Molez JF	Trape JF (1994). Les anophles du Sngal : liste commente et illustre. Bulletin de la Socit de Pathologie Exotique	87: 267-277; Akiana J	Camara PI	Sokhna CS	Mbaye A	Gaye O	Konat L	Le Hesran JY (2003). Evolution de la morbidit palustre saisonnire dans la rgion du fleuve Sngal. Parasite	10: 282-284; Institute Pasteur Dakar (2011). Annual reports for the year 2011. Unpublished reports	located at institute Pasteur	Paris	Kyalo2017
NA	Senegal	16.0619	-16.4549	NA	NA	NA	NA	NA	NA	Saint-Louis	Saint-Louis	Bango	Combination	NA	NA	Adults			NA	NA	Gordon SW	Tammariello RF	Linthicum KJ	Dohm DJ	Digoutte JP	Calvo-Wilson MA (1992). Arbovirus isolations from mosquitoes collected during 1988 in the Senegal River basin. The American Journal of Tropical Medicine & Hygiene	47: 742-748; Institute Pasteur Dakar (1989). Annual report for the year 1989. Unpublished report	IP archive Paris	Kyalo2017
NA	Senegal	16.0164	-16.4967	NA	NA	NA	NA	NA	NA	Saint-Louis	Saint-Louis	Delta (Downstream)	Combination	NA	NA	Adults	Larvae			NA	NA	Gueye I (1969). Quelques aspects de lÕpidmiologie du paludisme au Sngal. Thse Doctorat de Mdecine	Facult Mixte de Mdecine et de Pharmacie	Universit de Dakar	Sngal	11	pp. 175; Faye O (1995). Identification et tude de la capacit vectorielle des membres du complexe Anopheles gambiae et de leurs variants gntiques au Sngal. Rapport de Recherche OMS/TDR	pp. 20; Faye O	Gaye O	Konat L	Molez JF	Feller-Dansokho E	Herv JP (1998). Prvision et prvention des pidmies de paludisme dans la valle du fleuve Sngal. Sant : Cahiers d'Etudes et de Recherches Francophones	8: 347-352	Kyalo2017
NA	Senegal	16.0246	-16.4865	NA	NA	NA	NA	NA	NA	Saint-Louis	Saint-Louis	Saint Louis	Google Earth	NA	NA	Adults	Larvae			NA	NA	Hamon J	Adam JP	Grjebine A (1956). Observations sur la rpartition et le comportement des anophles de l'Afrique-Equatoriale Franaise	du Cameroun et de l'Afrique Occidentale. Bulletin of World Health Organization	15: 549-591; Hamon J	Maffi M	Ouedraogo CS	Djime D (1964). Notes sur les moustiques de la Rpublique Islamique de Mauritanie (Diptera: Culicidae) (1re partie). Bulletin de la Socit Entomologique de France	69: 233-253; Carpentier JC (1971). Developpement des services de sante de base	Thies	Senegal. World Health Organization	AFR/MAL/III; Coz J (1973). Contribution a lÕetude du complexe A. gambiae repartition geographique et saisonnire en Afrique de l'Ouest. Cahiers ORSTOM	Srie Entomologie Mdicale et Parasitologie	11: 3-31; Davidson G (1966). Distribution Records of Member Species of the Anopheles Gambiae Complex (identifications Up to May 1966). WHO/Mal/66.570; Miller J (1982). Parasites of man and arthropod disease vectors in communities of a water development program on the Senegal River basin. The University of Calgary	Calgary	Alberta	pp 280-384; Petrarca V	Vercruysse J	Coluzzi M (1987). Observations on the Anopheles gambiae complex in the Senegal River Basin	West Africa. Medical & Veterinary Entomology	1: 303-312; Diagne N	Fontenille D	Konate L	Faye O	Lamizana MT	Legros F	Molez JF	Trape JF (1994). Les anophles du Sngal : liste commente et illustre. Bulletin de la Socit de Pathologie Exotique
NA	Senegal	14.5649	-17.1246	NA	NA	NA	NA	NA	NA	Thies	Mbour	Dayane	Google Earth	NA	NA	Adults	Larvae			NA	NA	Hamon J	Abonnenc E	Noel E (1955). Contribution  l'tude des Culicides de l'ouest du Sngal. Annales de Parasitologie Humaine et Compare	30: 278-308	Kyalo2017
NA	Senegal	14.516	-16.584	NA	NA	NA	NA	NA	NA	Thies	Mbour	Longomack	Encarta	NA	NA	Adults	Larvae			NA	NA	Goriup S & Lacan (1966). Rapport Trimestriel du Projet de Pre-eradication du Paludisme	Senegal-0013 pour le troisieme trimestre 1966. WHO Senegal 0013	pp 19; Anon (1950). Determinations de moustiques effectuees. Colonoie du Senegal	Service d'Hygiene de la Delegation	Section Anti-Malaria	1950. pp 7	Kyalo2017
NA	Senegal	14.423	-16.966	NA	NA	NA	NA	NA	NA	Thies	Mbour	MÕBour	Encarta	NA	NA	Adults	Larvae			NA	NA	Hamon J	Abonnenc E	Noel E (1955). Contribution  l'tude des Culicides de l'ouest du Sngal. Annales de Parasitologie Humaine et Compare	30: 278-308; Hamon J	Adam JP	Grjebine A (1956). Observations sur la rpartition et le comportement des anophles de l'Afrique-Equatoriale Franaise	du Cameroun et de l'Afrique Occidentale. Bulletin of World Health Organization	15: 549-591; Coz J (1973). Contribution a lÕetude du complexe A. gambiae repartition geographique et saisonnire en Afrique de l'Ouest. Cahiers ORSTOM	Srie Entomologie Mdicale et Parasitologie	11: 3-31; Davidson G (1966). Distribution Records of Member Species of the Anopheles Gambiae Complex (identifications Up to May 1966). WHO/Mal/66.570; Carpentier JC (1971). Developpement des services de sante de base	Thies	Senegal. World Health Organization	AFR/MAL/III; Wills W	Saimot G	Brochard C	Blumberg BS	London WT	Dechene R	Millman I (1976). Hepatitis B surface antigen (Australia antigen) in mosquitoes collected in Senegal	West Africa. American Journal of Tropical Medicine & Hygiene	25: 186-190; Diagne N	Fontenille D	Konate L	Faye O	Lamizana MT	Legros F	Molez JF	Trape JF (1994). Les anophles du Sngal : liste commente et illustre. Bulletin de la Socit de Pathologie Exotique
NA	Senegal	14.567	-17.117	NA	NA	NA	NA	NA	NA	Thies	Mbour	Popenguine	Encarta	NA	NA	Adults	Larvae			NA	NA	Hamon J	Abonnenc E	Noel E (1955). Contribution  l'tude des Culicides de l'ouest du Sngal. Annales de Parasitologie Humaine et Compare	30: 278-308; Coz J (1973). Contribution a lÕetude du complexe A. gambiae repartition geographique et saisonnire en Afrique de l'Ouest. Cahiers ORSTOM	Srie Entomologie Mdicale et Parasitologie	11: 3-31; Davidson G (1966). Distribution Records of Member Species of the Anopheles Gambiae Complex (identifications Up to May 1966). WHO/Mal/66.570; Diagne N	Fontenille D	Konate L	Faye O	Lamizana MT	Legros F	Molez JF	Trape JF (1994). Les anophles du Sngal : liste commente et illustre. Bulletin de la Socit de Pathologie Exotique	87: 267-277	Kyalo2017
NA	Senegal	14.765	-17.069	NA	NA	NA	NA	NA	NA	Thies	Thies	Pout	Encarta	NA	NA	Adults			NA	NA	Carpentier JC (1971). Developpement des services de sante de base	Thies	Senegal. World Health Organization	AFR/MAL/III; Faye O	Diallo S	Gaye O	Diouf M	Gueye A (1991). Evaluation de l'efficacite du PESGUARD-PS 201 en volume ultra faible (ULV) pour la lutte contre les moustiques dans la zone de Pout (Thies	Senegal). Dakar Mdical	36: 178-184	Kyalo2017
NA	Senegal	14.801	-16.926	NA	NA	NA	NA	NA	NA	Thies	Thies	Thies	Encarta	NA	NA	Adults	Larvae		An flavicosta	NA	NA	Hamon J	Abonnenc E	Noel E (1955). Contribution  l'tude des Culicides de l'ouest du Sngal. Annales de Parasitologie Humaine et Compare	30: 278-308; Hamon J	Adam JP	Grjebine A (1956). Observations sur la rpartition et le comportement des anophles de l'Afrique-Equatoriale Franaise	du Cameroun et de l'Afrique Occidentale. Bulletin of World Health Organization	15: 549-591; Vincke E (1956). Rapport sur un voyage en Afrique Occidentale Francaise au Togo et au Cameroun. Afro 33	pp 41; Carpentier JC (1971). Developpement des services de sante de base	Thies	Senegal. World Health Organization	AFR/MAL/III; Coz J (1973). Contribution a lÕetude du complexe A. gambiae repartition geographique et saisonnire en Afrique de l'Ouest. Cahiers ORSTOM	Srie Entomologie Mdicale et Parasitologie	11: 3-31; Ross Institute of Tropical Hygiene (1975). Mosquito studies July - December 1975; Progress Report number 30. Unpublished document; Bryan JH	di Deco MA	Petrarca V	Coluzzi M (1982). Inversion polymorphism and incipient speciation in Anopheles gambiae s.str. in The Gambia	West Africa. Genetica	59: 167-176; Awono-Ambene HP	Diawara L	Robert V (2001). Comparison of direct and membrane feeding methods to infect Anopheles arabiensis with Plasmodium falciparum. American Journal of Tropical Medicine & Hygiene	64: 32-34; Diagne N	Fontenille D	Konate L	Faye O	Lamizana MT	Legros F	Molez JF
NA	Senegal	15.067	-16.917	NA	NA	NA	NA	NA	NA	Thies	Tivaouane	Diamballo	Encarta	NA	NA	Adults	Larvae			NA	NA	Goriup S & Lacan (1967). Rapport Trimestriel du Projet de Pre-eradication du Paludisme	Senegal-0013 pour le deuxieme trimestre 1967. WHO Senegal 0013	pp 9; Carpentier JC (1967). Programme de pre eradication du paludisme	Dakar &Thies. Troisieme trimestre	September 1967. Senegal 13. World Health Organization; Pansini V & N'Diaye M (1968). Rapport Trimestriel du Projet de Pre-eradication du Paludisme	Senegal-0013 pour le Quatrieme Trimestre 1967. WHO Senegal 0013	pp 15; Faye O	Gaye O	Fontenille D	Hebrard G	Konate L	Sy N	Herve JP	Toure Y	Diallo S	Molez JF	Mouchet J (1995). La scheresse et la baisse du paludisme dans les Niayes du Sngal. Cahiers Sant	5: 299-305; Gueye I (1969). Quelques aspects de lÕpidmiologie du paludisme au Sngal. Thse Doctorat de Mdecine	Facult Mixte de Mdecine et de Pharmacie	Universit de Dakar	Sngal	11	pp. 175; PNLP (2015). National sentinel site entomology surveillance database from data collected by Vector Control Unit	LEV/PNLP Senegal	Kyalo2017
NA	Senegal	14.914	-17.069	NA	NA	NA	NA	NA	NA	Thies	Tivaouane	Thiaye	Combination	NA	NA	Adults			NA	NA	Faye O	Gaye O	Fontenille D	Sy N	Konate L	Hebrard G	Herve JP	Trouillet J	Diallo S	Mouchet J (1995). Comparaison de la transmission du paludisme dans deux facis pidmiologiques au Sngal : la zone ctire sahlienne et la zone mridionale soudanienne. Dakar Mdical	40: 201-207; Faye O	Gaye O	Fontenille D	Hebrard G	Konate L	Sy N	Herve JP	Toure Y	Diallo S	Molez JF	Mouchet J (1995). La scheresse et la baisse du paludisme dans les Niayes du Sngal. Cahiers Sant	5: 299-305; Konat L	Faye O	Gaye O	Sy N	Diop A	Diouf M	Trape JF	Molez JF (1999). Zoophagie et htes alternatifs des vecteurs du paludisme au Sngal. Parasite
NA	Senegal	12.8979	-16.3489	NA	NA	NA	NA	NA	NA	Ziguinchor	Bignona	Belaye	Combination	NA	NA	Adults			NA	NA	Bryan JH	di Deco MA	Petrarca V	Coluzzi M (1982). Inversion polymorphism and incipient speciation in Anopheles gambiae s.str. in The Gambia	West Africa. Genetica	59: 167-176	Kyalo2017
NA	Senegal	12.816	-16.236	NA	NA	NA	NA	NA	NA	Ziguinchor	Bignona	Bignona	Encarta	NA	NA	Adults	Larvae	M/S hybrid		NA	NA	Kumm HW (1929). The geographical distribution of the malaria carrying mosquitoes: A collection of recorded material in the literature and in personal communications to the author. American Journal of Hygiene	10: 1-154; op cit collections by A Thiroux & L D'Aufreville; Hamon J	Adam JP	Grjebine A (1956). Observations sur la rpartition et le comportement des anophles de l'Afrique-Equatoriale Franaise	du Cameroun et de l'Afrique Occidentale. Bulletin of World Health Organization	15: 549-591; Hamon J	Devemy P	Rickenbach A	Causse G (1956). Contribution  l'tude des moustiques de la Casamance. Annales de Parasitologie Humaine et Compare	31: 607-618; Davidson G (1966). Distribution Records of Member Species of the Anopheles Gambiae Complex (identifications Up to May 1966). WHO/Mal/66.570; Coz J (1973). Contribution a lÕetude du complexe A. gambiae repartition geographique et saisonnire en Afrique de l'Ouest. Cahiers ORSTOM	Srie Entomologie Mdicale et Parasitologie	11: 3-31; Gaye O	Diallo S	Ndir O	Bah I	Ndiaye A	Faye O (1991). Epidmiologie des endmies parasitaires dans la rgion du barrage anti-sel de Bignona (Sngal). Dakar Medical	36: 139-143; Faye O	Diallo S	Gaye O	Ndir O	Faye O (1992). Efficacit compare de l'utilisation des piges lumineux du type CDC et des sujets humains pour l'chantillonnage des populations anophliennes. Rsultats obtenus dans la rgion de Bignona (Sngal). Bulletin de la Socit de Pathologie Exotique	85: 185-189; Diagne N	Fontenille D	Konate L	Faye O	Lamizana MT	Legros F
NA	Senegal	12.6154	-16.7081	NA	NA	NA	NA	NA	NA	Ziguinchor	Bignona	Casamance	Combination	NA	NA	Adults	Larvae			NA	NA	Kumm HW (1929). The geographical distribution of the malaria carrying mosquitoes: A collection of recorded material in the literature and in personal communications to the author. American Journal of Hygiene	10: 1-154; op cit collections by A Thiroux & L D'Aufreville; Coz J (1973). Contribution a lÕetude du complexe A. gambiae repartition geographique et saisonnire en Afrique de l'Ouest. Cahiers ORSTOM	Srie Entomologie Mdicale et Parasitologie	11: 3-31; Davidson G (1966). Distribution Records of Member Species of the Anopheles Gambiae Complex (identifications Up to May 1966). WHO/Mal/66.570; Diagne N	Fontenille D	Konate L	Faye O	Lamizana MT	Legros F	Molez JF	Trape JF (1994). Les anophles du Sngal : liste commente et illustre. Bulletin de la Socit de Pathologie Exotique	87: 267-277; Gueye I (1969). Quelques aspects de lÕpidmiologie du paludisme au Sngal. Thse Doctorat de Mdecine	Facult Mixte de Mdecine et de Pharmacie	Universit de Dakar	Sngal	11	pp. 175	Kyalo2017
NA	Senegal	12.699	-16.334	NA	NA	NA	NA	NA	NA	Ziguinchor	Bignona	Diagobel	Encarta	NA	NA	Adults			NA	NA	Faye O	Gaye O	Faye O	Diallo S (1994). La transmission du paludisme dans les villages loigns ou situs en bordure de la mangrove du Sngal. Bulletin de la Socit de Pathologie Exotique	87: 157-163; Faye O	Gaye O	Diallo S (1991). Evaluation de la sensibilit dÕAnopheles gambiae s.l. au Fenitrothion	au Malathion et au DDT au Sngal. Dakar Medical	36: 170-177	Kyalo2017
NA	Senegal	12.5665	-16.1832	NA	NA	NA	NA	NA	NA	Ziguinchor	Zigiunchor	Niaguis	Encarta	NA	NA	Adults			NA	NA	Faye O	Gaye O	Diallo S (1991). Evaluation de la sensibilit dÕAnopheles gambiae s.l. au Fenitrothion	au Malathion et au DDT au Sngal. Dakar Medical	36: 170-177	Kyalo2017
NA	Senegal	12.578	-16.287	NA	NA	NA	NA	NA	NA	Ziguinchor	Zigiunchor	Ziguinchor	Encarta	NA	NA	Adults	Larvae			NA	NA	Kumm HW (1929). The geographical distribution of the malaria carrying mosquitoes: A collection of recorded material in the literature and in personal communications to the author. American Journal of Hygiene	10: 1-154; op cit collections by A Thiroux & L D'Aufreville; Hamon J	Devemy P	Rickenbach A	Causse G (1956). Contribution  l'tude des moustiques de la Casamance. Annales de Parasitologie Humaine et Compare	31: 607-618; Coz J (1973). Contribution a lÕetude du complexe A. gambiae repartition geographique et saisonnire en Afrique de l'Ouest. Cahiers ORSTOM	Srie Entomologie Mdicale et Parasitologie	11: 3-31; Davidson G (1966). Distribution Records of Member Species of the Anopheles Gambiae Complex (identifications Up to May 1966). WHO/Mal/66.570; Bryan JH	di Deco MA	Petrarca V	Coluzzi M (1982). Inversion polymorphism and incipient speciation in Anopheles gambiae s.str. in The Gambia	West Africa. Genetica	59: 167-176; Diagne N	Fontenille D	Konate L	Faye O	Lamizana MT	Legros F	Molez JF	Trape JF (1994). Les anophles du Sngal : liste commente et illustre. Bulletin de la Socit de Pathologie Exotique	87: 267-277	Kyalo2017
NA	Sierra Leone	8.7514	-12.2731	NA	NA	NA	NA	NA	NA	Northern	Bombali	Royel Swamp	Combination	NA	NA	Adults	Larvae		An obscurus	NA	NA	Muirhead-Thomson RC (1946). Studies on the breeding places and control of Anopheles gambiae and A. gambiae var. melas in coastal districts of Sierra Leone. Bulletin of Entomological Research	36: 185-252	Kyalo2017
NA	Sierra Leone	9.1303	-12.9185	NA	NA	NA	NA	NA	NA	Northern	Kambia	Kambia Island North	Google Earth	NA	NA	Larvae			NA	NA	Muirhead-Thomson RC (1946). Studies on the breeding places and control of Anopheles gambiae and A. gambiae var. melas in coastal districts of Sierra Leone. Bulletin of Entomological Research	36: 185-252	Kyalo2017
NA	Sierra Leone	9.1092	-12.9217	NA	NA	NA	NA	NA	NA	Northern	Kambia	Kambia Island South	Google Earth	NA	NA	Larvae			NA	NA	Muirhead-Thomson RC (1946). Studies on the breeding places and control of Anopheles gambiae and A. gambiae var. melas in coastal districts of Sierra Leone. Bulletin of Entomological Research	36: 185-252	Kyalo2017
NA	Sierra Leone	8.917	-13.068	NA	NA	NA	NA	NA	NA	Northern	Kambia	Katima	Encarta	NA	NA	Larvae			NA	NA	Muirhead-Thomson RC (1946). Studies on the breeding places and control of Anopheles gambiae and A. gambiae var. melas in coastal districts of Sierra Leone. Bulletin of Entomological Research	36: 185-252	Kyalo2017
NA	Sierra Leone	8.85	-12.984	NA	NA	NA	NA	NA	NA	Northern	Kambia	Mando	Encarta	NA	NA	Unknown		An quadriannulatus	NA	NA	Evans AM (1931). Observations made by Dr. M. A. Barber on a melanic	coastal race of Anopheles costalis Giles gambiae in Southern Nigeria. Annals of Tropical Medicine & Parasitology	25: 443-453	Kyalo2017
NA	Sierra Leone	8.929	-13.0216	NA	NA	NA	NA	NA	NA	Northern	Kambia	Scarcies	Google Earth	NA	NA	Adults	Larvae			NA	NA	Muirhead-Thomson RC (1946). Studies on the breeding places and control of Anopheles gambiae and A. gambiae var. melas in coastal districts of Sierra Leone. Bulletin of Entomological Research	36: 185-252	Kyalo2017
NA	Sierra Leone	8.5737	-13.1788	NA	NA	NA	NA	NA	NA	Northern	Port Loko	Bullom shore	Combination	NA	NA	Adults	Larvae			NA	NA	Blacklock DB & Wilson C (1941). Notes on Anopheles gambiae and A. gambiae var. melas in Freetown and its vicinity. Annals of Tropical Medicine & Parasitology	35: 37-42; Blacklock DB (1941). Malaria in and around Freetown Harbour : final report on the work of the malaria investigation unit	from September 1940 to August 1941. pp. 18; Turner JGS & Walton GA (1946). Report on malaria in Freetown and District. The Government Printer	Colony of Sierra Leone	pp. 21	Kyalo2017
NA	Sierra Leone	8.5668	-13.1903	NA	NA	NA	NA	NA	NA	Northern	Port Loko	Kagbeli	Other	NA	NA	Adults	Larvae			NA	NA	Blacklock DB & Wilson C (1941). Notes on Anopheles gambiae and A. gambiae var. melas in Freetown and its vicinity. Annals of Tropical Medicine & Parasitology	35: 37-42; Blacklock DB (1941). Malaria in and around Freetown Harbour : final report on the work of the malaria investigation unit	from September 1940 to August 1941. pp. 18	Kyalo2017
NA	Sierra Leone	8.5787	-13.1905	NA	NA	NA	NA	NA	NA	Northern	Port Loko	Kahara	Combination	NA	NA	Adults	Larvae			NA	NA	Blacklock DB (1941). Malaria in and around Freetown Harbour : final report on the work of the malaria investigation unit	from September 1940 to August 1941. pp. 18	Kyalo2017
NA	Sierra Leone	8.5433	-13.1207	NA	NA	NA	NA	NA	NA	Northern	Port Loko	Kakim Island	Google Earth	NA	NA	Larvae			NA	NA	Muirhead-Thomson RC (1946). Studies on the breeding places and control of Anopheles gambiae and A. gambiae var. melas in coastal districts of Sierra Leone. Bulletin of Entomological Research	36: 185-252	Kyalo2017
NA	Sierra Leone	8.5315	-13.1524	NA	NA	NA	NA	NA	NA	Northern	Port Loko	Kupr	Google Earth	NA	NA	Adults	Larvae			NA	NA	Blacklock DB & Wilson C (1941). Notes on Anopheles gambiae and A. gambiae var. melas in Freetown and its vicinity. Annals of Tropical Medicine & Parasitology	35: 37-42; Blacklock DB (1941). Malaria in and around Freetown Harbour : final report on the work of the malaria investigation unit	from September 1940 to August 1941. pp. 18; Muirhead-Thomson RC (1946). Studies on the breeding places and control of Anopheles gambiae and A. gambiae var. melas in coastal districts of Sierra Leone. Bulletin of Entomological Research	36: 185-252	Kyalo2017
NA	Sierra Leone	8.5347	-13.1524	NA	NA	NA	NA	NA	NA	Northern	Port Loko	Kupr North	Combination	NA	NA	Larvae			NA	NA	Muirhead-Thomson RC (1946). Studies on the breeding places and control of Anopheles gambiae and A. gambiae var. melas in coastal districts of Sierra Leone. Bulletin of Entomological Research	36: 185-252	Kyalo2017
NA	Sierra Leone	8.5284	-13.1506	NA	NA	NA	NA	NA	NA	Northern	Port Loko	Kupr South	Combination	NA	NA	Larvae			NA	NA	Muirhead-Thomson RC (1946). Studies on the breeding places and control of Anopheles gambiae and A. gambiae var. melas in coastal districts of Sierra Leone. Bulletin of Entomological Research	36: 185-252	Kyalo2017
NA	Sierra Leone	8.566	-13.167	NA	NA	NA	NA	NA	NA	Northern	Port Loko	Madina	Encarta	NA	NA	Adults	Larvae			NA	NA	Blacklock DB (1941). Malaria in and around Freetown Harbour : final report on the work of the malaria investigation unit	from September 1940 to August 1941. pp. 18; Muirhead-Thomson RC (1946). Studies on the breeding places and control of Anopheles gambiae and A. gambiae var. melas in coastal districts of Sierra Leone. Bulletin of Entomological Research	36: 185-252	Kyalo2017
NA	Sierra Leone	8.551	-12.816	NA	NA	NA	NA	NA	NA	Northern	Port Loko	Magbeni	Encarta	NA	NA	Adults	Larvae	An coustani var tenebrosus	An rhodesiensis	An freetownensis	An theileri	An smithii	An tenebrosus	An barberellus	NA	NA	Christophers SR & Puri IM (1931). Notes on some anopheline mosquitoes collected in Sierra Leone including differentiation of Anopheles dthali Patton (Mediterranean) as a distinct species from Anopheles rhodesiensis Theo. (Ethiopian). Indian Journal of Medical Research	18: 1133-1166; Beltran O (1965). Malaria pre-eradication project: Fourth quarterly field report	October-December 1965. Government of Sierra Leone	WHO	Sierra Leone 19	pp. 27; Beltran O (1966). Malaria pre-eradication project: Fourth quarterly field report	October-December 1966. Government of Sierra Leone	WHO	Sierra Leone 19	pp. 19; Beltran O (1966). Malaria pre-eradication project: Fourth quarterly field report	October-December 1966. Government of Sierra Leone	WHO	Sierra Leone 19	pp. 19; Beltran O (1967). Malaria pre-eradication project: Second quarterly field report	April-June 1967. Government of Sierra Leone	WHO	Sierra Leone 19	pp. 22; Beltran O (1966b). Malaria pre-eradication project: Second quarterly field report	April-June 1966. Government of Sierra Leone	WHO	Sierra Leone 20	pp. 5 World Health Organization Archives	Geneva; Beltran O (1966c). Malaria pre-eradication project: Fourth quarterly field report
NA	Sierra Leone	8.45	-13.117	NA	NA	NA	NA	NA	NA	Northern	Port Loko	Makanshan	Encarta	NA	NA	Larvae			NA	NA	Muirhead-Thomson RC (1946). Studies on the breeding places and control of Anopheles gambiae and A. gambiae var. melas in coastal districts of Sierra Leone. Bulletin of Entomological Research	36: 185-252	Kyalo2017
NA	Sierra Leone	8.6767	-13.1336	NA	NA	NA	NA	NA	NA	Northern	Port Loko	Mesa Valley	Geonames	NA	NA	Adults	Larvae			NA	NA	Muirhead-Thomson RC (1946). Studies on the breeding places and control of Anopheles gambiae and A. gambiae var. melas in coastal districts of Sierra Leone. Bulletin of Entomological Research	36: 185-252	Kyalo2017
NA	Sierra Leone	8.582	-13.058	NA	NA	NA	NA	NA	NA	Northern	Port Loko	Pepel	Encarta	NA	NA	Adults	Larvae		An hargreavesi	NA	NA	Lewis DJ (1957). Some insects of medical interest from Pepel and Tasso Islands in Sierra Leone. West African Medical Journal	6: 10-14; op cit report by Gordon & Davey (1933); Muirhead-Thomson RC (1946). Studies on the breeding places and control of Anopheles gambiae and A. gambiae var. melas in coastal districts of Sierra Leone. Bulletin of Entomological Research	36: 185-252; Lewis DJ (1957). Some insects of medical interest from Pepel and Tasso Islands in Sierra Leone. West African Medical Journal	6: 10-14; op cit report by Muirhead-Thomson (1945); Lewis DJ (1957). Some insects of medical interest from Pepel and Tasso Islands in Sierra Leone. West African Medical Journal	6: 10-14	Kyalo2017
NA	Sierra Leone	8.7345	-13.0403	NA	NA	NA	NA	NA	NA	Northern	Port Loko	Rogbom	Google Earth	NA	NA	Adults	Larvae			NA	NA	Blacklock DB (1941). Malaria in and around Freetown Harbour : final report on the work of the malaria investigation unit	from September 1940 to August 1941. pp. 18	Kyalo2017
NA	Sierra Leone	8.668	-12.384	NA	NA	NA	NA	NA	NA	Northern	Port Loko	Rokupr	Encarta	NA	NA	Adults	Larvae		An obscurus	NA	NA	Muirhead-Thomson RC (1946). Studies on the breeding places and control of Anopheles gambiae and A. gambiae var. melas in coastal districts of Sierra Leone. Bulletin of Entomological Research	36: 185-252; Elliott R (1949). Malaria control Freetown: half yearly report wet season April to September 1949. Malaria Control Unit Freetown	pp. 29	Kyalo2017
NA	Sierra Leone	8.5425	-13.1691	NA	NA	NA	NA	NA	NA	Northern	Port Loko	Romboprikon	Combination	NA	NA	Larvae			NA	NA	Muirhead-Thomson RC (1946). Studies on the breeding places and control of Anopheles gambiae and A. gambiae var. melas in coastal districts of Sierra Leone. Bulletin of Entomological Research	36: 185-252	Kyalo2017
NA	Sierra Leone	8.55	-13.154	NA	NA	NA	NA	NA	NA	Northern	Port Loko	Rosint	Encarta	NA	NA	Adults	Larvae			NA	NA	Blacklock DB (1941). Malaria in and around Freetown Harbour : final report on the work of the malaria investigation unit	from September 1940 to August 1941. pp. 18; Muirhead-Thomson RC (1946). Studies on the breeding places and control of Anopheles gambiae and A. gambiae var. melas in coastal districts of Sierra Leone. Bulletin of Entomological Research	36: 185-252	Kyalo2017
NA	Sierra Leone	8.6323	-13.2025	NA	NA	NA	NA	NA	NA	Northern	Port Loko	Sawkta	Geonames	NA	NA	Adults	Larvae		An obscurus	NA	NA	Elliott R (1947). Malaria control	Freetown: half yearly report	wet season April - September 1947. WHO archives Geneva	Pp. 19	Kyalo2017
NA	Sierra Leone	8.534	-13.15	NA	NA	NA	NA	NA	NA	Northern	Port Loko	Tadi	Encarta	NA	NA	Adults	Larvae			NA	NA	Blacklock DB (1941). Malaria in and around Freetown Harbour : final report on the work of the malaria investigation unit	from September 1940 to August 1941. pp. 18; Muirhead-Thomson RC (1946). Studies on the breeding places and control of Anopheles gambiae and A. gambiae var. melas in coastal districts of Sierra Leone. Bulletin of Entomological Research	36: 185-252	Kyalo2017
NA	Sierra Leone	8.5228	-13.149	NA	NA	NA	NA	NA	NA	Northern	Port Loko	Tagrin	Google Earth	NA	NA	Adults	Larvae			NA	NA	Blacklock DB (1941). Malaria in and around Freetown Harbour : final report on the work of the malaria investigation unit	from September 1940 to August 1941. pp. 18	Kyalo2017
NA	Sierra Leone	8.563	-13.081	NA	NA	NA	NA	NA	NA	Northern	Port Loko	Tassoh Island	Encarta	NA	NA	Adults	Larvae			NA	NA	Lewis DJ (1957). Some insects of medical interest from Pepel and Tasso Islands in Sierra Leone. West African Medical Journal	6: 10-14; op cit report by Muirhead-Thomson (1945); Muirhead-Thomson RC (1946). Studies on the breeding places and control of Anopheles gambiae and A. gambiae var. melas in coastal districts of Sierra Leone. Bulletin of Entomological Research	36: 185-252	Kyalo2017
NA	Sierra Leone	8.5432	-13.1201	NA	NA	NA	NA	NA	NA	Northern	Port Loko	Yelkakrom	Google Earth	NA	NA	Adults	Larvae			NA	NA	Blacklock DB (1941). Malaria in and around Freetown Harbour : final report on the work of the malaria investigation unit	from September 1940 to August 1941. pp. 18; Muirhead-Thomson RC (1946). Studies on the breeding places and control of Anopheles gambiae and A. gambiae var. melas in coastal districts of Sierra Leone. Bulletin of Entomological Research	36: 185-252	Kyalo2017
NA	Sierra Leone	8.5587	-13.1428	NA	NA	NA	NA	NA	NA	Northern	Port Loko	Yemandugu	Combination	NA	NA	Adults	Larvae			NA	NA	Blacklock DB & Wilson C (1941). Notes on Anopheles gambiae and A. gambiae var. melas in Freetown and its vicinity. Annals of Tropical Medicine & Parasitology	35: 37-42; Blacklock DB (1941). Malaria in and around Freetown Harbour : final report on the work of the malaria investigation unit	from September 1940 to August 1941. pp. 18; Muirhead-Thomson RC (1946). Studies on the breeding places and control of Anopheles gambiae and A. gambiae var. melas in coastal districts of Sierra Leone. Bulletin of Entomological Research	36: 185-252	Kyalo2017
NA	Sierra Leone	8.5888	-13.1928	NA	NA	NA	NA	NA	NA	Northern	Port Loko	Yongro	Google Earth	NA	NA	Adults	Larvae			NA	NA	Blacklock DB (1941). Malaria in and around Freetown Harbour : final report on the work of the malaria investigation unit	from September 1940 to August 1941. pp. 18	Kyalo2017
NA	Sierra Leone	8.7134	-12.3324	NA	NA	NA	NA	NA	NA	Northern	Tonkolili	Piggery Swamp	Combination	NA	NA	Adults	Larvae		An obscurus	NA	NA	Muirhead-Thomson RC (1946). Studies on the breeding places and control of Anopheles gambiae and A. gambiae var. melas in coastal districts of Sierra Leone. Bulletin of Entomological Research	36: 185-252	Kyalo2017
NA	Sierra Leone	7.526	-12.5054	NA	NA	NA	NA	NA	NA	Southern	Bonthe	Bonthe	Google Earth	NA	NA	Adults	Larvae			NA	NA	Simpson JJ (1913). Entomological research in British West Africa. IV. Sierra Leone. Bulletin of Entomological Research	4: 151-190; Kumm HW (1929). The geographical distribution of the malaria carrying mosquitoes: A collection of recorded material in the literature and in personal communications to the author. American Journal of Hygiene	10: 1-154; op cit collections by JJ Simpson; Beltran O (1964). Malaria pre-eradication project: Third quarterly field report	July-September 1964. Government of Sierra Leone	WHO	Sierra Leone 19	pp. 16	Kyalo2017
NA	Sierra Leone	8.184	-12.883	NA	NA	NA	NA	NA	NA	Southern	Moyamba	Mabangawilli	Encarta	NA	NA	Larvae			NA	NA	Muirhead-Thomson RC (1946). Studies on the breeding places and control of Anopheles gambiae and A. gambiae var. melas in coastal districts of Sierra Leone. Bulletin of Entomological Research	36: 185-252	Kyalo2017
NA	Sierra Leone	7.8939	-12.7681	NA	NA	NA	NA	NA	NA	Southern	Moyamba	Moyene	Geonames	NA	NA	Larvae			NA	NA	Muirhead-Thomson RC (1946). Studies on the breeding places and control of Anopheles gambiae and A. gambiae var. melas in coastal districts of Sierra Leone. Bulletin of Entomological Research	36: 185-252	Kyalo2017
NA	Sierra Leone	8.4919	-13.2879	NA	NA	NA	NA	NA	NA	Western Area	Western Area	Aberdeen	Google Earth	NA	NA	Adults	Larvae			NA	NA	Turner JGS & Walton GA (1946). Report on malaria in Freetown and District. The Government Printer	Colony of Sierra Leone	pp. 21; Walton GA (1949). On the control of malaria in Freetown	Sierra Leone. II. Control methods and the effects upon the transmission of Plasmodium falciparum resulting from the reduced abundance of Anopheles gambiae. Annals of Tropical Medicine & Parasitology	43: 117-139; Muirhead-Thomson RC (1946). Studies on the breeding places and control of Anopheles gambiae and A. gambiae var. melas in coastal districts of Sierra Leone. Bulletin of Entomological Research	36: 185-252; Elliott R (1949). Malaria control Freetown: half yearly report wet season April to September 1949. Malaria Control Unit Freetown	pp. 29; Elliott R (1949). Malaria control in the Western area of Freetown. Progress report on entomological investigations. (Supplement to half-yearly report on dry season October 1948 to March 1949). Malaria Control Unit Freetown	pp. 16; Elliott R (1949). Malaria control Freetown: half yearly report dry season October 1948- March 1949. Malaria Control Unit Freetown	pp. 17; Elliott R (1949). Malaria control Freetown: half yearly report wet season April to September 1949. Malaria Control Unit Freetown	pp. 29; Ribbands CR (1946). Moonlight and house-haunting habits of female anophelines in West Africa. Bulletin of Entomological Research	36: 395-417; Thomas TCE (1959). Entomological laboratory half yearly report - wet season April to September 1959. Freetown Health Department	pp. 18; de Souza DK	Koudou BG	Bolay FK	Boakye DA	Bockarie MJ (2013). Filling the Gap 115 Years after Ronald Ross: The Distribution of the Anopheles coluzzii and Anopheles gambiae s.s from Freetown and Monrovia	West Africa. PLoS ONE	8: e64939. doi:10.1371/journal.pone.0064939; de Souza DK	Koudou BG	Bolay FK	Boakye DA	Bockarie MJ (2012). Filling the gap 115 years after Ronald Ross: The distribution of the Anopheles coluzzii and Anopheles gambiae s.s from Freetown and Monrovia	West Africa. PLoS ONE 8: e64939; Elliott R (1947). Malaria control	Freetown: half yearly report	wet season April - September 1947. WHO archives Geneva	Pp. 19; Elliott R (1949a). Malaria control	Freetown: half yearly report	dry season October 1948 - March 1949. WHO archives Geneva
NA	Sierra Leone	8.4919	-13.288	NA	NA	NA	NA	NA	NA	Western Area	Western Area	Aberdeen Creek	Google Earth	NA	NA	Adults	Larvae			NA	NA	Elliott R (1949). Malaria control in the Western area of Freetown. Progress report on entomological investigations. (Supplement to half-yearly report on dry season October 1948 to March 1949). Malaria Control Unit Freetown	pp. 16; Muirhead-Thomson RC (1946). Studies on the breeding places and control of Anopheles gambiae and A. gambiae var. melas in coastal districts of Sierra Leone. Bulletin of Entomological Research	36: 185-252; Tredre RF (1943). The role of Anopheles gambiae var. melas in the transmission of malaria in the vicinity of Freetown Estuary	Sierra Leone	1943. Annals of Tropical Medicine & Parasitology	40: 380-395; Elliott R (1949). Malaria control Freetown: half yearly report wet season April to September 1949. Malaria Control Unit Freetown	pp. 29	Kyalo2017
NA	Sierra Leone	8.4245	-13.1614	NA	NA	NA	NA	NA	NA	Western Area	Western Area	Allen Town Island-Orchard	Combination	NA	NA	Adults	Larvae			NA	NA	Muirhead-Thomson RC (1946). Studies on the breeding places and control of Anopheles gambiae and A. gambiae var. melas in coastal districts of Sierra Leone. Bulletin of Entomological Research	36: 185-252	Kyalo2017
NA	Sierra Leone	8.478	-13.2426	NA	NA	NA	NA	NA	NA	Western Area	Western Area	Alligator	Combination	NA	NA	Adults	Larvae			NA	NA	Elliott R (1949). Malaria control Freetown: half yearly report wet season April to September 1949. Malaria Control Unit Freetown	pp. 29; Thomas TCE (1959). Entomological laboratory half yearly report - wet season April to September 1959. Freetown Health Department	pp. 18; Blacklock DB & Evans AM (1926). Breeding places of Anopheline mosquitoes in and around Freetown	Sierra Leone. Annals of Tropical Medicine & Parasitology	20: 59-83; Turner JGS & Walton GA (1946). Report on malaria in Freetown and District. The Government Printer	Colony of Sierra Leone	pp. 21; Muirhead-Thomson RC (1946). Studies on the breeding places and control of Anopheles gambiae and A. gambiae var. melas in coastal districts of Sierra Leone. Bulletin of Entomological Research	36: 185-252; Walton GA (1949). On the control of malaria in Freetown	Sierra Leone. II. Control methods and the effects upon the transmission of Plasmodium falciparum resulting from the reduced abundance of Anopheles gambiae. Annals of Tropical Medicine & Parasitology	43: 117-139; Elliott R (1947). Malaria control	Freetown: half yearly report	wet season April - September 1947. WHO archives Geneva	Pp. 19; Elliott R (1949b). Malaria control	Freetown: half yearly report	wet season April to September 1949. WHO archives Geneva	Pp. 29	Kyalo2017
NA	Sierra Leone	8.3462	-13.2171	NA	NA	NA	NA	NA	NA	Western Area	Western Area	Baw-Baw	Combination	NA	NA	Adults	Larvae			NA	NA	Elliott R (1947). Malaria control	Freetown: half yearly report	wet season April - September 1947. WHO archives Geneva	Pp. 19	Kyalo2017
NA	Sierra Leone	8.4726	-13.2482	NA	NA	NA	NA	NA	NA	Western Area	Western Area	Brookfields	Combination	NA	NA	Adults	Larvae			NA	NA	Turner JGS & Walton GA (1946). Report on malaria in Freetown and District. The Government Printer	Colony of Sierra Leone	pp. 21; Walton GA (1949). On the control of malaria in Freetown	Sierra Leone. II. Control methods and the effects upon the transmission of Plasmodium falciparum resulting from the reduced abundance of Anopheles gambiae. Annals of Tropical Medicine & Parasitology	43: 117-139; Elliott R (1949). Malaria control Freetown: half yearly report wet season April to September 1949. Malaria Control Unit Freetown	pp. 29; Thomas TCE (1959). Entomological laboratory half yearly report - wet season April to September 1959. Freetown Health Department	pp. 18; Beltran O (1967). Malaria pre-eradication project: First quarterly field report	January-March 1967. Government of Sierra Leone	WHO	Sierra Leone 19	pp. 18 World Health Organization Archives	Geneva; Elliott R (1947). Malaria control	Freetown: half yearly report	wet season April - September 1947. WHO archives Geneva	Pp. 19; Elliott R (1949b). Malaria control	Freetown: half yearly report	wet season April to September 1949. WHO archives Geneva	Pp. 29	Kyalo2017
NA	Sierra Leone	8.3915	-13.0913	NA	NA	NA	NA	NA	NA	Western Area	Western Area	Bunce River	Combination	NA	NA	Larvae			NA	NA	Muirhead-Thomson RC (1946). Studies on the breeding places and control of Anopheles gambiae and A. gambiae var. melas in coastal districts of Sierra Leone. Bulletin of Entomological Research	36: 185-252	Kyalo2017
NA	Sierra Leone	8.4814	-13.2421	NA	NA	NA	NA	NA	NA	Western Area	Western Area	City Central	Combination	NA	NA	Adults	Larvae			NA	NA	Turner JGS & Walton GA (1946). Report on malaria in Freetown and District. The Government Printer	Colony of Sierra Leone	pp. 21; Walton GA (1949). On the control of malaria in Freetown	Sierra Leone. II. Control methods and the effects upon the transmission of Plasmodium falciparum resulting from the reduced abundance of Anopheles gambiae. Annals of Tropical Medicine & Parasitology	43: 117-139; Elliott R (1949). Malaria control Freetown: half yearly report wet season April to September 1949. Malaria Control Unit Freetown	pp. 29; Thomas TCE (1959). Entomological laboratory half yearly report - wet season April to September 1959. Freetown Health Department	pp. 18	Kyalo2017
NA	Sierra Leone	8.4897	-13.207	NA	NA	NA	NA	NA	NA	Western Area	Western Area	Cline Point	Combination	NA	NA	Larvae			NA	NA	Muirhead-Thomson RC (1946). Studies on the breeding places and control of Anopheles gambiae and A. gambiae var. melas in coastal districts of Sierra Leone. Bulletin of Entomological Research	36: 185-252	Kyalo2017
NA	Sierra Leone	8.4855	-13.2114	NA	NA	NA	NA	NA	NA	Western Area	Western Area	Cline Town	Google Earth	NA	NA	Adults	Larvae		An freetownensis	NA	NA	Bacot AW (1916). Report of the entomological investigation undertaken for the Commission for the year	August	1914	to July	1915. Report of the Yellow Fever Commission (West Africa)	3: 1-191; Blacklock DB & Evans AM (1926). Breeding places of Anopheline mosquitoes in and around Freetown	Sierra Leone. Annals of Tropical Medicine & Parasitology	20: 59-83; Turner JGS & Walton GA (1946). Report on malaria in Freetown and District. The Government Printer	Colony of Sierra Leone	pp. 21; Walton GA (1949). On the control of malaria in Freetown	Sierra Leone. II. Control methods and the effects upon the transmission of Plasmodium falciparum resulting from the reduced abundance of Anopheles gambiae. Annals of Tropical Medicine & Parasitology	43: 117-139; Elliott R (1949). Malaria control Freetown: half yearly report wet season April to September 1949. Malaria Control Unit Freetown	pp. 29; Muirhead-Thomson RC (1946). Studies on the breeding places and control of Anopheles gambiae and A. gambiae var. melas in coastal districts of Sierra Leone. Bulletin of Entomological Research	36: 185-252; Thomas TCE (1959). Entomological laboratory half yearly report - wet season April to September 1959. Freetown Health Department	pp. 18; Elliott R (1947). Malaria control	Freetown: half yearly report	wet season April - September 1947. WHO archives Geneva	Pp. 19; Elliott R (1949b). Malaria control	Freetown: half yearly report	wet season April to September 1949. WHO archives Geneva	Pp. 29	Kyalo2017
NA	Sierra Leone	8.472	-13.278	NA	NA	NA	NA	NA	NA	Western Area	Western Area	Cockerill	Combination	NA	NA	Adults	Larvae			NA	NA	Elliott R (1949). Malaria control in the Western area of Freetown. Progress report on entomological investigations. (Supplement to half-yearly report on dry season October 1948 to March 1949). Malaria Control Unit Freetown	pp. 16; Turner JGS & Walton GA (1946). Report on malaria in Freetown and District. The Government Printer	Colony of Sierra Leone	pp. 21; Walton GA (1949). On the control of malaria in Freetown	Sierra Leone. II. Control methods and the effects upon the transmission of Plasmodium falciparum resulting from the reduced abundance of Anopheles gambiae. Annals of Tropical Medicine & Parasitology	43: 117-139; Elliott R (1949). Malaria control Freetown: half yearly report wet season April to September 1949. Malaria Control Unit Freetown	pp. 29; Elliott R (1949). Malaria control Freetown: half yearly report dry season October 1948- March 1949. Malaria Control Unit Freetown	pp. 17; Elliott R (1949). Malaria control Freetown: half yearly report wet season April to September 1949. Malaria Control Unit Freetown	pp. 29; Thomas TCE (1959). Entomological laboratory half yearly report - wet season April to September 1959. Freetown Health Department	pp. 18; Elliott R (1947). Malaria control	Freetown: half yearly report	wet season April - September 1947. WHO archives Geneva	Pp. 19; Elliott R (1949a). Malaria control	Freetown: half yearly report	dry season October 1948 - March 1949. WHO archives Geneva	Pp. 17; Elliott R (1949b). Malaria control	Freetown: half yearly report	wet season April to September 1949. WHO archives Geneva	Pp. 29	Kyalo2017
NA	Sierra Leone	8.434	-13.166	NA	NA	NA	NA	NA	NA	Western Area	Western Area	Coldbath	Encarta	NA	NA	Larvae			NA	NA	Muirhead-Thomson RC (1946). Studies on the breeding places and control of Anopheles gambiae and A. gambiae var. melas in coastal districts of Sierra Leone. Bulletin of Entomological Research	36: 185-252	Kyalo2017
NA	Sierra Leone	8.48	-13.26	NA	NA	NA	NA	NA	NA	Western Area	Western Area	Congo Town	Combination	NA	NA	Adults	Larvae		An rhodesiensis	An smithii	NA	NA	MacDonald G (1926). Malaria in the children of Freetown	Sierra Leone. Annals of Tropical Medicine & Parasitology	20: 239-262; Elliott R (1949). Malaria control in the Western area of Freetown. Progress report on entomological investigations. (Supplement to half-yearly report on dry season October 1948 to March 1949). Malaria Control Unit Freetown	pp. 16; Elliott R (1949). Malaria control Freetown: half yearly report wet season April to September 1949. Malaria Control Unit Freetown	pp. 29; Elliott R (1947). Malaria control	Freetown: half yearly report	wet season April - September 1947. WHO archives Geneva	Pp. 19; Elliott R (1949b). Malaria control	Freetown: half yearly report	wet season April to September 1949. WHO archives Geneva	Pp. 29; Blacklock DB & Evans AM (1926). Breeding places of Anopheline mosquitoes in and around Freetown	Sierra Leone. Annals of Tropical Medicine & Parasitology	20: 59-83; Turner JGS & Walton GA (1946). Report on malaria in Freetown and District. The Government Printer	Colony of Sierra Leone	pp. 21; Muirhead-Thomson RC (1946). Studies on the breeding places and control of Anopheles gambiae and A. gambiae var. melas in coastal districts of Sierra Leone. Bulletin of Entomological Research	36: 185-252; Thomas TCE (1959). Entomological laboratory half yearly report - wet season April to September 1959. Freetown Health Department	pp. 18	Kyalo2017
NA	Sierra Leone	8.4872	-13.2356	NA	NA	NA	NA	NA	NA	Western Area	Western Area	Cotton Tree	Google Earth	NA	NA	Adults	Larvae			NA	NA	Blacklock DB & Wilson C (1941). Notes on Anopheles gambiae and A. gambiae var. melas in Freetown and its vicinity. Annals of Tropical Medicine & Parasitology	35: 37-42; Blacklock DB (1941). Malaria in and around Freetown Harbour : final report on the work of the malaria investigation unit	from September 1940 to August 1941. pp. 18; Muirhead-Thomson RC (1946). Studies on the breeding places and control of Anopheles gambiae and A. gambiae var. melas in coastal districts of Sierra Leone. Bulletin of Entomological Research	36: 185-252	Kyalo2017
[truncated: 286 more rows]
[truncated: 255 more columns]
