# Supplementary material for: Malaria shaped human spatial organization for the past 74 thousand years
Source: Sci Adv. 2026 Apr 22;12(17):eaea2316. doi: 10.1126/sciadv.aea2316 (PMC13101881; doi:10.1126/sciadv.aea2316)
Supplement: Supplementary file 2 — Tables S3 to S6 [file sciadv.aea2316_tables_s3_to_s6.zip › sciadv.aea2316_table_s5.csv]

ID	Country	Latitude	Longitude	Identification_method_1	Identification_method_2	Capture_method_1	Capture_method_2	Capture_method_3	Capture_method_4	GAUL_Admin1	GAUL_Admin2	Full_Name	LatLong_Source	Start_Year	End_Year	Adults.Larvae	Other.sib.species.names	Other.Anopheline.species	Publication_date	Source_Title_1	Source_Title_2	Source
20001	Malawi	-16.0141	34.79284	Morphology	PCR (Koekemoer	2002)	House resting indoors	NA	NA	NA	NA	NA	NA	NA	2009	2010	NA	NA	NA	NA	Riveron JM	Irving H	Ndula M	Barnes KG	Ibrahim SS	Paine MJI	Wondji CS: Directionally selected cytochrome P450 alleles are driving the spread of pyrethroid resistance in the major malaria vector Anopheles funestus. Proceedings of the National Academy of Sciences of the United States of America 2013	110:252-257.	NA	Wiebe2017
20002	Malawi	-15.3332	35.4833	Morphology	PCR (Koekemoer	2002)	House resting indoors	NA	NA	NA	NA	NA	NA	NA	2009	2010	NA	NA	NA	NA	Wondji CS	Coleman M	Kleinschmidt I	Mzilahowa T	Irving H	Ndula M	Rehman A	Morgan J	Barnes KG	Hemingway J: Impact of pyrethroid resistance on operational malaria control in Malawi. Proceedings of the National Academy of Sciences of the United States of America 2012	109:19063-19070.	NA	Wiebe2017
20003	Malawi	-16.0141	34.79284	Morphology	PCR (Koekemoer	2002)	House resting indoors	NA	NA	NA	NA	NA	NA	NA	2009	2010	NA	NA	NA	NA	Wondji CS	Coleman M	Kleinschmidt I	Mzilahowa T	Irving H	Ndula M	Rehman A	Morgan J	Barnes KG	Hemingway J: Impact of pyrethroid resistance on operational malaria control in Malawi. Proceedings of the National Academy of Sciences of the United States of America 2012	109:19063-19070.	NA	Wiebe2017
20004	Malawi	-16.0791	34.87089	Morphology	PCR (Koekemoer	2002)	House resting indoors	NA	NA	NA	NA	NA	NA	NA	2009	2010	NA	NA	NA	NA	Wondji CS	Coleman M	Kleinschmidt I	Mzilahowa T	Irving H	Ndula M	Rehman A	Morgan J	Barnes KG	Hemingway J: Impact of pyrethroid resistance on operational malaria control in Malawi. Proceedings of the National Academy of Sciences of the United States of America 2012	109:19063-19070.	NA	Wiebe2017
20005	Malawi	-14.2112	35.0196	Morphology	PCR (Koekemoer	2002)	House resting indoors	NA	NA	NA	NA	NA	NA	NA	2009	2010	NA	NA	NA	NA	Wondji CS	Coleman M	Kleinschmidt I	Mzilahowa T	Irving H	Ndula M	Rehman A	Morgan J	Barnes KG	Hemingway J: Impact of pyrethroid resistance on operational malaria control in Malawi. Proceedings of the National Academy of Sciences of the United States of America 2012	109:19063-19070.	NA	Wiebe2017
20006	Malawi	-12.736	34.20464	Morphology	PCR (Koekemoer	2002)	House resting indoors	NA	NA	NA	NA	NA	NA	NA	2009	2010	NA	NA	NA	NA	Wondji CS	Coleman M	Kleinschmidt I	Mzilahowa T	Irving H	Ndula M	Rehman A	Morgan J	Barnes KG	Hemingway J: Impact of pyrethroid resistance on operational malaria control in Malawi. Proceedings of the National Academy of Sciences of the United States of America 2012	109:19063-19070.	NA	Wiebe2017
20007	Malawi	-12.4445	34.09756	Morphology	PCR (Koekemoer	2002)	House resting indoors	NA	NA	NA	NA	NA	NA	NA	2009	2010	NA	NA	NA	NA	Wondji CS	Coleman M	Kleinschmidt I	Mzilahowa T	Irving H	Ndula M	Rehman A	Morgan J	Barnes KG	Hemingway J: Impact of pyrethroid resistance on operational malaria control in Malawi. Proceedings of the National Academy of Sciences of the United States of America 2012	109:19063-19070.	NA	Wiebe2017
20008	Malawi	-16.2928	34.91194	Morphology	PCR (Koekemoer	2002)	House resting indoors	NA	NA	NA	NA	NA	NA	NA	2009	2010	NA	NA	NA	NA	Wondji CS	Coleman M	Kleinschmidt I	Mzilahowa T	Irving H	Ndula M	Rehman A	Morgan J	Barnes KG	Hemingway J: Impact of pyrethroid resistance on operational malaria control in Malawi. Proceedings of the National Academy of Sciences of the United States of America 2012	109:19063-19070.	NA	Wiebe2017
20009	Kenya	-0.47647	34.31789	Morphology	PCR (Koekemoer	2002)	House resting indoors	NA	NA	NA	NA	NA	NA	NA	2009	2009	NA	NA	NA	NA	Kawada H	Dida GO	Ohashi K	Komagata O	Kasai S	Tomita T	Sonye G	Maekawa Y	Mwatele C	Njenga SM	et al: Multimodal Pyrethroid Resistance in Malaria Vectors	Anopheles gambiae s.s.	Anopheles arabiensis	and Anopheles funestus s.s. in Western Kenya. Plos One 2011	6.	NA	Wiebe2017
20010	Kenya	-0.47647	34.31789	Morphology	PCR (Koekemoer	2002)	House resting indoors	NA	NA	NA	NA	NA	NA	NA	2010	2010	NA	NA	NA	NA	Kawada H	Dida GO	Ohashi K	Komagata O	Kasai S	Tomita T	Sonye G	Maekawa Y	Mwatele C	Njenga SM	et al: Multimodal Pyrethroid Resistance in Malaria Vectors	Anopheles gambiae s.s.	Anopheles arabiensis	and Anopheles funestus s.s. in Western Kenya. Plos One 2011	6.	NA	Wiebe2017
20011	Kenya	-0.48805	34.31314	Morphology	PCR (Koekemoer	2002)	House resting indoors	NA	NA	NA	NA	NA	NA	NA	2010	2010	NA	NA	NA	NA	Kawada H	Dida GO	Ohashi K	Komagata O	Kasai S	Tomita T	Sonye G	Maekawa Y	Mwatele C	Njenga SM	et al: Multimodal Pyrethroid Resistance in Malaria Vectors	Anopheles gambiae s.s.	Anopheles arabiensis	and Anopheles funestus s.s. in Western Kenya. Plos One 2011	6.	NA	Wiebe2017
20012	Kenya	-0.47647	34.31789	Morphology	PCR (Koekemoer	2002)	House resting indoors	Larval collection	NA	NA	NA	NA	NA	NA	2009	2010	NA	NA	NA	NA	Kawada H	Dida GO	Ohashi K	Komagata O	Kasai S	Tomita T	Sonye G	Maekawa Y	Mwatele C	Njenga SM	et al: Multimodal Pyrethroid Resistance in Malaria Vectors	Anopheles gambiae s.s.	Anopheles arabiensis	and Anopheles funestus s.s. in Western Kenya. Plos One 2011	6.	NA	Wiebe2017
20013	Kenya	-0.48805	34.31314	Morphology	PCR (Koekemoer	2002)	House resting indoors	Larval collection	NA	NA	NA	NA	NA	NA	2009	2010	NA	NA	NA	NA	Kawada H	Dida GO	Ohashi K	Komagata O	Kasai S	Tomita T	Sonye G	Maekawa Y	Mwatele C	Njenga SM	et al: Multimodal Pyrethroid Resistance in Malaria Vectors	Anopheles gambiae s.s.	Anopheles arabiensis	and Anopheles funestus s.s. in Western Kenya. Plos One 2011	6.	NA	Wiebe2017
20014	Kenya	-0.46066	34.32133	Morphology	PCR (Koekemoer	2002)	House resting indoors	Larval collection	NA	NA	NA	NA	NA	NA	2009	2010	NA	NA	NA	NA	Kawada H	Dida GO	Ohashi K	Komagata O	Kasai S	Tomita T	Sonye G	Maekawa Y	Mwatele C	Njenga SM	et al: Multimodal Pyrethroid Resistance in Malaria Vectors	Anopheles gambiae s.s.	Anopheles arabiensis	and Anopheles funestus s.s. in Western Kenya. Plos One 2011	6.	NA	Wiebe2017
20015	Kenya	-0.45618	34.3716	Morphology	PCR (Koekemoer	2002)	House resting indoors	Larval collection	NA	NA	NA	NA	NA	NA	2009	2010	NA	NA	NA	NA	Kawada H	Dida GO	Ohashi K	Komagata O	Kasai S	Tomita T	Sonye G	Maekawa Y	Mwatele C	Njenga SM	et al: Multimodal Pyrethroid Resistance in Malaria Vectors	Anopheles gambiae s.s.	Anopheles arabiensis	and Anopheles funestus s.s. in Western Kenya. Plos One 2011	6.	NA	Wiebe2017
20016	Kenya	-0.48538	34.37702	Morphology	PCR (Koekemoer	2002)	House resting indoors	Larval collection	NA	NA	NA	NA	NA	NA	2009	2010	NA	NA	NA	NA	Kawada H	Dida GO	Ohashi K	Komagata O	Kasai S	Tomita T	Sonye G	Maekawa Y	Mwatele C	Njenga SM	et al: Multimodal Pyrethroid Resistance in Malaria Vectors	Anopheles gambiae s.s.	Anopheles arabiensis	and Anopheles funestus s.s. in Western Kenya. Plos One 2011	6.	NA	Wiebe2017
20017	Kenya	-0.47439	34.33037	Morphology	PCR (Koekemoer	2002)	House resting indoors	Larval collection	NA	NA	NA	NA	NA	NA	2009	2010	NA	NA	NA	NA	Kawada H	Dida GO	Ohashi K	Komagata O	Kasai S	Tomita T	Sonye G	Maekawa Y	Mwatele C	Njenga SM	et al: Multimodal Pyrethroid Resistance in Malaria Vectors	Anopheles gambiae s.s.	Anopheles arabiensis	and Anopheles funestus s.s. in Western Kenya. Plos One 2011	6.	NA	Wiebe2017
20018	Kenya	-0.48568	34.33364	Morphology	PCR (Koekemoer	2002)	House resting indoors	Larval collection	NA	NA	NA	NA	NA	NA	2009	2010	NA	NA	NA	NA	Kawada H	Dida GO	Ohashi K	Komagata O	Kasai S	Tomita T	Sonye G	Maekawa Y	Mwatele C	Njenga SM	et al: Multimodal Pyrethroid Resistance in Malaria Vectors	Anopheles gambiae s.s.	Anopheles arabiensis	and Anopheles funestus s.s. in Western Kenya. Plos One 2011	6.	NA	Wiebe2017
20019	Kenya	-0.4524	34.2714	Morphology	PCR (Koekemoer	2002)	House resting indoors	Larval collection	NA	NA	NA	NA	NA	NA	2009	2010	NA	NA	NA	NA	Kawada H	Dida GO	Ohashi K	Komagata O	Kasai S	Tomita T	Sonye G	Maekawa Y	Mwatele C	Njenga SM	et al: Multimodal Pyrethroid Resistance in Malaria Vectors	Anopheles gambiae s.s.	Anopheles arabiensis	and Anopheles funestus s.s. in Western Kenya. Plos One 2011	6.	NA	Wiebe2017
20020	Kenya	-0.47855	34.28581	Morphology	PCR (Koekemoer	2002)	House resting indoors	Larval collection	NA	NA	NA	NA	NA	NA	2009	2010	NA	NA	NA	NA	Kawada H	Dida GO	Ohashi K	Komagata O	Kasai S	Tomita T	Sonye G	Maekawa Y	Mwatele C	Njenga SM	et al: Multimodal Pyrethroid Resistance in Malaria Vectors	Anopheles gambiae s.s.	Anopheles arabiensis	and Anopheles funestus s.s. in Western Kenya. Plos One 2011	6.	NA	Wiebe2017
20021	Kenya	-0.4426	34.25045	Morphology	PCR (Koekemoer	2002)	House resting indoors	Larval collection	NA	NA	NA	NA	NA	NA	2009	2010	NA	NA	NA	NA	Kawada H	Dida GO	Ohashi K	Komagata O	Kasai S	Tomita T	Sonye G	Maekawa Y	Mwatele C	Njenga SM	et al: Multimodal Pyrethroid Resistance in Malaria Vectors	Anopheles gambiae s.s.	Anopheles arabiensis	and Anopheles funestus s.s. in Western Kenya. Plos One 2011	6.	NA	Wiebe2017
20022	Kenya	-0.44343	34.2328	Morphology	PCR (Koekemoer	2002)	House resting indoors	Larval collection	NA	NA	NA	NA	NA	NA	2009	2010	NA	NA	NA	NA	Kawada H	Dida GO	Ohashi K	Komagata O	Kasai S	Tomita T	Sonye G	Maekawa Y	Mwatele C	Njenga SM	et al: Multimodal Pyrethroid Resistance in Malaria Vectors	Anopheles gambiae s.s.	Anopheles arabiensis	and Anopheles funestus s.s. in Western Kenya. Plos One 2011	6.	NA	Wiebe2017
20023	Kenya	-0.46102	34.05882	Morphology	PCR (Koekemoer	2002)	House resting indoors	Larval collection	NA	NA	NA	NA	NA	NA	2009	2010	NA	NA	NA	NA	Kawada H	Dida GO	Ohashi K	Komagata O	Kasai S	Tomita T	Sonye G	Maekawa Y	Mwatele C	Njenga SM	et al: Multimodal Pyrethroid Resistance in Malaria Vectors	Anopheles gambiae s.s.	Anopheles arabiensis	and Anopheles funestus s.s. in Western Kenya. Plos One 2011	6.	NA	Wiebe2017
20024	Kenya	-0.47189	34.09073	Morphology	PCR (Koekemoer	2002)	House resting indoors	Larval collection	NA	NA	NA	NA	NA	NA	2009	2010	NA	NA	NA	NA	Kawada H	Dida GO	Ohashi K	Komagata O	Kasai S	Tomita T	Sonye G	Maekawa Y	Mwatele C	Njenga SM	et al: Multimodal Pyrethroid Resistance in Malaria Vectors	Anopheles gambiae s.s.	Anopheles arabiensis	and Anopheles funestus s.s. in Western Kenya. Plos One 2011	6.	NA	Wiebe2017
20025	Kenya	-0.46898	34.30921	Morphology	PCR (Koekemoer	2002)	House resting indoors	Larval collection	NA	NA	NA	NA	NA	NA	2009	2010	NA	NA	NA	NA	Kawada H	Dida GO	Ohashi K	Komagata O	Kasai S	Tomita T	Sonye G	Maekawa Y	Mwatele C	Njenga SM	et al: Multimodal Pyrethroid Resistance in Malaria Vectors	Anopheles gambiae s.s.	Anopheles arabiensis	and Anopheles funestus s.s. in Western Kenya. Plos One 2011	6.	NA	Wiebe2017
20026	Kenya	-0.47647	34.31789	Morphology	PCR (Koekemoer	2002)	House resting indoors	NA	NA	NA	NA	NA	NA	NA	2010	2010	NA	NA	NA	NA	Kawada H	Dida GO	Sonye G	Njenga SM	Mwandawiro C	Minakawa N: Reconsideration of Anopheles rivulorum as a vector of Plasmodium falciparum in Western Kenya: some evidence from biting time	blood preference	sporozoite positive rate	and pyrethroid resistance. Parasites & Vectors 2012	5.	NA	Wiebe2017
20027	Kenya	-0.48805	34.31314	Morphology	PCR (Koekemoer	2002)	House resting indoors	NA	NA	NA	NA	NA	NA	NA	2010	2010	NA	NA	NA	NA	Kawada H	Dida GO	Sonye G	Njenga SM	Mwandawiro C	Minakawa N: Reconsideration of Anopheles rivulorum as a vector of Plasmodium falciparum in Western Kenya: some evidence from biting time	blood preference	sporozoite positive rate	and pyrethroid resistance. Parasites & Vectors 2012	5.	NA	Wiebe2017
20028	Kenya	-0.45618	34.371597	Morphology	PCR (Koekemoer	2002)	House resting indoors	NA	NA	NA	NA	NA	NA	NA	2010	2010	NA	NA	NA	NA	Kawada H	Dida GO	Sonye G	Njenga SM	Mwandawiro C	Minakawa N: Reconsideration of Anopheles rivulorum as a vector of Plasmodium falciparum in Western Kenya: some evidence from biting time	blood preference	sporozoite positive rate	and pyrethroid resistance. Parasites & Vectors 2012	5.	NA	Wiebe2017
20029	Kenya	-0.48568	34.33364	Morphology	PCR (Koekemoer	2002)	House resting indoors	NA	NA	NA	NA	NA	NA	NA	2010	2010	NA	NA	NA	NA	Kawada H	Dida GO	Sonye G	Njenga SM	Mwandawiro C	Minakawa N: Reconsideration of Anopheles rivulorum as a vector of Plasmodium falciparum in Western Kenya: some evidence from biting time	blood preference	sporozoite positive rate	and pyrethroid resistance. Parasites & Vectors 2012	5.	NA	Wiebe2017
20030	Kenya	-0.47439	34.330372	Morphology	PCR (Koekemoer	2002)	House resting indoors	NA	NA	NA	NA	NA	NA	NA	2010	2010	NA	NA	NA	NA	Kawada H	Dida GO	Sonye G	Njenga SM	Mwandawiro C	Minakawa N: Reconsideration of Anopheles rivulorum as a vector of Plasmodium falciparum in Western Kenya: some evidence from biting time	blood preference	sporozoite positive rate	and pyrethroid resistance. Parasites & Vectors 2012	5.	NA	Wiebe2017
20031	Kenya	-0.4426	34.250452	Morphology	PCR (Koekemoer	2002)	House resting indoors	NA	NA	NA	NA	NA	NA	NA	2010	2010	NA	NA	NA	NA	Kawada H	Dida GO	Sonye G	Njenga SM	Mwandawiro C	Minakawa N: Reconsideration of Anopheles rivulorum as a vector of Plasmodium falciparum in Western Kenya: some evidence from biting time	blood preference	sporozoite positive rate	and pyrethroid resistance. Parasites & Vectors 2012	5.	NA	Wiebe2017
20032	Kenya	-0.48538	34.377017	Morphology	PCR (Koekemoer	2002)	House resting indoors	NA	NA	NA	NA	NA	NA	NA	2010	2010	NA	NA	NA	NA	Kawada H	Dida GO	Sonye G	Njenga SM	Mwandawiro C	Minakawa N: Reconsideration of Anopheles rivulorum as a vector of Plasmodium falciparum in Western Kenya: some evidence from biting time	blood preference	sporozoite positive rate	and pyrethroid resistance. Parasites & Vectors 2012	5.	NA	Wiebe2017
20033	Kenya	-0.45775	34.402567	Morphology	PCR (Koekemoer	2002)	House resting indoors	NA	NA	NA	NA	NA	NA	NA	2010	2010	NA	NA	NA	NA	Kawada H	Dida GO	Sonye G	Njenga SM	Mwandawiro C	Minakawa N: Reconsideration of Anopheles rivulorum as a vector of Plasmodium falciparum in Western Kenya: some evidence from biting time	blood preference	sporozoite positive rate	and pyrethroid resistance. Parasites & Vectors 2012	5.	NA	Wiebe2017
20034	Kenya	-0.47647	34.31789	Morphology	PCR (Koekemoer	2002)	House resting indoors	NA	NA	NA	NA	NA	NA	NA	2010	2010	NA	NA	NA	NA	Kawada H	Dida GO	Sonye G	Njenga SM	Mwandawiro C	Minakawa N: Reconsideration of Anopheles rivulorum as a vector of Plasmodium falciparum in Western Kenya: some evidence from biting time	blood preference	sporozoite positive rate	and pyrethroid resistance. Parasites & Vectors 2012	5.	NA	Wiebe2017
20035	Kenya	-0.48805	34.31314	Morphology	PCR (Koekemoer	2002)	House resting indoors	NA	NA	NA	NA	NA	NA	NA	2010	2010	NA	NA	NA	NA	Kawada H	Dida GO	Sonye G	Njenga SM	Mwandawiro C	Minakawa N: Reconsideration of Anopheles rivulorum as a vector of Plasmodium falciparum in Western Kenya: some evidence from biting time	blood preference	sporozoite positive rate	and pyrethroid resistance. Parasites & Vectors 2012	5.	NA	Wiebe2017
20036	Kenya	-0.45618	34.371597	Morphology	PCR (Koekemoer	2002)	House resting indoors	NA	NA	NA	NA	NA	NA	NA	2010	2010	NA	NA	NA	NA	Kawada H	Dida GO	Sonye G	Njenga SM	Mwandawiro C	Minakawa N: Reconsideration of Anopheles rivulorum as a vector of Plasmodium falciparum in Western Kenya: some evidence from biting time	blood preference	sporozoite positive rate	and pyrethroid resistance. Parasites & Vectors 2012	5.	NA	Wiebe2017
20037	Kenya	-0.48568	34.33364	Morphology	PCR (Koekemoer	2002)	House resting indoors	NA	NA	NA	NA	NA	NA	NA	2010	2010	NA	NA	NA	NA	Kawada H	Dida GO	Sonye G	Njenga SM	Mwandawiro C	Minakawa N: Reconsideration of Anopheles rivulorum as a vector of Plasmodium falciparum in Western Kenya: some evidence from biting time	blood preference	sporozoite positive rate	and pyrethroid resistance. Parasites & Vectors 2012	5.	NA	Wiebe2017
20038	Kenya	-0.47439	34.330372	Morphology	PCR (Koekemoer	2002)	House resting indoors	NA	NA	NA	NA	NA	NA	NA	2010	2010	NA	NA	NA	NA	Kawada H	Dida GO	Sonye G	Njenga SM	Mwandawiro C	Minakawa N: Reconsideration of Anopheles rivulorum as a vector of Plasmodium falciparum in Western Kenya: some evidence from biting time	blood preference	sporozoite positive rate	and pyrethroid resistance. Parasites & Vectors 2012	5.	NA	Wiebe2017
20039	Kenya	-0.4426	34.250452	Morphology	PCR (Koekemoer	2002)	House resting indoors	NA	NA	NA	NA	NA	NA	NA	2010	2010	NA	NA	NA	NA	Kawada H	Dida GO	Sonye G	Njenga SM	Mwandawiro C	Minakawa N: Reconsideration of Anopheles rivulorum as a vector of Plasmodium falciparum in Western Kenya: some evidence from biting time	blood preference	sporozoite positive rate	and pyrethroid resistance. Parasites & Vectors 2012	5.	NA	Wiebe2017
20040	Kenya	-0.48538	34.377017	Morphology	PCR (Koekemoer	2002)	House resting indoors	NA	NA	NA	NA	NA	NA	NA	2010	2010	NA	NA	NA	NA	Kawada H	Dida GO	Sonye G	Njenga SM	Mwandawiro C	Minakawa N: Reconsideration of Anopheles rivulorum as a vector of Plasmodium falciparum in Western Kenya: some evidence from biting time	blood preference	sporozoite positive rate	and pyrethroid resistance. Parasites & Vectors 2012	5.	NA	Wiebe2017
20041	Kenya	-0.45775	34.402567	Morphology	PCR (Koekemoer	2002)	House resting indoors	NA	NA	NA	NA	NA	NA	NA	2010	2010	NA	NA	NA	NA	Kawada H	Dida GO	Sonye G	Njenga SM	Mwandawiro C	Minakawa N: Reconsideration of Anopheles rivulorum as a vector of Plasmodium falciparum in Western Kenya: some evidence from biting time	blood preference	sporozoite positive rate	and pyrethroid resistance. Parasites & Vectors 2012	5.	NA	Wiebe2017
20042	Kenya	-0.47647	34.31789	Morphology	PCR (Koekemoer	2002)	House resting indoors	NA	NA	NA	NA	NA	NA	NA	2012	2012	NA	NA	NA	NA	Kawada H	Dida GO	Sonye G	Njenga SM	Mwandawiro C	Minakawa N: Reconsideration of Anopheles rivulorum as a vector of Plasmodium falciparum in Western Kenya: some evidence from biting time	blood preference	sporozoite positive rate	and pyrethroid resistance. Parasites & Vectors 2012	5.	NA	Wiebe2017
20043	Kenya	-0.48805	34.31314	Morphology	PCR (Koekemoer	2002)	House resting indoors	NA	NA	NA	NA	NA	NA	NA	2012	2012	NA	NA	NA	NA	Kawada H	Dida GO	Sonye G	Njenga SM	Mwandawiro C	Minakawa N: Reconsideration of Anopheles rivulorum as a vector of Plasmodium falciparum in Western Kenya: some evidence from biting time	blood preference	sporozoite positive rate	and pyrethroid resistance. Parasites & Vectors 2012	5.	NA	Wiebe2017
20044	Kenya	-0.45618	34.371597	Morphology	PCR (Koekemoer	2002)	House resting indoors	NA	NA	NA	NA	NA	NA	NA	2012	2012	NA	NA	NA	NA	Kawada H	Dida GO	Sonye G	Njenga SM	Mwandawiro C	Minakawa N: Reconsideration of Anopheles rivulorum as a vector of Plasmodium falciparum in Western Kenya: some evidence from biting time	blood preference	sporozoite positive rate	and pyrethroid resistance. Parasites & Vectors 2012	5.	NA	Wiebe2017
20045	Kenya	-0.48568	34.33364	Morphology	PCR (Koekemoer	2002)	House resting indoors	NA	NA	NA	NA	NA	NA	NA	2012	2012	NA	NA	NA	NA	Kawada H	Dida GO	Sonye G	Njenga SM	Mwandawiro C	Minakawa N: Reconsideration of Anopheles rivulorum as a vector of Plasmodium falciparum in Western Kenya: some evidence from biting time	blood preference	sporozoite positive rate	and pyrethroid resistance. Parasites & Vectors 2012	5.	NA	Wiebe2017
20046	Kenya	-0.47439	34.330372	Morphology	PCR (Koekemoer	2002)	House resting indoors	NA	NA	NA	NA	NA	NA	NA	2012	2012	NA	NA	NA	NA	Kawada H	Dida GO	Sonye G	Njenga SM	Mwandawiro C	Minakawa N: Reconsideration of Anopheles rivulorum as a vector of Plasmodium falciparum in Western Kenya: some evidence from biting time	blood preference	sporozoite positive rate	and pyrethroid resistance. Parasites & Vectors 2012	5.	NA	Wiebe2017
20047	Kenya	-0.4426	34.250452	Morphology	PCR (Koekemoer	2002)	House resting indoors	NA	NA	NA	NA	NA	NA	NA	2012	2012	NA	NA	NA	NA	Kawada H	Dida GO	Sonye G	Njenga SM	Mwandawiro C	Minakawa N: Reconsideration of Anopheles rivulorum as a vector of Plasmodium falciparum in Western Kenya: some evidence from biting time	blood preference	sporozoite positive rate	and pyrethroid resistance. Parasites & Vectors 2012	5.	NA	Wiebe2017
20048	Kenya	-0.48538	34.377017	Morphology	PCR (Koekemoer	2002)	House resting indoors	NA	NA	NA	NA	NA	NA	NA	2012	2012	NA	NA	NA	NA	Kawada H	Dida GO	Sonye G	Njenga SM	Mwandawiro C	Minakawa N: Reconsideration of Anopheles rivulorum as a vector of Plasmodium falciparum in Western Kenya: some evidence from biting time	blood preference	sporozoite positive rate	and pyrethroid resistance. Parasites & Vectors 2012	5.	NA	Wiebe2017
20049	Kenya	-0.45775	34.402567	Morphology	PCR (Koekemoer	2002)	House resting indoors	NA	NA	NA	NA	NA	NA	NA	2012	2012	NA	NA	NA	NA	Kawada H	Dida GO	Sonye G	Njenga SM	Mwandawiro C	Minakawa N: Reconsideration of Anopheles rivulorum as a vector of Plasmodium falciparum in Western Kenya: some evidence from biting time	blood preference	sporozoite positive rate	and pyrethroid resistance. Parasites & Vectors 2012	5.	NA	Wiebe2017
20050	Benin	6.38333	2.21667	Morphology	PCR (Koekemoer	2002)	House resting indoors	NA	NA	NA	NA	NA	NA	NA	2009	2009	NA	NA	NA	NA	Djouaka R	Irving H	Tukur Z	Wondji CS: Exploring Mechanisms of Multiple Insecticide Resistance in a Population of the Malaria Vector Anopheles funestus in Benin. Plos One 2011	6.	NA	Wiebe2017
20051	Benin	6.38333	2.21667	Morphology	PCR (Koekemoer	2002)	House resting indoors	NA	NA	NA	NA	NA	NA	NA	2010	2010	NA	NA	NA	NA	Djouaka R	Irving H	Tukur Z	Wondji CS: Exploring Mechanisms of Multiple Insecticide Resistance in a Population of the Malaria Vector Anopheles funestus in Benin. Plos One 2011	6.	NA	Wiebe2017
20052	Benin	6.38333	2.21667	Morphology	PCR (Koekemoer	2002)	House resting indoors	NA	NA	NA	NA	NA	NA	NA	2011	2011	NA	NA	NA	NA	Djouaka R	Irving H	Tukur Z	Wondji CS: Exploring Mechanisms of Multiple Insecticide Resistance in a Population of the Malaria Vector Anopheles funestus in Benin. Plos One 2011	6.	NA	Wiebe2017
20053	Zambia	-14.658	28.07345	PCR (Koekemoer	2002)	PCR (Spilling	2009)	Window exit trap	NA	NA	NA	NA	NA	NA	NA	2008	2008	NA	NA	NA	NA	Chanda E	Hemingway J	Kleinschmidt I	Rehman AM	Ramdeen V	Phiri FN	Coetzer S	Mthembu D	Shinondo CJ	Chizema-Kawesha E	et al: Insecticide Resistance and the Future of Malaria Control in Zambia. Plos One 2011	6.	NA	Wiebe2017
20054	Zambia	-12.5413	27.85684	PCR (Koekemoer	2002)	PCR (Spilling	2009)	Window exit trap	NA	NA	NA	NA	NA	NA	NA	2008	2008	NA	NA	NA	NA	Chanda E	Hemingway J	Kleinschmidt I	Rehman AM	Ramdeen V	Phiri FN	Coetzer S	Mthembu D	Shinondo CJ	Chizema-Kawesha E	et al: Insecticide Resistance and the Future of Malaria Control in Zambia. Plos One 2011	6.	NA	Wiebe2017
20055	Zambia	-12.94	28.65865	PCR (Koekemoer	2002)	PCR (Spilling	2009)	Window exit trap	NA	NA	NA	NA	NA	NA	NA	2008	2008	NA	NA	NA	NA	Chanda E	Hemingway J	Kleinschmidt I	Rehman AM	Ramdeen V	Phiri FN	Coetzer S	Mthembu D	Shinondo CJ	Chizema-Kawesha E	et al: Insecticide Resistance and the Future of Malaria Control in Zambia. Plos One 2011	6.	NA	Wiebe2017
20056	Zambia	-17.8541	25.86093	PCR (Koekemoer	2002)	PCR (Spilling	2009)	Window exit trap	NA	NA	NA	NA	NA	NA	NA	2008	2008	NA	NA	NA	NA	Chanda E	Hemingway J	Kleinschmidt I	Rehman AM	Ramdeen V	Phiri FN	Coetzer S	Mthembu D	Shinondo CJ	Chizema-Kawesha E	et al: Insecticide Resistance and the Future of Malaria Control in Zambia. Plos One 2011	6.	NA	Wiebe2017
20057	Zambia	-15.4074	28.28768	PCR (Koekemoer	2002)	PCR (Spilling	2009)	Window exit trap	NA	NA	NA	NA	NA	NA	NA	2008	2008	NA	NA	NA	NA	Chanda E	Hemingway J	Kleinschmidt I	Rehman AM	Ramdeen V	Phiri FN	Coetzer S	Mthembu D	Shinondo CJ	Chizema-Kawesha E	et al: Insecticide Resistance and the Future of Malaria Control in Zambia. Plos One 2011	6.	NA	Wiebe2017
20058	Zambia	-14.4167	28.41667	PCR (Koekemoer	2002)	PCR (Spilling	2009)	Window exit trap	NA	NA	NA	NA	NA	NA	NA	2008	2008	NA	NA	NA	NA	Chanda E	Hemingway J	Kleinschmidt I	Rehman AM	Ramdeen V	Phiri FN	Coetzer S	Mthembu D	Shinondo CJ	Chizema-Kawesha E	et al: Insecticide Resistance and the Future of Malaria Control in Zambia. Plos One 2011	6.	NA	Wiebe2017
20059	Zambia	-14.0501	27.35037	PCR (Koekemoer	2002)	PCR (Spilling	2009)	Window exit trap	NA	NA	NA	NA	NA	NA	NA	2008	2008	NA	NA	NA	NA	Chanda E	Hemingway J	Kleinschmidt I	Rehman AM	Ramdeen V	Phiri FN	Coetzer S	Mthembu D	Shinondo CJ	Chizema-Kawesha E	et al: Insecticide Resistance and the Future of Malaria Control in Zambia. Plos One 2011	6.	NA	Wiebe2017
20060	Zambia	-11.3619	29.55158	PCR (Koekemoer	2002)	PCR (Spilling	2009)	Window exit trap	NA	NA	NA	NA	NA	NA	NA	2008	2008	NA	NA	NA	NA	Chanda E	Hemingway J	Kleinschmidt I	Rehman AM	Ramdeen V	Phiri FN	Coetzer S	Mthembu D	Shinondo CJ	Chizema-Kawesha E	et al: Insecticide Resistance and the Future of Malaria Control in Zambia. Plos One 2011	6.	NA	Wiebe2017
20061	Zambia	-15.8908	29.04483	PCR (Koekemoer	2002)	PCR (Spilling	2009)	Window exit trap	NA	NA	NA	NA	NA	NA	NA	2008	2008	NA	NA	NA	NA	Chanda E	Hemingway J	Kleinschmidt I	Rehman AM	Ramdeen V	Phiri FN	Coetzer S	Mthembu D	Shinondo CJ	Chizema-Kawesha E	et al: Insecticide Resistance and the Future of Malaria Control in Zambia. Plos One 2011	6.	NA	Wiebe2017
20062	Zambia	-14.7385	27.94943	PCR (Koekemoer	2002)	PCR (Spilling	2009)	Window exit trap	NA	NA	NA	NA	NA	NA	NA	2008	2008	NA	NA	NA	NA	Chanda E	Hemingway J	Kleinschmidt I	Rehman AM	Ramdeen V	Phiri FN	Coetzer S	Mthembu D	Shinondo CJ	Chizema-Kawesha E	et al: Insecticide Resistance and the Future of Malaria Control in Zambia. Plos One 2011	6.	NA	Wiebe2017
20063	Zambia	-15.8499	27.56666	PCR (Koekemoer	2002)	PCR (Spilling	2009)	Window exit trap	NA	NA	NA	NA	NA	NA	NA	2008	2008	NA	NA	NA	NA	Chanda E	Hemingway J	Kleinschmidt I	Rehman AM	Ramdeen V	Phiri FN	Coetzer S	Mthembu D	Shinondo CJ	Chizema-Kawesha E	et al: Insecticide Resistance and the Future of Malaria Control in Zambia. Plos One 2011	6.	NA	Wiebe2017
20064	Zambia	-15.2175	27.3433	PCR (Koekemoer	2002)	PCR (Spilling	2009)	Window exit trap	NA	NA	NA	NA	NA	NA	NA	2008	2008	NA	NA	NA	NA	Chanda E	Hemingway J	Kleinschmidt I	Rehman AM	Ramdeen V	Phiri FN	Coetzer S	Mthembu D	Shinondo CJ	Chizema-Kawesha E	et al: Insecticide Resistance and the Future of Malaria Control in Zambia. Plos One 2011	6.	NA	Wiebe2017
20065	Zambia	-15.7863	27.91332	PCR (Koekemoer	2002)	PCR (Spilling	2009)	Window exit trap	NA	NA	NA	NA	NA	NA	NA	2008	2008	NA	NA	NA	NA	Chanda E	Hemingway J	Kleinschmidt I	Rehman AM	Ramdeen V	Phiri FN	Coetzer S	Mthembu D	Shinondo CJ	Chizema-Kawesha E	et al: Insecticide Resistance and the Future of Malaria Control in Zambia. Plos One 2011	6.	NA	Wiebe2017
20066	Zambia	-15.1343	30.21293	PCR (Koekemoer	2002)	PCR (Spilling	2009)	Window exit trap	NA	NA	NA	NA	NA	NA	NA	2008	2008	NA	NA	NA	NA	Chanda E	Hemingway J	Kleinschmidt I	Rehman AM	Ramdeen V	Phiri FN	Coetzer S	Mthembu D	Shinondo CJ	Chizema-Kawesha E	et al: Insecticide Resistance and the Future of Malaria Control in Zambia. Plos One 2011	6.	NA	Wiebe2017
20067	Zambia	-15.7751	28.17939	PCR (Koekemoer	2002)	PCR (Spilling	2009)	Window exit trap	NA	NA	NA	NA	NA	NA	NA	2008	2008	NA	NA	NA	NA	Chanda E	Hemingway J	Kleinschmidt I	Rehman AM	Ramdeen V	Phiri FN	Coetzer S	Mthembu D	Shinondo CJ	Chizema-Kawesha E	et al: Insecticide Resistance and the Future of Malaria Control in Zambia. Plos One 2011	6.	NA	Wiebe2017
20068	Zambia	-14.658	28.07345	PCR (Koekemoer	2002)	PCR (Spilling	2009)	Window exit trap	NA	NA	NA	NA	NA	NA	NA	2009	2009	NA	NA	NA	NA	Chanda E	Hemingway J	Kleinschmidt I	Rehman AM	Ramdeen V	Phiri FN	Coetzer S	Mthembu D	Shinondo CJ	Chizema-Kawesha E	et al: Insecticide Resistance and the Future of Malaria Control in Zambia. Plos One 2011	6.	NA	Wiebe2017
20069	Zambia	-12.5413	27.85684	PCR (Koekemoer	2002)	PCR (Spilling	2009)	Window exit trap	NA	NA	NA	NA	NA	NA	NA	2009	2009	NA	NA	NA	NA	Chanda E	Hemingway J	Kleinschmidt I	Rehman AM	Ramdeen V	Phiri FN	Coetzer S	Mthembu D	Shinondo CJ	Chizema-Kawesha E	et al: Insecticide Resistance and the Future of Malaria Control in Zambia. Plos One 2011	6.	NA	Wiebe2017
20070	Zambia	-12.94	28.65865	PCR (Koekemoer	2002)	PCR (Spilling	2009)	Window exit trap	NA	NA	NA	NA	NA	NA	NA	2009	2009	NA	NA	NA	NA	Chanda E	Hemingway J	Kleinschmidt I	Rehman AM	Ramdeen V	Phiri FN	Coetzer S	Mthembu D	Shinondo CJ	Chizema-Kawesha E	et al: Insecticide Resistance and the Future of Malaria Control in Zambia. Plos One 2011	6.	NA	Wiebe2017
20071	Zambia	-17.8541	25.86093	PCR (Koekemoer	2002)	PCR (Spilling	2009)	Window exit trap	NA	NA	NA	NA	NA	NA	NA	2009	2009	NA	NA	NA	NA	Chanda E	Hemingway J	Kleinschmidt I	Rehman AM	Ramdeen V	Phiri FN	Coetzer S	Mthembu D	Shinondo CJ	Chizema-Kawesha E	et al: Insecticide Resistance and the Future of Malaria Control in Zambia. Plos One 2011	6.	NA	Wiebe2017
20072	Zambia	-15.4074	28.28768	PCR (Koekemoer	2002)	PCR (Spilling	2009)	Window exit trap	NA	NA	NA	NA	NA	NA	NA	2009	2009	NA	NA	NA	NA	Chanda E	Hemingway J	Kleinschmidt I	Rehman AM	Ramdeen V	Phiri FN	Coetzer S	Mthembu D	Shinondo CJ	Chizema-Kawesha E	et al: Insecticide Resistance and the Future of Malaria Control in Zambia. Plos One 2011	6.	NA	Wiebe2017
20073	Zambia	-14.4167	28.41667	PCR (Koekemoer	2002)	PCR (Spilling	2009)	Window exit trap	NA	NA	NA	NA	NA	NA	NA	2009	2009	NA	NA	NA	NA	Chanda E	Hemingway J	Kleinschmidt I	Rehman AM	Ramdeen V	Phiri FN	Coetzer S	Mthembu D	Shinondo CJ	Chizema-Kawesha E	et al: Insecticide Resistance and the Future of Malaria Control in Zambia. Plos One 2011	6.	NA	Wiebe2017
20074	Zambia	-14.0501	27.35037	PCR (Koekemoer	2002)	PCR (Spilling	2009)	Window exit trap	NA	NA	NA	NA	NA	NA	NA	2009	2009	NA	NA	NA	NA	Chanda E	Hemingway J	Kleinschmidt I	Rehman AM	Ramdeen V	Phiri FN	Coetzer S	Mthembu D	Shinondo CJ	Chizema-Kawesha E	et al: Insecticide Resistance and the Future of Malaria Control in Zambia. Plos One 2011	6.	NA	Wiebe2017
20075	Zambia	-11.3619	29.55158	PCR (Koekemoer	2002)	PCR (Spilling	2009)	Window exit trap	NA	NA	NA	NA	NA	NA	NA	2009	2009	NA	NA	NA	NA	Chanda E	Hemingway J	Kleinschmidt I	Rehman AM	Ramdeen V	Phiri FN	Coetzer S	Mthembu D	Shinondo CJ	Chizema-Kawesha E	et al: Insecticide Resistance and the Future of Malaria Control in Zambia. Plos One 2011	6.	NA	Wiebe2017
20076	Zambia	-15.8908	29.04483	PCR (Koekemoer	2002)	PCR (Spilling	2009)	Window exit trap	NA	NA	NA	NA	NA	NA	NA	2009	2009	NA	NA	NA	NA	Chanda E	Hemingway J	Kleinschmidt I	Rehman AM	Ramdeen V	Phiri FN	Coetzer S	Mthembu D	Shinondo CJ	Chizema-Kawesha E	et al: Insecticide Resistance and the Future of Malaria Control in Zambia. Plos One 2011	6.	NA	Wiebe2017
20077	Zambia	-14.7385	27.94943	PCR (Koekemoer	2002)	PCR (Spilling	2009)	Window exit trap	NA	NA	NA	NA	NA	NA	NA	2009	2009	NA	NA	NA	NA	Chanda E	Hemingway J	Kleinschmidt I	Rehman AM	Ramdeen V	Phiri FN	Coetzer S	Mthembu D	Shinondo CJ	Chizema-Kawesha E	et al: Insecticide Resistance and the Future of Malaria Control in Zambia. Plos One 2011	6.	NA	Wiebe2017
20078	Zambia	-15.8499	27.56666	PCR (Koekemoer	2002)	PCR (Spilling	2009)	Window exit trap	NA	NA	NA	NA	NA	NA	NA	2009	2009	NA	NA	NA	NA	Chanda E	Hemingway J	Kleinschmidt I	Rehman AM	Ramdeen V	Phiri FN	Coetzer S	Mthembu D	Shinondo CJ	Chizema-Kawesha E	et al: Insecticide Resistance and the Future of Malaria Control in Zambia. Plos One 2011	6.	NA	Wiebe2017
20079	Zambia	-15.2175	27.3433	PCR (Koekemoer	2002)	PCR (Spilling	2009)	Window exit trap	NA	NA	NA	NA	NA	NA	NA	2009	2009	NA	NA	NA	NA	Chanda E	Hemingway J	Kleinschmidt I	Rehman AM	Ramdeen V	Phiri FN	Coetzer S	Mthembu D	Shinondo CJ	Chizema-Kawesha E	et al: Insecticide Resistance and the Future of Malaria Control in Zambia. Plos One 2011	6.	NA	Wiebe2017
20080	Zambia	-15.7863	27.91332	PCR (Koekemoer	2002)	PCR (Spilling	2009)	Window exit trap	NA	NA	NA	NA	NA	NA	NA	2009	2009	NA	NA	NA	NA	Chanda E	Hemingway J	Kleinschmidt I	Rehman AM	Ramdeen V	Phiri FN	Coetzer S	Mthembu D	Shinondo CJ	Chizema-Kawesha E	et al: Insecticide Resistance and the Future of Malaria Control in Zambia. Plos One 2011	6.	NA	Wiebe2017
20081	Zambia	-15.1343	30.21293	PCR (Koekemoer	2002)	PCR (Spilling	2009)	Window exit trap	NA	NA	NA	NA	NA	NA	NA	2009	2009	NA	NA	NA	NA	Chanda E	Hemingway J	Kleinschmidt I	Rehman AM	Ramdeen V	Phiri FN	Coetzer S	Mthembu D	Shinondo CJ	Chizema-Kawesha E	et al: Insecticide Resistance and the Future of Malaria Control in Zambia. Plos One 2011	6.	NA	Wiebe2017
20082	Zambia	-15.7751	28.17939	PCR (Koekemoer	2002)	PCR (Spilling	2009)	Window exit trap	NA	NA	NA	NA	NA	NA	NA	2009	2009	NA	NA	NA	NA	Chanda E	Hemingway J	Kleinschmidt I	Rehman AM	Ramdeen V	Phiri FN	Coetzer S	Mthembu D	Shinondo CJ	Chizema-Kawesha E	et al: Insecticide Resistance and the Future of Malaria Control in Zambia. Plos One 2011	6.	NA	Wiebe2017
20083	Zambia	-14.658	28.07345	PCR (Koekemoer	2002)	PCR (Spilling	2009)	Window exit trap	NA	NA	NA	NA	NA	NA	NA	2010	2010	NA	NA	NA	NA	Chanda E	Hemingway J	Kleinschmidt I	Rehman AM	Ramdeen V	Phiri FN	Coetzer S	Mthembu D	Shinondo CJ	Chizema-Kawesha E	et al: Insecticide Resistance and the Future of Malaria Control in Zambia. Plos One 2011	6.	NA	Wiebe2017
20084	Zambia	-12.5413	27.85684	PCR (Koekemoer	2002)	PCR (Spilling	2009)	Window exit trap	NA	NA	NA	NA	NA	NA	NA	2010	2010	NA	NA	NA	NA	Chanda E	Hemingway J	Kleinschmidt I	Rehman AM	Ramdeen V	Phiri FN	Coetzer S	Mthembu D	Shinondo CJ	Chizema-Kawesha E	et al: Insecticide Resistance and the Future of Malaria Control in Zambia. Plos One 2011	6.	NA	Wiebe2017
20085	Zambia	-12.94	28.65865	PCR (Koekemoer	2002)	PCR (Spilling	2009)	Window exit trap	NA	NA	NA	NA	NA	NA	NA	2010	2010	NA	NA	NA	NA	Chanda E	Hemingway J	Kleinschmidt I	Rehman AM	Ramdeen V	Phiri FN	Coetzer S	Mthembu D	Shinondo CJ	Chizema-Kawesha E	et al: Insecticide Resistance and the Future of Malaria Control in Zambia. Plos One 2011	6.	NA	Wiebe2017
20086	Zambia	-17.8541	25.86093	PCR (Koekemoer	2002)	PCR (Spilling	2009)	Window exit trap	NA	NA	NA	NA	NA	NA	NA	2010	2010	NA	NA	NA	NA	Chanda E	Hemingway J	Kleinschmidt I	Rehman AM	Ramdeen V	Phiri FN	Coetzer S	Mthembu D	Shinondo CJ	Chizema-Kawesha E	et al: Insecticide Resistance and the Future of Malaria Control in Zambia. Plos One 2011	6.	NA	Wiebe2017
20087	Zambia	-15.4074	28.28768	PCR (Koekemoer	2002)	PCR (Spilling	2009)	Window exit trap	NA	NA	NA	NA	NA	NA	NA	2010	2010	NA	NA	NA	NA	Chanda E	Hemingway J	Kleinschmidt I	Rehman AM	Ramdeen V	Phiri FN	Coetzer S	Mthembu D	Shinondo CJ	Chizema-Kawesha E	et al: Insecticide Resistance and the Future of Malaria Control in Zambia. Plos One 2011	6.	NA	Wiebe2017
20088	Zambia	-14.4167	28.41667	PCR (Koekemoer	2002)	PCR (Spilling	2009)	Window exit trap	NA	NA	NA	NA	NA	NA	NA	2010	2010	NA	NA	NA	NA	Chanda E	Hemingway J	Kleinschmidt I	Rehman AM	Ramdeen V	Phiri FN	Coetzer S	Mthembu D	Shinondo CJ	Chizema-Kawesha E	et al: Insecticide Resistance and the Future of Malaria Control in Zambia. Plos One 2011	6.	NA	Wiebe2017
20089	Zambia	-14.0501	27.35037	PCR (Koekemoer	2002)	PCR (Spilling	2009)	Window exit trap	NA	NA	NA	NA	NA	NA	NA	2010	2010	NA	NA	NA	NA	Chanda E	Hemingway J	Kleinschmidt I	Rehman AM	Ramdeen V	Phiri FN	Coetzer S	Mthembu D	Shinondo CJ	Chizema-Kawesha E	et al: Insecticide Resistance and the Future of Malaria Control in Zambia. Plos One 2011	6.	NA	Wiebe2017
20090	Zambia	-11.3619	29.55158	PCR (Koekemoer	2002)	PCR (Spilling	2009)	Window exit trap	NA	NA	NA	NA	NA	NA	NA	2010	2010	NA	NA	NA	NA	Chanda E	Hemingway J	Kleinschmidt I	Rehman AM	Ramdeen V	Phiri FN	Coetzer S	Mthembu D	Shinondo CJ	Chizema-Kawesha E	et al: Insecticide Resistance and the Future of Malaria Control in Zambia. Plos One 2011	6.	NA	Wiebe2017
20091	Zambia	-15.8908	29.04483	PCR (Koekemoer	2002)	PCR (Spilling	2009)	Window exit trap	NA	NA	NA	NA	NA	NA	NA	2010	2010	NA	NA	NA	NA	Chanda E	Hemingway J	Kleinschmidt I	Rehman AM	Ramdeen V	Phiri FN	Coetzer S	Mthembu D	Shinondo CJ	Chizema-Kawesha E	et al: Insecticide Resistance and the Future of Malaria Control in Zambia. Plos One 2011	6.	NA	Wiebe2017
20092	Zambia	-14.7385	27.94943	PCR (Koekemoer	2002)	PCR (Spilling	2009)	Window exit trap	NA	NA	NA	NA	NA	NA	NA	2010	2010	NA	NA	NA	NA	Chanda E	Hemingway J	Kleinschmidt I	Rehman AM	Ramdeen V	Phiri FN	Coetzer S	Mthembu D	Shinondo CJ	Chizema-Kawesha E	et al: Insecticide Resistance and the Future of Malaria Control in Zambia. Plos One 2011	6.	NA	Wiebe2017
20093	Zambia	-15.8499	27.56666	PCR (Koekemoer	2002)	PCR (Spilling	2009)	Window exit trap	NA	NA	NA	NA	NA	NA	NA	2010	2010	NA	NA	NA	NA	Chanda E	Hemingway J	Kleinschmidt I	Rehman AM	Ramdeen V	Phiri FN	Coetzer S	Mthembu D	Shinondo CJ	Chizema-Kawesha E	et al: Insecticide Resistance and the Future of Malaria Control in Zambia. Plos One 2011	6.	NA	Wiebe2017
20094	Zambia	-15.2175	27.3433	PCR (Koekemoer	2002)	PCR (Spilling	2009)	Window exit trap	NA	NA	NA	NA	NA	NA	NA	2010	2010	NA	NA	NA	NA	Chanda E	Hemingway J	Kleinschmidt I	Rehman AM	Ramdeen V	Phiri FN	Coetzer S	Mthembu D	Shinondo CJ	Chizema-Kawesha E	et al: Insecticide Resistance and the Future of Malaria Control in Zambia. Plos One 2011	6.	NA	Wiebe2017
20095	Zambia	-15.7863	27.91332	PCR (Koekemoer	2002)	PCR (Spilling	2009)	Window exit trap	NA	NA	NA	NA	NA	NA	NA	2010	2010	NA	NA	NA	NA	Chanda E	Hemingway J	Kleinschmidt I	Rehman AM	Ramdeen V	Phiri FN	Coetzer S	Mthembu D	Shinondo CJ	Chizema-Kawesha E	et al: Insecticide Resistance and the Future of Malaria Control in Zambia. Plos One 2011	6.	NA	Wiebe2017
20096	Zambia	-15.1343	30.21293	PCR (Koekemoer	2002)	PCR (Spilling	2009)	Window exit trap	NA	NA	NA	NA	NA	NA	NA	2010	2010	NA	NA	NA	NA	Chanda E	Hemingway J	Kleinschmidt I	Rehman AM	Ramdeen V	Phiri FN	Coetzer S	Mthembu D	Shinondo CJ	Chizema-Kawesha E	et al: Insecticide Resistance and the Future of Malaria Control in Zambia. Plos One 2011	6.	NA	Wiebe2017
20097	Zambia	-15.7751	28.17939	PCR (Koekemoer	2002)	PCR (Spilling	2009)	Window exit trap	NA	NA	NA	NA	NA	NA	NA	2010	2010	NA	NA	NA	NA	Chanda E	Hemingway J	Kleinschmidt I	Rehman AM	Ramdeen V	Phiri FN	Coetzer S	Mthembu D	Shinondo CJ	Chizema-Kawesha E	et al: Insecticide Resistance and the Future of Malaria Control in Zambia. Plos One 2011	6.	NA	Wiebe2017
20098	Uganda	0.75	34.08333	Morphology	PCR (Koekemoer	2002)	House resting indoors	NA	NA	NA	NA	NA	NA	NA	2009	2009	NA	NA	NA	NA	Wondji CS	Dabire RK	Tukur Z	Irving H	Djouaka R	Morgan JC: Identification and distribution of a GABA receptor mutation conferring dieldrin resistance in the malaria vector Anopheles funestus in Africa. Insect Biochemistry and Molecular Biology 2011	41:484-491.	NA	Wiebe2017
20099	Burkina Faso	11	-4.03333	Morphology	PCR (Koekemoer	2002)	House resting indoors	NA	NA	NA	NA	NA	NA	NA	2009	2009	NA	NA	NA	NA	Wondji CS	Dabire RK	Tukur Z	Irving H	Djouaka R	Morgan JC: Identification and distribution of a GABA receptor mutation conferring dieldrin resistance in the malaria vector Anopheles funestus in Africa. Insect Biochemistry and Molecular Biology 2011	41:484-491.	NA	Wiebe2017
20100	Cameroon	9.08333	13.66667	Morphology	PCR (Koekemoer	2002)	House resting indoors	NA	NA	NA	NA	NA	NA	NA	2006	2006	NA	NA	NA	NA	Wondji CS	Dabire RK	Tukur Z	Irving H	Djouaka R	Morgan JC: Identification and distribution of a GABA receptor mutation conferring dieldrin resistance in the malaria vector Anopheles funestus in Africa. Insect Biochemistry and Molecular Biology 2011	41:484-491.	NA	Wiebe2017
20101	Malawi	-12.3167	34.01667	Morphology	PCR (Koekemoer	2002)	House resting indoors	NA	NA	NA	NA	NA	NA	NA	2010	2010	NA	NA	NA	NA	Wondji CS	Dabire RK	Tukur Z	Irving H	Djouaka R	Morgan JC: Identification and distribution of a GABA receptor mutation conferring dieldrin resistance in the malaria vector Anopheles funestus in Africa. Insect Biochemistry and Molecular Biology 2011	41:484-491.	NA	Wiebe2017
20102	Mozambique	-24.55	33.01667	Morphology	PCR (Koekemoer	2002)	House resting indoors	NA	NA	NA	NA	NA	NA	NA	2009	2009	NA	NA	NA	NA	Wondji CS	Dabire RK	Tukur Z	Irving H	Djouaka R	Morgan JC: Identification and distribution of a GABA receptor mutation conferring dieldrin resistance in the malaria vector Anopheles funestus in Africa. Insect Biochemistry and Molecular Biology 2011	41:484-491.	NA	Wiebe2017
20103	Benin	6.38333	2.21667	Morphology	PCR (Koekemoer	2002)	House resting indoors	NA	NA	NA	NA	NA	NA	NA	2010	2010	NA	NA	NA	NA	Wondji CS	Dabire RK	Tukur Z	Irving H	Djouaka R	Morgan JC: Identification and distribution of a GABA receptor mutation conferring dieldrin resistance in the malaria vector Anopheles funestus in Africa. Insect Biochemistry and Molecular Biology 2011	41:484-491.	NA	Wiebe2017
20104	Ghana	6.19333	-1.65806	Morphology	PCR (Koekemoer	2002)	House resting indoors	NA	NA	NA	NA	NA	NA	NA	2010	2010	NA	NA	NA	NA	Hunt RH	Fuseini G	Knowles S	Stiles-Ocran J	Verster R	Kaiser ML	Choi KS	Koekemoer LL	Coetzee M: Insecticide resistance in malaria vector mosquitoes at four localities in Ghana	West Africa. Parasites & Vectors 2011	4.	NA	Wiebe2017
20105	Ghana	5.3	-1.99222	Morphology	PCR (Koekemoer	2002)	House resting indoors	NA	NA	NA	NA	NA	NA	NA	2007	2007	NA	NA	NA	NA	Hunt RH	Fuseini G	Knowles S	Stiles-Ocran J	Verster R	Kaiser ML	Choi KS	Koekemoer LL	Coetzee M: Insecticide resistance in malaria vector mosquitoes at four localities in Ghana	West Africa. Parasites & Vectors 2011	4.	NA	Wiebe2017
20106	Ghana	6.34	-1.00778	Morphology	PCR (Koekemoer	2002)	House resting indoors	NA	NA	NA	NA	NA	NA	NA	2006	2006	NA	NA	NA	NA	Hunt RH	Fuseini G	Knowles S	Stiles-Ocran J	Verster R	Kaiser ML	Choi KS	Koekemoer LL	Coetzee M: Insecticide resistance in malaria vector mosquitoes at four localities in Ghana	West Africa. Parasites & Vectors 2011	4.	NA	Wiebe2017
20107	Ghana	7.02583	-2.34083	Morphology	PCR (Koekemoer	2002)	House resting indoors	NA	NA	NA	NA	NA	NA	NA	2006	2006	NA	NA	NA	NA	Hunt RH	Fuseini G	Knowles S	Stiles-Ocran J	Verster R	Kaiser ML	Choi KS	Koekemoer LL	Coetzee M: Insecticide resistance in malaria vector mosquitoes at four localities in Ghana	West Africa. Parasites & Vectors 2011	4.	NA	Wiebe2017
20108	Mozambique	-25.45	32.76667	Morphology	PCR (Koekemoer	2002)	House resting indoors	Resting outdoors in dug pit shelters	Resting outdoors in shelters	Window exit trap	NA	NA	NA	NA	2009	2009	NA	NA	NA	NA	Kloke RG	Nhamahanga E	Hunt RH	Coetzee M: Vectorial status and insecticide resistance of Anopheles funestus from a sugar estate in southern Mozambique. Parasites & Vectors 2011	4.	NA	Wiebe2017
20109	Mozambique	-17.8636	36.89125	Morphology	PCR (Koekemoer	2002)	House resting indoors	NA	NA	NA	NA	NA	NA	NA	2006	2007	NA	NA	NA	NA	Abilio AP	Kleinschmidt I	Rehman AM	Cuamba N	Ramdeen V	Mthembu DS	Coetzer S	Maharaj R	Wilding CS	Steven A	et al: The emergence of insecticide resistance in central Mozambique and potential threat to the successful indoor residual spraying malaria control programme. Malaria Journal 2011	10.	NA	Wiebe2017
20110	Mozambique	-17.8636	36.89125	Morphology	PCR (Koekemoer	2002)	House resting indoors	NA	NA	NA	NA	NA	NA	NA	2009	2010	NA	NA	NA	NA	Abilio AP	Kleinschmidt I	Rehman AM	Cuamba N	Ramdeen V	Mthembu DS	Coetzer S	Maharaj R	Wilding CS	Steven A	et al: The emergence of insecticide resistance in central Mozambique and potential threat to the successful indoor residual spraying malaria control programme. Malaria Journal 2011	10.	NA	Wiebe2017
20111	Mozambique	-17.5733	36.69375	Morphology	PCR (Koekemoer	2002)	House resting indoors	NA	NA	NA	NA	NA	NA	NA	2006	2007	NA	NA	NA	NA	Abilio AP	Kleinschmidt I	Rehman AM	Cuamba N	Ramdeen V	Mthembu DS	Coetzer S	Maharaj R	Wilding CS	Steven A	et al: The emergence of insecticide resistance in central Mozambique and potential threat to the successful indoor residual spraying malaria control programme. Malaria Journal 2011	10.	NA	Wiebe2017
20112	Mozambique	-17.5733	36.69375	Morphology	PCR (Koekemoer	2002)	House resting indoors	NA	NA	NA	NA	NA	NA	NA	2009	2010	NA	NA	NA	NA	Abilio AP	Kleinschmidt I	Rehman AM	Cuamba N	Ramdeen V	Mthembu DS	Coetzer S	Maharaj R	Wilding CS	Steven A	et al: The emergence of insecticide resistance in central Mozambique and potential threat to the successful indoor residual spraying malaria control programme. Malaria Journal 2011	10.	NA	Wiebe2017
20113	Mozambique	-17.4971	37.02688	Morphology	PCR (Koekemoer	2002)	House resting indoors	NA	NA	NA	NA	NA	NA	NA	2006	2007	NA	NA	NA	NA	Abilio AP	Kleinschmidt I	Rehman AM	Cuamba N	Ramdeen V	Mthembu DS	Coetzer S	Maharaj R	Wilding CS	Steven A	et al: The emergence of insecticide resistance in central Mozambique and potential threat to the successful indoor residual spraying malaria control programme. Malaria Journal 2011	10.	NA	Wiebe2017
20114	Mozambique	-17.4971	37.02688	Morphology	PCR (Koekemoer	2002)	House resting indoors	NA	NA	NA	NA	NA	NA	NA	2009	2010	NA	NA	NA	NA	Abilio AP	Kleinschmidt I	Rehman AM	Cuamba N	Ramdeen V	Mthembu DS	Coetzer S	Maharaj R	Wilding CS	Steven A	et al: The emergence of insecticide resistance in central Mozambique and potential threat to the successful indoor residual spraying malaria control programme. Malaria Journal 2011	10.	NA	Wiebe2017
20115	Mozambique	-17.3115	37.513	Morphology	PCR (Koekemoer	2002)	House resting indoors	NA	NA	NA	NA	NA	NA	NA	2006	2007	NA	NA	NA	NA	Abilio AP	Kleinschmidt I	Rehman AM	Cuamba N	Ramdeen V	Mthembu DS	Coetzer S	Maharaj R	Wilding CS	Steven A	et al: The emergence of insecticide resistance in central Mozambique and potential threat to the successful indoor residual spraying malaria control programme. Malaria Journal 2011	10.	NA	Wiebe2017
20116	Mozambique	-17.3115	37.513	Morphology	PCR (Koekemoer	2002)	House resting indoors	NA	NA	NA	NA	NA	NA	NA	2009	2010	NA	NA	NA	NA	Abilio AP	Kleinschmidt I	Rehman AM	Cuamba N	Ramdeen V	Mthembu DS	Coetzer S	Maharaj R	Wilding CS	Steven A	et al: The emergence of insecticide resistance in central Mozambique and potential threat to the successful indoor residual spraying malaria control programme. Malaria Journal 2011	10.	NA	Wiebe2017
20117	Mozambique	-17.5173	37.5475	Morphology	PCR (Koekemoer	2002)	House resting indoors	NA	NA	NA	NA	NA	NA	NA	2006	2007	NA	NA	NA	NA	Abilio AP	Kleinschmidt I	Rehman AM	Cuamba N	Ramdeen V	Mthembu DS	Coetzer S	Maharaj R	Wilding CS	Steven A	et al: The emergence of insecticide resistance in central Mozambique and potential threat to the successful indoor residual spraying malaria control programme. Malaria Journal 2011	10.	NA	Wiebe2017
20118	Mozambique	-17.5173	37.5475	Morphology	PCR (Koekemoer	2002)	House resting indoors	NA	NA	NA	NA	NA	NA	NA	2009	2010	NA	NA	NA	NA	Abilio AP	Kleinschmidt I	Rehman AM	Cuamba N	Ramdeen V	Mthembu DS	Coetzer S	Maharaj R	Wilding CS	Steven A	et al: The emergence of insecticide resistance in central Mozambique and potential threat to the successful indoor residual spraying malaria control programme. Malaria Journal 2011	10.	NA	Wiebe2017
20119	Mozambique	-16.8305	36.98894	Morphology	PCR (Koekemoer	2002)	House resting indoors	NA	NA	NA	NA	NA	NA	NA	2006	2007	NA	NA	NA	NA	Abilio AP	Kleinschmidt I	Rehman AM	Cuamba N	Ramdeen V	Mthembu DS	Coetzer S	Maharaj R	Wilding CS	Steven A	et al: The emergence of insecticide resistance in central Mozambique and potential threat to the successful indoor residual spraying malaria control programme. Malaria Journal 2011	10.	NA	Wiebe2017
20120	Mozambique	-16.8305	36.98894	Morphology	PCR (Koekemoer	2002)	House resting indoors	NA	NA	NA	NA	NA	NA	NA	2009	2010	NA	NA	NA	NA	Abilio AP	Kleinschmidt I	Rehman AM	Cuamba N	Ramdeen V	Mthembu DS	Coetzer S	Maharaj R	Wilding CS	Steven A	et al: The emergence of insecticide resistance in central Mozambique and potential threat to the successful indoor residual spraying malaria control programme. Malaria Journal 2011	10.	NA	Wiebe2017
20121	Mozambique	-16.8475	36.99071	Morphology	PCR (Koekemoer	2002)	House resting indoors	NA	NA	NA	NA	NA	NA	NA	2006	2007	NA	NA	NA	NA	Abilio AP	Kleinschmidt I	Rehman AM	Cuamba N	Ramdeen V	Mthembu DS	Coetzer S	Maharaj R	Wilding CS	Steven A	et al: The emergence of insecticide resistance in central Mozambique and potential threat to the successful indoor residual spraying malaria control programme. Malaria Journal 2011	10.	NA	Wiebe2017
20122	Mozambique	-16.8475	36.99071	Morphology	PCR (Koekemoer	2002)	House resting indoors	NA	NA	NA	NA	NA	NA	NA	2009	2010	NA	NA	NA	NA	Abilio AP	Kleinschmidt I	Rehman AM	Cuamba N	Ramdeen V	Mthembu DS	Coetzer S	Maharaj R	Wilding CS	Steven A	et al: The emergence of insecticide resistance in central Mozambique and potential threat to the successful indoor residual spraying malaria control programme. Malaria Journal 2011	10.	NA	Wiebe2017
20123	Mozambique	-16.6952	37.0145	Morphology	PCR (Koekemoer	2002)	House resting indoors	NA	NA	NA	NA	NA	NA	NA	2006	2007	NA	NA	NA	NA	Abilio AP	Kleinschmidt I	Rehman AM	Cuamba N	Ramdeen V	Mthembu DS	Coetzer S	Maharaj R	Wilding CS	Steven A	et al: The emergence of insecticide resistance in central Mozambique and potential threat to the successful indoor residual spraying malaria control programme. Malaria Journal 2011	10.	NA	Wiebe2017
20124	Mozambique	-16.6952	37.0145	Morphology	PCR (Koekemoer	2002)	House resting indoors	NA	NA	NA	NA	NA	NA	NA	2009	2010	NA	NA	NA	NA	Abilio AP	Kleinschmidt I	Rehman AM	Cuamba N	Ramdeen V	Mthembu DS	Coetzer S	Maharaj R	Wilding CS	Steven A	et al: The emergence of insecticide resistance in central Mozambique and potential threat to the successful indoor residual spraying malaria control programme. Malaria Journal 2011	10.	NA	Wiebe2017
20125	Mozambique	-16.5505	37.1694	Morphology	PCR (Koekemoer	2002)	House resting indoors	NA	NA	NA	NA	NA	NA	NA	2006	2007	NA	NA	NA	NA	Abilio AP	Kleinschmidt I	Rehman AM	Cuamba N	Ramdeen V	Mthembu DS	Coetzer S	Maharaj R	Wilding CS	Steven A	et al: The emergence of insecticide resistance in central Mozambique and potential threat to the successful indoor residual spraying malaria control programme. Malaria Journal 2011	10.	NA	Wiebe2017
20126	Mozambique	-16.5505	37.1694	Morphology	PCR (Koekemoer	2002)	House resting indoors	NA	NA	NA	NA	NA	NA	NA	2009	2010	NA	NA	NA	NA	Abilio AP	Kleinschmidt I	Rehman AM	Cuamba N	Ramdeen V	Mthembu DS	Coetzer S	Maharaj R	Wilding CS	Steven A	et al: The emergence of insecticide resistance in central Mozambique and potential threat to the successful indoor residual spraying malaria control programme. Malaria Journal 2011	10.	NA	Wiebe2017
20127	Mozambique	-16.1789	35.44168	Morphology	PCR (Koekemoer	2002)	House resting indoors	NA	NA	NA	NA	NA	NA	NA	2006	2007	NA	NA	NA	NA	Abilio AP	Kleinschmidt I	Rehman AM	Cuamba N	Ramdeen V	Mthembu DS	Coetzer S	Maharaj R	Wilding CS	Steven A	et al: The emergence of insecticide resistance in central Mozambique and potential threat to the successful indoor residual spraying malaria control programme. Malaria Journal 2011	10.	NA	Wiebe2017
20128	Mozambique	-16.1789	35.44168	Morphology	PCR (Koekemoer	2002)	House resting indoors	NA	NA	NA	NA	NA	NA	NA	2009	2010	NA	NA	NA	NA	Abilio AP	Kleinschmidt I	Rehman AM	Cuamba N	Ramdeen V	Mthembu DS	Coetzer S	Maharaj R	Wilding CS	Steven A	et al: The emergence of insecticide resistance in central Mozambique and potential threat to the successful indoor residual spraying malaria control programme. Malaria Journal 2011	10.	NA	Wiebe2017
20130	Uganda	0.75	34.08333	Morphology	PCR (Koekemoer	2002)	House resting indoors	NA	NA	NA	NA	NA	NA	NA	2009	2009	NA	NA	NA	NA	Morgan JC	Irving H	Okedi LM	Steven A	Wondji CS: Pyrethroid Resistance in an Anopheles funestus Population from Uganda. Plos One 2010	5.	NA	Wiebe2017
20131	Uganda	1.99407	32.71402	Morphology	PCR-RFLP (Garros	2004)	Man biting outdoors	Man biting indoors	NA	NA	NA	NA	NA	NA	2005	2006	NA	NA	NA	NA	Verhaeghen K	Van Bortel W	Roelants P	Okello PE	Talisuna A	Coosemans M: Spatio-Temporal Patterns in kdr Frequency in Permethrin and DDT Resistant Anopheles gambiae s.s. from Uganda. American Journal of Tropical Medicine and Hygiene 2010	82:566-573.	NA	Wiebe2017
20132	Uganda	1.9832	32.718103	Morphology	PCR-RFLP (Garros	2004)	Man biting outdoors	Man biting indoors	NA	NA	NA	NA	NA	NA	2004	2004	NA	NA	NA	NA	Verhaeghen K	Van Bortel W	Roelants P	Okello PE	Talisuna A	Coosemans M: Spatio-Temporal Patterns in kdr Frequency in Permethrin and DDT Resistant Anopheles gambiae s.s. from Uganda. American Journal of Tropical Medicine and Hygiene 2010	82:566-573.	NA	Wiebe2017
20133	Uganda	1.9832	32.718103	Morphology	PCR-RFLP (Garros	2004)	Man biting outdoors	Man biting indoors	NA	NA	NA	NA	NA	NA	2005	2005	NA	NA	NA	NA	Verhaeghen K	Van Bortel W	Roelants P	Okello PE	Talisuna A	Coosemans M: Spatio-Temporal Patterns in kdr Frequency in Permethrin and DDT Resistant Anopheles gambiae s.s. from Uganda. American Journal of Tropical Medicine and Hygiene 2010	82:566-573.	NA	Wiebe2017
20134	Uganda	1.9832	32.718103	Morphology	PCR-RFLP (Garros	2004)	Man biting outdoors	Man biting indoors	NA	NA	NA	NA	NA	NA	2006	2006	NA	NA	NA	NA	Verhaeghen K	Van Bortel W	Roelants P	Okello PE	Talisuna A	Coosemans M: Spatio-Temporal Patterns in kdr Frequency in Permethrin and DDT Resistant Anopheles gambiae s.s. from Uganda. American Journal of Tropical Medicine and Hygiene 2010	82:566-573.	NA	Wiebe2017
20135	Burundi	-3.09	29.9	Morphology	PCR-RFLP (Garros	2004)	House resting indoors	NA	NA	NA	NA	NA	NA	NA	2005	2005	NA	NA	NA	NA	Protopopoff N	Verhaeghen K	Van Bortel W	Roelants P	Marcotty T	Baza D	D'Alessandro U	Coosemans M: A significant increase in kdr in Anopheles gambiae is associated with an intensive vector control intervention in Burundi highlands. Tropical Medicine & International Health 2008	13:1479-1487.	NA	Wiebe2017
20136	Burundi	-3.38	30	Morphology	PCR-RFLP (Garros	2004)	House resting indoors	NA	NA	NA	NA	NA	NA	NA	2005	2005	NA	NA	NA	NA	Protopopoff N	Verhaeghen K	Van Bortel W	Roelants P	Marcotty T	Baza D	D'Alessandro U	Coosemans M: A significant increase in kdr in Anopheles gambiae is associated with an intensive vector control intervention in Burundi highlands. Tropical Medicine & International Health 2008	13:1479-1487.	NA	Wiebe2017
20137	Burundi	-3.42	30.02	Morphology	PCR-RFLP (Garros	2004)	House resting indoors	NA	NA	NA	NA	NA	NA	NA	2005	2005	NA	NA	NA	NA	Protopopoff N	Verhaeghen K	Van Bortel W	Roelants P	Marcotty T	Baza D	D'Alessandro U	Coosemans M: A significant increase in kdr in Anopheles gambiae is associated with an intensive vector control intervention in Burundi highlands. Tropical Medicine & International Health 2008	13:1479-1487.	NA	Wiebe2017
20138	Burundi	-3.01	30.16	Morphology	PCR-RFLP (Garros	2004)	House resting indoors	NA	NA	NA	NA	NA	NA	NA	2005	2005	NA	NA	NA	NA	Protopopoff N	Verhaeghen K	Van Bortel W	Roelants P	Marcotty T	Baza D	D'Alessandro U	Coosemans M: A significant increase in kdr in Anopheles gambiae is associated with an intensive vector control intervention in Burundi highlands. Tropical Medicine & International Health 2008	13:1479-1487.	NA	Wiebe2017
20139	Burundi	-3	30.19	Morphology	PCR-RFLP (Garros	2004)	House resting indoors	NA	NA	NA	NA	NA	NA	NA	2005	2005	NA	NA	NA	NA	Protopopoff N	Verhaeghen K	Van Bortel W	Roelants P	Marcotty T	Baza D	D'Alessandro U	Coosemans M: A significant increase in kdr in Anopheles gambiae is associated with an intensive vector control intervention in Burundi highlands. Tropical Medicine & International Health 2008	13:1479-1487.	NA	Wiebe2017
20140	Burkina Faso	11.4	-4.4	Morphology	PCR (Cohuet	2003)	Larval collection	NA	NA	NA	NA	NA	NA	NA	2000	2000	NA	NA	NA	NA	Dabire KR	Baldet T	Diabate A	Dia I	Costantini C	Cohuet A	Guiguemde TR	Fontenille D: Anopheles funestus (Diptera : Culicidae) in a humid savannah area of western Burkina Faso: Bionomics	insecticide resistance status	and role in malaria transmission. Journal of Medical Entomology 2007	44:990-997.	NA	Wiebe2017
20141	Burkina Faso	11.3	-3.88333	Morphology	PCR (Cohuet	2003)	Larval collection	NA	NA	NA	NA	NA	NA	NA	2000	2000	NA	NA	NA	NA	Dabire KR	Baldet T	Diabate A	Dia I	Costantini C	Cohuet A	Guiguemde TR	Fontenille D: Anopheles funestus (Diptera : Culicidae) in a humid savannah area of western Burkina Faso: Bionomics	insecticide resistance status	and role in malaria transmission. Journal of Medical Entomology 2007	44:990-997.	NA	Wiebe2017
20142	Burkina Faso	11.01278	-4.04583	Morphology	PCR (Cohuet	2003)	Larval collection	NA	NA	NA	NA	NA	NA	NA	2000	2000	NA	NA	NA	NA	Dabire KR	Baldet T	Diabate A	Dia I	Costantini C	Cohuet A	Guiguemde TR	Fontenille D: Anopheles funestus (Diptera : Culicidae) in a humid savannah area of western Burkina Faso: Bionomics	insecticide resistance status	and role in malaria transmission. Journal of Medical Entomology 2007	44:990-997.	NA	Wiebe2017
20143	Malawi	-10.3105	34.13168	PCR (Koekemoer	2002)	PCR (Spilling	2009)	House resting indoors	Resting outdoors (not in shelter)	Resting outdoors in animal shelters	NA	NA	NA	NA	NA	2010	2011	NA	NA	NA	NA	Vezenegho S	Chiphwanya J	Hunt R	Coetzee M	Bass C	Koekemoer L: Characterization of the Anopheles funestus group	including Anopheles funestus-like	from Northern Malawi. Transactions of the Royal Society of Tropical Medicine and Hygiene 2013	107:753-762.	NA	Wiebe2017
20144	Ghana	6.25	-1.6	Morphology	PCR (Koekemoer	2002)	House resting indoors	NA	NA	NA	NA	NA	NA	NA	2004	2004	NA	NA	NA	NA	Coetzee M	van Wyk P	Booman M	Koekemoer LL	Hunt RH: Insecticide resistance in malaria vector mosquitoes in a gold mining town in Ghana and implications for malaria control. Bulletin de la Societe de Pathologie Exotique 2006	99:400-403.	NA	Wiebe2017
20145	Ghana	6.25	-1.6	Morphology	PCR (Koekemoer	2002)	House resting indoors	NA	NA	NA	NA	NA	NA	NA	2004	2004	NA	NA	NA	NA	Coetzee M	van Wyk P	Booman M	Koekemoer LL	Hunt RH: Insecticide resistance in malaria vector mosquitoes in a gold mining town in Ghana and implications for malaria control. Bulletin de la Societe de Pathologie Exotique 2006	99:400-403.	NA	Wiebe2017
20146	Ghana	6.25	-1.6	Morphology	PCR (Koekemoer	2002)	House resting indoors	NA	NA	NA	NA	NA	NA	NA	2005	2005	NA	NA	NA	NA	Okoye PN	Brooke BD	Koekemoer LL	Hunt RH	Coetzee M: Characterisation of DDT	pyrethroid and carbamate resistance in Anopheles funestus from Obuasi	Ghana. Transactions of the Royal Society of Tropical Medicine and Hygiene 2008	102:591-598.	NA	Wiebe2017
20147	Uganda	0.4	32.03	Morphology	PCR (Koekemoer	2002)	House resting indoors	NA	NA	NA	NA	NA	NA	NA	2012	2012	NA	NA	NA	NA	Mulamba C	Irving H	Riveron JM	Mukwaya LG	Birungi J	Wondji CS: Contrasting Plasmodium infection rates and insecticide susceptibility profiles between the sympatric sibling species Anopheles parensis and Anopheles funestus s.s: a potential challenge for malaria vector control in Uganda. Parasit Vectors 2014	7:71.	NA	Wiebe2017
20148	Uganda	1.68	31.7	Morphology	PCR (Koekemoer	2002)	House resting indoors	NA	NA	NA	NA	NA	NA	NA	2012	2012	NA	NA	NA	NA	Mulamba C	Irving H	Riveron JM	Mukwaya LG	Birungi J	Wondji CS: Contrasting Plasmodium infection rates and insecticide susceptibility profiles between the sympatric sibling species Anopheles parensis and Anopheles funestus s.s: a potential challenge for malaria vector control in Uganda. Parasit Vectors 2014	7:71.	NA	Wiebe2017
20149	Uganda	0.88	30.26	Morphology	PCR (Koekemoer	2002)	House resting indoors	NA	NA	NA	NA	NA	NA	NA	2012	2012	NA	NA	NA	NA	Mulamba C	Irving H	Riveron JM	Mukwaya LG	Birungi J	Wondji CS: Contrasting Plasmodium infection rates and insecticide susceptibility profiles between the sympatric sibling species Anopheles parensis and Anopheles funestus s.s: a potential challenge for malaria vector control in Uganda. Parasit Vectors 2014	7:71.	NA	Wiebe2017
20150	United Republic of Tanzania	-8.15443	36.39301	Morphology	PCR (Koekemoer	2002)	Indoor light trap	NA	NA	NA	NA	NA	NA	NA	2014	2014	NA	NA	NA	NA	Lwetoijera DW	Harris C	Kiware SS	Dongus S	Devine GJ	McCall PJ	Majambere S: Increasing role of Anopheles funestus and Anopheles arabiensis in malaria transmission in the Kilombero Valley	Tanzania. Malaria Journal 2014	13.	NA	Wiebe2017
20158	Zimbabwe	-18.386	32.9991	Morphology	PCR (Koekemoer	2002)	House resting indoors	NA	NA	NA	NA	NA	NA	NA	2013	2013	NA	NA	NA	NA	Choi KS	Christian R	Nardini L	Wood OR	Agubuzo E	Muleba M	Munyati S	Makuwaza A	Koekemoer LL	Brooke BD	et al: Insecticide resistance and role in malaria transmission of Anopheles funestus populations from Zambia and Zimbabwe. Parasites & Vectors 2014	7.	NA	Wiebe2017
20159	Zimbabwe	-18.386	32.9991	Morphology	PCR (Koekemoer	2002)	House resting indoors	NA	NA	NA	NA	NA	NA	NA	2014	2014	NA	NA	NA	NA	Choi KS	Christian R	Nardini L	Wood OR	Agubuzo E	Muleba M	Munyati S	Makuwaza A	Koekemoer LL	Brooke BD	et al: Insecticide resistance and role in malaria transmission of Anopheles funestus populations from Zambia and Zimbabwe. Parasites & Vectors 2014	7.	NA	Wiebe2017
20160	Zambia	-9.31858	28.751167	Morphology	PCR (Koekemoer	2002)	House resting indoors	NA	NA	NA	NA	NA	NA	NA	2013	2013	NA	NA	NA	NA	Choi KS	Christian R	Nardini L	Wood OR	Agubuzo E	Muleba M	Munyati S	Makuwaza A	Koekemoer LL	Brooke BD	et al: Insecticide resistance and role in malaria transmission of Anopheles funestus populations from Zambia and Zimbabwe. Parasites & Vectors 2014	7.	NA	Wiebe2017
20161	Zambia	-9.31858	28.751167	Morphology	PCR (Koekemoer	2002)	House resting indoors	NA	NA	NA	NA	NA	NA	NA	2014	2014	NA	NA	NA	NA	Choi KS	Christian R	Nardini L	Wood OR	Agubuzo E	Muleba M	Munyati S	Makuwaza A	Koekemoer LL	Brooke BD	et al: Insecticide resistance and role in malaria transmission of Anopheles funestus populations from Zambia and Zimbabwe. Parasites & Vectors 2014	7.	NA	Wiebe2017
20162	Zambia	-14.1833	31.866667	Morphology	PCR (Koekemoer	2002)	House resting indoors	NA	NA	NA	NA	NA	NA	NA	2010	2010	NA	NA	NA	NA	Riveron JM	Ibrahim SS	Chanda E	Mzilahowa T	Cuamba N	Irving H	Barnes KG	Ndula M	Wondji CS: The highly polymorphic CYP6M7 cytochrome P450 gene partners with the directionally selected CYP6P9a and CYP6P9b genes to expand the pyrethroid resistance front in the malaria vector Anopheles funestus in Africa. Bmc Genomics 2014	15.	NA	Wiebe2017
20163	Mali	13.88405	-11.67124	PCR (Koekemoer	2002)	NA	House resting indoors	NA	NA	NA	NA	NA	NA	NA	2006	2006	NA	NA	NA	NA	Wragge S-E	Toure D	Coetzee M	Gilbert A	Christian R	Segoea G	Hunt R: Malaria control at a gold mine in Sadiola District	Mali	and impact on transmission over 10 years. Transactions of the Royal Society of Tropical Medicine and Hygiene 2015	109:755-762.	NA	Wiebe2017
20164	Mali	13.88405	-11.67124	PCR (Koekemoer	2002)	NA	House resting indoors	NA	NA	NA	NA	NA	NA	NA	2011	2011	NA	NA	NA	NA	Wragge S-E	Toure D	Coetzee M	Gilbert A	Christian R	Segoea G	Hunt R: Malaria control at a gold mine in Sadiola District	Mali	and impact on transmission over 10 years. Transactions of the Royal Society of Tropical Medicine and Hygiene 2015	109:755-762.	NA	Wiebe2017
20165	Mozambique	-13.7595	38.412783	Morphology	PCR (Koekemoer	2002)	Larval collection	NA	NA	NA	NA	NA	NA	NA	2012	2012	NA	NA	NA	NA	Abilio AP	Marrune P	de Deus N	Mbofana F	Muianga P	Kampango A: Bio-efficacy of new long-lasting insecticide-treated bed nets against Anopheles funestus and Anopheles gambiae from central and northern Mozambique. Malaria Journal 2015	14.	NA	Wiebe2017
20166	Mozambique	-13.9523	38.388567	Morphology	PCR (Koekemoer	2002)	Larval collection	NA	NA	NA	NA	NA	NA	NA	2012	2012	NA	NA	NA	NA	Abilio AP	Marrune P	de Deus N	Mbofana F	Muianga P	Kampango A: Bio-efficacy of new long-lasting insecticide-treated bed nets against Anopheles funestus and Anopheles gambiae from central and northern Mozambique. Malaria Journal 2015	14.	NA	Wiebe2017
20167	Mozambique	-13.1963	38.30575	Morphology	PCR (Koekemoer	2002)	Larval collection	NA	NA	NA	NA	NA	NA	NA	2012	2012	NA	NA	NA	NA	Abilio AP	Marrune P	de Deus N	Mbofana F	Muianga P	Kampango A: Bio-efficacy of new long-lasting insecticide-treated bed nets against Anopheles funestus and Anopheles gambiae from central and northern Mozambique. Malaria Journal 2015	14.	NA	Wiebe2017
20168	Mozambique	-13.331	38.2614	Morphology	PCR (Koekemoer	2002)	Larval collection	NA	NA	NA	NA	NA	NA	NA	2012	2012	NA	NA	NA	NA	Abilio AP	Marrune P	de Deus N	Mbofana F	Muianga P	Kampango A: Bio-efficacy of new long-lasting insecticide-treated bed nets against Anopheles funestus and Anopheles gambiae from central and northern Mozambique. Malaria Journal 2015	14.	NA	Wiebe2017
20169	Mozambique	-25.3683	32.83528	Morphology	PCR (Koekemoer	2002)	House resting indoors	NA	NA	NA	NA	NA	NA	NA	2014	2014	NA	NA	NA	NA	Glunt KD	Abilio AP	Bassat Q	Bulo H	Gilbert AE	Huijben S	Manaca MN	Macete E	Alonso P	Paaijmans KP: Long-lasting insecticidal nets no longer effectively kill the highly resistant Anopheles funestus of southern Mozambique. Malaria Journal 2015	14.	NA	Wiebe2017
20171	United Republic of Tanzania	-5.249	38.832	Morphology	PCR	NA	NA	NA	NA	NA	NA	NA	NA	2003	2003	NA	NA	NA	NA	Kweka EJ	Mahande AM	Nkya WMM	Assenga C	Lyatuu EE	Nyale E	Mosha FW	Mwakalinga SB	Temu EA: Vector species composition and malaria infectivity rates in Mkuzi	Muheza District	north-eastern Tanzania. Tanzania Journal of Health Research 2008	10:46-49.	NA	Wiebe2017
20172	CÃ´te d'Ivoire	8.617	-3.934	Morphology	PCR	NA	NA	NA	NA	NA	NA	NA	NA	2000	2001	NA	NA	NA	NA	Adja AM	N'Goran KE	Kengne P	Koudou GB	Toure M	Koffi AA	Tia E	Fontenille D	Chandre F: [Vectorial transmission of malaria in shrubby Savannah area at Ganse	Ivory Coast]. Med Trop (Mars) 2006	66.	NA	Wiebe2017
20173	Burkina Faso	11.299	-3.9	Morphology	PCR	NA	NA	NA	NA	NA	NA	NA	NA	1999	1999	NA	NA	NA	NA	Dabire KR	Diabate A	Pare-Toe L	Rouamba J	Ouari A	Fontenille D	Baldet T: Year to year and seasonal variations in vector bionomics and malaria transmission in a humid savannah village in west Burkina Faso. Journal of Vector Ecology 2008	33:70-75.	NA	Wiebe2017
20174	Burkina Faso	11.299	-3.9	Morphology	PCR	NA	NA	NA	NA	NA	NA	NA	NA	2000	2000	NA	NA	NA	NA	Dabire KR	Diabate A	Pare-Toe L	Rouamba J	Ouari A	Fontenille D	Baldet T: Year to year and seasonal variations in vector bionomics and malaria transmission in a humid savannah village in west Burkina Faso. Journal of Vector Ecology 2008	33:70-75.	NA	Wiebe2017
20175	Burkina Faso	11.299	-3.9	Morphology	PCR	NA	NA	NA	NA	NA	NA	NA	NA	2001	2001	NA	NA	NA	NA	Dabire KR	Diabate A	Pare-Toe L	Rouamba J	Ouari A	Fontenille D	Baldet T: Year to year and seasonal variations in vector bionomics and malaria transmission in a humid savannah village in west Burkina Faso. Journal of Vector Ecology 2008	33:70-75.	NA	Wiebe2017
20176	Mali	12.801	-7.984	Morphology	PCR	NA	NA	NA	NA	NA	NA	NA	NA	1994	1994	NA	NA	NA	NA	Sangare D	Traore S	Dao A	Bouare M	Dolo G	Bagayogo M	Sogoba N	Niare O	Kayentao K	Diallo M	et al: Plasmodium falciparum transmission by the Anopheles gambiae complex and An. funestus in Doneguebougou. Second African conference on Malaria Multilateral Initiative on Malaria (MIM) 1999.	NA	Wiebe2017
20177	Mali	12.801	-7.984	Morphology	PCR	NA	NA	NA	NA	NA	NA	NA	NA	1995	1995	NA	NA	NA	NA	Sangare D	Traore S	Dao A	Bouare M	Dolo G	Bagayogo M	Sogoba N	Niare O	Kayentao K	Diallo M	et al: Plasmodium falciparum transmission by the Anopheles gambiae complex and An. funestus in Doneguebougou. Second African conference on Malaria Multilateral Initiative on Malaria (MIM) 1999.	NA	Wiebe2017
20178	Mali	12.801	-7.984	Morphology	PCR	NA	NA	NA	NA	NA	NA	NA	NA	1996	1996	NA	NA	NA	NA	Sangare D	Traore S	Dao A	Bouare M	Dolo G	Bagayogo M	Sogoba N	Niare O	Kayentao K	Diallo M	et al: Plasmodium falciparum transmission by the Anopheles gambiae complex and An. funestus in Doneguebougou. Second African conference on Malaria Multilateral Initiative on Malaria (MIM) 1999.	NA	Wiebe2017
20179	Cameroon	4.51	12.035	Morphology	PCR	NA	NA	NA	NA	NA	NA	NA	NA	1999	2000	NA	NA	NA	NA	Cohuet A	Simard F	Wondji CS	Antonio-Nkondjio C	Awono-Ambene P	Fontenille D: High malaria transmission intensity due to Anopheles funestus (Diptera: Culicidae) in a village of savannah-forest transition area in Cameroon. J Med Entomol 2004	41:901-905.	NA	Wiebe2017
20180	Nigeria	7.38	3.895	Morphology	PCR	NA	NA	NA	NA	NA	NA	NA	NA	2002	2003	NA	NA	NA	NA	Awolola TS	Oyewole IO	Koekemoer LL	Coetzee M: Identification of three members of the Anopheles funestus (Diptera : Culicidae) group and their role in malaria transmission in two ecological zones in Nigeria. Transactions of the Royal Society of Tropical Medicine and Hygiene 2005	99:525-531.	NA	Wiebe2017
20181	Nigeria	8.491	4.544	Morphology	PCR	NA	NA	NA	NA	NA	NA	NA	NA	2002	2003	NA	NA	NA	NA	Awolola TS	Oyewole IO	Koekemoer LL	Coetzee M: Identification of three members of the Anopheles funestus (Diptera : Culicidae) group and their role in malaria transmission in two ecological zones in Nigeria. Transactions of the Royal Society of Tropical Medicine and Hygiene 2005	99:525-531.	NA	Wiebe2017
20182	Angola	-8.849	13.563	Morphology	PCR	NA	NA	NA	NA	NA	NA	NA	NA	2001	2001	NA	NA	NA	NA	Cuamba N	Choi KS	Townson H: Malaria vectors in Angola: distribution of species and molecular forms of the Anopheles gambiae complex	their pyrethroid insecticide knockdown resistance (kdr) status and Plasmodium falciparum sporozoite rates. Malar J 2006	5:2.	NA	Wiebe2017
20183	Kenya	0.167	34.7483	Morphology	PCR	NA	NA	NA	NA	NA	NA	NA	NA	2003	2004	NA	NA	NA	NA	Ndenga B	Githeko A	Omukunda E	Munyekenye G	Atieli H	Wamai P	Mbogo C	Minakawa N	Zhou G	Yan G: Population Dynamics of Malaria Vectors in Western Kenya Highlands. Journal of Medical Entomology 2006	43:200-206.	NA	Wiebe2017
20184	Kenya	-0.1	34.5167	Morphology	PCR	NA	NA	NA	NA	NA	NA	NA	NA	2003	2004	NA	NA	NA	NA	Ndenga B	Githeko A	Omukunda E	Munyekenye G	Atieli H	Wamai P	Mbogo C	Minakawa N	Zhou G	Yan G: Population Dynamics of Malaria Vectors in Western Kenya Highlands. Journal of Medical Entomology 2006	43:200-206.	NA	Wiebe2017
20185	South Africa	-27.333	32.217	Morphology	PCR	NA	NA	NA	NA	NA	NA	NA	NA	2005	2005	NA	NA	NA	NA	Mouatcho JC	Hargreaves K	Koekemoer LL	Brooke BD	Oliver SV	Hunt RH	Coetzee M: Indoor collections of the Anopheles funestus group (Diptera : Culicidae) in sprayed houses in northern KwaZulu-Natal	South Africa. Malaria Journal 2007	6.	NA	Wiebe2017
20186	Cameroon	3.816	11.483	Morphology	PCR	NA	NA	NA	NA	NA	NA	NA	NA	2002	2002	NA	NA	NA	NA	Annan Z	Durand P	Ayala FJ	Arnathau C	Awono-Ambene P	Simard F	Razakandrainibe FG	Koella JC	Fontenille D	Renaud F: Population genetic structure of Plasmodium falciparum in the two main African vectors	Anopheles gambiale and Anopheles funestus. Proceedings of the National Academy of Sciences of the United States of America 2007	104:7987-7992.	NA	Wiebe2017
20187	Cameroon	3.816	11.483	Morphology	PCR	NA	NA	NA	NA	NA	NA	NA	NA	2004	2004	NA	NA	NA	NA	Annan Z	Durand P	Ayala FJ	Arnathau C	Awono-Ambene P	Simard F	Razakandrainibe FG	Koella JC	Fontenille D	Renaud F: Population genetic structure of Plasmodium falciparum in the two main African vectors	Anopheles gambiale and Anopheles funestus. Proceedings of the National Academy of Sciences of the United States of America 2007	104:7987-7992.	NA	Wiebe2017
20188	Cameroon	6.466	12.623	Morphology	PCR	NA	NA	NA	NA	NA	NA	NA	NA	2003	2003	NA	NA	NA	NA	Annan Z	Durand P	Ayala FJ	Arnathau C	Awono-Ambene P	Simard F	Razakandrainibe FG	Koella JC	Fontenille D	Renaud F: Population genetic structure of Plasmodium falciparum in the two main African vectors	Anopheles gambiale and Anopheles funestus. Proceedings of the National Academy of Sciences of the United States of America 2007	104:7987-7992.	NA	Wiebe2017
20189	Cameroon	3.816	11.483	Morphology	PCR	NA	NA	NA	NA	NA	NA	NA	NA	2003	2003	NA	NA	NA	NA	Annan Z	Durand P	Ayala FJ	Arnathau C	Awono-Ambene P	Simard F	Razakandrainibe FG	Koella JC	Fontenille D	Renaud F: Population genetic structure of Plasmodium falciparum in the two main African vectors	Anopheles gambiale and Anopheles funestus. Proceedings of the National Academy of Sciences of the United States of America 2007	104:7987-7992.	NA	Wiebe2017
20190	Kenya	-0.1	34.6717	Morphology	PCR	NA	NA	NA	NA	NA	NA	NA	NA	2002	2002	NA	NA	NA	NA	Annan Z	Durand P	Ayala FJ	Arnathau C	Awono-Ambene P	Simard F	Razakandrainibe FG	Koella JC	Fontenille D	Renaud F: Population genetic structure of Plasmodium falciparum in the two main African vectors	Anopheles gambiale and Anopheles funestus. Proceedings of the National Academy of Sciences of the United States of America 2007	104:7987-7992.	NA	Wiebe2017
20191	Kenya	-0.1	34.6717	Morphology	PCR	NA	NA	NA	NA	NA	NA	NA	NA	2003	2003	NA	NA	NA	NA	Annan Z	Durand P	Ayala FJ	Arnathau C	Awono-Ambene P	Simard F	Razakandrainibe FG	Koella JC	Fontenille D	Renaud F: Population genetic structure of Plasmodium falciparum in the two main African vectors	Anopheles gambiale and Anopheles funestus. Proceedings of the National Academy of Sciences of the United States of America 2007	104:7987-7992.	NA	Wiebe2017
20192	United Republic of Tanzania	-6.5123	38.9225	Morphology	PCR	NA	NA	NA	NA	NA	NA	NA	NA	2002	2002	NA	NA	NA	NA	Temu EA	Minjas JN	Tuno N	Kawada H	Takagi M: Identification of four members of the Anopheles funestus (Diptera : Culicidae) group and their role in Plasmodium falciparum transmission in Bagamoyo coastal Tanzania. Acta Tropica 2007	102:119-125.	NA	Wiebe2017
20193	United Republic of Tanzania	-6.5123	38.9225	Morphology	PCR	NA	NA	NA	NA	NA	NA	NA	NA	2004	2004	NA	NA	NA	NA	Temu EA	Minjas JN	Tuno N	Kawada H	Takagi M: Identification of four members of the Anopheles funestus (Diptera : Culicidae) group and their role in Plasmodium falciparum transmission in Bagamoyo coastal Tanzania. Acta Tropica 2007	102:119-125.	NA	Wiebe2017
20194	South Africa	-27.047	32.298	Morphology	PCR	NA	NA	NA	NA	NA	NA	NA	NA	1999	1999	NA	NA	NA	NA	Hargreaves K	Koekemoer LL	Brooke BD	Hunt RH	Mthembu J	Coetzee M: Anopheles funestus resistant to pyrethroid insecticides in South Africa. Medical and Veterinary Entomology 2000	14:181-189.	NA	Wiebe2017
20195	South Africa	-27.016	32.088	Morphology	PCR	NA	NA	NA	NA	NA	NA	NA	NA	1999	1999	NA	NA	NA	NA	Hargreaves K	Koekemoer LL	Brooke BD	Hunt RH	Mthembu J	Coetzee M: Anopheles funestus resistant to pyrethroid insecticides in South Africa. Medical and Veterinary Entomology 2000	14:181-189.	NA	Wiebe2017
20196	South Africa	-26.878	32.245	Morphology	PCR	NA	NA	NA	NA	NA	NA	NA	NA	1999	1999	NA	NA	NA	NA	Hargreaves K	Koekemoer LL	Brooke BD	Hunt RH	Mthembu J	Coetzee M: Anopheles funestus resistant to pyrethroid insecticides in South Africa. Medical and Veterinary Entomology 2000	14:181-189.	NA	Wiebe2017
20197	South Africa	-26.917	32.252	Morphology	PCR	NA	NA	NA	NA	NA	NA	NA	NA	1999	1999	NA	NA	NA	NA	Hargreaves K	Koekemoer LL	Brooke BD	Hunt RH	Mthembu J	Coetzee M: Anopheles funestus resistant to pyrethroid insecticides in South Africa. Medical and Veterinary Entomology 2000	14:181-189.	NA	Wiebe2017
20198	Uganda	-0.85	29.999	Morphology	PCR	NA	NA	NA	NA	NA	NA	NA	NA	2002	2002	NA	NA	NA	NA	Kristan M	Abeku TA	Beard J	Okia M	Rapuoda B	Sang J	Cox J: Variations in entomological indices in relation to weather patterns and malaria incidence in East African highlands: implications for epidemic prevention and control. Malaria Journal 2008	7.	NA	Wiebe2017
20199	Kenya	-0.8667	34.7167	Morphology	PCR	NA	NA	NA	NA	NA	NA	NA	NA	2002	2002	NA	NA	NA	NA	Kristan M	Abeku TA	Beard J	Okia M	Rapuoda B	Sang J	Cox J: Variations in entomological indices in relation to weather patterns and malaria incidence in East African highlands: implications for epidemic prevention and control. Malaria Journal 2008	7.	NA	Wiebe2017
20200	Kenya	0.2167	35.2333	Morphology	PCR	NA	NA	NA	NA	NA	NA	NA	NA	2002	2002	NA	NA	NA	NA	Kristan M	Abeku TA	Beard J	Okia M	Rapuoda B	Sang J	Cox J: Variations in entomological indices in relation to weather patterns and malaria incidence in East African highlands: implications for epidemic prevention and control. Malaria Journal 2008	7.	NA	Wiebe2017
20201	Uganda	-0.85	29.999	Morphology	PCR	NA	NA	NA	NA	NA	NA	NA	NA	2003	2003	NA	NA	NA	NA	Kristan M	Abeku TA	Beard J	Okia M	Rapuoda B	Sang J	Cox J: Variations in entomological indices in relation to weather patterns and malaria incidence in East African highlands: implications for epidemic prevention and control. Malaria Journal 2008	7.	NA	Wiebe2017
20202	Kenya	-0.8667	34.7167	Morphology	PCR	NA	NA	NA	NA	NA	NA	NA	NA	2003	2003	NA	NA	NA	NA	Kristan M	Abeku TA	Beard J	Okia M	Rapuoda B	Sang J	Cox J: Variations in entomological indices in relation to weather patterns and malaria incidence in East African highlands: implications for epidemic prevention and control. Malaria Journal 2008	7.	NA	Wiebe2017
20203	Kenya	0.2167	35.2333	Morphology	PCR	NA	NA	NA	NA	NA	NA	NA	NA	2003	2003	NA	NA	NA	NA	Kristan M	Abeku TA	Beard J	Okia M	Rapuoda B	Sang J	Cox J: Variations in entomological indices in relation to weather patterns and malaria incidence in East African highlands: implications for epidemic prevention and control. Malaria Journal 2008	7.	NA	Wiebe2017
20204	Uganda	-0.85	29.999	Morphology	PCR	NA	NA	NA	NA	NA	NA	NA	NA	2004	2004	NA	NA	NA	NA	Kristan M	Abeku TA	Beard J	Okia M	Rapuoda B	Sang J	Cox J: Variations in entomological indices in relation to weather patterns and malaria incidence in East African highlands: implications for epidemic prevention and control. Malaria Journal 2008	7.	NA	Wiebe2017
20205	Kenya	-0.8667	34.7167	Morphology	PCR	NA	NA	NA	NA	NA	NA	NA	NA	2004	2004	NA	NA	NA	NA	Kristan M	Abeku TA	Beard J	Okia M	Rapuoda B	Sang J	Cox J: Variations in entomological indices in relation to weather patterns and malaria incidence in East African highlands: implications for epidemic prevention and control. Malaria Journal 2008	7.	NA	Wiebe2017
20206	Kenya	0.2167	35.2333	Morphology	PCR	NA	NA	NA	NA	NA	NA	NA	NA	2004	2004	NA	NA	NA	NA	Kristan M	Abeku TA	Beard J	Okia M	Rapuoda B	Sang J	Cox J: Variations in entomological indices in relation to weather patterns and malaria incidence in East African highlands: implications for epidemic prevention and control. Malaria Journal 2008	7.	NA	Wiebe2017
20207	Uganda	-0.85	29.999	Morphology	PCR	NA	NA	NA	NA	NA	NA	NA	NA	2005	2005	NA	NA	NA	NA	Kristan M	Abeku TA	Beard J	Okia M	Rapuoda B	Sang J	Cox J: Variations in entomological indices in relation to weather patterns and malaria incidence in East African highlands: implications for epidemic prevention and control. Malaria Journal 2008	7.	NA	Wiebe2017
20208	Kenya	-0.8667	34.7167	Morphology	PCR	NA	NA	NA	NA	NA	NA	NA	NA	2005	2005	NA	NA	NA	NA	Kristan M	Abeku TA	Beard J	Okia M	Rapuoda B	Sang J	Cox J: Variations in entomological indices in relation to weather patterns and malaria incidence in East African highlands: implications for epidemic prevention and control. Malaria Journal 2008	7.	NA	Wiebe2017
20209	Kenya	0.2167	35.2333	Morphology	PCR	NA	NA	NA	NA	NA	NA	NA	NA	2005	2005	NA	NA	NA	NA	Kristan M	Abeku TA	Beard J	Okia M	Rapuoda B	Sang J	Cox J: Variations in entomological indices in relation to weather patterns and malaria incidence in East African highlands: implications for epidemic prevention and control. Malaria Journal 2008	7.	NA	Wiebe2017
20210	Uganda	-0.85	29.999	Morphology	PCR	NA	NA	NA	NA	NA	NA	NA	NA	2006	2006	NA	NA	NA	NA	Kristan M	Abeku TA	Beard J	Okia M	Rapuoda B	Sang J	Cox J: Variations in entomological indices in relation to weather patterns and malaria incidence in East African highlands: implications for epidemic prevention and control. Malaria Journal 2008	7.	NA	Wiebe2017
20211	Kenya	-0.8667	34.7167	Morphology	PCR	NA	NA	NA	NA	NA	NA	NA	NA	2006	2006	NA	NA	NA	NA	Kristan M	Abeku TA	Beard J	Okia M	Rapuoda B	Sang J	Cox J: Variations in entomological indices in relation to weather patterns and malaria incidence in East African highlands: implications for epidemic prevention and control. Malaria Journal 2008	7.	NA	Wiebe2017
20212	Kenya	0.2167	35.2333	Morphology	PCR	NA	NA	NA	NA	NA	NA	NA	NA	2006	2006	NA	NA	NA	NA	Kristan M	Abeku TA	Beard J	Okia M	Rapuoda B	Sang J	Cox J: Variations in entomological indices in relation to weather patterns and malaria incidence in East African highlands: implications for epidemic prevention and control. Malaria Journal 2008	7.	NA	Wiebe2017
20213	Chad	10.334	15.332	Morphology	PCR	Man biting	House resting indoors	NA	NA	NA	NA	NA	NA	2006	2007	NA	NA	NA	NA	Kerah-HinzoumbÃ© C	PÃ©ka M	Antonio-Nkondjio C	Donan-Gouni I	Awono-Ambene P	SamÃ¨-Ekobo A	Simard F: Malaria vectors and transmission dynamics in Goulmoun	a rural city in south-western Chad. Bmc Infectious Diseases 2009	9:1-11.	NA	Wiebe2017
20214	Kenya	-0.565	37.449	Morphology	PCR	NA	NA	NA	NA	NA	NA	NA	NA	2005	2005	NA	NA	NA	NA	Muturi EJ	Kamau L	Jacob BG	Muriu S	Mbogo CM	Shililu J	Githure J	Novak RJ: Spatial distribution	blood feeding pattern	and role of Anopheles funestus complex in malaria transmission in central Kenya. Parasitology Research 2009	105:1041-1046.	NA	Wiebe2017
20215	Kenya	-0.565	37.449	Morphology	PCR	NA	NA	NA	NA	NA	NA	NA	NA	2006	2006	NA	NA	NA	NA	Muturi EJ	Kamau L	Jacob BG	Muriu S	Mbogo CM	Shililu J	Githure J	Novak RJ: Spatial distribution	blood feeding pattern	and role of Anopheles funestus complex in malaria transmission in central Kenya. Parasitology Research 2009	105:1041-1046.	NA	Wiebe2017
20216	Kenya	-0.565	37.449	Morphology	PCR	NA	NA	NA	NA	NA	NA	NA	NA	2007	2007	NA	NA	NA	NA	Muturi EJ	Kamau L	Jacob BG	Muriu S	Mbogo CM	Shililu J	Githure J	Novak RJ: Spatial distribution	blood feeding pattern	and role of Anopheles funestus complex in malaria transmission in central Kenya. Parasitology Research 2009	105:1041-1046.	NA	Wiebe2017
20217	Ghana	6.9522	-1.5159	Morphology	PCR	NA	NA	NA	NA	NA	NA	NA	NA	2007	2007	NA	NA	NA	NA	Tuno N	Kjaerandsen J	Badu K	Kruppa T: Blood-Feeding Behavior of Anopheles gambiae and Anopheles melas in Ghana	Western Africa. Journal of Medical Entomology 2010	47:28-31.	NA	Wiebe2017
20218	Ghana	4.9592	-2.4025	Morphology	PCR	NA	NA	NA	NA	NA	NA	NA	NA	2007	2007	NA	NA	NA	NA	Tuno N	Kjaerandsen J	Badu K	Kruppa T: Blood-Feeding Behavior of Anopheles gambiae and Anopheles melas in Ghana	Western Africa. Journal of Medical Entomology 2010	47:28-31.	NA	Wiebe2017
20219	Cameroon	4.0992	9.3081	Morphology	PCR	NA	NA	NA	NA	NA	NA	NA	NA	2004	2005	NA	NA	NA	NA	Tanga MC	Ngundu WI	Tchouassi PD: Daily survival and human blood index of major malaria vectors associated with oil palm cultivation in Cameroon and their role in malaria transmission. Trop Med Int Health 2011	16:447-457.	NA	Wiebe2017
20220	Benin	6.4491	2.1601	Morphology	PCR	Man biting outdoors	Man biting indoors	NA	NA	NA	NA	NA	NA	2007	2007	NA	NA	NA	NA	Moiroux N	Gomez MB	Pennetier C	Elanga E	Djenontin A	Chandre F	Djegbe I	Guis H	Corbel V: Changes in Anopheles funestus Biting Behavior Following Universal Coverage of Long-Lasting Insecticidal Nets in Benin. Journal of Infectious Diseases 2012	206:1622-1629.	NA	Wiebe2017
20221	Benin	6.4491	2.1601	Morphology	PCR	Man biting outdoors	Man biting indoors	NA	NA	NA	NA	NA	NA	2008	2008	NA	NA	NA	NA	Moiroux N	Gomez MB	Pennetier C	Elanga E	Djenontin A	Chandre F	Djegbe I	Guis H	Corbel V: Changes in Anopheles funestus Biting Behavior Following Universal Coverage of Long-Lasting Insecticidal Nets in Benin. Journal of Infectious Diseases 2012	206:1622-1629.	NA	Wiebe2017
20222	Benin	6.4491	2.1601	Morphology	PCR	Man biting outdoors	Man biting indoors	NA	NA	NA	NA	NA	NA	2009	2009	NA	NA	NA	NA	Moiroux N	Gomez MB	Pennetier C	Elanga E	Djenontin A	Chandre F	Djegbe I	Guis H	Corbel V: Changes in Anopheles funestus Biting Behavior Following Universal Coverage of Long-Lasting Insecticidal Nets in Benin. Journal of Infectious Diseases 2012	206:1622-1629.	NA	Wiebe2017
20223	Benin	6.4491	2.1601	Morphology	PCR	Man biting outdoors	Man biting indoors	NA	NA	NA	NA	NA	NA	2011	2011	NA	NA	NA	NA	Moiroux N	Gomez MB	Pennetier C	Elanga E	Djenontin A	Chandre F	Djegbe I	Guis H	Corbel V: Changes in Anopheles funestus Biting Behavior Following Universal Coverage of Long-Lasting Insecticidal Nets in Benin. Journal of Infectious Diseases 2012	206:1622-1629.	NA	Wiebe2017
20224	Benin	6.4067	2.1755	Morphology	PCR	Man biting outdoors	Man biting indoors	NA	NA	NA	NA	NA	NA	2007	2007	NA	NA	NA	NA	Moiroux N	Gomez MB	Pennetier C	Elanga E	Djenontin A	Chandre F	Djegbe I	Guis H	Corbel V: Changes in Anopheles funestus Biting Behavior Following Universal Coverage of Long-Lasting Insecticidal Nets in Benin. Journal of Infectious Diseases 2012	206:1622-1629.	NA	Wiebe2017
20225	Benin	6.4067	2.1755	Morphology	PCR	Man biting outdoors	Man biting indoors	NA	NA	NA	NA	NA	NA	2008	2008	NA	NA	NA	NA	Moiroux N	Gomez MB	Pennetier C	Elanga E	Djenontin A	Chandre F	Djegbe I	Guis H	Corbel V: Changes in Anopheles funestus Biting Behavior Following Universal Coverage of Long-Lasting Insecticidal Nets in Benin. Journal of Infectious Diseases 2012	206:1622-1629.	NA	Wiebe2017
20226	Benin	6.4067	2.1755	Morphology	PCR	Man biting outdoors	Man biting indoors	NA	NA	NA	NA	NA	NA	2009	2009	NA	NA	NA	NA	Moiroux N	Gomez MB	Pennetier C	Elanga E	Djenontin A	Chandre F	Djegbe I	Guis H	Corbel V: Changes in Anopheles funestus Biting Behavior Following Universal Coverage of Long-Lasting Insecticidal Nets in Benin. Journal of Infectious Diseases 2012	206:1622-1629.	NA	Wiebe2017
20227	Benin	6.4067	2.1755	Morphology	PCR	Man biting outdoors	Man biting indoors	NA	NA	NA	NA	NA	NA	2011	2011	NA	NA	NA	NA	Moiroux N	Gomez MB	Pennetier C	Elanga E	Djenontin A	Chandre F	Djegbe I	Guis H	Corbel V: Changes in Anopheles funestus Biting Behavior Following Universal Coverage of Long-Lasting Insecticidal Nets in Benin. Journal of Infectious Diseases 2012	206:1622-1629.	NA	Wiebe2017
20228	Zambia	-15.174	30.192	Morphology	PCR	NA	NA	NA	NA	NA	NA	NA	NA	2009	2010	NA	NA	NA	NA	Seyoum A	Sikaala CH	Chanda J	Chinula D	Ntamatungiro AJ	Hawela M	Miller JM	Russell TL	Briet OJT	Killeen GF: Human exposure to anopheline mosquitoes occurs primarily indoors	even for users of insecticide-treated nets in Luangwa Valley	South-east Zambia. Parasites & Vectors 2012	5.	NA	Wiebe2017
20229	CÃ´te d'Ivoire	6.9311	-8.211	Morphology	PCR	NA	NA	NA	NA	NA	NA	NA	NA	2001	2002	NA	NA	NA	NA	Adja AM	Nâgoran EK	Koudou BG	Dia I	Kengne P	Fontenille D	Chandre F: Contribution of Anopheles funestus	An. gambiae and An. nili (Diptera: Culicidae) to the perennial malaria transmission in the southern and western forest areas of CÃ´te dâIvoire. Annals of Tropical Medicine & Parasitology 2011	105:13-24.	NA	Wiebe2017
20230	CÃ´te d'Ivoire	5.7733	-6.6185	Morphology	PCR	NA	NA	NA	NA	NA	NA	NA	NA	2002	2002	NA	NA	NA	NA	Adja AM	Nâgoran EK	Koudou BG	Dia I	Kengne P	Fontenille D	Chandre F: Contribution of Anopheles funestus	An. gambiae and An. nili (Diptera: Culicidae) to the perennial malaria transmission in the southern and western forest areas of CÃ´te dâIvoire. Annals of Tropical Medicine & Parasitology 2011	105:13-24.	NA	Wiebe2017
20231	CÃ´te d'Ivoire	6.866	-5.4	Morphology	PCR	NA	NA	NA	NA	NA	NA	NA	NA	2002	2002	NA	NA	NA	NA	Koudou BG	Doumbia M	Janmohamed N	Tschannen AB	Tanner M	Hemingway J	Utzinger J: Effects of seasonality and irrigation on malaria transmission in two villages in Cote d'Ivoire. Annals of Tropical Medicine and Parasitology 2010	104:109-121.	NA	Wiebe2017
20232	CÃ´te d'Ivoire	6.497	-4.622	Morphology	PCR	NA	NA	NA	NA	NA	NA	NA	NA	2002	2002	NA	NA	NA	NA	Koudou BG	Doumbia M	Janmohamed N	Tschannen AB	Tanner M	Hemingway J	Utzinger J: Effects of seasonality and irrigation on malaria transmission in two villages in Cote d'Ivoire. Annals of Tropical Medicine and Parasitology 2010	104:109-121.	NA	Wiebe2017
20233	CÃ´te d'Ivoire	6.866	-5.4	Morphology	PCR	NA	NA	NA	NA	NA	NA	NA	NA	2003	2003	NA	NA	NA	NA	Koudou BG	Doumbia M	Janmohamed N	Tschannen AB	Tanner M	Hemingway J	Utzinger J: Effects of seasonality and irrigation on malaria transmission in two villages in Cote d'Ivoire. Annals of Tropical Medicine and Parasitology 2010	104:109-121.	NA	Wiebe2017
20234	CÃ´te d'Ivoire	6.497	-4.622	Morphology	PCR	NA	NA	NA	NA	NA	NA	NA	NA	2003	2003	NA	NA	NA	NA	Koudou BG	Doumbia M	Janmohamed N	Tschannen AB	Tanner M	Hemingway J	Utzinger J: Effects of seasonality and irrigation on malaria transmission in two villages in Cote d'Ivoire. Annals of Tropical Medicine and Parasitology 2010	104:109-121.	NA	Wiebe2017
20235	CÃ´te d'Ivoire	6.866	-5.4	Morphology	PCR	NA	NA	NA	NA	NA	NA	NA	NA	2005	2005	NA	NA	NA	NA	Koudou BG	Doumbia M	Janmohamed N	Tschannen AB	Tanner M	Hemingway J	Utzinger J: Effects of seasonality and irrigation on malaria transmission in two villages in Cote d'Ivoire. Annals of Tropical Medicine and Parasitology 2010	104:109-121.	NA	Wiebe2017
20236	CÃ´te d'Ivoire	6.497	-4.622	Morphology	PCR	NA	NA	NA	NA	NA	NA	NA	NA	2005	2005	NA	NA	NA	NA	Koudou BG	Doumbia M	Janmohamed N	Tschannen AB	Tanner M	Hemingway J	Utzinger J: Effects of seasonality and irrigation on malaria transmission in two villages in Cote d'Ivoire. Annals of Tropical Medicine and Parasitology 2010	104:109-121.	NA	Wiebe2017
20237	Cameroon	4.1047	9.2484	Morphology	PCR	Man biting outdoors	Man biting indoors	NA	NA	NA	NA	NA	NA	2002	2003	NA	NA	NA	NA	Tanga MC	Ngundu WI: Ecological transition from natural forest to tea plantations: effect on the dynamics of malaria vectors in the highlands of Cameroon. Transactions of the Royal Society of Tropical Medicine and Hygiene 2010	104:659-668.	NA	Wiebe2017
20238	Cameroon	4.452	11.898	Morphology	PCR	NA	NA	NA	NA	NA	NA	NA	NA	1997	1998	NA	NA	NA	NA	Antonio-Nkondjio C	Demanou M	Etang J	Bouchite B: Impact of cyfluthrin (Solfac EW050) impregnated bed nets on malaria transmission in the city of Mbandjock : lessons for the nationwide distribution of long-lasting insecticidal nets (LLINs) in Cameroon. Parasites & Vectors 2013	6:1-10.	NA	Wiebe2017
20239	Cameroon	4.51	12.034	Morphology	PCR	NA	NA	NA	NA	NA	NA	NA	NA	1997	1998	NA	NA	NA	NA	Antonio-Nkondjio C	Demanou M	Etang J	Bouchite B: Impact of cyfluthrin (Solfac EW050) impregnated bed nets on malaria transmission in the city of Mbandjock : lessons for the nationwide distribution of long-lasting insecticidal nets (LLINs) in Cameroon. Parasites & Vectors 2013	6:1-10.	NA	Wiebe2017
20240	Nigeria	6.6219	3.326	Morphology	PCR	NA	NA	NA	NA	NA	NA	NA	NA	NA	NA	NA	NA	NA	2007	Okwa OO	Rasheed A	Adeyemi A	Omoyeni M	Oni L	Fayemi A	Ogunwomoju A: Anopheles species abundances	composition and vectoral competence in six areas of Lagos: Nigeria. Journal of Cell and Animal Biology 2007	1:19-23.	NA	Wiebe2017
20241	Nigeria	6.6106	3.2954	Morphology	PCR	NA	NA	NA	NA	NA	NA	NA	NA	NA	NA	NA	NA	NA	2007	Okwa OO	Rasheed A	Adeyemi A	Omoyeni M	Oni L	Fayemi A	Ogunwomoju A: Anopheles species abundances	composition and vectoral competence in six areas of Lagos: Nigeria. Journal of Cell and Animal Biology 2007	1:19-23.	NA	Wiebe2017
20242	Nigeria	6.445	3.3347	Morphology	PCR	NA	NA	NA	NA	NA	NA	NA	NA	NA	NA	NA	NA	NA	2007	Okwa OO	Rasheed A	Adeyemi A	Omoyeni M	Oni L	Fayemi A	Ogunwomoju A: Anopheles species abundances	composition and vectoral competence in six areas of Lagos: Nigeria. Journal of Cell and Animal Biology 2007	1:19-23.	NA	Wiebe2017
20243	Nigeria	6.45	3.2662	Morphology	PCR	Man biting	NA	NA	NA	NA	NA	NA	NA	NA	NA	NA	NA	NA	2007	Okwa OO	Rasheed A	Adeyemi A	Omoyeni M	Oni L	Fayemi A	Ogunwomoju A: Anopheles species abundances	composition and vectoral competence in six areas of Lagos: Nigeria. Journal of Cell and Animal Biology 2007	1:19-23.	NA	Wiebe2017
20244	Nigeria	6.5332	3.3507	Morphology	PCR	NA	NA	NA	NA	NA	NA	NA	NA	NA	NA	NA	NA	NA	2007	Okwa OO	Rasheed A	Adeyemi A	Omoyeni M	Oni L	Fayemi A	Ogunwomoju A: Anopheles species abundances	composition and vectoral competence in six areas of Lagos: Nigeria. Journal of Cell and Animal Biology 2007	1:19-23.	NA	Wiebe2017
20245	Nigeria	6.4666	3.1835	Morphology	PCR	NA	NA	NA	NA	NA	NA	NA	NA	NA	NA	NA	NA	NA	2007	Okwa OO	Rasheed A	Adeyemi A	Omoyeni M	Oni L	Fayemi A	Ogunwomoju A: Anopheles species abundances	composition and vectoral competence in six areas of Lagos: Nigeria. Journal of Cell and Animal Biology 2007	1:19-23.	NA	Wiebe2017
20246	Zambia	-15.4182	28.3446	Morphology	PCR	NA	NA	NA	NA	NA	NA	NA	NA	2009	2010	NA	NA	NA	NA	Chanda E	Hemingway J	Kleinschmidt I	Rehman AM	Ramdeen V	Phiri FN	Coetzer S	Mthembu D	Shinondo CJ	Chizema-Kawesha E	et al: Insecticide Resistance and the Future of Malaria Control in Zambia. Plos One 2011	6.	NA	Wiebe2017
20247	Zambia	-14.9843	28.3778	Morphology	PCR	NA	NA	NA	NA	NA	NA	NA	NA	2008	2008	NA	NA	NA	NA	Chanda E	Hemingway J	Kleinschmidt I	Rehman AM	Ramdeen V	Phiri FN	Coetzer S	Mthembu D	Shinondo CJ	Chizema-Kawesha E	et al: Insecticide Resistance and the Future of Malaria Control in Zambia. Plos One 2011	6.	NA	Wiebe2017
20248	Zambia	-14.9843	28.3778	Morphology	PCR	NA	NA	NA	NA	NA	NA	NA	NA	2009	2009	NA	NA	NA	NA	Chanda E	Hemingway J	Kleinschmidt I	Rehman AM	Ramdeen V	Phiri FN	Coetzer S	Mthembu D	Shinondo CJ	Chizema-Kawesha E	et al: Insecticide Resistance and the Future of Malaria Control in Zambia. Plos One 2011	6.	NA	Wiebe2017
20249	Zambia	-14.9843	28.3778	Morphology	PCR	NA	NA	NA	NA	NA	NA	NA	NA	2010	2010	NA	NA	NA	NA	Chanda E	Hemingway J	Kleinschmidt I	Rehman AM	Ramdeen V	Phiri FN	Coetzer S	Mthembu D	Shinondo CJ	Chizema-Kawesha E	et al: Insecticide Resistance and the Future of Malaria Control in Zambia. Plos One 2011	6.	NA	Wiebe2017
20250	CÃ´te d'Ivoire	7	-7.49	Morphology	PCR	NA	NA	NA	NA	NA	NA	NA	NA	2004	2004	NA	NA	NA	NA	Orlandi-Pradines E	Rogier C	Koffi B	Jarjaval F	Bell M	Machault V	Pons C	Girod R	Boutin J-P	PagÃ¨s F: Major variations in malaria exposure of travellers in rural areas: an entomological cohort study in western CÃ´te d'Ivoire. Malaria Journal 2009	8:1-13.	NA	Wiebe2017
20251	CÃ´te d'Ivoire	6.91	-7.63	Morphology	PCR	NA	NA	NA	NA	NA	NA	NA	NA	2004	2004	NA	NA	NA	NA	Orlandi-Pradines E	Rogier C	Koffi B	Jarjaval F	Bell M	Machault V	Pons C	Girod R	Boutin J-P	PagÃ¨s F: Major variations in malaria exposure of travellers in rural areas: an entomological cohort study in western CÃ´te d'Ivoire. Malaria Journal 2009	8:1-13.	NA	Wiebe2017
20252	CÃ´te d'Ivoire	7.15	-7.34	Morphology	PCR	NA	NA	NA	NA	NA	NA	NA	NA	2004	2004	NA	NA	NA	NA	Orlandi-Pradines E	Rogier C	Koffi B	Jarjaval F	Bell M	Machault V	Pons C	Girod R	Boutin J-P	PagÃ¨s F: Major variations in malaria exposure of travellers in rural areas: an entomological cohort study in western CÃ´te d'Ivoire. Malaria Journal 2009	8:1-13.	NA	Wiebe2017
20253	CÃ´te d'Ivoire	6.77	-6.88	Morphology	PCR	NA	NA	NA	NA	NA	NA	NA	NA	2004	2004	NA	NA	NA	NA	Orlandi-Pradines E	Rogier C	Koffi B	Jarjaval F	Bell M	Machault V	Pons C	Girod R	Boutin J-P	PagÃ¨s F: Major variations in malaria exposure of travellers in rural areas: an entomological cohort study in western CÃ´te d'Ivoire. Malaria Journal 2009	8:1-13.	NA	Wiebe2017
20254	CÃ´te d'Ivoire	6.61	-7.35	Morphology	PCR	NA	NA	NA	NA	NA	NA	NA	NA	2004	2004	NA	NA	NA	NA	Orlandi-Pradines E	Rogier C	Koffi B	Jarjaval F	Bell M	Machault V	Pons C	Girod R	Boutin J-P	PagÃ¨s F: Major variations in malaria exposure of travellers in rural areas: an entomological cohort study in western CÃ´te d'Ivoire. Malaria Journal 2009	8:1-13.	NA	Wiebe2017
20255	CÃ´te d'Ivoire	7.05	-7.7	Morphology	PCR	NA	NA	NA	NA	NA	NA	NA	NA	2004	2004	NA	NA	NA	NA	Orlandi-Pradines E	Rogier C	Koffi B	Jarjaval F	Bell M	Machault V	Pons C	Girod R	Boutin J-P	PagÃ¨s F: Major variations in malaria exposure of travellers in rural areas: an entomological cohort study in western CÃ´te d'Ivoire. Malaria Journal 2009	8:1-13.	NA	Wiebe2017
20256	CÃ´te d'Ivoire	7.08	-7.18	Morphology	PCR	NA	NA	NA	NA	NA	NA	NA	NA	2004	2004	NA	NA	NA	NA	Orlandi-Pradines E	Rogier C	Koffi B	Jarjaval F	Bell M	Machault V	Pons C	Girod R	Boutin J-P	PagÃ¨s F: Major variations in malaria exposure of travellers in rural areas: an entomological cohort study in western CÃ´te d'Ivoire. Malaria Journal 2009	8:1-13.	NA	Wiebe2017
20257	CÃ´te d'Ivoire	7.12	-7.55	Morphology	PCR	NA	NA	NA	NA	NA	NA	NA	NA	2004	2004	NA	NA	NA	NA	Orlandi-Pradines E	Rogier C	Koffi B	Jarjaval F	Bell M	Machault V	Pons C	Girod R	Boutin J-P	PagÃ¨s F: Major variations in malaria exposure of travellers in rural areas: an entomological cohort study in western CÃ´te d'Ivoire. Malaria Journal 2009	8:1-13.	NA	Wiebe2017
20258	CÃ´te d'Ivoire	7.26	-8.15	Morphology	PCR	NA	NA	NA	NA	NA	NA	NA	NA	2004	2004	NA	NA	NA	NA	Orlandi-Pradines E	Rogier C	Koffi B	Jarjaval F	Bell M	Machault V	Pons C	Girod R	Boutin J-P	PagÃ¨s F: Major variations in malaria exposure of travellers in rural areas: an entomological cohort study in western CÃ´te d'Ivoire. Malaria Journal 2009	8:1-13.	NA	Wiebe2017
20259	CÃ´te d'Ivoire	7.14	-7.18	Morphology	PCR	NA	NA	NA	NA	NA	NA	NA	NA	2004	2004	NA	NA	NA	NA	Orlandi-Pradines E	Rogier C	Koffi B	Jarjaval F	Bell M	Machault V	Pons C	Girod R	Boutin J-P	PagÃ¨s F: Major variations in malaria exposure of travellers in rural areas: an entomological cohort study in western CÃ´te d'Ivoire. Malaria Journal 2009	8:1-13.	NA	Wiebe2017
20260	Mali	14.25	-6	PCR (Koekemoer	2002)	PCR (Michel	2005)	House resting indoors	NA	NA	NA	NA	NA	NA	NA	2001	2001	NA	NA	NA	NA	Michel AP	Ingrasci MJ	Schemerhorn BJ	Kern M	Le Goff G	Coetzee M	Elissa N	Fontenille D	Vulule J	Lehmann T	et al: Rangewide population genetic structure of the African malaria vector Anopheles funestus. Molecular Ecology 2005	14:4235-4248.	NA	Wiebe2017
20261	Burkina Faso	12.16667	-1.35	PCR (Koekemoer	2002)	PCR (Michel	2005)	House resting indoors	NA	NA	NA	NA	NA	NA	NA	2001	2001	NA	NA	NA	NA	Michel AP	Ingrasci MJ	Schemerhorn BJ	Kern M	Le Goff G	Coetzee M	Elissa N	Fontenille D	Vulule J	Lehmann T	et al: Rangewide population genetic structure of the African malaria vector Anopheles funestus. Molecular Ecology 2005	14:4235-4248.	NA	Wiebe2017
20262	Burkina Faso	12.16667	-1.35	PCR (Koekemoer	2002)	PCR (Michel	2005)	House resting indoors	NA	NA	NA	NA	NA	NA	NA	1999	1999	NA	NA	NA	NA	Michel AP	Ingrasci MJ	Schemerhorn BJ	Kern M	Le Goff G	Coetzee M	Elissa N	Fontenille D	Vulule J	Lehmann T	et al: Rangewide population genetic structure of the African malaria vector Anopheles funestus. Molecular Ecology 2005	14:4235-4248.	NA	Wiebe2017
20263	Nigeria	10.06667	10.333333	PCR (Koekemoer	2002)	PCR (Michel	2005)	Man biting	NA	NA	NA	NA	NA	NA	NA	1999	1999	NA	NA	NA	NA	Michel AP	Ingrasci MJ	Schemerhorn BJ	Kern M	Le Goff G	Coetzee M	Elissa N	Fontenille D	Vulule J	Lehmann T	et al: Rangewide population genetic structure of the African malaria vector Anopheles funestus. Molecular Ecology 2005	14:4235-4248.	NA	Wiebe2017
20264	Gabon	-1.88333	10.15	PCR (Koekemoer	2002)	PCR (Michel	2005)	House resting indoors	NA	NA	NA	NA	NA	NA	NA	1999	1999	NA	NA	NA	NA	Michel AP	Ingrasci MJ	Schemerhorn BJ	Kern M	Le Goff G	Coetzee M	Elissa N	Fontenille D	Vulule J	Lehmann T	et al: Rangewide population genetic structure of the African malaria vector Anopheles funestus. Molecular Ecology 2005	14:4235-4248.	NA	Wiebe2017
20265	Angola	-8.83333	13.55	PCR (Koekemoer	2002)	PCR (Michel	2005)	House resting indoors	NA	NA	NA	NA	NA	NA	NA	2002	2002	NA	NA	NA	NA	Michel AP	Ingrasci MJ	Schemerhorn BJ	Kern M	Le Goff G	Coetzee M	Elissa N	Fontenille D	Vulule J	Lehmann T	et al: Rangewide population genetic structure of the African malaria vector Anopheles funestus. Molecular Ecology 2005	14:4235-4248.	NA	Wiebe2017
20266	Kenya	-0.08333	35.666667	PCR (Koekemoer	2002)	PCR (Michel	2005)	House resting indoors	NA	NA	NA	NA	NA	NA	NA	1998	1998	NA	NA	NA	NA	Michel AP	Ingrasci MJ	Schemerhorn BJ	Kern M	Le Goff G	Coetzee M	Elissa N	Fontenille D	Vulule J	Lehmann T	et al: Rangewide population genetic structure of the African malaria vector Anopheles funestus. Molecular Ecology 2005	14:4235-4248.	NA	Wiebe2017
20267	Uganda	-0.71667	31.383333	PCR (Koekemoer	2002)	PCR (Michel	2005)	House resting indoors	NA	NA	NA	NA	NA	NA	NA	1999	1999	NA	NA	NA	NA	Michel AP	Ingrasci MJ	Schemerhorn BJ	Kern M	Le Goff G	Coetzee M	Elissa N	Fontenille D	Vulule J	Lehmann T	et al: Rangewide population genetic structure of the African malaria vector Anopheles funestus. Molecular Ecology 2005	14:4235-4248.	NA	Wiebe2017
20268	Malawi	-16.0833	34.8	PCR (Koekemoer	2002)	PCR (Michel	2005)	House resting indoors	NA	NA	NA	NA	NA	NA	NA	2001	2001	NA	NA	NA	NA	Michel AP	Ingrasci MJ	Schemerhorn BJ	Kern M	Le Goff G	Coetzee M	Elissa N	Fontenille D	Vulule J	Lehmann T	et al: Rangewide population genetic structure of the African malaria vector Anopheles funestus. Molecular Ecology 2005	14:4235-4248.	NA	Wiebe2017
20269	United Republic of Tanzania	-5.16667	38.766667	PCR (Koekemoer	2002)	PCR (Michel	2005)	Light trap	NA	NA	NA	NA	NA	NA	NA	1997	1997	NA	NA	NA	NA	Michel AP	Ingrasci MJ	Schemerhorn BJ	Kern M	Le Goff G	Coetzee M	Elissa N	Fontenille D	Vulule J	Lehmann T	et al: Rangewide population genetic structure of the African malaria vector Anopheles funestus. Molecular Ecology 2005	14:4235-4248.	NA	Wiebe2017
20270	Mozambique	-25.8866	32.60725	PCR (Koekemoer	2002)	PCR (Michel	2005)	House resting indoors	NA	NA	NA	NA	NA	NA	NA	2000	2000	NA	NA	NA	NA	Michel AP	Ingrasci MJ	Schemerhorn BJ	Kern M	Le Goff G	Coetzee M	Elissa N	Fontenille D	Vulule J	Lehmann T	et al: Rangewide population genetic structure of the African malaria vector Anopheles funestus. Molecular Ecology 2005	14:4235-4248.	NA	Wiebe2017
20271	Madagascar	-19.5167	45.466667	PCR (Koekemoer	2002)	PCR (Michel	2005)	Man biting	NA	NA	NA	NA	NA	NA	NA	2000	2000	NA	NA	NA	NA	Michel AP	Ingrasci MJ	Schemerhorn BJ	Kern M	Le Goff G	Coetzee M	Elissa N	Fontenille D	Vulule J	Lehmann T	et al: Rangewide population genetic structure of the African malaria vector Anopheles funestus. Molecular Ecology 2005	14:4235-4248.	NA	Wiebe2017
20272	Senegal	13.72359	-16.41423	PCR (Cohuet	2003)	NA	Man biting indoors	Man biting outdoors	House resting indoors	NA	NA	NA	NA	NA	2011	2011	NA	NA	NA	NA	Sougoufara S	Diedhiou SM	Doucoure S	Diagne N	Sembene PM	Harry M	trape JF	Sokhna C	Ndiath MO: Biting by Anopheles funestus in broad daylight after use of long-lasting insecticidal nets: a new challenge to malaria elimination. Malaria Journal 2014	13.	NA	Wiebe2017
20273	Senegal	13.72359	-16.41423	PCR (Cohuet	2003)	NA	Man biting indoors	Man biting outdoors	House resting indoors	NA	NA	NA	NA	NA	2012	2012	NA	NA	NA	NA	Sougoufara S	Diedhiou SM	Doucoure S	Diagne N	Sembene PM	Harry M	trape JF	Sokhna C	Ndiath MO: Biting by Anopheles funestus in broad daylight after use of long-lasting insecticidal nets: a new challenge to malaria elimination. Malaria Journal 2014	13.	NA	Wiebe2017
20274	Senegal	13.72359	-16.41423	PCR (Cohuet	2003)	NA	Man biting indoors	Man biting outdoors	House resting indoors	NA	NA	NA	NA	NA	2013	2013	NA	NA	NA	NA	Sougoufara S	Diedhiou SM	Doucoure S	Diagne N	Sembene PM	Harry M	trape JF	Sokhna C	Ndiath MO: Biting by Anopheles funestus in broad daylight after use of long-lasting insecticidal nets: a new challenge to malaria elimination. Malaria Journal 2014	13.	NA	Wiebe2017
20275	Senegal	16.48333	-15.55	PCR (Koekemoer	2002)	PCR (Cohuet	2003)	House resting indoors	NA	NA	NA	NA	NA	NA	NA	2003	2004	NA	NA	NA	NA	Samb B	Dia I	Konate L	Ayala D	Fontenille D	Cohuet A: Population genetic structure of the malaria vector Anopheles funestus	in a recently re-colonized area of the Senegal River basin and human-induced environmental changes. Parasites & Vectors 2012	5.	NA	Wiebe2017
20276	Senegal	15.96667	-15.916667	PCR (Koekemoer	2002)	PCR (Cohuet	2003)	House resting indoors	NA	NA	NA	NA	NA	NA	NA	2003	2004	NA	NA	NA	NA	Samb B	Dia I	Konate L	Ayala D	Fontenille D	Cohuet A: Population genetic structure of the malaria vector Anopheles funestus	in a recently re-colonized area of the Senegal River basin and human-induced environmental changes. Parasites & Vectors 2012	5.	NA	Wiebe2017
20277	Senegal	16	-15.9	PCR (Koekemoer	2002)	PCR (Cohuet	2003)	House resting indoors	NA	NA	NA	NA	NA	NA	NA	2003	2004	NA	NA	NA	NA	Samb B	Dia I	Konate L	Ayala D	Fontenille D	Cohuet A: Population genetic structure of the malaria vector Anopheles funestus	in a recently re-colonized area of the Senegal River basin and human-induced environmental changes. Parasites & Vectors 2012	5.	NA	Wiebe2017
20278	Senegal	15.95	-15.916667	PCR (Koekemoer	2002)	PCR (Cohuet	2003)	House resting indoors	NA	NA	NA	NA	NA	NA	NA	2003	2004	NA	NA	NA	NA	Samb B	Dia I	Konate L	Ayala D	Fontenille D	Cohuet A: Population genetic structure of the malaria vector Anopheles funestus	in a recently re-colonized area of the Senegal River basin and human-induced environmental changes. Parasites & Vectors 2012	5.	NA	Wiebe2017
20279	Senegal	13.75	-16.416667	PCR (Koekemoer	2002)	PCR (Cohuet	2003)	House resting indoors	NA	NA	NA	NA	NA	NA	NA	2000	2000	NA	NA	NA	NA	Samb B	Dia I	Konate L	Ayala D	Fontenille D	Cohuet A: Population genetic structure of the malaria vector Anopheles funestus	in a recently re-colonized area of the Senegal River basin and human-induced environmental changes. Parasites & Vectors 2012	5.	NA	Wiebe2017
20280	Central African Republic	4.3406	18.536883	Morphology	PCR (Cohuet	2003)	House resting indoors	NA	NA	NA	NA	NA	NA	NA	2014	2014	NA	NA	NA	NA	Sangba MLO	Deketramete T	Wango SP	Kazanji M	Akogbeto M	Ndiath MO: Insecticide resistance status of the Anopheles funestus population in Central African Republic: a challenge in the war. Parasites & Vectors 2016	9.	NA	Wiebe2017
20281	Angola	-17.3833	14.566667	PCR (Koekemoer	1999)	PCR (Koekemoer	2002)	House resting indoors	NA	NA	NA	NA	NA	NA	NA	NA	NA	NA	NA	NA	2003	Weeto MM	Koekemoer LL	Kamau L	Hunt RH	Coetzee M: Evaluation of a species-specific PCR assay for the Anopheles funestus group from eleven African countries and Madagascar. Transactions of the Royal Society of Tropical Medicine and Hygiene 2004	98:142-147.	NA	Wiebe2017
20282	CÃ´te d'Ivoire	7.7	-5	PCR (Koekemoer	1999)	PCR (Koekemoer	2002)	House resting indoors	NA	NA	NA	NA	NA	NA	NA	NA	NA	NA	NA	NA	2003	Weeto MM	Koekemoer LL	Kamau L	Hunt RH	Coetzee M: Evaluation of a species-specific PCR assay for the Anopheles funestus group from eleven African countries and Madagascar. Transactions of the Royal Society of Tropical Medicine and Hygiene 2004	98:142-147.	NA	Wiebe2017
20283	Ethiopia	7.65	36.783333	PCR (Koekemoer	1999)	PCR (Koekemoer	2002)	Resting outdoors in animal shelters	NA	NA	NA	NA	NA	NA	NA	NA	NA	NA	NA	NA	2003	Weeto MM	Koekemoer LL	Kamau L	Hunt RH	Coetzee M: Evaluation of a species-specific PCR assay for the Anopheles funestus group from eleven African countries and Madagascar. Transactions of the Royal Society of Tropical Medicine and Hygiene 2004	98:142-147.	NA	Wiebe2017
20284	Kenya	-0.75	37.48333	PCR (Koekemoer	1999)	PCR (Koekemoer	2002)	House resting indoors	NA	NA	NA	NA	NA	NA	NA	NA	NA	NA	NA	NA	2003	Weeto MM	Koekemoer LL	Kamau L	Hunt RH	Coetzee M: Evaluation of a species-specific PCR assay for the Anopheles funestus group from eleven African countries and Madagascar. Transactions of the Royal Society of Tropical Medicine and Hygiene 2004	98:142-147.	NA	Wiebe2017
20285	Madagascar	-18.3167	47.116667	PCR (Koekemoer	1999)	PCR (Koekemoer	2002)	Man biting indoors	NA	NA	NA	NA	NA	NA	NA	NA	NA	NA	NA	NA	2003	Weeto MM	Koekemoer LL	Kamau L	Hunt RH	Coetzee M: Evaluation of a species-specific PCR assay for the Anopheles funestus group from eleven African countries and Madagascar. Transactions of the Royal Society of Tropical Medicine and Hygiene 2004	98:142-147.	NA	Wiebe2017
20286	Malawi	-9.95	33.916667	PCR (Koekemoer	1999)	PCR (Koekemoer	2002)	House resting indoors	NA	NA	NA	NA	NA	NA	NA	NA	NA	NA	NA	NA	2003	Weeto MM	Koekemoer LL	Kamau L	Hunt RH	Coetzee M: Evaluation of a species-specific PCR assay for the Anopheles funestus group from eleven African countries and Madagascar. Transactions of the Royal Society of Tropical Medicine and Hygiene 2004	98:142-147.	NA	Wiebe2017
20287	Mozambique	-26.0333	32.266667	PCR (Koekemoer	1999)	PCR (Koekemoer	2002)	House resting indoors	NA	NA	NA	NA	NA	NA	NA	NA	NA	NA	NA	NA	2003	Weeto MM	Koekemoer LL	Kamau L	Hunt RH	Coetzee M: Evaluation of a species-specific PCR assay for the Anopheles funestus group from eleven African countries and Madagascar. Transactions of the Royal Society of Tropical Medicine and Hygiene 2004	98:142-147.	NA	Wiebe2017
20288	Namibia	-17.5	24.266667	PCR (Koekemoer	1999)	PCR (Koekemoer	2002)	Resting outdoors	NA	NA	NA	NA	NA	NA	NA	NA	NA	NA	NA	NA	2003	Weeto MM	Koekemoer LL	Kamau L	Hunt RH	Coetzee M: Evaluation of a species-specific PCR assay for the Anopheles funestus group from eleven African countries and Madagascar. Transactions of the Royal Society of Tropical Medicine and Hygiene 2004	98:142-147.	NA	Wiebe2017
20289	South Africa	-27.0333	32.316667	PCR (Koekemoer	1999)	PCR (Koekemoer	2002)	House resting indoors	NA	NA	NA	NA	NA	NA	NA	NA	NA	NA	NA	NA	2003	Weeto MM	Koekemoer LL	Kamau L	Hunt RH	Coetzee M: Evaluation of a species-specific PCR assay for the Anopheles funestus group from eleven African countries and Madagascar. Transactions of the Royal Society of Tropical Medicine and Hygiene 2004	98:142-147.	NA	Wiebe2017
20290	South Africa	-27.3833	32.266667	PCR (Koekemoer	1999)	PCR (Koekemoer	2002)	Animal biting	NA	NA	NA	NA	NA	NA	NA	NA	NA	NA	NA	NA	2003	Weeto MM	Koekemoer LL	Kamau L	Hunt RH	Coetzee M: Evaluation of a species-specific PCR assay for the Anopheles funestus group from eleven African countries and Madagascar. Transactions of the Royal Society of Tropical Medicine and Hygiene 2004	98:142-147.	NA	Wiebe2017
20291	South Africa	-23.25	30.783333	PCR (Koekemoer	1999)	PCR (Koekemoer	2002)	Man biting indoors	NA	NA	NA	NA	NA	NA	NA	NA	NA	NA	NA	NA	2003	Weeto MM	Koekemoer LL	Kamau L	Hunt RH	Coetzee M: Evaluation of a species-specific PCR assay for the Anopheles funestus group from eleven African countries and Madagascar. Transactions of the Royal Society of Tropical Medicine and Hygiene 2004	98:142-147.	NA	Wiebe2017
20292	United Republic of Tanzania	-6.44031	38.905889	PCR (Koekemoer	1999)	PCR (Koekemoer	2002)	House resting indoors	NA	NA	NA	NA	NA	NA	NA	NA	NA	NA	NA	NA	2003	Weeto MM	Koekemoer LL	Kamau L	Hunt RH	Coetzee M: Evaluation of a species-specific PCR assay for the Anopheles funestus group from eleven African countries and Madagascar. Transactions of the Royal Society of Tropical Medicine and Hygiene 2004	98:142-147.	NA	Wiebe2017
20293	Uganda	0.7	34.2	PCR (Koekemoer	1999)	PCR (Koekemoer	2002)	House resting indoors	NA	NA	NA	NA	NA	NA	NA	NA	NA	NA	NA	NA	2003	Weeto MM	Koekemoer LL	Kamau L	Hunt RH	Coetzee M: Evaluation of a species-specific PCR assay for the Anopheles funestus group from eleven African countries and Madagascar. Transactions of the Royal Society of Tropical Medicine and Hygiene 2004	98:142-147.	NA	Wiebe2017
20294	Zambia	-14.4	28.466667	PCR (Koekemoer	1999)	PCR (Koekemoer	2002)	House resting indoors	NA	NA	NA	NA	NA	NA	NA	NA	NA	NA	NA	NA	2003	Weeto MM	Koekemoer LL	Kamau L	Hunt RH	Coetzee M: Evaluation of a species-specific PCR assay for the Anopheles funestus group from eleven African countries and Madagascar. Transactions of the Royal Society of Tropical Medicine and Hygiene 2004	98:142-147.	NA	Wiebe2017
20295	Mozambique	-26.342	32.667747	Morphology	PCR (Koekemoer	2002)	House resting indoors	NA	NA	NA	NA	NA	NA	NA	2000	2000	NA	NA	NA	NA	Casimiro S	Coleman M	Mohloai P	Hemingway J	Sharp B: Insecticide resistance in Anopheles funestus (Diptera : Culicidae) from Mozambique. Journal of Medical Entomology 2006	43:267-275.	NA	Wiebe2017
20296	Mozambique	-25.8805	32.56441	Morphology	PCR (Koekemoer	2002)	House resting indoors	NA	NA	NA	NA	NA	NA	NA	2000	2000	NA	NA	NA	NA	Casimiro S	Coleman M	Mohloai P	Hemingway J	Sharp B: Insecticide resistance in Anopheles funestus (Diptera : Culicidae) from Mozambique. Journal of Medical Entomology 2006	43:267-275.	NA	Wiebe2017
20297	Mozambique	-26.0413	32.32548	Morphology	PCR (Koekemoer	2002)	House resting indoors	NA	NA	NA	NA	NA	NA	NA	2000	2000	NA	NA	NA	NA	Casimiro S	Coleman M	Mohloai P	Hemingway J	Sharp B: Insecticide resistance in Anopheles funestus (Diptera : Culicidae) from Mozambique. Journal of Medical Entomology 2006	43:267-275.	NA	Wiebe2017
20298	Mozambique	-25.9918	32.53732	Morphology	PCR (Koekemoer	2002)	House resting indoors	NA	NA	NA	NA	NA	NA	NA	2000	2000	NA	NA	NA	NA	Casimiro S	Coleman M	Mohloai P	Hemingway J	Sharp B: Insecticide resistance in Anopheles funestus (Diptera : Culicidae) from Mozambique. Journal of Medical Entomology 2006	43:267-275.	NA	Wiebe2017
20299	Mozambique	-26.7694	32.37545	Morphology	PCR (Koekemoer	2002)	House resting indoors	NA	NA	NA	NA	NA	NA	NA	2000	2000	NA	NA	NA	NA	Casimiro S	Coleman M	Mohloai P	Hemingway J	Sharp B: Insecticide resistance in Anopheles funestus (Diptera : Culicidae) from Mozambique. Journal of Medical Entomology 2006	43:267-275.	NA	Wiebe2017
20300	Mozambique	-24.6671	33.08215	Morphology	PCR (Koekemoer	2002)	House resting indoors	NA	NA	NA	NA	NA	NA	NA	2000	2000	NA	NA	NA	NA	Casimiro S	Coleman M	Mohloai P	Hemingway J	Sharp B: Insecticide resistance in Anopheles funestus (Diptera : Culicidae) from Mozambique. Journal of Medical Entomology 2006	43:267-275.	NA	Wiebe2017
20301	Mozambique	-23.9247	35.16799	Morphology	PCR (Koekemoer	2002)	House resting indoors	NA	NA	NA	NA	NA	NA	NA	2000	2000	NA	NA	NA	NA	Casimiro S	Coleman M	Mohloai P	Hemingway J	Sharp B: Insecticide resistance in Anopheles funestus (Diptera : Culicidae) from Mozambique. Journal of Medical Entomology 2006	43:267-275.	NA	Wiebe2017
20302	Mozambique	-13.2983	35.28422	Morphology	PCR (Koekemoer	2002)	House resting indoors	NA	NA	NA	NA	NA	NA	NA	2000	2000	NA	NA	NA	NA	Casimiro S	Coleman M	Mohloai P	Hemingway J	Sharp B: Insecticide resistance in Anopheles funestus (Diptera : Culicidae) from Mozambique. Journal of Medical Entomology 2006	43:267-275.	NA	Wiebe2017
20303	Mozambique	-19.5378	34.62493	Morphology	PCR (Koekemoer	2002)	House resting indoors	NA	NA	NA	NA	NA	NA	NA	2000	2000	NA	NA	NA	NA	Casimiro S	Coleman M	Mohloai P	Hemingway J	Sharp B: Insecticide resistance in Anopheles funestus (Diptera : Culicidae) from Mozambique. Journal of Medical Entomology 2006	43:267-275.	NA	Wiebe2017
20304	Mozambique	-25.4735	32.75463	Morphology	PCR (Koekemoer	2002)	House resting indoors	NA	NA	NA	NA	NA	NA	NA	2000	2000	NA	NA	NA	NA	Casimiro S	Coleman M	Mohloai P	Hemingway J	Sharp B: Insecticide resistance in Anopheles funestus (Diptera : Culicidae) from Mozambique. Journal of Medical Entomology 2006	43:267-275.	NA	Wiebe2017
20305	Mozambique	-24.7217	33.87289	Morphology	PCR (Koekemoer	2002)	House resting indoors	NA	NA	NA	NA	NA	NA	NA	2000	2000	NA	NA	NA	NA	Casimiro S	Coleman M	Mohloai P	Hemingway J	Sharp B: Insecticide resistance in Anopheles funestus (Diptera : Culicidae) from Mozambique. Journal of Medical Entomology 2006	43:267-275.	NA	Wiebe2017
20306	Mozambique	-25.6058	32.25767	Morphology	PCR (Koekemoer	2002)	House resting indoors	NA	NA	NA	NA	NA	NA	NA	2000	2000	NA	NA	NA	NA	Casimiro S	Coleman M	Mohloai P	Hemingway J	Sharp B: Insecticide resistance in Anopheles funestus (Diptera : Culicidae) from Mozambique. Journal of Medical Entomology 2006	43:267-275.	NA	Wiebe2017
20307	Mozambique	-25.8931	32.41269	Morphology	PCR (Koekemoer	2002)	House resting indoors	NA	NA	NA	NA	NA	NA	NA	2000	2000	NA	NA	NA	NA	Casimiro S	Coleman M	Mohloai P	Hemingway J	Sharp B: Insecticide resistance in Anopheles funestus (Diptera : Culicidae) from Mozambique. Journal of Medical Entomology 2006	43:267-275.	NA	Wiebe2017
20308	Mozambique	-14.9089	39.9997	Morphology	PCR (Koekemoer	2002)	House resting indoors	NA	NA	NA	NA	NA	NA	NA	2000	2000	NA	NA	NA	NA	Casimiro S	Coleman M	Mohloai P	Hemingway J	Sharp B: Insecticide resistance in Anopheles funestus (Diptera : Culicidae) from Mozambique. Journal of Medical Entomology 2006	43:267-275.	NA	Wiebe2017
20309	Mozambique	-15.1247	39.35215	Morphology	PCR (Koekemoer	2002)	House resting indoors	NA	NA	NA	NA	NA	NA	NA	2000	2000	NA	NA	NA	NA	Casimiro S	Coleman M	Mohloai P	Hemingway J	Sharp B: Insecticide resistance in Anopheles funestus (Diptera : Culicidae) from Mozambique. Journal of Medical Entomology 2006	43:267-275.	NA	Wiebe2017
20310	Mozambique	-13.0825	40.4646	Morphology	PCR (Koekemoer	2002)	House resting indoors	NA	NA	NA	NA	NA	NA	NA	2000	2000	NA	NA	NA	NA	Casimiro S	Coleman M	Mohloai P	Hemingway J	Sharp B: Insecticide resistance in Anopheles funestus (Diptera : Culicidae) from Mozambique. Journal of Medical Entomology 2006	43:267-275.	NA	Wiebe2017
20311	Mozambique	-25.9284	32.61314	Morphology	PCR (Koekemoer	2002)	House resting indoors	NA	NA	NA	NA	NA	NA	NA	2000	2000	NA	NA	NA	NA	Casimiro S	Coleman M	Mohloai P	Hemingway J	Sharp B: Insecticide resistance in Anopheles funestus (Diptera : Culicidae) from Mozambique. Journal of Medical Entomology 2006	43:267-275.	NA	Wiebe2017
20312	Mozambique	-17.8636	36.89125	Morphology	PCR (Koekemoer	2002)	House resting indoors	NA	NA	NA	NA	NA	NA	NA	2000	2000	NA	NA	NA	NA	Casimiro S	Coleman M	Mohloai P	Hemingway J	Sharp B: Insecticide resistance in Anopheles funestus (Diptera : Culicidae) from Mozambique. Journal of Medical Entomology 2006	43:267-275.	NA	Wiebe2017
20313	Mozambique	-25.4523	32.02987	Morphology	PCR (Koekemoer	2002)	House resting indoors	NA	NA	NA	NA	NA	NA	NA	2000	2000	NA	NA	NA	NA	Casimiro S	Coleman M	Mohloai P	Hemingway J	Sharp B: Insecticide resistance in Anopheles funestus (Diptera : Culicidae) from Mozambique. Journal of Medical Entomology 2006	43:267-275.	NA	Wiebe2017
20314	Mozambique	-25.9616	32.5826	Morphology	PCR (Koekemoer	2002)	House resting indoors	NA	NA	NA	NA	NA	NA	NA	2000	2000	NA	NA	NA	NA	Casimiro S	Coleman M	Mohloai P	Hemingway J	Sharp B: Insecticide resistance in Anopheles funestus (Diptera : Culicidae) from Mozambique. Journal of Medical Entomology 2006	43:267-275.	NA	Wiebe2017
20315	Mozambique	-23.3297	35.38051	Morphology	PCR (Koekemoer	2002)	House resting indoors	NA	NA	NA	NA	NA	NA	NA	2000	2000	NA	NA	NA	NA	Casimiro S	Coleman M	Mohloai P	Hemingway J	Sharp B: Insecticide resistance in Anopheles funestus (Diptera : Culicidae) from Mozambique. Journal of Medical Entomology 2006	43:267-275.	NA	Wiebe2017
20316	Mozambique	-25.977	32.021	Morphology	PCR (Koekemoer	2002)	House resting indoors	NA	NA	NA	NA	NA	NA	NA	2000	2000	NA	NA	NA	NA	Casimiro S	Coleman M	Mohloai P	Hemingway J	Sharp B: Insecticide resistance in Anopheles funestus (Diptera : Culicidae) from Mozambique. Journal of Medical Entomology 2006	43:267-275.	NA	Wiebe2017
20317	Mozambique	-26.342	32.667747	Morphology	PCR (Koekemoer	2002)	House resting indoors	NA	NA	NA	NA	NA	NA	NA	2001	2001	NA	NA	NA	NA	Casimiro S	Coleman M	Mohloai P	Hemingway J	Sharp B: Insecticide resistance in Anopheles funestus (Diptera : Culicidae) from Mozambique. Journal of Medical Entomology 2006	43:267-275.	NA	Wiebe2017
20318	Mozambique	-25.8805	32.56441	Morphology	PCR (Koekemoer	2002)	House resting indoors	NA	NA	NA	NA	NA	NA	NA	2001	2001	NA	NA	NA	NA	Casimiro S	Coleman M	Mohloai P	Hemingway J	Sharp B: Insecticide resistance in Anopheles funestus (Diptera : Culicidae) from Mozambique. Journal of Medical Entomology 2006	43:267-275.	NA	Wiebe2017
20319	Mozambique	-26.0413	32.32548	Morphology	PCR (Koekemoer	2002)	House resting indoors	NA	NA	NA	NA	NA	NA	NA	2001	2001	NA	NA	NA	NA	Casimiro S	Coleman M	Mohloai P	Hemingway J	Sharp B: Insecticide resistance in Anopheles funestus (Diptera : Culicidae) from Mozambique. Journal of Medical Entomology 2006	43:267-275.	NA	Wiebe2017
20320	Mozambique	-25.9918	32.53732	Morphology	PCR (Koekemoer	2002)	House resting indoors	NA	NA	NA	NA	NA	NA	NA	2001	2001	NA	NA	NA	NA	Casimiro S	Coleman M	Mohloai P	Hemingway J	Sharp B: Insecticide resistance in Anopheles funestus (Diptera : Culicidae) from Mozambique. Journal of Medical Entomology 2006	43:267-275.	NA	Wiebe2017
20321	Mozambique	-26.7694	32.37545	Morphology	PCR (Koekemoer	2002)	House resting indoors	NA	NA	NA	NA	NA	NA	NA	2001	2001	NA	NA	NA	NA	Casimiro S	Coleman M	Mohloai P	Hemingway J	Sharp B: Insecticide resistance in Anopheles funestus (Diptera : Culicidae) from Mozambique. Journal of Medical Entomology 2006	43:267-275.	NA	Wiebe2017
20322	Mozambique	-24.6671	33.08215	Morphology	PCR (Koekemoer	2002)	House resting indoors	NA	NA	NA	NA	NA	NA	NA	2001	2001	NA	NA	NA	NA	Casimiro S	Coleman M	Mohloai P	Hemingway J	Sharp B: Insecticide resistance in Anopheles funestus (Diptera : Culicidae) from Mozambique. Journal of Medical Entomology 2006	43:267-275.	NA	Wiebe2017
20323	Mozambique	-23.9247	35.16799	Morphology	PCR (Koekemoer	2002)	House resting indoors	NA	NA	NA	NA	NA	NA	NA	2001	2001	NA	NA	NA	NA	Casimiro S	Coleman M	Mohloai P	Hemingway J	Sharp B: Insecticide resistance in Anopheles funestus (Diptera : Culicidae) from Mozambique. Journal of Medical Entomology 2006	43:267-275.	NA	Wiebe2017
20324	Mozambique	-13.2983	35.28422	Morphology	PCR (Koekemoer	2002)	House resting indoors	NA	NA	NA	NA	NA	NA	NA	2001	2001	NA	NA	NA	NA	Casimiro S	Coleman M	Mohloai P	Hemingway J	Sharp B: Insecticide resistance in Anopheles funestus (Diptera : Culicidae) from Mozambique. Journal of Medical Entomology 2006	43:267-275.	NA	Wiebe2017
20325	Mozambique	-19.5378	34.62493	Morphology	PCR (Koekemoer	2002)	House resting indoors	NA	NA	NA	NA	NA	NA	NA	2001	2001	NA	NA	NA	NA	Casimiro S	Coleman M	Mohloai P	Hemingway J	Sharp B: Insecticide resistance in Anopheles funestus (Diptera : Culicidae) from Mozambique. Journal of Medical Entomology 2006	43:267-275.	NA	Wiebe2017
20326	Mozambique	-25.4735	32.75463	Morphology	PCR (Koekemoer	2002)	House resting indoors	NA	NA	NA	NA	NA	NA	NA	2001	2001	NA	NA	NA	NA	Casimiro S	Coleman M	Mohloai P	Hemingway J	Sharp B: Insecticide resistance in Anopheles funestus (Diptera : Culicidae) from Mozambique. Journal of Medical Entomology 2006	43:267-275.	NA	Wiebe2017
20327	Mozambique	-24.7217	33.87289	Morphology	PCR (Koekemoer	2002)	House resting indoors	NA	NA	NA	NA	NA	NA	NA	2001	2001	NA	NA	NA	NA	Casimiro S	Coleman M	Mohloai P	Hemingway J	Sharp B: Insecticide resistance in Anopheles funestus (Diptera : Culicidae) from Mozambique. Journal of Medical Entomology 2006	43:267-275.	NA	Wiebe2017
20328	Mozambique	-25.6058	32.25767	Morphology	PCR (Koekemoer	2002)	House resting indoors	NA	NA	NA	NA	NA	NA	NA	2001	2001	NA	NA	NA	NA	Casimiro S	Coleman M	Mohloai P	Hemingway J	Sharp B: Insecticide resistance in Anopheles funestus (Diptera : Culicidae) from Mozambique. Journal of Medical Entomology 2006	43:267-275.	NA	Wiebe2017
20329	Mozambique	-25.8931	32.41269	Morphology	PCR (Koekemoer	2002)	House resting indoors	NA	NA	NA	NA	NA	NA	NA	2001	2001	NA	NA	NA	NA	Casimiro S	Coleman M	Mohloai P	Hemingway J	Sharp B: Insecticide resistance in Anopheles funestus (Diptera : Culicidae) from Mozambique. Journal of Medical Entomology 2006	43:267-275.	NA	Wiebe2017
20330	Mozambique	-14.9089	39.9997	Morphology	PCR (Koekemoer	2002)	House resting indoors	NA	NA	NA	NA	NA	NA	NA	2001	2001	NA	NA	NA	NA	Casimiro S	Coleman M	Mohloai P	Hemingway J	Sharp B: Insecticide resistance in Anopheles funestus (Diptera : Culicidae) from Mozambique. Journal of Medical Entomology 2006	43:267-275.	NA	Wiebe2017
20331	Mozambique	-15.1247	39.35215	Morphology	PCR (Koekemoer	2002)	House resting indoors	NA	NA	NA	NA	NA	NA	NA	2001	2001	NA	NA	NA	NA	Casimiro S	Coleman M	Mohloai P	Hemingway J	Sharp B: Insecticide resistance in Anopheles funestus (Diptera : Culicidae) from Mozambique. Journal of Medical Entomology 2006	43:267-275.	NA	Wiebe2017
20332	Mozambique	-13.0825	40.4646	Morphology	PCR (Koekemoer	2002)	House resting indoors	NA	NA	NA	NA	NA	NA	NA	2001	2001	NA	NA	NA	NA	Casimiro S	Coleman M	Mohloai P	Hemingway J	Sharp B: Insecticide resistance in Anopheles funestus (Diptera : Culicidae) from Mozambique. Journal of Medical Entomology 2006	43:267-275.	NA	Wiebe2017
20333	Mozambique	-25.9284	32.61314	Morphology	PCR (Koekemoer	2002)	House resting indoors	NA	NA	NA	NA	NA	NA	NA	2001	2001	NA	NA	NA	NA	Casimiro S	Coleman M	Mohloai P	Hemingway J	Sharp B: Insecticide resistance in Anopheles funestus (Diptera : Culicidae) from Mozambique. Journal of Medical Entomology 2006	43:267-275.	NA	Wiebe2017
20334	Mozambique	-17.8636	36.89125	Morphology	PCR (Koekemoer	2002)	House resting indoors	NA	NA	NA	NA	NA	NA	NA	2001	2001	NA	NA	NA	NA	Casimiro S	Coleman M	Mohloai P	Hemingway J	Sharp B: Insecticide resistance in Anopheles funestus (Diptera : Culicidae) from Mozambique. Journal of Medical Entomology 2006	43:267-275.	NA	Wiebe2017
20335	Mozambique	-25.4523	32.02987	Morphology	PCR (Koekemoer	2002)	House resting indoors	NA	NA	NA	NA	NA	NA	NA	2001	2001	NA	NA	NA	NA	Casimiro S	Coleman M	Mohloai P	Hemingway J	Sharp B: Insecticide resistance in Anopheles funestus (Diptera : Culicidae) from Mozambique. Journal of Medical Entomology 2006	43:267-275.	NA	Wiebe2017
20336	Mozambique	-25.9616	32.5826	Morphology	PCR (Koekemoer	2002)	House resting indoors	NA	NA	NA	NA	NA	NA	NA	2001	2001	NA	NA	NA	NA	Casimiro S	Coleman M	Mohloai P	Hemingway J	Sharp B: Insecticide resistance in Anopheles funestus (Diptera : Culicidae) from Mozambique. Journal of Medical Entomology 2006	43:267-275.	NA	Wiebe2017
20337	Mozambique	-23.3297	35.38051	Morphology	PCR (Koekemoer	2002)	House resting indoors	NA	NA	NA	NA	NA	NA	NA	2001	2001	NA	NA	NA	NA	Casimiro S	Coleman M	Mohloai P	Hemingway J	Sharp B: Insecticide resistance in Anopheles funestus (Diptera : Culicidae) from Mozambique. Journal of Medical Entomology 2006	43:267-275.	NA	Wiebe2017
20338	Mozambique	-25.977	32.021	Morphology	PCR (Koekemoer	2002)	House resting indoors	NA	NA	NA	NA	NA	NA	NA	2001	2001	NA	NA	NA	NA	Casimiro S	Coleman M	Mohloai P	Hemingway J	Sharp B: Insecticide resistance in Anopheles funestus (Diptera : Culicidae) from Mozambique. Journal of Medical Entomology 2006	43:267-275.	NA	Wiebe2017
20339	Mozambique	-26.342	32.667747	Morphology	PCR (Koekemoer	2002)	House resting indoors	NA	NA	NA	NA	NA	NA	NA	2002	2002	NA	NA	NA	NA	Casimiro S	Coleman M	Mohloai P	Hemingway J	Sharp B: Insecticide resistance in Anopheles funestus (Diptera : Culicidae) from Mozambique. Journal of Medical Entomology 2006	43:267-275.	NA	Wiebe2017
20340	Mozambique	-25.8805	32.56441	Morphology	PCR (Koekemoer	2002)	House resting indoors	NA	NA	NA	NA	NA	NA	NA	2002	2002	NA	NA	NA	NA	Casimiro S	Coleman M	Mohloai P	Hemingway J	Sharp B: Insecticide resistance in Anopheles funestus (Diptera : Culicidae) from Mozambique. Journal of Medical Entomology 2006	43:267-275.	NA	Wiebe2017
20341	Mozambique	-26.0413	32.32548	Morphology	PCR (Koekemoer	2002)	House resting indoors	NA	NA	NA	NA	NA	NA	NA	2002	2002	NA	NA	NA	NA	Casimiro S	Coleman M	Mohloai P	Hemingway J	Sharp B: Insecticide resistance in Anopheles funestus (Diptera : Culicidae) from Mozambique. Journal of Medical Entomology 2006	43:267-275.	NA	Wiebe2017
20342	Mozambique	-25.9918	32.53732	Morphology	PCR (Koekemoer	2002)	House resting indoors	NA	NA	NA	NA	NA	NA	NA	2002	2002	NA	NA	NA	NA	Casimiro S	Coleman M	Mohloai P	Hemingway J	Sharp B: Insecticide resistance in Anopheles funestus (Diptera : Culicidae) from Mozambique. Journal of Medical Entomology 2006	43:267-275.	NA	Wiebe2017
20343	Mozambique	-26.7694	32.37545	Morphology	PCR (Koekemoer	2002)	House resting indoors	NA	NA	NA	NA	NA	NA	NA	2002	2002	NA	NA	NA	NA	Casimiro S	Coleman M	Mohloai P	Hemingway J	Sharp B: Insecticide resistance in Anopheles funestus (Diptera : Culicidae) from Mozambique. Journal of Medical Entomology 2006	43:267-275.	NA	Wiebe2017
20344	Mozambique	-24.6671	33.08215	Morphology	PCR (Koekemoer	2002)	House resting indoors	NA	NA	NA	NA	NA	NA	NA	2002	2002	NA	NA	NA	NA	Casimiro S	Coleman M	Mohloai P	Hemingway J	Sharp B: Insecticide resistance in Anopheles funestus (Diptera : Culicidae) from Mozambique. Journal of Medical Entomology 2006	43:267-275.	NA	Wiebe2017
20345	Mozambique	-23.9247	35.16799	Morphology	PCR (Koekemoer	2002)	House resting indoors	NA	NA	NA	NA	NA	NA	NA	2002	2002	NA	NA	NA	NA	Casimiro S	Coleman M	Mohloai P	Hemingway J	Sharp B: Insecticide resistance in Anopheles funestus (Diptera : Culicidae) from Mozambique. Journal of Medical Entomology 2006	43:267-275.	NA	Wiebe2017
20346	Mozambique	-13.2983	35.28422	Morphology	PCR (Koekemoer	2002)	House resting indoors	NA	NA	NA	NA	NA	NA	NA	2002	2002	NA	NA	NA	NA	Casimiro S	Coleman M	Mohloai P	Hemingway J	Sharp B: Insecticide resistance in Anopheles funestus (Diptera : Culicidae) from Mozambique. Journal of Medical Entomology 2006	43:267-275.	NA	Wiebe2017
20347	Mozambique	-19.5378	34.62493	Morphology	PCR (Koekemoer	2002)	House resting indoors	NA	NA	NA	NA	NA	NA	NA	2002	2002	NA	NA	NA	NA	Casimiro S	Coleman M	Mohloai P	Hemingway J	Sharp B: Insecticide resistance in Anopheles funestus (Diptera : Culicidae) from Mozambique. Journal of Medical Entomology 2006	43:267-275.	NA	Wiebe2017
20348	Mozambique	-25.4735	32.75463	Morphology	PCR (Koekemoer	2002)	House resting indoors	NA	NA	NA	NA	NA	NA	NA	2002	2002	NA	NA	NA	NA	Casimiro S	Coleman M	Mohloai P	Hemingway J	Sharp B: Insecticide resistance in Anopheles funestus (Diptera : Culicidae) from Mozambique. Journal of Medical Entomology 2006	43:267-275.	NA	Wiebe2017
20349	Mozambique	-24.7217	33.87289	Morphology	PCR (Koekemoer	2002)	House resting indoors	NA	NA	NA	NA	NA	NA	NA	2002	2002	NA	NA	NA	NA	Casimiro S	Coleman M	Mohloai P	Hemingway J	Sharp B: Insecticide resistance in Anopheles funestus (Diptera : Culicidae) from Mozambique. Journal of Medical Entomology 2006	43:267-275.	NA	Wiebe2017
20350	Mozambique	-25.6058	32.25767	Morphology	PCR (Koekemoer	2002)	House resting indoors	NA	NA	NA	NA	NA	NA	NA	2002	2002	NA	NA	NA	NA	Casimiro S	Coleman M	Mohloai P	Hemingway J	Sharp B: Insecticide resistance in Anopheles funestus (Diptera : Culicidae) from Mozambique. Journal of Medical Entomology 2006	43:267-275.	NA	Wiebe2017
20351	Mozambique	-25.8931	32.41269	Morphology	PCR (Koekemoer	2002)	House resting indoors	NA	NA	NA	NA	NA	NA	NA	2002	2002	NA	NA	NA	NA	Casimiro S	Coleman M	Mohloai P	Hemingway J	Sharp B: Insecticide resistance in Anopheles funestus (Diptera : Culicidae) from Mozambique. Journal of Medical Entomology 2006	43:267-275.	NA	Wiebe2017
20352	Mozambique	-14.9089	39.9997	Morphology	PCR (Koekemoer	2002)	House resting indoors	NA	NA	NA	NA	NA	NA	NA	2002	2002	NA	NA	NA	NA	Casimiro S	Coleman M	Mohloai P	Hemingway J	Sharp B: Insecticide resistance in Anopheles funestus (Diptera : Culicidae) from Mozambique. Journal of Medical Entomology 2006	43:267-275.	NA	Wiebe2017
20353	Mozambique	-15.1247	39.35215	Morphology	PCR (Koekemoer	2002)	House resting indoors	NA	NA	NA	NA	NA	NA	NA	2002	2002	NA	NA	NA	NA	Casimiro S	Coleman M	Mohloai P	Hemingway J	Sharp B: Insecticide resistance in Anopheles funestus (Diptera : Culicidae) from Mozambique. Journal of Medical Entomology 2006	43:267-275.	NA	Wiebe2017
20354	Mozambique	-13.0825	40.4646	Morphology	PCR (Koekemoer	2002)	House resting indoors	NA	NA	NA	NA	NA	NA	NA	2002	2002	NA	NA	NA	NA	Casimiro S	Coleman M	Mohloai P	Hemingway J	Sharp B: Insecticide resistance in Anopheles funestus (Diptera : Culicidae) from Mozambique. Journal of Medical Entomology 2006	43:267-275.	NA	Wiebe2017
20355	Mozambique	-25.9284	32.61314	Morphology	PCR (Koekemoer	2002)	House resting indoors	NA	NA	NA	NA	NA	NA	NA	2002	2002	NA	NA	NA	NA	Casimiro S	Coleman M	Mohloai P	Hemingway J	Sharp B: Insecticide resistance in Anopheles funestus (Diptera : Culicidae) from Mozambique. Journal of Medical Entomology 2006	43:267-275.	NA	Wiebe2017
20356	Mozambique	-17.8636	36.89125	Morphology	PCR (Koekemoer	2002)	House resting indoors	NA	NA	NA	NA	NA	NA	NA	2002	2002	NA	NA	NA	NA	Casimiro S	Coleman M	Mohloai P	Hemingway J	Sharp B: Insecticide resistance in Anopheles funestus (Diptera : Culicidae) from Mozambique. Journal of Medical Entomology 2006	43:267-275.	NA	Wiebe2017
20357	Mozambique	-25.4523	32.02987	Morphology	PCR (Koekemoer	2002)	House resting indoors	NA	NA	NA	NA	NA	NA	NA	2002	2002	NA	NA	NA	NA	Casimiro S	Coleman M	Mohloai P	Hemingway J	Sharp B: Insecticide resistance in Anopheles funestus (Diptera : Culicidae) from Mozambique. Journal of Medical Entomology 2006	43:267-275.	NA	Wiebe2017
20358	Mozambique	-25.9616	32.5826	Morphology	PCR (Koekemoer	2002)	House resting indoors	NA	NA	NA	NA	NA	NA	NA	2002	2002	NA	NA	NA	NA	Casimiro S	Coleman M	Mohloai P	Hemingway J	Sharp B: Insecticide resistance in Anopheles funestus (Diptera : Culicidae) from Mozambique. Journal of Medical Entomology 2006	43:267-275.	NA	Wiebe2017
20359	Mozambique	-23.3297	35.38051	Morphology	PCR (Koekemoer	2002)	House resting indoors	NA	NA	NA	NA	NA	NA	NA	2002	2002	NA	NA	NA	NA	Casimiro S	Coleman M	Mohloai P	Hemingway J	Sharp B: Insecticide resistance in Anopheles funestus (Diptera : Culicidae) from Mozambique. Journal of Medical Entomology 2006	43:267-275.	NA	Wiebe2017
20360	Mozambique	-25.977	32.021	Morphology	PCR (Koekemoer	2002)	House resting indoors	NA	NA	NA	NA	NA	NA	NA	2002	2002	NA	NA	NA	NA	Casimiro S	Coleman M	Mohloai P	Hemingway J	Sharp B: Insecticide resistance in Anopheles funestus (Diptera : Culicidae) from Mozambique. Journal of Medical Entomology 2006	43:267-275.	NA	Wiebe2017
20361	Mozambique	-25.8805	32.56441	Morphology	PCR (Koekemoer	2002)	House resting indoors	NA	NA	NA	NA	NA	NA	NA	2002	2002	NA	NA	NA	NA	Casimiro SLR	Hemingway J	Sharp BL	Coleman M: Monitoring the operational impact of insecticide usage for malaria control on Anopheles funestus from Mozambique. Malaria Journal 2007	6.	NA	Wiebe2017
20362	Mozambique	-26.0413	32.32548	Morphology	PCR (Koekemoer	2002)	House resting indoors	NA	NA	NA	NA	NA	NA	NA	2002	2002	NA	NA	NA	NA	Casimiro SLR	Hemingway J	Sharp BL	Coleman M: Monitoring the operational impact of insecticide usage for malaria control on Anopheles funestus from Mozambique. Malaria Journal 2007	6.	NA	Wiebe2017
20363	Mozambique	-26.7694	32.37545	Morphology	PCR (Koekemoer	2002)	House resting indoors	NA	NA	NA	NA	NA	NA	NA	2002	2002	NA	NA	NA	NA	Casimiro SLR	Hemingway J	Sharp BL	Coleman M: Monitoring the operational impact of insecticide usage for malaria control on Anopheles funestus from Mozambique. Malaria Journal 2007	6.	NA	Wiebe2017
20364	Mozambique	-24.6993	33.52473	Morphology	PCR (Koekemoer	2002)	House resting indoors	NA	NA	NA	NA	NA	NA	NA	2002	2002	NA	NA	NA	NA	Casimiro SLR	Hemingway J	Sharp BL	Coleman M: Monitoring the operational impact of insecticide usage for malaria control on Anopheles funestus from Mozambique. Malaria Journal 2007	6.	NA	Wiebe2017
20365	Mozambique	-24.6671	33.08215	Morphology	PCR (Koekemoer	2002)	House resting indoors	NA	NA	NA	NA	NA	NA	NA	2002	2002	NA	NA	NA	NA	Casimiro SLR	Hemingway J	Sharp BL	Coleman M: Monitoring the operational impact of insecticide usage for malaria control on Anopheles funestus from Mozambique. Malaria Journal 2007	6.	NA	Wiebe2017
20366	Mozambique	-25.8885	32.64401	Morphology	PCR (Koekemoer	2002)	House resting indoors	NA	NA	NA	NA	NA	NA	NA	2002	2002	NA	NA	NA	NA	Casimiro SLR	Hemingway J	Sharp BL	Coleman M: Monitoring the operational impact of insecticide usage for malaria control on Anopheles funestus from Mozambique. Malaria Journal 2007	6.	NA	Wiebe2017
20367	Mozambique	-25.9029	32.61144	Morphology	PCR (Koekemoer	2002)	House resting indoors	NA	NA	NA	NA	NA	NA	NA	2002	2002	NA	NA	NA	NA	Casimiro SLR	Hemingway J	Sharp BL	Coleman M: Monitoring the operational impact of insecticide usage for malaria control on Anopheles funestus from Mozambique. Malaria Journal 2007	6.	NA	Wiebe2017
20368	Mozambique	-25.9131	32.53763	Morphology	PCR (Koekemoer	2002)	House resting indoors	NA	NA	NA	NA	NA	NA	NA	2002	2002	NA	NA	NA	NA	Casimiro SLR	Hemingway J	Sharp BL	Coleman M: Monitoring the operational impact of insecticide usage for malaria control on Anopheles funestus from Mozambique. Malaria Journal 2007	6.	NA	Wiebe2017
20369	Mozambique	-25.9333	32.53691	Morphology	PCR (Koekemoer	2002)	House resting indoors	NA	NA	NA	NA	NA	NA	NA	2002	2002	NA	NA	NA	NA	Casimiro SLR	Hemingway J	Sharp BL	Coleman M: Monitoring the operational impact of insecticide usage for malaria control on Anopheles funestus from Mozambique. Malaria Journal 2007	6.	NA	Wiebe2017
20370	Mozambique	-19.5378	34.62493	Morphology	PCR (Koekemoer	2002)	House resting indoors	NA	NA	NA	NA	NA	NA	NA	2002	2002	NA	NA	NA	NA	Casimiro SLR	Hemingway J	Sharp BL	Coleman M: Monitoring the operational impact of insecticide usage for malaria control on Anopheles funestus from Mozambique. Malaria Journal 2007	6.	NA	Wiebe2017
20371	Mozambique	-25.0348	32.65028	Morphology	PCR (Koekemoer	2002)	House resting indoors	NA	NA	NA	NA	NA	NA	NA	2002	2002	NA	NA	NA	NA	Casimiro SLR	Hemingway J	Sharp BL	Coleman M: Monitoring the operational impact of insecticide usage for malaria control on Anopheles funestus from Mozambique. Malaria Journal 2007	6.	NA	Wiebe2017
20372	Mozambique	-25.8762	32.61361	Morphology	PCR (Koekemoer	2002)	House resting indoors	NA	NA	NA	NA	NA	NA	NA	2002	2002	NA	NA	NA	NA	Casimiro SLR	Hemingway J	Sharp BL	Coleman M: Monitoring the operational impact of insecticide usage for malaria control on Anopheles funestus from Mozambique. Malaria Journal 2007	6.	NA	Wiebe2017
20373	Mozambique	-25.9616	32.4233	Morphology	PCR (Koekemoer	2002)	House resting indoors	NA	NA	NA	NA	NA	NA	NA	2002	2002	NA	NA	NA	NA	Casimiro SLR	Hemingway J	Sharp BL	Coleman M: Monitoring the operational impact of insecticide usage for malaria control on Anopheles funestus from Mozambique. Malaria Journal 2007	6.	NA	Wiebe2017
20374	Mozambique	-25.6058	32.25767	Morphology	PCR (Koekemoer	2002)	House resting indoors	NA	NA	NA	NA	NA	NA	NA	2002	2002	NA	NA	NA	NA	Casimiro SLR	Hemingway J	Sharp BL	Coleman M: Monitoring the operational impact of insecticide usage for malaria control on Anopheles funestus from Mozambique. Malaria Journal 2007	6.	NA	Wiebe2017
20375	Mozambique	-24.8063	32.85729	Morphology	PCR (Koekemoer	2002)	House resting indoors	NA	NA	NA	NA	NA	NA	NA	2002	2002	NA	NA	NA	NA	Casimiro SLR	Hemingway J	Sharp BL	Coleman M: Monitoring the operational impact of insecticide usage for malaria control on Anopheles funestus from Mozambique. Malaria Journal 2007	6.	NA	Wiebe2017
20376	Mozambique	-25.0705	32.81446	Morphology	PCR (Koekemoer	2002)	House resting indoors	NA	NA	NA	NA	NA	NA	NA	2002	2002	NA	NA	NA	NA	Casimiro SLR	Hemingway J	Sharp BL	Coleman M: Monitoring the operational impact of insecticide usage for malaria control on Anopheles funestus from Mozambique. Malaria Journal 2007	6.	NA	Wiebe2017
20377	Mozambique	-23.3697	35.31333	Morphology	PCR (Koekemoer	2002)	House resting indoors	NA	NA	NA	NA	NA	NA	NA	2002	2002	NA	NA	NA	NA	Casimiro SLR	Hemingway J	Sharp BL	Coleman M: Monitoring the operational impact of insecticide usage for malaria control on Anopheles funestus from Mozambique. Malaria Journal 2007	6.	NA	Wiebe2017
20378	Mozambique	-15.15	31.6995	Morphology	PCR (Koekemoer	2002)	House resting indoors	NA	NA	NA	NA	NA	NA	NA	2002	2002	NA	NA	NA	NA	Casimiro SLR	Hemingway J	Sharp BL	Coleman M: Monitoring the operational impact of insecticide usage for malaria control on Anopheles funestus from Mozambique. Malaria Journal 2007	6.	NA	Wiebe2017
20379	Mozambique	-25.8805	32.56441	Morphology	PCR (Koekemoer	2002)	House resting indoors	NA	NA	NA	NA	NA	NA	NA	2003	2003	NA	NA	NA	NA	Casimiro SLR	Hemingway J	Sharp BL	Coleman M: Monitoring the operational impact of insecticide usage for malaria control on Anopheles funestus from Mozambique. Malaria Journal 2007	6.	NA	Wiebe2017
20380	Mozambique	-26.0413	32.32548	Morphology	PCR (Koekemoer	2002)	House resting indoors	NA	NA	NA	NA	NA	NA	NA	2003	2003	NA	NA	NA	NA	Casimiro SLR	Hemingway J	Sharp BL	Coleman M: Monitoring the operational impact of insecticide usage for malaria control on Anopheles funestus from Mozambique. Malaria Journal 2007	6.	NA	Wiebe2017
20381	Mozambique	-26.7694	32.37545	Morphology	PCR (Koekemoer	2002)	House resting indoors	NA	NA	NA	NA	NA	NA	NA	2003	2003	NA	NA	NA	NA	Casimiro SLR	Hemingway J	Sharp BL	Coleman M: Monitoring the operational impact of insecticide usage for malaria control on Anopheles funestus from Mozambique. Malaria Journal 2007	6.	NA	Wiebe2017
20382	Mozambique	-24.6993	33.52473	Morphology	PCR (Koekemoer	2002)	House resting indoors	NA	NA	NA	NA	NA	NA	NA	2003	2003	NA	NA	NA	NA	Casimiro SLR	Hemingway J	Sharp BL	Coleman M: Monitoring the operational impact of insecticide usage for malaria control on Anopheles funestus from Mozambique. Malaria Journal 2007	6.	NA	Wiebe2017
20383	Mozambique	-24.6671	33.08215	Morphology	PCR (Koekemoer	2002)	House resting indoors	NA	NA	NA	NA	NA	NA	NA	2003	2003	NA	NA	NA	NA	Casimiro SLR	Hemingway J	Sharp BL	Coleman M: Monitoring the operational impact of insecticide usage for malaria control on Anopheles funestus from Mozambique. Malaria Journal 2007	6.	NA	Wiebe2017
20384	Mozambique	-25.8885	32.64401	Morphology	PCR (Koekemoer	2002)	House resting indoors	NA	NA	NA	NA	NA	NA	NA	2003	2003	NA	NA	NA	NA	Casimiro SLR	Hemingway J	Sharp BL	Coleman M: Monitoring the operational impact of insecticide usage for malaria control on Anopheles funestus from Mozambique. Malaria Journal 2007	6.	NA	Wiebe2017
20385	Mozambique	-25.9029	32.61144	Morphology	PCR (Koekemoer	2002)	House resting indoors	NA	NA	NA	NA	NA	NA	NA	2003	2003	NA	NA	NA	NA	Casimiro SLR	Hemingway J	Sharp BL	Coleman M: Monitoring the operational impact of insecticide usage for malaria control on Anopheles funestus from Mozambique. Malaria Journal 2007	6.	NA	Wiebe2017
20386	Mozambique	-25.9131	32.53763	Morphology	PCR (Koekemoer	2002)	House resting indoors	NA	NA	NA	NA	NA	NA	NA	2003	2003	NA	NA	NA	NA	Casimiro SLR	Hemingway J	Sharp BL	Coleman M: Monitoring the operational impact of insecticide usage for malaria control on Anopheles funestus from Mozambique. Malaria Journal 2007	6.	NA	Wiebe2017
20387	Mozambique	-25.9333	32.53691	Morphology	PCR (Koekemoer	2002)	House resting indoors	NA	NA	NA	NA	NA	NA	NA	2003	2003	NA	NA	NA	NA	Casimiro SLR	Hemingway J	Sharp BL	Coleman M: Monitoring the operational impact of insecticide usage for malaria control on Anopheles funestus from Mozambique. Malaria Journal 2007	6.	NA	Wiebe2017
20388	Mozambique	-19.5378	34.62493	Morphology	PCR (Koekemoer	2002)	House resting indoors	NA	NA	NA	NA	NA	NA	NA	2003	2003	NA	NA	NA	NA	Casimiro SLR	Hemingway J	Sharp BL	Coleman M: Monitoring the operational impact of insecticide usage for malaria control on Anopheles funestus from Mozambique. Malaria Journal 2007	6.	NA	Wiebe2017
20389	Mozambique	-25.0348	32.65028	Morphology	PCR (Koekemoer	2002)	House resting indoors	NA	NA	NA	NA	NA	NA	NA	2003	2003	NA	NA	NA	NA	Casimiro SLR	Hemingway J	Sharp BL	Coleman M: Monitoring the operational impact of insecticide usage for malaria control on Anopheles funestus from Mozambique. Malaria Journal 2007	6.	NA	Wiebe2017
20390	Mozambique	-25.8762	32.61361	Morphology	PCR (Koekemoer	2002)	House resting indoors	NA	NA	NA	NA	NA	NA	NA	2003	2003	NA	NA	NA	NA	Casimiro SLR	Hemingway J	Sharp BL	Coleman M: Monitoring the operational impact of insecticide usage for malaria control on Anopheles funestus from Mozambique. Malaria Journal 2007	6.	NA	Wiebe2017
20391	Mozambique	-25.9616	32.4233	Morphology	PCR (Koekemoer	2002)	House resting indoors	NA	NA	NA	NA	NA	NA	NA	2003	2003	NA	NA	NA	NA	Casimiro SLR	Hemingway J	Sharp BL	Coleman M: Monitoring the operational impact of insecticide usage for malaria control on Anopheles funestus from Mozambique. Malaria Journal 2007	6.	NA	Wiebe2017
20392	Mozambique	-25.6058	32.25767	Morphology	PCR (Koekemoer	2002)	House resting indoors	NA	NA	NA	NA	NA	NA	NA	2003	2003	NA	NA	NA	NA	Casimiro SLR	Hemingway J	Sharp BL	Coleman M: Monitoring the operational impact of insecticide usage for malaria control on Anopheles funestus from Mozambique. Malaria Journal 2007	6.	NA	Wiebe2017
20393	Mozambique	-24.8063	32.85729	Morphology	PCR (Koekemoer	2002)	House resting indoors	NA	NA	NA	NA	NA	NA	NA	2003	2003	NA	NA	NA	NA	Casimiro SLR	Hemingway J	Sharp BL	Coleman M: Monitoring the operational impact of insecticide usage for malaria control on Anopheles funestus from Mozambique. Malaria Journal 2007	6.	NA	Wiebe2017
20394	Mozambique	-25.0705	32.81446	Morphology	PCR (Koekemoer	2002)	House resting indoors	NA	NA	NA	NA	NA	NA	NA	2003	2003	NA	NA	NA	NA	Casimiro SLR	Hemingway J	Sharp BL	Coleman M: Monitoring the operational impact of insecticide usage for malaria control on Anopheles funestus from Mozambique. Malaria Journal 2007	6.	NA	Wiebe2017
20395	Mozambique	-15.15	31.6995	Morphology	PCR (Koekemoer	2002)	House resting indoors	NA	NA	NA	NA	NA	NA	NA	2003	2003	NA	NA	NA	NA	Casimiro SLR	Hemingway J	Sharp BL	Coleman M: Monitoring the operational impact of insecticide usage for malaria control on Anopheles funestus from Mozambique. Malaria Journal 2007	6.	NA	Wiebe2017
20396	Mozambique	-23.3697	35.31333	Morphology	PCR (Koekemoer	2002)	House resting indoors	NA	NA	NA	NA	NA	NA	NA	2003	2003	NA	NA	NA	NA	Casimiro SLR	Hemingway J	Sharp BL	Coleman M: Monitoring the operational impact of insecticide usage for malaria control on Anopheles funestus from Mozambique. Malaria Journal 2007	6.	NA	Wiebe2017
20397	Mozambique	-25.8805	32.56441	Morphology	PCR (Koekemoer	2002)	House resting indoors	NA	NA	NA	NA	NA	NA	NA	2004	2004	NA	NA	NA	NA	Casimiro SLR	Hemingway J	Sharp BL	Coleman M: Monitoring the operational impact of insecticide usage for malaria control on Anopheles funestus from Mozambique. Malaria Journal 2007	6.	NA	Wiebe2017
20398	Mozambique	-26.0413	32.32548	Morphology	PCR (Koekemoer	2002)	House resting indoors	NA	NA	NA	NA	NA	NA	NA	2004	2004	NA	NA	NA	NA	Casimiro SLR	Hemingway J	Sharp BL	Coleman M: Monitoring the operational impact of insecticide usage for malaria control on Anopheles funestus from Mozambique. Malaria Journal 2007	6.	NA	Wiebe2017
20399	Mozambique	-26.7694	32.37545	Morphology	PCR (Koekemoer	2002)	House resting indoors	NA	NA	NA	NA	NA	NA	NA	2004	2004	NA	NA	NA	NA	Casimiro SLR	Hemingway J	Sharp BL	Coleman M: Monitoring the operational impact of insecticide usage for malaria control on Anopheles funestus from Mozambique. Malaria Journal 2007	6.	NA	Wiebe2017
20400	Mozambique	-24.6993	33.52473	Morphology	PCR (Koekemoer	2002)	House resting indoors	NA	NA	NA	NA	NA	NA	NA	2004	2004	NA	NA	NA	NA	Casimiro SLR	Hemingway J	Sharp BL	Coleman M: Monitoring the operational impact of insecticide usage for malaria control on Anopheles funestus from Mozambique. Malaria Journal 2007	6.	NA	Wiebe2017
20401	Mozambique	-24.6671	33.08215	Morphology	PCR (Koekemoer	2002)	House resting indoors	NA	NA	NA	NA	NA	NA	NA	2004	2004	NA	NA	NA	NA	Casimiro SLR	Hemingway J	Sharp BL	Coleman M: Monitoring the operational impact of insecticide usage for malaria control on Anopheles funestus from Mozambique. Malaria Journal 2007	6.	NA	Wiebe2017
20402	Mozambique	-25.8885	32.64401	Morphology	PCR (Koekemoer	2002)	House resting indoors	NA	NA	NA	NA	NA	NA	NA	2004	2004	NA	NA	NA	NA	Casimiro SLR	Hemingway J	Sharp BL	Coleman M: Monitoring the operational impact of insecticide usage for malaria control on Anopheles funestus from Mozambique. Malaria Journal 2007	6.	NA	Wiebe2017
20403	Mozambique	-25.9029	32.61144	Morphology	PCR (Koekemoer	2002)	House resting indoors	NA	NA	NA	NA	NA	NA	NA	2004	2004	NA	NA	NA	NA	Casimiro SLR	Hemingway J	Sharp BL	Coleman M: Monitoring the operational impact of insecticide usage for malaria control on Anopheles funestus from Mozambique. Malaria Journal 2007	6.	NA	Wiebe2017
20404	Mozambique	-25.9131	32.53763	Morphology	PCR (Koekemoer	2002)	House resting indoors	NA	NA	NA	NA	NA	NA	NA	2004	2004	NA	NA	NA	NA	Casimiro SLR	Hemingway J	Sharp BL	Coleman M: Monitoring the operational impact of insecticide usage for malaria control on Anopheles funestus from Mozambique. Malaria Journal 2007	6.	NA	Wiebe2017
20405	Mozambique	-25.9333	32.53691	Morphology	PCR (Koekemoer	2002)	House resting indoors	NA	NA	NA	NA	NA	NA	NA	2004	2004	NA	NA	NA	NA	Casimiro SLR	Hemingway J	Sharp BL	Coleman M: Monitoring the operational impact of insecticide usage for malaria control on Anopheles funestus from Mozambique. Malaria Journal 2007	6.	NA	Wiebe2017
20406	Mozambique	-19.5378	34.62493	Morphology	PCR (Koekemoer	2002)	House resting indoors	NA	NA	NA	NA	NA	NA	NA	2004	2004	NA	NA	NA	NA	Casimiro SLR	Hemingway J	Sharp BL	Coleman M: Monitoring the operational impact of insecticide usage for malaria control on Anopheles funestus from Mozambique. Malaria Journal 2007	6.	NA	Wiebe2017
20407	Mozambique	-25.0348	32.65028	Morphology	PCR (Koekemoer	2002)	House resting indoors	NA	NA	NA	NA	NA	NA	NA	2004	2004	NA	NA	NA	NA	Casimiro SLR	Hemingway J	Sharp BL	Coleman M: Monitoring the operational impact of insecticide usage for malaria control on Anopheles funestus from Mozambique. Malaria Journal 2007	6.	NA	Wiebe2017
20408	Mozambique	-25.8762	32.61361	Morphology	PCR (Koekemoer	2002)	House resting indoors	NA	NA	NA	NA	NA	NA	NA	2004	2004	NA	NA	NA	NA	Casimiro SLR	Hemingway J	Sharp BL	Coleman M: Monitoring the operational impact of insecticide usage for malaria control on Anopheles funestus from Mozambique. Malaria Journal 2007	6.	NA	Wiebe2017
20409	Mozambique	-25.9616	32.4233	Morphology	PCR (Koekemoer	2002)	House resting indoors	NA	NA	NA	NA	NA	NA	NA	2004	2004	NA	NA	NA	NA	Casimiro SLR	Hemingway J	Sharp BL	Coleman M: Monitoring the operational impact of insecticide usage for malaria control on Anopheles funestus from Mozambique. Malaria Journal 2007	6.	NA	Wiebe2017
20410	Mozambique	-25.6058	32.25767	Morphology	PCR (Koekemoer	2002)	House resting indoors	NA	NA	NA	NA	NA	NA	NA	2004	2004	NA	NA	NA	NA	Casimiro SLR	Hemingway J	Sharp BL	Coleman M: Monitoring the operational impact of insecticide usage for malaria control on Anopheles funestus from Mozambique. Malaria Journal 2007	6.	NA	Wiebe2017
20411	Mozambique	-24.8063	32.85729	Morphology	PCR (Koekemoer	2002)	House resting indoors	NA	NA	NA	NA	NA	NA	NA	2004	2004	NA	NA	NA	NA	Casimiro SLR	Hemingway J	Sharp BL	Coleman M: Monitoring the operational impact of insecticide usage for malaria control on Anopheles funestus from Mozambique. Malaria Journal 2007	6.	NA	Wiebe2017
20412	Mozambique	-25.0705	32.81446	Morphology	PCR (Koekemoer	2002)	House resting indoors	NA	NA	NA	NA	NA	NA	NA	2004	2004	NA	NA	NA	NA	Casimiro SLR	Hemingway J	Sharp BL	Coleman M: Monitoring the operational impact of insecticide usage for malaria control on Anopheles funestus from Mozambique. Malaria Journal 2007	6.	NA	Wiebe2017
20413	Mozambique	-23.3697	35.31333	Morphology	PCR (Koekemoer	2002)	House resting indoors	NA	NA	NA	NA	NA	NA	NA	2004	2004	NA	NA	NA	NA	Casimiro SLR	Hemingway J	Sharp BL	Coleman M: Monitoring the operational impact of insecticide usage for malaria control on Anopheles funestus from Mozambique. Malaria Journal 2007	6.	NA	Wiebe2017
20414	Mozambique	-15.15	31.6995	Morphology	PCR (Koekemoer	2002)	House resting indoors	NA	NA	NA	NA	NA	NA	NA	2004	2004	NA	NA	NA	NA	Casimiro SLR	Hemingway J	Sharp BL	Coleman M: Monitoring the operational impact of insecticide usage for malaria control on Anopheles funestus from Mozambique. Malaria Journal 2007	6.	NA	Wiebe2017
20415	Mozambique	-25.8805	32.56441	Morphology	PCR (Koekemoer	2002)	House resting indoors	NA	NA	NA	NA	NA	NA	NA	2005	2005	NA	NA	NA	NA	Casimiro SLR	Hemingway J	Sharp BL	Coleman M: Monitoring the operational impact of insecticide usage for malaria control on Anopheles funestus from Mozambique. Malaria Journal 2007	6.	NA	Wiebe2017
20416	Mozambique	-26.0413	32.32548	Morphology	PCR (Koekemoer	2002)	House resting indoors	NA	NA	NA	NA	NA	NA	NA	2005	2005	NA	NA	NA	NA	Casimiro SLR	Hemingway J	Sharp BL	Coleman M: Monitoring the operational impact of insecticide usage for malaria control on Anopheles funestus from Mozambique. Malaria Journal 2007	6.	NA	Wiebe2017
20417	Mozambique	-26.7694	32.37545	Morphology	PCR (Koekemoer	2002)	House resting indoors	NA	NA	NA	NA	NA	NA	NA	2005	2005	NA	NA	NA	NA	Casimiro SLR	Hemingway J	Sharp BL	Coleman M: Monitoring the operational impact of insecticide usage for malaria control on Anopheles funestus from Mozambique. Malaria Journal 2007	6.	NA	Wiebe2017
20418	Mozambique	-24.6993	33.52473	Morphology	PCR (Koekemoer	2002)	House resting indoors	NA	NA	NA	NA	NA	NA	NA	2005	2005	NA	NA	NA	NA	Casimiro SLR	Hemingway J	Sharp BL	Coleman M: Monitoring the operational impact of insecticide usage for malaria control on Anopheles funestus from Mozambique. Malaria Journal 2007	6.	NA	Wiebe2017
20419	Mozambique	-24.6671	33.08215	Morphology	PCR (Koekemoer	2002)	House resting indoors	NA	NA	NA	NA	NA	NA	NA	2005	2005	NA	NA	NA	NA	Casimiro SLR	Hemingway J	Sharp BL	Coleman M: Monitoring the operational impact of insecticide usage for malaria control on Anopheles funestus from Mozambique. Malaria Journal 2007	6.	NA	Wiebe2017
20420	Mozambique	-25.8885	32.64401	Morphology	PCR (Koekemoer	2002)	House resting indoors	NA	NA	NA	NA	NA	NA	NA	2005	2005	NA	NA	NA	NA	Casimiro SLR	Hemingway J	Sharp BL	Coleman M: Monitoring the operational impact of insecticide usage for malaria control on Anopheles funestus from Mozambique. Malaria Journal 2007	6.	NA	Wiebe2017
20421	Mozambique	-25.9029	32.61144	Morphology	PCR (Koekemoer	2002)	House resting indoors	NA	NA	NA	NA	NA	NA	NA	2005	2005	NA	NA	NA	NA	Casimiro SLR	Hemingway J	Sharp BL	Coleman M: Monitoring the operational impact of insecticide usage for malaria control on Anopheles funestus from Mozambique. Malaria Journal 2007	6.	NA	Wiebe2017
20422	Mozambique	-25.9131	32.53763	Morphology	PCR (Koekemoer	2002)	House resting indoors	NA	NA	NA	NA	NA	NA	NA	2005	2005	NA	NA	NA	NA	Casimiro SLR	Hemingway J	Sharp BL	Coleman M: Monitoring the operational impact of insecticide usage for malaria control on Anopheles funestus from Mozambique. Malaria Journal 2007	6.	NA	Wiebe2017
20423	Mozambique	-25.9333	32.53691	Morphology	PCR (Koekemoer	2002)	House resting indoors	NA	NA	NA	NA	NA	NA	NA	2005	2005	NA	NA	NA	NA	Casimiro SLR	Hemingway J	Sharp BL	Coleman M: Monitoring the operational impact of insecticide usage for malaria control on Anopheles funestus from Mozambique. Malaria Journal 2007	6.	NA	Wiebe2017
20424	Mozambique	-19.5378	34.62493	Morphology	PCR (Koekemoer	2002)	House resting indoors	NA	NA	NA	NA	NA	NA	NA	2005	2005	NA	NA	NA	NA	Casimiro SLR	Hemingway J	Sharp BL	Coleman M: Monitoring the operational impact of insecticide usage for malaria control on Anopheles funestus from Mozambique. Malaria Journal 2007	6.	NA	Wiebe2017
20425	Mozambique	-25.0348	32.65028	Morphology	PCR (Koekemoer	2002)	House resting indoors	NA	NA	NA	NA	NA	NA	NA	2005	2005	NA	NA	NA	NA	Casimiro SLR	Hemingway J	Sharp BL	Coleman M: Monitoring the operational impact of insecticide usage for malaria control on Anopheles funestus from Mozambique. Malaria Journal 2007	6.	NA	Wiebe2017
20426	Mozambique	-25.8762	32.61361	Morphology	PCR (Koekemoer	2002)	House resting indoors	NA	NA	NA	NA	NA	NA	NA	2005	2005	NA	NA	NA	NA	Casimiro SLR	Hemingway J	Sharp BL	Coleman M: Monitoring the operational impact of insecticide usage for malaria control on Anopheles funestus from Mozambique. Malaria Journal 2007	6.	NA	Wiebe2017
20427	Mozambique	-25.9616	32.4233	Morphology	PCR (Koekemoer	2002)	House resting indoors	NA	NA	NA	NA	NA	NA	NA	2005	2005	NA	NA	NA	NA	Casimiro SLR	Hemingway J	Sharp BL	Coleman M: Monitoring the operational impact of insecticide usage for malaria control on Anopheles funestus from Mozambique. Malaria Journal 2007	6.	NA	Wiebe2017
20428	Mozambique	-25.6058	32.25767	Morphology	PCR (Koekemoer	2002)	House resting indoors	NA	NA	NA	NA	NA	NA	NA	2005	2005	NA	NA	NA	NA	Casimiro SLR	Hemingway J	Sharp BL	Coleman M: Monitoring the operational impact of insecticide usage for malaria control on Anopheles funestus from Mozambique. Malaria Journal 2007	6.	NA	Wiebe2017
20429	Mozambique	-24.8063	32.85729	Morphology	PCR (Koekemoer	2002)	House resting indoors	NA	NA	NA	NA	NA	NA	NA	2005	2005	NA	NA	NA	NA	Casimiro SLR	Hemingway J	Sharp BL	Coleman M: Monitoring the operational impact of insecticide usage for malaria control on Anopheles funestus from Mozambique. Malaria Journal 2007	6.	NA	Wiebe2017
20430	Mozambique	-25.0705	32.81446	Morphology	PCR (Koekemoer	2002)	House resting indoors	NA	NA	NA	NA	NA	NA	NA	2005	2005	NA	NA	NA	NA	Casimiro SLR	Hemingway J	Sharp BL	Coleman M: Monitoring the operational impact of insecticide usage for malaria control on Anopheles funestus from Mozambique. Malaria Journal 2007	6.	NA	Wiebe2017
20431	Mozambique	-23.3697	35.31333	Morphology	PCR (Koekemoer	2002)	House resting indoors	NA	NA	NA	NA	NA	NA	NA	2005	2005	NA	NA	NA	NA	Casimiro SLR	Hemingway J	Sharp BL	Coleman M: Monitoring the operational impact of insecticide usage for malaria control on Anopheles funestus from Mozambique. Malaria Journal 2007	6.	NA	Wiebe2017
20432	Mozambique	-15.15	31.6995	Morphology	PCR (Koekemoer	2002)	House resting indoors	NA	NA	NA	NA	NA	NA	NA	2005	2005	NA	NA	NA	NA	Casimiro SLR	Hemingway J	Sharp BL	Coleman M: Monitoring the operational impact of insecticide usage for malaria control on Anopheles funestus from Mozambique. Malaria Journal 2007	6.	NA	Wiebe2017
20433	Mozambique	-25.8805	32.56441	Morphology	PCR (Koekemoer	2002)	House resting indoors	NA	NA	NA	NA	NA	NA	NA	2006	2006	NA	NA	NA	NA	Casimiro SLR	Hemingway J	Sharp BL	Coleman M: Monitoring the operational impact of insecticide usage for malaria control on Anopheles funestus from Mozambique. Malaria Journal 2007	6.	NA	Wiebe2017
20434	Mozambique	-26.0413	32.32548	Morphology	PCR (Koekemoer	2002)	House resting indoors	NA	NA	NA	NA	NA	NA	NA	2006	2006	NA	NA	NA	NA	Casimiro SLR	Hemingway J	Sharp BL	Coleman M: Monitoring the operational impact of insecticide usage for malaria control on Anopheles funestus from Mozambique. Malaria Journal 2007	6.	NA	Wiebe2017
20435	Mozambique	-26.7694	32.37545	Morphology	PCR (Koekemoer	2002)	House resting indoors	NA	NA	NA	NA	NA	NA	NA	2006	2006	NA	NA	NA	NA	Casimiro SLR	Hemingway J	Sharp BL	Coleman M: Monitoring the operational impact of insecticide usage for malaria control on Anopheles funestus from Mozambique. Malaria Journal 2007	6.	NA	Wiebe2017
20436	Mozambique	-24.6993	33.52473	Morphology	PCR (Koekemoer	2002)	House resting indoors	NA	NA	NA	NA	NA	NA	NA	2006	2006	NA	NA	NA	NA	Casimiro SLR	Hemingway J	Sharp BL	Coleman M: Monitoring the operational impact of insecticide usage for malaria control on Anopheles funestus from Mozambique. Malaria Journal 2007	6.	NA	Wiebe2017
20437	Mozambique	-24.6671	33.08215	Morphology	PCR (Koekemoer	2002)	House resting indoors	NA	NA	NA	NA	NA	NA	NA	2006	2006	NA	NA	NA	NA	Casimiro SLR	Hemingway J	Sharp BL	Coleman M: Monitoring the operational impact of insecticide usage for malaria control on Anopheles funestus from Mozambique. Malaria Journal 2007	6.	NA	Wiebe2017
20438	Mozambique	-25.8885	32.64401	Morphology	PCR (Koekemoer	2002)	House resting indoors	NA	NA	NA	NA	NA	NA	NA	2006	2006	NA	NA	NA	NA	Casimiro SLR	Hemingway J	Sharp BL	Coleman M: Monitoring the operational impact of insecticide usage for malaria control on Anopheles funestus from Mozambique. Malaria Journal 2007	6.	NA	Wiebe2017
20439	Mozambique	-25.9029	32.61144	Morphology	PCR (Koekemoer	2002)	House resting indoors	NA	NA	NA	NA	NA	NA	NA	2006	2006	NA	NA	NA	NA	Casimiro SLR	Hemingway J	Sharp BL	Coleman M: Monitoring the operational impact of insecticide usage for malaria control on Anopheles funestus from Mozambique. Malaria Journal 2007	6.	NA	Wiebe2017
20440	Mozambique	-25.9131	32.53763	Morphology	PCR (Koekemoer	2002)	House resting indoors	NA	NA	NA	NA	NA	NA	NA	2006	2006	NA	NA	NA	NA	Casimiro SLR	Hemingway J	Sharp BL	Coleman M: Monitoring the operational impact of insecticide usage for malaria control on Anopheles funestus from Mozambique. Malaria Journal 2007	6.	NA	Wiebe2017
20441	Mozambique	-25.9333	32.53691	Morphology	PCR (Koekemoer	2002)	House resting indoors	NA	NA	NA	NA	NA	NA	NA	2006	2006	NA	NA	NA	NA	Casimiro SLR	Hemingway J	Sharp BL	Coleman M: Monitoring the operational impact of insecticide usage for malaria control on Anopheles funestus from Mozambique. Malaria Journal 2007	6.	NA	Wiebe2017
20442	Mozambique	-19.5378	34.62493	Morphology	PCR (Koekemoer	2002)	House resting indoors	NA	NA	NA	NA	NA	NA	NA	2006	2006	NA	NA	NA	NA	Casimiro SLR	Hemingway J	Sharp BL	Coleman M: Monitoring the operational impact of insecticide usage for malaria control on Anopheles funestus from Mozambique. Malaria Journal 2007	6.	NA	Wiebe2017
20443	Mozambique	-25.0348	32.65028	Morphology	PCR (Koekemoer	2002)	House resting indoors	NA	NA	NA	NA	NA	NA	NA	2006	2006	NA	NA	NA	NA	Casimiro SLR	Hemingway J	Sharp BL	Coleman M: Monitoring the operational impact of insecticide usage for malaria control on Anopheles funestus from Mozambique. Malaria Journal 2007	6.	NA	Wiebe2017
20444	Mozambique	-25.8762	32.61361	Morphology	PCR (Koekemoer	2002)	House resting indoors	NA	NA	NA	NA	NA	NA	NA	2006	2006	NA	NA	NA	NA	Casimiro SLR	Hemingway J	Sharp BL	Coleman M: Monitoring the operational impact of insecticide usage for malaria control on Anopheles funestus from Mozambique. Malaria Journal 2007	6.	NA	Wiebe2017
20445	Mozambique	-25.9616	32.4233	Morphology	PCR (Koekemoer	2002)	House resting indoors	NA	NA	NA	NA	NA	NA	NA	2006	2006	NA	NA	NA	NA	Casimiro SLR	Hemingway J	Sharp BL	Coleman M: Monitoring the operational impact of insecticide usage for malaria control on Anopheles funestus from Mozambique. Malaria Journal 2007	6.	NA	Wiebe2017
20446	Mozambique	-25.6058	32.25767	Morphology	PCR (Koekemoer	2002)	House resting indoors	NA	NA	NA	NA	NA	NA	NA	2006	2006	NA	NA	NA	NA	Casimiro SLR	Hemingway J	Sharp BL	Coleman M: Monitoring the operational impact of insecticide usage for malaria control on Anopheles funestus from Mozambique. Malaria Journal 2007	6.	NA	Wiebe2017
20447	Mozambique	-24.8063	32.85729	Morphology	PCR (Koekemoer	2002)	House resting indoors	NA	NA	NA	NA	NA	NA	NA	2006	2006	NA	NA	NA	NA	Casimiro SLR	Hemingway J	Sharp BL	Coleman M: Monitoring the operational impact of insecticide usage for malaria control on Anopheles funestus from Mozambique. Malaria Journal 2007	6.	NA	Wiebe2017
20448	Mozambique	-25.0705	32.81446	Morphology	PCR (Koekemoer	2002)	House resting indoors	NA	NA	NA	NA	NA	NA	NA	2006	2006	NA	NA	NA	NA	Casimiro SLR	Hemingway J	Sharp BL	Coleman M: Monitoring the operational impact of insecticide usage for malaria control on Anopheles funestus from Mozambique. Malaria Journal 2007	6.	NA	Wiebe2017
20449	Mozambique	-23.3697	35.31333	Morphology	PCR (Koekemoer	2002)	House resting indoors	NA	NA	NA	NA	NA	NA	NA	2006	2006	NA	NA	NA	NA	Casimiro SLR	Hemingway J	Sharp BL	Coleman M: Monitoring the operational impact of insecticide usage for malaria control on Anopheles funestus from Mozambique. Malaria Journal 2007	6.	NA	Wiebe2017
20450	Mozambique	-15.15	31.6995	Morphology	PCR (Koekemoer	2002)	House resting indoors	NA	NA	NA	NA	NA	NA	NA	2006	2006	NA	NA	NA	NA	Casimiro SLR	Hemingway J	Sharp BL	Coleman M: Monitoring the operational impact of insecticide usage for malaria control on Anopheles funestus from Mozambique. Malaria Journal 2007	6.	NA	Wiebe2017
20451	Equatorial Guinea	3.75	8.78333	Morphology	PCR (Koekemoer	2002)	House resting indoors	Man biting	NA	NA	NA	NA	NA	NA	2002	2002	NA	NA	NA	NA	Reimer LJ	Tripet F	Slotman M	Spielman A	Fondjo E	Lanzaro GC: An unusual distribution of the kdr gene among populations of Anopheles gambiae on the island of Bioko	Equatorial Guinea. Insect Molecular Biology 2005	14:683-688.	NA	Wiebe2017
20453	Zimbabwe	-19.1833	32.8	Morphology	PCR (Koekemoer	2002)	House resting indoors	NA	NA	NA	NA	NA	NA	NA	2014	2014	NA	NA	NA	NA	Sande S	Zimba M	Chinwada P	Masendu HT	Mazando S	Makuwaza A: The emergence of insecticide resistance in the major malaria vector Anopheles funestus (Diptera: Culicidae) from sentinel sites in Mutare and Mutasa Districts	Zimbabwe. Malar J 2015	14:466.	NA	Wiebe2017
20454	Zimbabwe	-18.3667	32.933333	Morphology	PCR (Koekemoer	2002)	House resting indoors	NA	NA	NA	NA	NA	NA	NA	2014	2014	NA	NA	NA	NA	Sande S	Zimba M	Chinwada P	Masendu HT	Mazando S	Makuwaza A: The emergence of insecticide resistance in the major malaria vector Anopheles funestus (Diptera: Culicidae) from sentinel sites in Mutare and Mutasa Districts	Zimbabwe. Malar J 2015	14:466.	NA	Wiebe2017
20455	Angola	-17.3333	14.733333	Morphology	PCR (Koekemoer	2002)	House resting indoors	NA	NA	NA	NA	NA	NA	NA	NA	NA	NA	NA	NA	2006	Koekemoer LL	Kamau L	Garros C	Manguin S	Hunt RH	Coetzee M: Impact of the Rift Valley on restriction fragment length polymorphism typing of the major African malaria vector Anopheles funestus (Diptera : Culicidae). Journal of Medical Entomology 2006	43:1178-1184.	NA	Wiebe2017
20456	CÃ´te d'Ivoire	7.7	-5	Morphology	PCR (Koekemoer	2002)	House resting indoors	NA	NA	NA	NA	NA	NA	NA	NA	NA	NA	NA	NA	2006	Koekemoer LL	Kamau L	Garros C	Manguin S	Hunt RH	Coetzee M: Impact of the Rift Valley on restriction fragment length polymorphism typing of the major African malaria vector Anopheles funestus (Diptera : Culicidae). Journal of Medical Entomology 2006	43:1178-1184.	NA	Wiebe2017
20457	Ghana	6.266667	-1.466667	Morphology	PCR (Koekemoer	2002)	House resting indoors	NA	NA	NA	NA	NA	NA	NA	NA	NA	NA	NA	NA	2006	Koekemoer LL	Kamau L	Garros C	Manguin S	Hunt RH	Coetzee M: Impact of the Rift Valley on restriction fragment length polymorphism typing of the major African malaria vector Anopheles funestus (Diptera : Culicidae). Journal of Medical Entomology 2006	43:1178-1184.	NA	Wiebe2017
20458	Kenya	-0.16667	34.916667	Morphology	PCR (Koekemoer	2002)	House resting indoors	NA	NA	NA	NA	NA	NA	NA	NA	NA	NA	NA	NA	2006	Koekemoer LL	Kamau L	Garros C	Manguin S	Hunt RH	Coetzee M: Impact of the Rift Valley on restriction fragment length polymorphism typing of the major African malaria vector Anopheles funestus (Diptera : Culicidae). Journal of Medical Entomology 2006	43:1178-1184.	NA	Wiebe2017
20459	Kenya	0.033333	34.2	Morphology	PCR (Koekemoer	2002)	House resting indoors	NA	NA	NA	NA	NA	NA	NA	NA	NA	NA	NA	NA	2006	Koekemoer LL	Kamau L	Garros C	Manguin S	Hunt RH	Coetzee M: Impact of the Rift Valley on restriction fragment length polymorphism typing of the major African malaria vector Anopheles funestus (Diptera : Culicidae). Journal of Medical Entomology 2006	43:1178-1184.	NA	Wiebe2017
20460	Kenya	-0.76667	34.933333	Morphology	PCR (Koekemoer	2002)	House resting indoors	NA	NA	NA	NA	NA	NA	NA	NA	NA	NA	NA	NA	2006	Koekemoer LL	Kamau L	Garros C	Manguin S	Hunt RH	Coetzee M: Impact of the Rift Valley on restriction fragment length polymorphism typing of the major African malaria vector Anopheles funestus (Diptera : Culicidae). Journal of Medical Entomology 2006	43:1178-1184.	NA	Wiebe2017
20461	Kenya	-0.13333	34.6	Morphology	PCR (Koekemoer	2002)	House resting indoors	NA	NA	NA	NA	NA	NA	NA	NA	NA	NA	NA	NA	2006	Koekemoer LL	Kamau L	Garros C	Manguin S	Hunt RH	Coetzee M: Impact of the Rift Valley on restriction fragment length polymorphism typing of the major African malaria vector Anopheles funestus (Diptera : Culicidae). Journal of Medical Entomology 2006	43:1178-1184.	NA	Wiebe2017
20462	Kenya	-4.18333	39.433333	Morphology	PCR (Koekemoer	2002)	House resting indoors	NA	NA	NA	NA	NA	NA	NA	NA	NA	NA	NA	NA	2006	Koekemoer LL	Kamau L	Garros C	Manguin S	Hunt RH	Coetzee M: Impact of the Rift Valley on restriction fragment length polymorphism typing of the major African malaria vector Anopheles funestus (Diptera : Culicidae). Journal of Medical Entomology 2006	43:1178-1184.	NA	Wiebe2017
20463	Kenya	-3.63333	39.75	Morphology	PCR (Koekemoer	2002)	House resting indoors	NA	NA	NA	NA	NA	NA	NA	NA	NA	NA	NA	NA	2006	Koekemoer LL	Kamau L	Garros C	Manguin S	Hunt RH	Coetzee M: Impact of the Rift Valley on restriction fragment length polymorphism typing of the major African malaria vector Anopheles funestus (Diptera : Culicidae). Journal of Medical Entomology 2006	43:1178-1184.	NA	Wiebe2017
20464	Kenya	-3.39676	37.672353	Morphology	PCR (Koekemoer	2002)	House resting indoors	NA	NA	NA	NA	NA	NA	NA	NA	NA	NA	NA	NA	2006	Koekemoer LL	Kamau L	Garros C	Manguin S	Hunt RH	Coetzee M: Impact of the Rift Valley on restriction fragment length polymorphism typing of the major African malaria vector Anopheles funestus (Diptera : Culicidae). Journal of Medical Entomology 2006	43:1178-1184.	NA	Wiebe2017
20465	Malawi	-9.95	33.916667	Morphology	PCR (Koekemoer	2002)	House resting indoors	NA	NA	NA	NA	NA	NA	NA	NA	NA	NA	NA	NA	2006	Koekemoer LL	Kamau L	Garros C	Manguin S	Hunt RH	Coetzee M: Impact of the Rift Valley on restriction fragment length polymorphism typing of the major African malaria vector Anopheles funestus (Diptera : Culicidae). Journal of Medical Entomology 2006	43:1178-1184.	NA	Wiebe2017
20466	Malawi	-13.5	34	Morphology	PCR (Koekemoer	2002)	House resting indoors	NA	NA	NA	NA	NA	NA	NA	NA	NA	NA	NA	NA	2006	Koekemoer LL	Kamau L	Garros C	Manguin S	Hunt RH	Coetzee M: Impact of the Rift Valley on restriction fragment length polymorphism typing of the major African malaria vector Anopheles funestus (Diptera : Culicidae). Journal of Medical Entomology 2006	43:1178-1184.	NA	Wiebe2017
20467	Mali	11.5	-6.833333	Morphology	PCR (Koekemoer	2002)	House resting indoors	NA	NA	NA	NA	NA	NA	NA	NA	NA	NA	NA	NA	2006	Koekemoer LL	Kamau L	Garros C	Manguin S	Hunt RH	Coetzee M: Impact of the Rift Valley on restriction fragment length polymorphism typing of the major African malaria vector Anopheles funestus (Diptera : Culicidae). Journal of Medical Entomology 2006	43:1178-1184.	NA	Wiebe2017
20468	Nigeria	7.133333	3.416667	Morphology	PCR (Koekemoer	2002)	House resting indoors	NA	NA	NA	NA	NA	NA	NA	NA	NA	NA	NA	NA	2006	Koekemoer LL	Kamau L	Garros C	Manguin S	Hunt RH	Coetzee M: Impact of the Rift Valley on restriction fragment length polymorphism typing of the major African malaria vector Anopheles funestus (Diptera : Culicidae). Journal of Medical Entomology 2006	43:1178-1184.	NA	Wiebe2017
20469	South Africa	-25.4333	31.95	Morphology	PCR (Koekemoer	2002)	House resting indoors	NA	NA	NA	NA	NA	NA	NA	NA	NA	NA	NA	NA	2006	Koekemoer LL	Kamau L	Garros C	Manguin S	Hunt RH	Coetzee M: Impact of the Rift Valley on restriction fragment length polymorphism typing of the major African malaria vector Anopheles funestus (Diptera : Culicidae). Journal of Medical Entomology 2006	43:1178-1184.	NA	Wiebe2017
20470	South Africa	-27.0333	32.266667	Morphology	PCR (Koekemoer	2002)	House resting indoors	NA	NA	NA	NA	NA	NA	NA	NA	NA	NA	NA	NA	2006	Koekemoer LL	Kamau L	Garros C	Manguin S	Hunt RH	Coetzee M: Impact of the Rift Valley on restriction fragment length polymorphism typing of the major African malaria vector Anopheles funestus (Diptera : Culicidae). Journal of Medical Entomology 2006	43:1178-1184.	NA	Wiebe2017
20471	United Republic of Tanzania	-2.86667	32.166667	Morphology	PCR (Koekemoer	2002)	House resting indoors	NA	NA	NA	NA	NA	NA	NA	NA	NA	NA	NA	NA	2006	Koekemoer LL	Kamau L	Garros C	Manguin S	Hunt RH	Coetzee M: Impact of the Rift Valley on restriction fragment length polymorphism typing of the major African malaria vector Anopheles funestus (Diptera : Culicidae). Journal of Medical Entomology 2006	43:1178-1184.	NA	Wiebe2017
20472	United Republic of Tanzania	-6.44031	38.905889	Morphology	PCR (Koekemoer	2002)	House resting indoors	NA	NA	NA	NA	NA	NA	NA	NA	NA	NA	NA	NA	2006	Koekemoer LL	Kamau L	Garros C	Manguin S	Hunt RH	Coetzee M: Impact of the Rift Valley on restriction fragment length polymorphism typing of the major African malaria vector Anopheles funestus (Diptera : Culicidae). Journal of Medical Entomology 2006	43:1178-1184.	NA	Wiebe2017
20473	Uganda	1	32	Morphology	PCR (Koekemoer	2002)	House resting indoors	NA	NA	NA	NA	NA	NA	NA	NA	NA	NA	NA	NA	2006	Koekemoer LL	Kamau L	Garros C	Manguin S	Hunt RH	Coetzee M: Impact of the Rift Valley on restriction fragment length polymorphism typing of the major African malaria vector Anopheles funestus (Diptera : Culicidae). Journal of Medical Entomology 2006	43:1178-1184.	NA	Wiebe2017
20474	Uganda	0.3	32	Morphology	PCR (Koekemoer	2002)	House resting indoors	NA	NA	NA	NA	NA	NA	NA	NA	NA	NA	NA	NA	2006	Koekemoer LL	Kamau L	Garros C	Manguin S	Hunt RH	Coetzee M: Impact of the Rift Valley on restriction fragment length polymorphism typing of the major African malaria vector Anopheles funestus (Diptera : Culicidae). Journal of Medical Entomology 2006	43:1178-1184.	NA	Wiebe2017
20475	Uganda	0.683333	34.166667	Morphology	PCR (Koekemoer	2002)	House resting indoors	NA	NA	NA	NA	NA	NA	NA	NA	NA	NA	NA	NA	2006	Koekemoer LL	Kamau L	Garros C	Manguin S	Hunt RH	Coetzee M: Impact of the Rift Valley on restriction fragment length polymorphism typing of the major African malaria vector Anopheles funestus (Diptera : Culicidae). Journal of Medical Entomology 2006	43:1178-1184.	NA	Wiebe2017
20476	Zambia	-12.9797	28.642996	Morphology	PCR (Koekemoer	2002)	House resting indoors	NA	NA	NA	NA	NA	NA	NA	NA	NA	NA	NA	NA	2006	Koekemoer LL	Kamau L	Garros C	Manguin S	Hunt RH	Coetzee M: Impact of the Rift Valley on restriction fragment length polymorphism typing of the major African malaria vector Anopheles funestus (Diptera : Culicidae). Journal of Medical Entomology 2006	43:1178-1184.	NA	Wiebe2017
20477	Zambia	-13.1	32.1	Morphology	PCR (Koekemoer	2002)	House resting indoors	NA	NA	NA	NA	NA	NA	NA	NA	NA	NA	NA	NA	2006	Koekemoer LL	Kamau L	Garros C	Manguin S	Hunt RH	Coetzee M: Impact of the Rift Valley on restriction fragment length polymorphism typing of the major African malaria vector Anopheles funestus (Diptera : Culicidae). Journal of Medical Entomology 2006	43:1178-1184.	NA	Wiebe2017
20478	Burkina Faso	11.5	-2.9	PCR (Koekemoer	1999)	PCR (Koekemoer	2002)	NA	NA	NA	NA	NA	NA	NA	NA	NA	NA	NA	NA	NA	2004	Garros C	Koekemoer LL	Kamau L	Awolola TS	Van Bortel W	Coetzee M	Coosemans M	Manguin S: Restriction fragment length polymorphism method for the identification of major African and Asian malaria vectors within the Anopheles funestus and An. minimus groups. American Journal of Tropical Medicine and Hygiene 2004	70:260-265.	NA	Wiebe2017
20479	Senegal	12.55	-12.183333	PCR (Koekemoer	1999)	PCR (Koekemoer	2002)	NA	NA	NA	NA	NA	NA	NA	NA	NA	NA	NA	NA	NA	2004	Garros C	Koekemoer LL	Kamau L	Awolola TS	Van Bortel W	Coetzee M	Coosemans M	Manguin S: Restriction fragment length polymorphism method for the identification of major African and Asian malaria vectors within the Anopheles funestus and An. minimus groups. American Journal of Tropical Medicine and Hygiene 2004	70:260-265.	NA	Wiebe2017
20480	Cameroon	3.833333	11.5	PCR (Koekemoer	1999)	PCR (Koekemoer	2002)	NA	NA	NA	NA	NA	NA	NA	NA	NA	NA	NA	NA	NA	2004	Garros C	Koekemoer LL	Kamau L	Awolola TS	Van Bortel W	Coetzee M	Coosemans M	Manguin S: Restriction fragment length polymorphism method for the identification of major African and Asian malaria vectors within the Anopheles funestus and An. minimus groups. American Journal of Tropical Medicine and Hygiene 2004	70:260-265.	NA	Wiebe2017
20481	Angola	-17.3333	14.733333	PCR (Koekemoer	1999)	PCR (Koekemoer	2002)	NA	NA	NA	NA	NA	NA	NA	NA	NA	NA	NA	NA	NA	2004	Garros C	Koekemoer LL	Kamau L	Awolola TS	Van Bortel W	Coetzee M	Coosemans M	Manguin S: Restriction fragment length polymorphism method for the identification of major African and Asian malaria vectors within the Anopheles funestus and An. minimus groups. American Journal of Tropical Medicine and Hygiene 2004	70:260-265.	NA	Wiebe2017
20482	South Africa	-27.0333	32.266667	PCR (Koekemoer	1999)	PCR (Koekemoer	2002)	NA	NA	NA	NA	NA	NA	NA	NA	NA	NA	NA	NA	NA	2004	Garros C	Koekemoer LL	Kamau L	Awolola TS	Van Bortel W	Coetzee M	Coosemans M	Manguin S: Restriction fragment length polymorphism method for the identification of major African and Asian malaria vectors within the Anopheles funestus and An. minimus groups. American Journal of Tropical Medicine and Hygiene 2004	70:260-265.	NA	Wiebe2017
20483	Kenya	-4.18333	39.433333	PCR (Koekemoer	1999)	PCR (Koekemoer	2002)	NA	NA	NA	NA	NA	NA	NA	NA	NA	NA	NA	NA	NA	2004	Garros C	Koekemoer LL	Kamau L	Awolola TS	Van Bortel W	Coetzee M	Coosemans M	Manguin S: Restriction fragment length polymorphism method for the identification of major African and Asian malaria vectors within the Anopheles funestus and An. minimus groups. American Journal of Tropical Medicine and Hygiene 2004	70:260-265.	NA	Wiebe2017
20484	Madagascar	-18.0667	46.7	PCR (Koekemoer	1999)	PCR (Koekemoer	2002)	NA	NA	NA	NA	NA	NA	NA	NA	NA	NA	NA	NA	NA	2004	Garros C	Koekemoer LL	Kamau L	Awolola TS	Van Bortel W	Coetzee M	Coosemans M	Manguin S: Restriction fragment length polymorphism method for the identification of major African and Asian malaria vectors within the Anopheles funestus and An. minimus groups. American Journal of Tropical Medicine and Hygiene 2004	70:260-265.	NA	Wiebe2017
20485	South Africa	-23.8346	30.13896	PCR (Koekemoer	1999)	PCR (Koekemoer	2002)	NA	NA	NA	NA	NA	NA	NA	NA	NA	NA	NA	NA	NA	2004	Garros C	Koekemoer LL	Kamau L	Awolola TS	Van Bortel W	Coetzee M	Coosemans M	Manguin S: Restriction fragment length polymorphism method for the identification of major African and Asian malaria vectors within the Anopheles funestus and An. minimus groups. American Journal of Tropical Medicine and Hygiene 2004	70:260-265.	NA	Wiebe2017
20486	Kenya	-0.75	37.48333	PCR (Koekemoer	1999)	PCR (Koekemoer	2002)	NA	NA	NA	NA	NA	NA	NA	NA	NA	NA	NA	NA	NA	2004	Garros C	Koekemoer LL	Kamau L	Awolola TS	Van Bortel W	Coetzee M	Coosemans M	Manguin S: Restriction fragment length polymorphism method for the identification of major African and Asian malaria vectors within the Anopheles funestus and An. minimus groups. American Journal of Tropical Medicine and Hygiene 2004	70:260-265.	NA	Wiebe2017
20487	South Africa	-25.4333	31.95	PCR (Koekemoer	1999)	PCR (Koekemoer	2002)	NA	NA	NA	NA	NA	NA	NA	NA	NA	NA	NA	NA	NA	2004	Garros C	Koekemoer LL	Kamau L	Awolola TS	Van Bortel W	Coetzee M	Coosemans M	Manguin S: Restriction fragment length polymorphism method for the identification of major African and Asian malaria vectors within the Anopheles funestus and An. minimus groups. American Journal of Tropical Medicine and Hygiene 2004	70:260-265.	NA	Wiebe2017
20488	Central African Republic	4.415028	18.556999	Morphology	NA	Man biting indoors	Man biting outdoors	NA	NA	NA	NA	NA	NA	2013	2013	NA	NA	NA	NA	Ndiath MO	Eiglmeier K	Ole Sangba ML	Holm I	Kazanji M	Vernick KD: Composition and genetics of malaria vector populations in the Central African Republic. Malar J 2016	15:387.	NA	Wiebe2017
20489	Central African Republic	4.330188	18.542457	Morphology	NA	Man biting indoors	Man biting outdoors	NA	NA	NA	NA	NA	NA	2013	2013	NA	NA	NA	NA	Ndiath MO	Eiglmeier K	Ole Sangba ML	Holm I	Kazanji M	Vernick KD: Composition and genetics of malaria vector populations in the Central African Republic. Malar J 2016	15:387.	NA	Wiebe2017
20490	Central African Republic	4.353091	18.563858	Morphology	NA	Man biting indoors	Man biting outdoors	NA	NA	NA	NA	NA	NA	2013	2013	NA	NA	NA	NA	Ndiath MO	Eiglmeier K	Ole Sangba ML	Holm I	Kazanji M	Vernick KD: Composition and genetics of malaria vector populations in the Central African Republic. Malar J 2016	15:387.	NA	Wiebe2017
20491	Central African Republic	4.393714	18.541925	Morphology	NA	Man biting outdoors	NA	NA	NA	NA	NA	NA	NA	2013	2013	NA	NA	NA	NA	Ndiath MO	Eiglmeier K	Ole Sangba ML	Holm I	Kazanji M	Vernick KD: Composition and genetics of malaria vector populations in the Central African Republic. Malar J 2016	15:387.	NA	Wiebe2017
20492	Central African Republic	4.432415	18.54469	Morphology	NA	Man biting indoors	Man biting outdoors	NA	NA	NA	NA	NA	NA	2013	2013	NA	NA	NA	NA	Ndiath MO	Eiglmeier K	Ole Sangba ML	Holm I	Kazanji M	Vernick KD: Composition and genetics of malaria vector populations in the Central African Republic. Malar J 2016	15:387.	NA	Wiebe2017
20493	Central African Republic	4.370577	18.565057	Morphology	NA	Man biting outdoors	NA	NA	NA	NA	NA	NA	NA	2013	2013	NA	NA	NA	NA	Ndiath MO	Eiglmeier K	Ole Sangba ML	Holm I	Kazanji M	Vernick KD: Composition and genetics of malaria vector populations in the Central African Republic. Malar J 2016	15:387.	NA	Wiebe2017
20494	Central African Republic	4.373437	18.612339	Morphology	NA	Man biting indoors	Man biting outdoors	NA	NA	NA	NA	NA	NA	2013	2013	NA	NA	NA	NA	Ndiath MO	Eiglmeier K	Ole Sangba ML	Holm I	Kazanji M	Vernick KD: Composition and genetics of malaria vector populations in the Central African Republic. Malar J 2016	15:387.	NA	Wiebe2017
20495	Mozambique	-25.1804	32.8253	Morphology	PCR	NA	NA	NA	NA	NA	NA	NA	NA	2006	2006	NA	NA	NA	NA	Cano J	Aguilar R	Moreno M	Manaca MN	Gonzalez V	Sanz S	Aponte JJ	Nhacolo A	Benito A	Alonso PL: Impact of control activities in malaria transmission by Anopheles funestus in Southern Mozambique (Manhica district). Tropical Medicine & International Health 2011	16:114-114.	NA	Wiebe2017
20496	United Republic of Tanzania	-8.383	36.666	Morphology	PCR	NA	NA	NA	NA	NA	NA	NA	NA	2009	2009	NA	NA	NA	NA	Russell TL	Govella NJ	Azizi S	Drakeley CJ	Kachur SP	Killeen GF: Increased proportions of outdoor feeding among residual malaria vector populations following increased use of insecticide-treated nets in rural Tanzania. Malaria J 2011	10.	NA	Wiebe2017
20497	Kenya	-3.85	39.733	Morphology	PCR	NA	NA	NA	NA	NA	NA	NA	NA	2010	2010	NA	NA	NA	NA	Midega JT	Smith DL	Olotu A	Mwangangi JM	Nzovu JG	Wambua J	Nyangweso G	Mbogo CM	Christophides GK	Marsh K	Bejon P: Wind direction and proximity to larval sites determines malaria risk in Kilifi District in Kenya. Nature Communications 2012	3.	NA	Wiebe2017
20498	Senegal	13.3833	-13.6167	Morphology	Polytene chromosome	NA	NA	NA	NA	NA	NA	NA	NA	2006	2006	NA	NA	NA	NA	Midega JT	Smith DL	Olotu A	Mwangangi JM	Nzovu JG	Wambua J	Nyangweso G	Mbogo CM	Christophides GK	Marsh K	Bejon P: Wind direction and proximity to larval sites determines malaria risk in Kilifi District in Kenya. Nature Communications 2012	3.	NA	Wiebe2017
20499	Senegal	13.3833	-13.6167	Morphology	Polytene chromosome	NA	NA	NA	NA	NA	NA	NA	NA	2007	2007	NA	NA	NA	NA	Midega JT	Smith DL	Olotu A	Mwangangi JM	Nzovu JG	Wambua J	Nyangweso G	Mbogo CM	Christophides GK	Marsh K	Bejon P: Wind direction and proximity to larval sites determines malaria risk in Kilifi District in Kenya. Nature Communications 2012	3.	NA	Wiebe2017
20500	Senegal	13.3833	-13.6167	Morphology	Polytene chromosome	NA	NA	NA	NA	NA	NA	NA	NA	2008	2008	NA	NA	NA	NA	Midega JT	Smith DL	Olotu A	Mwangangi JM	Nzovu JG	Wambua J	Nyangweso G	Mbogo CM	Christophides GK	Marsh K	Bejon P: Wind direction and proximity to larval sites determines malaria risk in Kilifi District in Kenya. Nature Communications 2012	3.	NA	Wiebe2017
20501	Chad	10.334	15.332	Morphology	PCR	NA	NA	NA	NA	NA	NA	NA	NA	2006	2006	NA	NA	NA	NA	Kerah-Hinzoumbe C: (2013) personal communication	NA	Wiebe2017
20502	Chad	10.334	15.332	Morphology	PCR	NA	NA	NA	NA	NA	NA	NA	NA	2007	2007	NA	NA	NA	NA	Kerah-Hinzoumbe C: (2013) personal communication	NA	Wiebe2017
20503	Angola	-8.849	13.563	Morphology	PCR	NA	NA	NA	NA	NA	NA	NA	NA	2001	2001	NA	NA	NA	NA	Cuamba N	Choi KS	Townson H: Malaria vectors in Angola: distribution of species and molecular forms of the Anopheles gambiae complex	their pyrethroid insecticide knockdown resistance (kdr) status and Plasmodium falciparum sporozoite rates. Malar J 2006	5:2.	NA	Wiebe2017
20504	Ethiopia	7.984	38.716	Morphology	NA	Man biting indoors	Man biting outdoors	House resting indoors	Resting outdoors	NA	NA	NA	NA	1994	1994	NA	NA	NA	NA	Abose T	Yeebiyo Y	Olana D	Alamirew D	Beyene Y	Regassa L	Mengesha A: Re-Orientation and Definition of the Role of Malaria Vector-Control in Ethiopia. World Health Organisation 1998.	NA	Wiebe2017
20505	Guinea	11.323	-12.3	Morphology	NA	House resting indoors	NA	NA	NA	NA	NA	NA	NA	1989	1989	NA	NA	NA	NA	Bosman A	Modiano D	Voglino MC	Pizzi L	Bartoloni P	Kandia Diallo I	De Giorgi F: Malaria transmission in a central area of Futa Djalon (Guinea): results of a parasitological survey during the 1989 rainy season. Parassitologia 1992	34:135-142.	NA	Wiebe2017
20506	Guinea	11.51	-12.46	Morphology	NA	House resting indoors	Window Exit trap	NA	NA	NA	NA	NA	NA	1989	1989	NA	NA	NA	NA	Bosman A	Modiano D	Voglino MC	Pizzi L	Bartoloni P	Kandia Diallo I	De Giorgi F: Malaria transmission in a central area of Futa Djalon (Guinea): results of a parasitological survey during the 1989 rainy season. Parassitologia 1992	34:135-142.	NA	Wiebe2017
20507	Guinea	11.201	-12.535	Morphology	NA	House resting indoors	NA	NA	NA	NA	NA	NA	NA	1989	1989	NA	NA	NA	NA	Bosman A	Modiano D	Voglino MC	Pizzi L	Bartoloni P	Kandia Diallo I	De Giorgi F: Malaria transmission in a central area of Futa Djalon (Guinea): results of a parasitological survey during the 1989 rainy season. Parassitologia 1992	34:135-142.	NA	Wiebe2017
20508	Senegal	14.967	-17.05	Morphology	NA	House resting indoors	NA	NA	NA	NA	NA	NA	NA	1991	1991	NA	NA	NA	NA	Faye O	Gaye O	Fontenille D	HÃ©brard G	Konatem L	Sy N	HervÃ© JP	TourÃ© Y	Diallo S	Molez JF	Mouchet J: La sÃ©cheresse et la baisse du paludisme dans les Niayes du SÃ©nÃ©gal. Cahiers SantÃ© 1995	5:299-305.	NA	Wiebe2017
20509	Senegal	14.967	-17.05	Morphology	NA	House resting indoors	NA	NA	NA	NA	NA	NA	NA	1992	1992	NA	NA	NA	NA	Faye O	Gaye O	Fontenille D	HÃ©brard G	Konatem L	Sy N	HervÃ© JP	TourÃ© Y	Diallo S	Molez JF	Mouchet J: La sÃ©cheresse et la baisse du paludisme dans les Niayes du SÃ©nÃ©gal. Cahiers SantÃ© 1995	5:299-305.	NA	Wiebe2017
20510	Senegal	14.967	-17.05	Morphology	NA	House resting indoors	NA	NA	NA	NA	NA	NA	NA	1993	1993	NA	NA	NA	NA	Faye O	Gaye O	Fontenille D	HÃ©brard G	Konatem L	Sy N	HervÃ© JP	TourÃ© Y	Diallo S	Molez JF	Mouchet J: La sÃ©cheresse et la baisse du paludisme dans les Niayes du SÃ©nÃ©gal. Cahiers SantÃ© 1995	5:299-305.	NA	Wiebe2017
20511	Senegal	14.914	-17.069	Morphology	NA	House resting indoors	Man biting	NA	NA	NA	NA	NA	NA	1991	1991	NA	NA	NA	NA	Faye O	Gaye O	Fontenille D	HÃ©brard G	Konatem L	Sy N	HervÃ© JP	TourÃ© Y	Diallo S	Molez JF	Mouchet J: La sÃ©cheresse et la baisse du paludisme dans les Niayes du SÃ©nÃ©gal. Cahiers SantÃ© 1995	5:299-305.	NA	Wiebe2017
20512	Senegal	14.914	-17.069	Morphology	NA	House resting indoors	Man biting	NA	NA	NA	NA	NA	NA	1992	1992	NA	NA	NA	NA	Faye O	Gaye O	Fontenille D	HÃ©brard G	Konatem L	Sy N	HervÃ© JP	TourÃ© Y	Diallo S	Molez JF	Mouchet J: La sÃ©cheresse et la baisse du paludisme dans les Niayes du SÃ©nÃ©gal. Cahiers SantÃ© 1995	5:299-305.	NA	Wiebe2017
20513	Senegal	14.914	-17.069	Morphology	NA	House resting indoors	Man biting	NA	NA	NA	NA	NA	NA	1993	1993	NA	NA	NA	NA	Faye O	Gaye O	Fontenille D	HÃ©brard G	Konatem L	Sy N	HervÃ© JP	TourÃ© Y	Diallo S	Molez JF	Mouchet J: La sÃ©cheresse et la baisse du paludisme dans les Niayes du SÃ©nÃ©gal. Cahiers SantÃ© 1995	5:299-305.	NA	Wiebe2017
20514	Sudan	13.934	35.497	Morphology	NA	House resting indoors	Man biting outdoors	Man biting indoors	Larval collection	NA	NA	NA	NA	1994	1995	NA	NA	NA	NA	Hamad AA	Nugud AED	Arnot DE	Giha HA	Abdel-Muhsin AMA	Satti GMH	Theander TG	Creasey AM	Babiker HA	Elnaiem DEA: A marked seasonality of malaria transmsission in two rural sites in eastern Sudan. Acta Tropica 2002	83:71-82.	NA	Wiebe2017
20515	Ethiopia	8.04	36.504	Morphology	NA	Man biting	NA	NA	NA	NA	NA	NA	NA	1988	1989	NA	NA	NA	NA	Kloos H	Kello AB	Addus A: Onchocerciasis	malaria and trypanosomiasis in three resettlement schemes in western Ethiopia. Parassitologia 1991	33:187-197.	NA	Wiebe2017
20516	Ethiopia	7.438	36.38	Morphology	NA	Man biting	NA	NA	NA	NA	NA	NA	NA	1988	1989	NA	NA	NA	NA	Kloos H	Kello AB	Addus A: Onchocerciasis	malaria and trypanosomiasis in three resettlement schemes in western Ethiopia. Parassitologia 1991	33:187-197.	NA	Wiebe2017
20517	Democratic Republic of the Congo	-4.471	15.288	Morphology	NA	Man biting indoors	Man biting outdoors	NA	NA	NA	NA	NA	NA	1988	1988	NA	NA	NA	NA	Coene J: Malaria in urban and rural Kinshasa: the entomological input. Med Vet Entomol 1993	7:127-137.	NA	Wiebe2017
20518	Democratic Republic of the Congo	-4.471	15.288	Morphology	NA	Man biting indoors	Man biting outdoors	NA	NA	NA	NA	NA	NA	1989	1989	NA	NA	NA	NA	Coene J: Malaria in urban and rural Kinshasa: the entomological input. Med Vet Entomol 1993	7:127-137.	NA	Wiebe2017
20519	Gabon	-0.707	10.211	Morphology	NA	Man biting indoors	Man biting outdoors	NA	NA	NA	NA	NA	NA	1996	1996	NA	NA	NA	NA	Sylla EH	Kun JF	Kremsner PG: Mosquito distribution and entomological inoculation rates in three malaria-endemic areas in Gabon. Trans R Soc Trop Med Hyg 2000	94:652-656.	NA	Wiebe2017
20520	Gabon	-0.707	10.211	Morphology	NA	Man biting indoors	Man biting outdoors	NA	NA	NA	NA	NA	NA	1997	1997	NA	NA	NA	NA	Sylla EH	Kun JF	Kremsner PG: Mosquito distribution and entomological inoculation rates in three malaria-endemic areas in Gabon. Trans R Soc Trop Med Hyg 2000	94:652-656.	NA	Wiebe2017
20521	Gabon	-0.635	10.381	Morphology	NA	Man biting indoors	Man biting outdoors	NA	NA	NA	NA	NA	NA	1996	1996	NA	NA	NA	NA	Sylla EH	Kun JF	Kremsner PG: Mosquito distribution and entomological inoculation rates in three malaria-endemic areas in Gabon. Trans R Soc Trop Med Hyg 2000	94:652-656.	NA	Wiebe2017
20522	Gabon	-0.635	10.381	Morphology	NA	Man biting indoors	Man biting outdoors	NA	NA	NA	NA	NA	NA	1997	1997	NA	NA	NA	NA	Sylla EH	Kun JF	Kremsner PG: Mosquito distribution and entomological inoculation rates in three malaria-endemic areas in Gabon. Trans R Soc Trop Med Hyg 2000	94:652-656.	NA	Wiebe2017
20523	Gabon	-1.844	12.686	Morphology	NA	Man biting indoors	Man biting outdoors	NA	NA	NA	NA	NA	NA	1995	1996	NA	NA	NA	NA	Elissa N	Migot-Nabias F	Luty A	Renaut A	Toure F	Vaillant M	Lawoko M	Yangari P	Mayombo J	Lekoulou F	et al: Relationship between entomological inoculation rate	Plasmodium falciparum prevalence rate	and incidence of malaria attack in rural Gabon. Acta Trop 2003	85:355-361.	NA	Wiebe2017
20524	Gabon	-1.633	13.466	Morphology	NA	Man biting indoors	Man biting outdoors	NA	NA	NA	NA	NA	NA	1998	1999	NA	NA	NA	NA	Elissa N	Migot-Nabias F	Luty A	Renaut A	Toure F	Vaillant M	Lawoko M	Yangari P	Mayombo J	Lekoulou F	et al: Relationship between entomological inoculation rate	Plasmodium falciparum prevalence rate	and incidence of malaria attack in rural Gabon. Acta Trop 2003	85:355-361.	NA	Wiebe2017
20525	Sierra Leone	8.134	-11.651	Morphology	NA	House resting indoors	Light trap	Window exit trap	Man biting indoors	NA	NA	NA	NA	1990	1991	NA	NA	NA	NA	Bockarie MJ	Service MW	Barnish G	Maude GH	Greenwood BM: Malaria in a rural area of Sierra Leone. III. Vector ecology and disease transmission. Ann Trop Med Parasitol 1994	88.	NA	Wiebe2017
20526	Sierra Leone	8.117	-11.618	Morphology	NA	House resting indoors	Indoor light trap	Window exit trap	Man biting indoors	NA	NA	NA	NA	1990	1990	NA	NA	NA	NA	Bockarie MJ	Service MW	Barnish G	Maude GH	Greenwood BM: Malaria in a rural area of Sierra Leone. III. Vector ecology and disease transmission. Ann Trop Med Parasitol 1994	88.	NA	Wiebe2017
20527	Sierra Leone	8.117	-11.618	Morphology	NA	House resting indoors	Indoor light trap	Window exit trap	Man biting indoors	NA	NA	NA	NA	1991	1991	NA	NA	NA	NA	Bockarie MJ	Service MW	Barnish G	Maude GH	Greenwood BM: Malaria in a rural area of Sierra Leone. III. Vector ecology and disease transmission. Ann Trop Med Parasitol 1994	88.	NA	Wiebe2017
20528	Sierra Leone	8.166	-11.484	Morphology	NA	House resting indoors	Indoor light trap	Window exit trap	Man biting indoors	NA	NA	NA	NA	1990	1990	NA	NA	NA	NA	Bockarie MJ	Service MW	Barnish G	Maude GH	Greenwood BM: Malaria in a rural area of Sierra Leone. III. Vector ecology and disease transmission. Ann Trop Med Parasitol 1994	88.	NA	Wiebe2017
20529	Sierra Leone	8.166	-11.484	Morphology	NA	House resting indoors	Indoor light trap	Window exit trap	Man biting indoors	NA	NA	NA	NA	1991	1991	NA	NA	NA	NA	Bockarie MJ	Service MW	Barnish G	Maude GH	Greenwood BM: Malaria in a rural area of Sierra Leone. III. Vector ecology and disease transmission. Ann Trop Med Parasitol 1994	88.	NA	Wiebe2017
20530	Sierra Leone	8.2	-11.468	Morphology	NA	House resting indoors	Resting outdoors in shelters	NA	NA	NA	NA	NA	NA	1990	1990	NA	NA	NA	NA	Bockarie MJ	Service MW	Barnish G	Maude GH	Greenwood BM: Malaria in a rural area of Sierra Leone. III. Vector ecology and disease transmission. Ann Trop Med Parasitol 1994	88.	NA	Wiebe2017
20531	Sierra Leone	8.2	-11.468	Morphology	NA	House resting indoors	Resting outdoors in shelters	NA	NA	NA	NA	NA	NA	1991	1991	NA	NA	NA	NA	Bockarie MJ	Service MW	Barnish G	Maude GH	Greenwood BM: Malaria in a rural area of Sierra Leone. III. Vector ecology and disease transmission. Ann Trop Med Parasitol 1994	88.	NA	Wiebe2017
20532	Sierra Leone	7.996	-11.729	Chromosome banding	NA	Man biting indoors	House resting indoors	Window exit trap	Light trap	NA	NA	NA	NA	NA	NA	NA	NA	NA	1993	Bockarie MJ	Service MW	Toure YT	Traore S	Barnish G	Greenwood BM: The ecology and behaviour of the forest form of Anopheles gambiae s.s. Parassitologia 1993	35 Suppl:5-8.	NA	Wiebe2017
20533	South Africa	-26.918	32.249	PCR	NA	Window exit trap	NA	NA	NA	NA	NA	NA	NA	NA	NA	NA	NA	NA	2001	Brooke BD	Kloke G	Hunt RH	Koekemoer LL	Tem EA	Taylor ME	Small G	Hemingway J	Coetzee M: Bioassay and biochemical analyses of insecticide resistance in southern African Anopheles funestus (Diptera: Culicidae). Bulletin of Entomological Research 2001	91:265-272.	NA	Wiebe2017
20534	Mozambique	-25.9105	32.4063	PCR	NA	House resting indoors	NA	NA	NA	NA	NA	NA	NA	2000	2000	NA	NA	NA	NA	Brooke BD	Kloke G	Hunt RH	Koekemoer LL	Tem EA	Taylor ME	Small G	Hemingway J	Coetzee M: Bioassay and biochemical analyses of insecticide resistance in southern African Anopheles funestus (Diptera: Culicidae). Bulletin of Entomological Research 2001	91:265-272.	NA	Wiebe2017
20535	Ethiopia	5.8833	37.4833	Morphology	NA	Man biting indoors	Man biting outdoors	NA	NA	NA	NA	NA	NA	2001	2001	NA	NA	NA	NA	Taye A	Hadis M	Adugna N	Tilahun D	Wirtz RA: Biting behavior and Plasmodium infection rates of Anopheles arabiensis from Sille	Ethiopia. Acta Trop 2006	97:50-54.	NA	Wiebe2017
20536	Ethiopia	5.8833	37.4833	Morphology	NA	Man biting indoors	Man biting outdoors	NA	NA	NA	NA	NA	NA	2002	2002	NA	NA	NA	NA	Taye A	Hadis M	Adugna N	Tilahun D	Wirtz RA: Biting behavior and Plasmodium infection rates of Anopheles arabiensis from Sille	Ethiopia. Acta Trop 2006	97:50-54.	NA	Wiebe2017
20537	Angola	-8.776	13.366	Chromosome banding	NA	House resting indoors	NA	NA	NA	NA	NA	NA	NA	2001	2002	NA	NA	NA	NA	Boccolini D	Carrara GC	Dia I	Fortes F	Cani PJ	Costantini C: Chromosomal differentiation of Anopheles funestus from Luanda and Huambo Provinces	western and central Angola. Am J Trop Med Hyg 2005	73:1071-1076.	NA	Wiebe2017
20538	Angola	-8.85	13.6	Chromosome banding	NA	House resting indoors	NA	NA	NA	NA	NA	NA	NA	2001	2002	NA	NA	NA	NA	Boccolini D	Carrara GC	Dia I	Fortes F	Cani PJ	Costantini C: Chromosomal differentiation of Anopheles funestus from Luanda and Huambo Provinces	western and central Angola. Am J Trop Med Hyg 2005	73:1071-1076.	NA	Wiebe2017
20539	Angola	-8.8167	13.4833	Chromosome banding	NA	House resting indoors	NA	NA	NA	NA	NA	NA	NA	2001	2002	NA	NA	NA	NA	Boccolini D	Carrara GC	Dia I	Fortes F	Cani PJ	Costantini C: Chromosomal differentiation of Anopheles funestus from Luanda and Huambo Provinces	western and central Angola. Am J Trop Med Hyg 2005	73:1071-1076.	NA	Wiebe2017
20540	Angola	-8.7833	13.4667	Chromosome banding	NA	House resting indoors	NA	NA	NA	NA	NA	NA	NA	2001	2002	NA	NA	NA	NA	Boccolini D	Carrara GC	Dia I	Fortes F	Cani PJ	Costantini C: Chromosomal differentiation of Anopheles funestus from Luanda and Huambo Provinces	western and central Angola. Am J Trop Med Hyg 2005	73:1071-1076.	NA	Wiebe2017
20541	Angola	-8.8333	13.5167	Chromosome banding	NA	House resting indoors	NA	NA	NA	NA	NA	NA	NA	2001	2002	NA	NA	NA	NA	Boccolini D	Carrara GC	Dia I	Fortes F	Cani PJ	Costantini C: Chromosomal differentiation of Anopheles funestus from Luanda and Huambo Provinces	western and central Angola. Am J Trop Med Hyg 2005	73:1071-1076.	NA	Wiebe2017
20542	Angola	-9.148	13.415	Chromosome banding	NA	House resting indoors	NA	NA	NA	NA	NA	NA	NA	2001	2002	NA	NA	NA	NA	Boccolini D	Carrara GC	Dia I	Fortes F	Cani PJ	Costantini C: Chromosomal differentiation of Anopheles funestus from Luanda and Huambo Provinces	western and central Angola. Am J Trop Med Hyg 2005	73:1071-1076.	NA	Wiebe2017
20543	Angola	-9.15	13.3333	Chromosome banding	NA	House resting indoors	NA	NA	NA	NA	NA	NA	NA	2001	2002	NA	NA	NA	NA	Boccolini D	Carrara GC	Dia I	Fortes F	Cani PJ	Costantini C: Chromosomal differentiation of Anopheles funestus from Luanda and Huambo Provinces	western and central Angola. Am J Trop Med Hyg 2005	73:1071-1076.	NA	Wiebe2017
20544	Angola	-12.7667	15.7333	Chromosome banding	NA	House resting indoors	NA	NA	NA	NA	NA	NA	NA	2001	2002	NA	NA	NA	NA	Boccolini D	Carrara GC	Dia I	Fortes F	Cani PJ	Costantini C: Chromosomal differentiation of Anopheles funestus from Luanda and Huambo Provinces	western and central Angola. Am J Trop Med Hyg 2005	73:1071-1076.	NA	Wiebe2017
20545	Angola	-12.7667	15.7333	Chromosome banding	NA	House resting indoors	NA	NA	NA	NA	NA	NA	NA	2003	2004	NA	NA	NA	NA	Boccolini D	Carrara GC	Dia I	Fortes F	Cani PJ	Costantini C: Chromosomal differentiation of Anopheles funestus from Luanda and Huambo Provinces	western and central Angola. Am J Trop Med Hyg 2005	73:1071-1076.	NA	Wiebe2017
20546	Angola	-12.55	15.7333	Chromosome banding	NA	House resting indoors	NA	NA	NA	NA	NA	NA	NA	2003	2004	NA	NA	NA	NA	Boccolini D	Carrara GC	Dia I	Fortes F	Cani PJ	Costantini C: Chromosomal differentiation of Anopheles funestus from Luanda and Huambo Provinces	western and central Angola. Am J Trop Med Hyg 2005	73:1071-1076.	NA	Wiebe2017
20547	Ethiopia	5.966	37.534	Morphology	NA	House resting indoors	Resting outdoors in animal shelters	NA	NA	NA	NA	NA	NA	1988	1989	NA	NA	NA	NA	Adugna N	Petros B: Determination of the human blood index of some anopheline mosquitos by using ELISA. Ethiop Med J 1996	34:1-10.	NA	Wiebe2017
20548	Burkina Faso	11.7667	-3.1333	Morphology	PCR	House resting indoors	NA	NA	NA	NA	NA	NA	NA	2002	2002	NA	NA	NA	NA	Michel AP	Grushko O	Guelbeogo WM	Lobo NF	Sagnon N	Costantini C	Besansky NJ: Divergence with gene flow in Anopheles funestus from the Sudan Savanna of Burkina Faso	West Africa. Genetics 2006	173:1389-1395.	NA	Wiebe2017
20549	Burkina Faso	11.851	-2.968	Morphology	PCR	House resting indoors	NA	NA	NA	NA	NA	NA	NA	2002	2002	NA	NA	NA	NA	Michel AP	Grushko O	Guelbeogo WM	Lobo NF	Sagnon N	Costantini C	Besansky NJ: Divergence with gene flow in Anopheles funestus from the Sudan Savanna of Burkina Faso	West Africa. Genetics 2006	173:1389-1395.	NA	Wiebe2017
20550	Burkina Faso	11.8167	-2.6334	Morphology	PCR	House resting indoors	NA	NA	NA	NA	NA	NA	NA	2002	2002	NA	NA	NA	NA	Michel AP	Grushko O	Guelbeogo WM	Lobo NF	Sagnon N	Costantini C	Besansky NJ: Divergence with gene flow in Anopheles funestus from the Sudan Savanna of Burkina Faso	West Africa. Genetics 2006	173:1389-1395.	NA	Wiebe2017
20551	Burkina Faso	12.0667	-2.3	Morphology	PCR	House resting indoors	NA	NA	NA	NA	NA	NA	NA	2002	2002	NA	NA	NA	NA	Michel AP	Grushko O	Guelbeogo WM	Lobo NF	Sagnon N	Costantini C	Besansky NJ: Divergence with gene flow in Anopheles funestus from the Sudan Savanna of Burkina Faso	West Africa. Genetics 2006	173:1389-1395.	NA	Wiebe2017
20552	Burkina Faso	12.25	-1.1833	Morphology	PCR	House resting indoors	NA	NA	NA	NA	NA	NA	NA	2002	2002	NA	NA	NA	NA	Michel AP	Grushko O	Guelbeogo WM	Lobo NF	Sagnon N	Costantini C	Besansky NJ: Divergence with gene flow in Anopheles funestus from the Sudan Savanna of Burkina Faso	West Africa. Genetics 2006	173:1389-1395.	NA	Wiebe2017
20553	Burkina Faso	11.834	-0.551	Morphology	PCR	House resting indoors	NA	NA	NA	NA	NA	NA	NA	2002	2002	NA	NA	NA	NA	Michel AP	Grushko O	Guelbeogo WM	Lobo NF	Sagnon N	Costantini C	Besansky NJ: Divergence with gene flow in Anopheles funestus from the Sudan Savanna of Burkina Faso	West Africa. Genetics 2006	173:1389-1395.	NA	Wiebe2017
20554	Burkina Faso	11.5333	-0.4667	Morphology	PCR	House resting indoors	NA	NA	NA	NA	NA	NA	NA	2002	2002	NA	NA	NA	NA	Michel AP	Grushko O	Guelbeogo WM	Lobo NF	Sagnon N	Costantini C	Besansky NJ: Divergence with gene flow in Anopheles funestus from the Sudan Savanna of Burkina Faso	West Africa. Genetics 2006	173:1389-1395.	NA	Wiebe2017
20555	Burkina Faso	11.4	-0.06	Morphology	PCR	House resting indoors	NA	NA	NA	NA	NA	NA	NA	2002	2002	NA	NA	NA	NA	Michel AP	Grushko O	Guelbeogo WM	Lobo NF	Sagnon N	Costantini C	Besansky NJ: Divergence with gene flow in Anopheles funestus from the Sudan Savanna of Burkina Faso	West Africa. Genetics 2006	173:1389-1395.	NA	Wiebe2017
20556	Zimbabwe	-17.2167	31.75	Morphology	NA	Resting outdoors in shelters	Human baited net	Animal baited net	NA	NA	NA	NA	NA	1980	1980	NA	NA	NA	NA	Mpofu SM: Seasonal vector density and disease incidence patterns of malaria in an area of Zimbabwe. Trans R Soc Trop Med Hyg 1985	79:169-175.	NA	Wiebe2017
20557	Zimbabwe	-17.2167	31.75	Morphology	NA	Resting outdoors in shelters	Human baited net	Animal baited net	NA	NA	NA	NA	NA	1981	1981	NA	NA	NA	NA	Mpofu SM: Seasonal vector density and disease incidence patterns of malaria in an area of Zimbabwe. Trans R Soc Trop Med Hyg 1985	79:169-175.	NA	Wiebe2017
20558	Comoros	-12.266	44.416	Morphology	NA	House resting indoors	NA	NA	NA	NA	NA	NA	NA	1988	1988	NA	NA	NA	NA	Sabatinelli G	Romi R	Blanchy S: [Antibody levels against circumsporozoitic protein of Plasmodium falciparum and their use as epidemiological indicators of malaria transmission in FIR of Comoros]. Ann Parasitol Hum Comp 1991	66:179-184.	NA	Wiebe2017
20559	Comoros	-12.3337	43.8423	Morphology	NA	House resting indoors	NA	NA	NA	NA	NA	NA	NA	1988	1988	NA	NA	NA	NA	Sabatinelli G	Romi R	Blanchy S: [Antibody levels against circumsporozoitic protein of Plasmodium falciparum and their use as epidemiological indicators of malaria transmission in FIR of Comoros]. Ann Parasitol Hum Comp 1991	66:179-184.	NA	Wiebe2017
20560	Comoros	-12.249	43.6663	Morphology	NA	House resting indoors	NA	NA	NA	NA	NA	NA	NA	1988	1988	NA	NA	NA	NA	Sabatinelli G	Romi R	Blanchy S: [Antibody levels against circumsporozoitic protein of Plasmodium falciparum and their use as epidemiological indicators of malaria transmission in FIR of Comoros]. Ann Parasitol Hum Comp 1991	66:179-184.	NA	Wiebe2017
20561	Comoros	-12.3731	43.8383	Morphology	NA	House resting indoors	NA	NA	NA	NA	NA	NA	NA	1988	1988	NA	NA	NA	NA	Sabatinelli G	Romi R	Blanchy S: [Antibody levels against circumsporozoitic protein of Plasmodium falciparum and their use as epidemiological indicators of malaria transmission in FIR of Comoros]. Ann Parasitol Hum Comp 1991	66:179-184.	NA	Wiebe2017
20562	Comoros	-12.3375	43.7975	Morphology	NA	House resting indoors	NA	NA	NA	NA	NA	NA	NA	1988	1988	NA	NA	NA	NA	Sabatinelli G	Romi R	Blanchy S: [Antibody levels against circumsporozoitic protein of Plasmodium falciparum and their use as epidemiological indicators of malaria transmission in FIR of Comoros]. Ann Parasitol Hum Comp 1991	66:179-184.	NA	Wiebe2017
20563	Niger	13.434	2.916	Morphology	NA	House resting indoors	Man biting	NA	NA	NA	NA	NA	NA	2004	2004	NA	NA	NA	NA	Czeher C	Labbo R	Djibrilla A	Here L	Arzika I	Duchemin JB: ELISA study of oocyst-sporozoite transition in malaria vectors. Parasite-Journal De La Societe Francaise De Parasitologie 2006	13:257-261.	NA	Wiebe2017
20564	Niger	13.434	2.916	Morphology	NA	House resting indoors	Man biting	NA	NA	NA	NA	NA	NA	2005	2005	NA	NA	NA	NA	Czeher C	Labbo R	Djibrilla A	Here L	Arzika I	Duchemin JB: ELISA study of oocyst-sporozoite transition in malaria vectors. Parasite-Journal De La Societe Francaise De Parasitologie 2006	13:257-261.	NA	Wiebe2017
20565	Somalia	3.12	43.644	Morphology	NA	House resting indoors	NA	NA	NA	NA	NA	NA	NA	2007	2007	NA	NA	NA	NA	Kamal M: Entomological Surveillance in Somalia. In Consultancy Report2007.	NA	Wiebe2017
20566	Eritrea	15.667	38.616	Morphology	NA	Larval collection	NA	NA	NA	NA	NA	NA	NA	NA	NA	NA	NA	NA	2003	Shililu JI	Tewolde GM	Brantly E	Githure JI	Mbogo CM	Beier JC	Fusco R	Novak RJ: Efficacy of Bacillus thuringiensis israelensis	Bacillus sphaericus and temephos for managing Anopheles larvae in Eritrea. J Am Mosq Control Assoc 2003	19:251-258.	NA	Wiebe2017
20567	Eritrea	15.049	38.966	Morphology	NA	Larval collection	NA	NA	NA	NA	NA	NA	NA	NA	NA	NA	NA	NA	2003	Shililu JI	Tewolde GM	Brantly E	Githure JI	Mbogo CM	Beier JC	Fusco R	Novak RJ: Efficacy of Bacillus thuringiensis israelensis	Bacillus sphaericus and temephos for managing Anopheles larvae in Eritrea. J Am Mosq Control Assoc 2003	19:251-258.	NA	Wiebe2017
20568	Eritrea	15.108	36.653	Morphology	NA	Larval collection	NA	NA	NA	NA	NA	NA	NA	NA	NA	NA	NA	NA	2003	Shililu JI	Tewolde GM	Brantly E	Githure JI	Mbogo CM	Beier JC	Fusco R	Novak RJ: Efficacy of Bacillus thuringiensis israelensis	Bacillus sphaericus and temephos for managing Anopheles larvae in Eritrea. J Am Mosq Control Assoc 2003	19:251-258.	NA	Wiebe2017
20569	Senegal	13.716	-16.418	Morphology	Polytene chromosome	NA	NA	NA	NA	NA	NA	NA	NA	1994	1995	NA	NA	NA	NA	Lochouarn L	Dia I	Boccolini D	Coluzzi M	Fontenille D: Bionomical and cytogenetic heterogeneities of Anopheles funestus in Senegal. Transactions of the Royal Society of Tropical Medicine and Hygiene 1998	92:607-612.	NA	Wiebe2017
20570	Senegal	13.716	-16.418	Morphology	Polytene chromosome	NA	NA	NA	NA	NA	NA	NA	NA	1995	1996	NA	NA	NA	NA	Lochouarn L	Dia I	Boccolini D	Coluzzi M	Fontenille D: Bionomical and cytogenetic heterogeneities of Anopheles funestus in Senegal. Transactions of the Royal Society of Tropical Medicine and Hygiene 1998	92:607-612.	NA	Wiebe2017
20571	Senegal	13.716	-16.418	Morphology	Polytene chromosome	NA	NA	NA	NA	NA	NA	NA	NA	1996	1997	NA	NA	NA	NA	Lochouarn L	Dia I	Boccolini D	Coluzzi M	Fontenille D: Bionomical and cytogenetic heterogeneities of Anopheles funestus in Senegal. Transactions of the Royal Society of Tropical Medicine and Hygiene 1998	92:607-612.	NA	Wiebe2017
20572	Senegal	13.716	-16.418	Morphology	Polytene chromosome	NA	NA	NA	NA	NA	NA	NA	NA	1997	1997	NA	NA	NA	NA	Lochouarn L	Dia I	Boccolini D	Coluzzi M	Fontenille D: Bionomical and cytogenetic heterogeneities of Anopheles funestus in Senegal. Transactions of the Royal Society of Tropical Medicine and Hygiene 1998	92:607-612.	NA	Wiebe2017
20573	Senegal	13.4	-13.75	Morphology	Polytene chromosome	NA	NA	NA	NA	NA	NA	NA	NA	1997	1997	NA	NA	NA	NA	Lochouarn L	Dia I	Boccolini D	Coluzzi M	Fontenille D: Bionomical and cytogenetic heterogeneities of Anopheles funestus in Senegal. Transactions of the Royal Society of Tropical Medicine and Hygiene 1998	92:607-612.	NA	Wiebe2017
20574	Senegal	12.554	-12.174	Morphology	Polytene chromosome	NA	NA	NA	NA	NA	NA	NA	NA	1996	1996	NA	NA	NA	NA	Lochouarn L	Dia I	Boccolini D	Coluzzi M	Fontenille D: Bionomical and cytogenetic heterogeneities of Anopheles funestus in Senegal. Transactions of the Royal Society of Tropical Medicine and Hygiene 1998	92:607-612.	NA	Wiebe2017
20575	Senegal	13.716	-16.418	Morphology	Polytene chromosome	NA	NA	NA	NA	NA	NA	NA	NA	1994	1995	NA	NA	NA	NA	Lochouarn L	Dia I	Boccolini D	Coluzzi M	Fontenille D: Bionomical and cytogenetic heterogeneities of Anopheles funestus in Senegal. Transactions of the Royal Society of Tropical Medicine and Hygiene 1998	92:607-612.	NA	Wiebe2017
20576	Senegal	13.716	-16.418	Morphology	Polytene chromosome	NA	NA	NA	NA	NA	NA	NA	NA	1995	1996	NA	NA	NA	NA	Lochouarn L	Dia I	Boccolini D	Coluzzi M	Fontenille D: Bionomical and cytogenetic heterogeneities of Anopheles funestus in Senegal. Transactions of the Royal Society of Tropical Medicine and Hygiene 1998	92:607-612.	NA	Wiebe2017
20577	Senegal	13.716	-16.418	Morphology	Polytene chromosome	NA	NA	NA	NA	NA	NA	NA	NA	1996	1997	NA	NA	NA	NA	Lochouarn L	Dia I	Boccolini D	Coluzzi M	Fontenille D: Bionomical and cytogenetic heterogeneities of Anopheles funestus in Senegal. Transactions of the Royal Society of Tropical Medicine and Hygiene 1998	92:607-612.	NA	Wiebe2017
20578	Senegal	13.716	-16.418	Morphology	Polytene chromosome	NA	NA	NA	NA	NA	NA	NA	NA	1997	1997	NA	NA	NA	NA	Lochouarn L	Dia I	Boccolini D	Coluzzi M	Fontenille D: Bionomical and cytogenetic heterogeneities of Anopheles funestus in Senegal. Transactions of the Royal Society of Tropical Medicine and Hygiene 1998	92:607-612.	NA	Wiebe2017
20579	Senegal	13.367	-13.601	Morphology	Polytene chromosome	NA	NA	NA	NA	NA	NA	NA	NA	1997	1997	NA	NA	NA	NA	Lochouarn L	Dia I	Boccolini D	Coluzzi M	Fontenille D: Bionomical and cytogenetic heterogeneities of Anopheles funestus in Senegal. Transactions of the Royal Society of Tropical Medicine and Hygiene 1998	92:607-612.	NA	Wiebe2017
20580	Senegal	13.4	-13.75	Morphology	Polytene chromosome	NA	NA	NA	NA	NA	NA	NA	NA	1997	1997	NA	NA	NA	NA	Lochouarn L	Dia I	Boccolini D	Coluzzi M	Fontenille D: Bionomical and cytogenetic heterogeneities of Anopheles funestus in Senegal. Transactions of the Royal Society of Tropical Medicine and Hygiene 1998	92:607-612.	NA	Wiebe2017
20581	Senegal	13.4	-13.75	Morphology	Polytene chromosome	NA	NA	NA	NA	NA	NA	NA	NA	1997	1997	NA	NA	NA	NA	Lochouarn L	Dia I	Boccolini D	Coluzzi M	Fontenille D: Bionomical and cytogenetic heterogeneities of Anopheles funestus in Senegal. Transactions of the Royal Society of Tropical Medicine and Hygiene 1998	92:607-612.	NA	Wiebe2017
20582	Senegal	13.35	-13.335	Morphology	Polytene chromosome	NA	NA	NA	NA	NA	NA	NA	NA	1994	1994	NA	NA	NA	NA	Lochouarn L	Dia I	Boccolini D	Coluzzi M	Fontenille D: Bionomical and cytogenetic heterogeneities of Anopheles funestus in Senegal. Transactions of the Royal Society of Tropical Medicine and Hygiene 1998	92:607-612.	NA	Wiebe2017
20583	Senegal	12.554	-12.174	Morphology	Polytene chromosome	NA	NA	NA	NA	NA	NA	NA	NA	1994	1994	NA	NA	NA	NA	Lochouarn L	Dia I	Boccolini D	Coluzzi M	Fontenille D: Bionomical and cytogenetic heterogeneities of Anopheles funestus in Senegal. Transactions of the Royal Society of Tropical Medicine and Hygiene 1998	92:607-612.	NA	Wiebe2017
20584	Senegal	12.554	-12.174	Morphology	Polytene chromosome	NA	NA	NA	NA	NA	NA	NA	NA	1996	1996	NA	NA	NA	NA	Lochouarn L	Dia I	Boccolini D	Coluzzi M	Fontenille D: Bionomical and cytogenetic heterogeneities of Anopheles funestus in Senegal. Transactions of the Royal Society of Tropical Medicine and Hygiene 1998	92:607-612.	NA	Wiebe2017
20585	Senegal	12.554	-12.174	Morphology	Polytene chromosome	NA	NA	NA	NA	NA	NA	NA	NA	1997	1997	NA	NA	NA	NA	Lochouarn L	Dia I	Boccolini D	Coluzzi M	Fontenille D: Bionomical and cytogenetic heterogeneities of Anopheles funestus in Senegal. Transactions of the Royal Society of Tropical Medicine and Hygiene 1998	92:607-612.	NA	Wiebe2017
20586	Senegal	13.367	-13.601	Morphology	Polytene chromosome	NA	NA	NA	NA	NA	NA	NA	NA	1997	1997	NA	NA	NA	NA	Lochouarn L	Dia I	Boccolini D	Coluzzi M	Fontenille D: Bionomical and cytogenetic heterogeneities of Anopheles funestus in Senegal. Transactions of the Royal Society of Tropical Medicine and Hygiene 1998	92:607-612.	NA	Wiebe2017
20587	Senegal	13.35	-13.335	Morphology	Polytene chromosome	NA	NA	NA	NA	NA	NA	NA	NA	1994	1994	NA	NA	NA	NA	Lochouarn L	Dia I	Boccolini D	Coluzzi M	Fontenille D: Bionomical and cytogenetic heterogeneities of Anopheles funestus in Senegal. Transactions of the Royal Society of Tropical Medicine and Hygiene 1998	92:607-612.	NA	Wiebe2017
20588	Senegal	13.3833	-13.6167	Morphology	Polytene chromosome	NA	NA	NA	NA	NA	NA	NA	NA	2006	2006	NA	NA	NA	NA	Dia I	Sagnon N	Guelbeogo MW	Diallo M: Bionomics of sympatric chromosomal forms of Anopheles funestus (Diptera: Culicidae). Journal of Vector Ecology 2011	36:343-347.	NA	Wiebe2017
20589	Senegal	13.3833	-13.6167	Morphology	Polytene chromosome	NA	NA	NA	NA	NA	NA	NA	NA	2007	2007	NA	NA	NA	NA	Dia I	Sagnon N	Guelbeogo MW	Diallo M: Bionomics of sympatric chromosomal forms of Anopheles funestus (Diptera: Culicidae). Journal of Vector Ecology 2011	36:343-347.	NA	Wiebe2017
20590	Senegal	13.3833	-13.6167	Morphology	Polytene chromosome	NA	NA	NA	NA	NA	NA	NA	NA	2008	2008	NA	NA	NA	NA	Dia I	Sagnon N	Guelbeogo MW	Diallo M: Bionomics of sympatric chromosomal forms of Anopheles funestus (Diptera: Culicidae). Journal of Vector Ecology 2011	36:343-347.	NA	Wiebe2017
20591	Kenya	-3.633	39.733	Morphology	PCR	House resting indoors	Light trap	NA	NA	NA	NA	NA	NA	NA	NA	NA	NA	NA	2002	Koekemoer L	Kamau L	Hunt R	Coetzee M: A cocktail polymerase chain reaction assay to identify members of the Anopheles funestus (Diptera: Culicidae) group. American Journal of Tropical Medicine and Hygiene 2002	66.	NA	Wiebe2017
20592	Kenya	-4.38	39.4724	Morphology	PCR	House resting indoors	NA	NA	NA	NA	NA	NA	NA	NA	NA	NA	NA	NA	2002	Koekemoer L	Kamau L	Hunt R	Coetzee M: A cocktail polymerase chain reaction assay to identify members of the Anopheles funestus (Diptera: Culicidae) group. American Journal of Tropical Medicine and Hygiene 2002	66.	NA	Wiebe2017
20593	Kenya	-0.15	35.0333	Morphology	PCR	House resting indoors	NA	NA	NA	NA	NA	NA	NA	NA	NA	NA	NA	NA	2002	Koekemoer L	Kamau L	Hunt R	Coetzee M: A cocktail polymerase chain reaction assay to identify members of the Anopheles funestus (Diptera: Culicidae) group. American Journal of Tropical Medicine and Hygiene 2002	66.	NA	Wiebe2017
20594	Kenya	0.468	35.967	Morphology	PCR	House resting indoors	Light trap	NA	NA	NA	NA	NA	NA	NA	NA	NA	NA	NA	2002	Koekemoer L	Kamau L	Hunt R	Coetzee M: A cocktail polymerase chain reaction assay to identify members of the Anopheles funestus (Diptera: Culicidae) group. American Journal of Tropical Medicine and Hygiene 2002	66.	NA	Wiebe2017
20595	Kenya	-0.75	37.48	Morphology	PCR	House resting indoors	NA	NA	NA	NA	NA	NA	NA	NA	NA	NA	NA	NA	2002	Koekemoer L	Kamau L	Hunt R	Coetzee M: A cocktail polymerase chain reaction assay to identify members of the Anopheles funestus (Diptera: Culicidae) group. American Journal of Tropical Medicine and Hygiene 2002	66.	NA	Wiebe2017
20596	Madagascar	-18.316	47.118	Morphology	PCR	Man biting indoors	NA	NA	NA	NA	NA	NA	NA	NA	NA	NA	NA	NA	2002	Koekemoer L	Kamau L	Hunt R	Coetzee M: A cocktail polymerase chain reaction assay to identify members of the Anopheles funestus (Diptera: Culicidae) group. American Journal of Tropical Medicine and Hygiene 2002	66.	NA	Wiebe2017
20597	Mozambique	-26.033	32.315	Morphology	PCR	House resting indoors	NA	NA	NA	NA	NA	NA	NA	NA	NA	NA	NA	NA	2002	Koekemoer L	Kamau L	Hunt R	Coetzee M: A cocktail polymerase chain reaction assay to identify members of the Anopheles funestus (Diptera: Culicidae) group. American Journal of Tropical Medicine and Hygiene 2002	66.	NA	Wiebe2017
20598	Ethiopia	7.679	36.838	Morphology	PCR	Resting outdoors in animal shelters	NA	NA	NA	NA	NA	NA	NA	NA	NA	NA	NA	NA	2002	Koekemoer L	Kamau L	Hunt R	Coetzee M: A cocktail polymerase chain reaction assay to identify members of the Anopheles funestus (Diptera: Culicidae) group. American Journal of Tropical Medicine and Hygiene 2002	66.	NA	Wiebe2017
20599	South Africa	-27.0333	32.3166	Morphology	PCR	House resting indoors	NA	NA	NA	NA	NA	NA	NA	NA	NA	NA	NA	NA	2002	Koekemoer L	Kamau L	Hunt R	Coetzee M: A cocktail polymerase chain reaction assay to identify members of the Anopheles funestus (Diptera: Culicidae) group. American Journal of Tropical Medicine and Hygiene 2002	66.	NA	Wiebe2017
20600	South Africa	-25.427	31.951	Morphology	PCR	Man biting outdoors	Carbon dioxide baited trap	NA	NA	NA	NA	NA	NA	NA	NA	NA	NA	NA	2002	Koekemoer L	Kamau L	Hunt R	Coetzee M: A cocktail polymerase chain reaction assay to identify members of the Anopheles funestus (Diptera: Culicidae) group. American Journal of Tropical Medicine and Hygiene 2002	66.	NA	Wiebe2017
20601	South Africa	-23.316	30.715	Morphology	PCR	NA	NA	NA	NA	NA	NA	NA	NA	NA	NA	NA	NA	NA	2002	Koekemoer L	Kamau L	Hunt R	Coetzee M: A cocktail polymerase chain reaction assay to identify members of the Anopheles funestus (Diptera: Culicidae) group. American Journal of Tropical Medicine and Hygiene 2002	66.	NA	Wiebe2017
20602	United Republic of Tanzania	-6.4382	38.9095	Morphology	PCR	House resting indoors	NA	NA	NA	NA	NA	NA	NA	NA	NA	NA	NA	NA	2002	Koekemoer L	Kamau L	Hunt R	Coetzee M: A cocktail polymerase chain reaction assay to identify members of the Anopheles funestus (Diptera: Culicidae) group. American Journal of Tropical Medicine and Hygiene 2002	66.	NA	Wiebe2017
20603	Ethiopia	7.7833	34.2	Morphology	NA	House resting indoors	Man biting indoors	Man biting outdoors	NA	NA	NA	NA	NA	1990	1990	NA	NA	NA	NA	Nigatu W	Petros B	Lulu M	Adugna N	Wirtz R: Species composition	feeding and resting behaviour of the common anthropophilic anopheline mosquitoes in relation to malaria transmission in Gambella	south west Ethiopia. Insect Science and Its Application 1994	15:371-377.	NA	Wiebe2017
20604	Democratic Republic of the Congo	1.4333	30.0333	Morphology	NA	Larval collection	Man biting indoors	Man biting outdoors	House resting indoors	NA	NA	NA	NA	NA	NA	NA	NA	NA	1998	Medlock J: Epidemiology of malaria and prevalence of parasitic infections in a rural area of D. R. Congo. Liverpool School of Tropical Medicine	1998.	NA	Wiebe2017
20605	Ethiopia	7.851	34.549	Morphology	NA	House resting indoors	Man biting indoors	Man biting outdoors	NA	NA	NA	NA	NA	1990	1990	NA	NA	NA	NA	Nigatu W	Petrarca B	Lulu M	Adugna N	Wirtz R	Tilahun D: Some aspects of malaria prevalence	vector infectivity and DDT resistance studeis in Gambelia Region	southern western Ethiopia. Ethiopian Journal of Health Development 1994	8.	NA	Wiebe2017
20606	Ethiopia	7.9167	34.449	Morphology	NA	House resting indoors	Man biting indoors	Man biting outdoors	NA	NA	NA	NA	NA	1990	1990	NA	NA	NA	NA	Nigatu W	Petrarca B	Lulu M	Adugna N	Wirtz R	Tilahun D: Some aspects of malaria prevalence	vector infectivity and DDT resistance studeis in Gambelia Region	southern western Ethiopia. Ethiopian Journal of Health Development 1994	8.	NA	Wiebe2017
20607	Ethiopia	8.246	34.588	Morphology	NA	House resting indoors	Man biting indoors	Man biting outdoors	NA	NA	NA	NA	NA	1990	1990	NA	NA	NA	NA	Nigatu W	Petrarca B	Lulu M	Adugna N	Wirtz R	Tilahun D: Some aspects of malaria prevalence	vector infectivity and DDT resistance studeis in Gambelia Region	southern western Ethiopia. Ethiopian Journal of Health Development 1994	8.	NA	Wiebe2017
20608	Ethiopia	8.2	34.266	Morphology	NA	House resting indoors	Man biting indoors	Man biting outdoors	NA	NA	NA	NA	NA	1990	1990	NA	NA	NA	NA	Nigatu W	Petrarca B	Lulu M	Adugna N	Wirtz R	Tilahun D: Some aspects of malaria prevalence	vector infectivity and DDT resistance studeis in Gambelia Region	southern western Ethiopia. Ethiopian Journal of Health Development 1994	8.	NA	Wiebe2017
20609	Ethiopia	7.9	34.349	Morphology	NA	House resting indoors	Man biting indoors	Man biting outdoors	NA	NA	NA	NA	NA	1990	1990	NA	NA	NA	NA	Nigatu W	Petrarca B	Lulu M	Adugna N	Wirtz R	Tilahun D: Some aspects of malaria prevalence	vector infectivity and DDT resistance studeis in Gambelia Region	southern western Ethiopia. Ethiopian Journal of Health Development 1994	8.	NA	Wiebe2017
20610	Ethiopia	7.7833	34.2	Morphology	NA	House resting indoors	Man biting indoors	Man biting outdoors	NA	NA	NA	NA	NA	1990	1990	NA	NA	NA	NA	Nigatu W	Petrarca B	Lulu M	Adugna N	Wirtz R	Tilahun D: Some aspects of malaria prevalence	vector infectivity and DDT resistance studeis in Gambelia Region	southern western Ethiopia. Ethiopian Journal of Health Development 1994	8.	NA	Wiebe2017
20611	Democratic Republic of the Congo	-10.6181	26.3077	Morphology	PCR	Man biting indoors	NA	NA	NA	NA	NA	NA	NA	2006	2006	NA	NA	NA	NA	Bangs M: (2009) personal communication.	NA	Wiebe2017
20612	Democratic Republic of the Congo	-10.6183	26.305	Morphology	PCR	Man biting indoors	NA	NA	NA	NA	NA	NA	NA	2006	2006	NA	NA	NA	NA	Bangs M: (2009) personal communication.	NA	Wiebe2017
20613	Democratic Republic of the Congo	-10.61	26.3263	Morphology	PCR	Indoor light trap	NA	NA	NA	NA	NA	NA	NA	2006	2006	NA	NA	NA	NA	Bangs M: (2009) personal communication.	NA	Wiebe2017
20618	Madagascar	-18.316	47.118	Chromosome banding	NA	Man biting indoors	NA	NA	NA	NA	NA	NA	NA	1996	1996	NA	NA	NA	NA	Koekemoer LL	Coetzee M	Hunt RH: Hpall endonuclease distinguishes between two species in the Anopheles funestus group. Insect Mol Biol 1998	7:273-277.	NA	Wiebe2017
20619	South Africa	-25.428	31.951	Chromosome banding	NA	Man biting outdoors	NA	NA	NA	NA	NA	NA	NA	1996	1996	NA	NA	NA	NA	Koekemoer LL	Coetzee M	Hunt RH: Hpall endonuclease distinguishes between two species in the Anopheles funestus group. Insect Mol Biol 1998	7:273-277.	NA	Wiebe2017
20620	United Republic of Tanzania	-6.501	38.865	Chromosome banding	NA	House resting indoors	NA	NA	NA	NA	NA	NA	NA	1992	1992	NA	NA	NA	NA	Koekemoer LL	Coetzee M	Hunt RH: Hpall endonuclease distinguishes between two species in the Anopheles funestus group. Insect Mol Biol 1998	7:273-277.	NA	Wiebe2017
20621	Botswana	-18.278	21.8402	Morphology	NA	House resting indoors	NA	NA	NA	NA	NA	NA	NA	1994	1994	NA	NA	NA	NA	Koekemoer LL	Coetzee M	Hunt RH: Hpall endonuclease distinguishes between two species in the Anopheles funestus group. Insect Mol Biol 1998	7:273-277.	NA	Wiebe2017
20622	Botswana	-18.3	21.799	Morphology	NA	House resting indoors	NA	NA	NA	NA	NA	NA	NA	1994	1994	NA	NA	NA	NA	Koekemoer LL	Coetzee M	Hunt RH: Hpall endonuclease distinguishes between two species in the Anopheles funestus group. Insect Mol Biol 1998	7:273-277.	NA	Wiebe2017
20623	Burkina Faso	14.068	-0.051	Chromosome banding	NA	House resting indoors	NA	NA	NA	NA	NA	NA	NA	1992	1992	NA	NA	NA	NA	Costantini C	Sagnon N	Ilboudo-Sanogo E	Coluzzi M	Boccolini D: Chromosomal and bionomic heterogeneities suggest incipient speciation in Anopheles funestus from Burkina Faso. Parassitologia 1999	41:595-611.	NA	Wiebe2017
20624	Burkina Faso	14.035	-0.029	Chromosome banding	NA	House resting indoors	NA	NA	NA	NA	NA	NA	NA	1992	1992	NA	NA	NA	NA	Costantini C	Sagnon N	Ilboudo-Sanogo E	Coluzzi M	Boccolini D: Chromosomal and bionomic heterogeneities suggest incipient speciation in Anopheles funestus from Burkina Faso. Parassitologia 1999	41:595-611.	NA	Wiebe2017
20625	Burkina Faso	14.035	-0.067	Chromosome banding	NA	House resting indoors	NA	NA	NA	NA	NA	NA	NA	1992	1992	NA	NA	NA	NA	Costantini C	Sagnon N	Ilboudo-Sanogo E	Coluzzi M	Boccolini D: Chromosomal and bionomic heterogeneities suggest incipient speciation in Anopheles funestus from Burkina Faso. Parassitologia 1999	41:595-611.	NA	Wiebe2017
20626	Burkina Faso	13.717	-0.177	Chromosome banding	NA	House resting indoors	NA	NA	NA	NA	NA	NA	NA	1992	1992	NA	NA	NA	NA	Costantini C	Sagnon N	Ilboudo-Sanogo E	Coluzzi M	Boccolini D: Chromosomal and bionomic heterogeneities suggest incipient speciation in Anopheles funestus from Burkina Faso. Parassitologia 1999	41:595-611.	NA	Wiebe2017
20627	Burkina Faso	13.5833	-0.2667	Chromosome banding	NA	House resting indoors	NA	NA	NA	NA	NA	NA	NA	1992	1992	NA	NA	NA	NA	Costantini C	Sagnon N	Ilboudo-Sanogo E	Coluzzi M	Boccolini D: Chromosomal and bionomic heterogeneities suggest incipient speciation in Anopheles funestus from Burkina Faso. Parassitologia 1999	41:595-611.	NA	Wiebe2017
20628	Burkina Faso	13.31	-0.525	Chromosome banding	NA	House resting indoors	NA	NA	NA	NA	NA	NA	NA	1992	1992	NA	NA	NA	NA	Costantini C	Sagnon N	Ilboudo-Sanogo E	Coluzzi M	Boccolini D: Chromosomal and bionomic heterogeneities suggest incipient speciation in Anopheles funestus from Burkina Faso. Parassitologia 1999	41:595-611.	NA	Wiebe2017
20629	Burkina Faso	12.568	-1.401	Chromosome banding	NA	House resting indoors	NA	NA	NA	NA	NA	NA	NA	1992	1992	NA	NA	NA	NA	Costantini C	Sagnon N	Ilboudo-Sanogo E	Coluzzi M	Boccolini D: Chromosomal and bionomic heterogeneities suggest incipient speciation in Anopheles funestus from Burkina Faso. Parassitologia 1999	41:595-611.	NA	Wiebe2017
20630	Burkina Faso	12.5333	-1.4	Chromosome banding	NA	House resting indoors	Resting outdoors in shelters	NA	NA	NA	NA	NA	NA	1992	1992	NA	NA	NA	NA	Costantini C	Sagnon N	Ilboudo-Sanogo E	Coluzzi M	Boccolini D: Chromosomal and bionomic heterogeneities suggest incipient speciation in Anopheles funestus from Burkina Faso. Parassitologia 1999	41:595-611.	NA	Wiebe2017
20631	Burkina Faso	12.5333	-1.4	Chromosome banding	NA	House resting indoors	Resting outdoors in shelters	NA	NA	NA	NA	NA	NA	1991	1991	NA	NA	NA	NA	Costantini C	Sagnon N	Ilboudo-Sanogo E	Coluzzi M	Boccolini D: Chromosomal and bionomic heterogeneities suggest incipient speciation in Anopheles funestus from Burkina Faso. Parassitologia 1999	41:595-611.	NA	Wiebe2017
20632	Burkina Faso	12.517	-1.384	Chromosome banding	NA	House resting indoors	Resting outdoors in shelters	NA	NA	NA	NA	NA	NA	1992	1992	NA	NA	NA	NA	Costantini C	Sagnon N	Ilboudo-Sanogo E	Coluzzi M	Boccolini D: Chromosomal and bionomic heterogeneities suggest incipient speciation in Anopheles funestus from Burkina Faso. Parassitologia 1999	41:595-611.	NA	Wiebe2017
20633	Burkina Faso	10.6667	-4.7833	Chromosome banding	NA	House resting indoors	NA	NA	NA	NA	NA	NA	NA	1992	1992	NA	NA	NA	NA	Costantini C	Sagnon N	Ilboudo-Sanogo E	Coluzzi M	Boccolini D: Chromosomal and bionomic heterogeneities suggest incipient speciation in Anopheles funestus from Burkina Faso. Parassitologia 1999	41:595-611.	NA	Wiebe2017
20634	Burkina Faso	10.652	-4.802	Chromosome banding	NA	House resting indoors	NA	NA	NA	NA	NA	NA	NA	1992	1992	NA	NA	NA	NA	Costantini C	Sagnon N	Ilboudo-Sanogo E	Coluzzi M	Boccolini D: Chromosomal and bionomic heterogeneities suggest incipient speciation in Anopheles funestus from Burkina Faso. Parassitologia 1999	41:595-611.	NA	Wiebe2017
20635	Burkina Faso	10.652	-4.802	Chromosome banding	NA	House resting indoors	NA	NA	NA	NA	NA	NA	NA	1994	1994	NA	NA	NA	NA	Costantini C	Sagnon N	Ilboudo-Sanogo E	Coluzzi M	Boccolini D: Chromosomal and bionomic heterogeneities suggest incipient speciation in Anopheles funestus from Burkina Faso. Parassitologia 1999	41:595-611.	NA	Wiebe2017
20636	Burkina Faso	10.468	-4.785	Chromosome banding	NA	House resting indoors	NA	NA	NA	NA	NA	NA	NA	1992	1992	NA	NA	NA	NA	Costantini C	Sagnon N	Ilboudo-Sanogo E	Coluzzi M	Boccolini D: Chromosomal and bionomic heterogeneities suggest incipient speciation in Anopheles funestus from Burkina Faso. Parassitologia 1999	41:595-611.	NA	Wiebe2017
20637	Burkina Faso	10.468	-4.785	Chromosome banding	NA	House resting indoors	NA	NA	NA	NA	NA	NA	NA	1994	1994	NA	NA	NA	NA	Costantini C	Sagnon N	Ilboudo-Sanogo E	Coluzzi M	Boccolini D: Chromosomal and bionomic heterogeneities suggest incipient speciation in Anopheles funestus from Burkina Faso. Parassitologia 1999	41:595-611.	NA	Wiebe2017
20638	Burkina Faso	9.955	-4.672	Chromosome banding	NA	House resting indoors	NA	NA	NA	NA	NA	NA	NA	1992	1992	NA	NA	NA	NA	Costantini C	Sagnon N	Ilboudo-Sanogo E	Coluzzi M	Boccolini D: Chromosomal and bionomic heterogeneities suggest incipient speciation in Anopheles funestus from Burkina Faso. Parassitologia 1999	41:595-611.	NA	Wiebe2017
20639	Burkina Faso	9.955	-4.672	Chromosome banding	NA	House resting indoors	NA	NA	NA	NA	NA	NA	NA	1994	1994	NA	NA	NA	NA	Braginets OP	Minakawa N	Mbogo CM	Yan G: Population genetic structure of the African malaria mosquito Anopheles funestus in Kenya. Am J Trop Med Hyg 2003	69:303-308.	NA	Wiebe2017
20640	Kenya	-4.38	39.4724	Morphology	PCR	House resting indoors	NA	NA	NA	NA	NA	NA	NA	1999	1999	NA	NA	NA	NA	Braginets OP	Minakawa N	Mbogo CM	Yan G: Population genetic structure of the African malaria mosquito Anopheles funestus in Kenya. Am J Trop Med Hyg 2003	69:303-308.	NA	Wiebe2017
20641	Kenya	-3.6667	39.75	Morphology	PCR	House resting indoors	NA	NA	NA	NA	NA	NA	NA	2001	2001	NA	NA	NA	NA	Braginets OP	Minakawa N	Mbogo CM	Yan G: Population genetic structure of the African malaria mosquito Anopheles funestus in Kenya. Am J Trop Med Hyg 2003	69:303-308.	NA	Wiebe2017
20642	Kenya	-0.4156	34.2052	Morphology	PCR	House resting indoors	NA	NA	NA	NA	NA	NA	NA	1997	1997	NA	NA	NA	NA	Braginets OP	Minakawa N	Mbogo CM	Yan G: Population genetic structure of the African malaria mosquito Anopheles funestus in Kenya. Am J Trop Med Hyg 2003	69:303-308.	NA	Wiebe2017
20643	Kenya	-0.005	34.1417	Morphology	PCR	House resting indoors	NA	NA	NA	NA	NA	NA	NA	2000	2000	NA	NA	NA	NA	Ayala D	Goff GL	Robert V	de Jong P	Takken W: Population structure of the malaria vector Anopheles funestus (Diptera: Culicidae) in Madagascar and Comoros. Acta Trop 2006	97:292-300.	NA	Wiebe2017
20644	Madagascar	-15.6667	46.6	Morphology	PCR	House resting indoors	NA	NA	NA	NA	NA	NA	NA	2003	2003	NA	NA	NA	NA	Ayala D	Goff GL	Robert V	de Jong P	Takken W: Population structure of the malaria vector Anopheles funestus (Diptera: Culicidae) in Madagascar and Comoros. Acta Trop 2006	97:292-300.	NA	Wiebe2017
20645	Madagascar	-17.3167	49.4	Morphology	PCR	House resting indoors	Man biting indoors	NA	NA	NA	NA	NA	NA	2003	2003	NA	NA	NA	NA	Ayala D	Goff GL	Robert V	de Jong P	Takken W: Population structure of the malaria vector Anopheles funestus (Diptera: Culicidae) in Madagascar and Comoros. Acta Trop 2006	97:292-300.	NA	Wiebe2017
20646	Madagascar	-19.2333	46.2667	Morphology	PCR	House resting indoors	Man biting indoors	Human baited net	NA	NA	NA	NA	NA	2003	2003	NA	NA	NA	NA	Ayala D	Goff GL	Robert V	de Jong P	Takken W: Population structure of the malaria vector Anopheles funestus (Diptera: Culicidae) in Madagascar and Comoros. Acta Trop 2006	97:292-300.	NA	Wiebe2017
20647	Madagascar	-19	46.4167	Morphology	PCR	House resting indoors	Man biting indoors	Human baited net	NA	NA	NA	NA	NA	2003	2003	NA	NA	NA	NA	Ayala D	Goff GL	Robert V	de Jong P	Takken W: Population structure of the malaria vector Anopheles funestus (Diptera: Culicidae) in Madagascar and Comoros. Acta Trop 2006	97:292-300.	NA	Wiebe2017
20648	Comoros	-12.3167	43.6667	Morphology	PCR	House resting indoors	NA	NA	NA	NA	NA	NA	NA	2003	2003	NA	NA	NA	NA	Ayala D	Goff GL	Robert V	de Jong P	Takken W: Population structure of the malaria vector Anopheles funestus (Diptera: Culicidae) in Madagascar and Comoros. Acta Trop 2006	97:292-300.	NA	Wiebe2017
20649	Burkina Faso	12.1833	-1.3833	Morphology	PCR	House resting indoors	NA	NA	NA	NA	NA	NA	NA	2000	2000	NA	NA	NA	NA	Michel AP	Grushko O	Guelbeogo WM	Sagnon N	Costantini C	Besansky NJ: Effective population size of Anopheles funestus chromosomal forms in Burkina Faso. Malar J 2006	5:115.	NA	Wiebe2017
20650	Burkina Faso	12.1833	-1.3833	Morphology	PCR	House resting indoors	NA	NA	NA	NA	NA	NA	NA	2001	2001	NA	NA	NA	NA	Michel AP	Grushko O	Guelbeogo WM	Sagnon N	Costantini C	Besansky NJ: Effective population size of Anopheles funestus chromosomal forms in Burkina Faso. Malar J 2006	5:115.	NA	Wiebe2017
20651	Burkina Faso	12.1833	-1.3833	Morphology	PCR	House resting indoors	NA	NA	NA	NA	NA	NA	NA	2002	2002	NA	NA	NA	NA	Michel AP	Grushko O	Guelbeogo WM	Sagnon N	Costantini C	Besansky NJ: Effective population size of Anopheles funestus chromosomal forms in Burkina Faso. Malar J 2006	5:115.	NA	Wiebe2017
20652	Cameroon	6.086	11.486	Morphology	PCR	House resting indoors	Man biting	NA	NA	NA	NA	NA	NA	2003	2003	NA	NA	NA	NA	Cohuet A	Dia I	Simard F	Raymond M	Rousset F	Antonio-Nkondjio C	Awono-Ambene PH	Wondji CS	Fontenille D: Gene flow between chromosomal forms of the malaria vector Anopheles funestus in Cameroon	Central Africa	and its relevance in malaria fighting. Genetics 2005	169:301-311.	NA	Wiebe2017
20653	Cameroon	5.728	10.901	Morphology	PCR	House resting indoors	Man biting	NA	NA	NA	NA	NA	NA	2003	2003	NA	NA	NA	NA	Cohuet A	Dia I	Simard F	Raymond M	Rousset F	Antonio-Nkondjio C	Awono-Ambene PH	Wondji CS	Fontenille D: Gene flow between chromosomal forms of the malaria vector Anopheles funestus in Cameroon	Central Africa	and its relevance in malaria fighting. Genetics 2005	169:301-311.	NA	Wiebe2017
20654	Cameroon	9.051	13.733	Morphology	PCR	House resting indoors	Man biting	NA	NA	NA	NA	NA	NA	2001	2001	NA	NA	NA	NA	Cohuet A	Dia I	Simard F	Raymond M	Rousset F	Antonio-Nkondjio C	Awono-Ambene PH	Wondji CS	Fontenille D: Gene flow between chromosomal forms of the malaria vector Anopheles funestus in Cameroon	Central Africa	and its relevance in malaria fighting. Genetics 2005	169:301-311.	NA	Wiebe2017
20655	Cameroon	10.85	14.95	Morphology	PCR	House resting indoors	Man biting	NA	NA	NA	NA	NA	NA	2001	2001	NA	NA	NA	NA	Cohuet A	Dia I	Simard F	Raymond M	Rousset F	Antonio-Nkondjio C	Awono-Ambene PH	Wondji CS	Fontenille D: Gene flow between chromosomal forms of the malaria vector Anopheles funestus in Cameroon	Central Africa	and its relevance in malaria fighting. Genetics 2005	169:301-311.	NA	Wiebe2017
20656	Cameroon	4.131	11.033	Morphology	PCR	House resting indoors	Man biting	NA	NA	NA	NA	NA	NA	2001	2001	NA	NA	NA	NA	Cohuet A	Dia I	Simard F	Raymond M	Rousset F	Antonio-Nkondjio C	Awono-Ambene PH	Wondji CS	Fontenille D: Gene flow between chromosomal forms of the malaria vector Anopheles funestus in Cameroon	Central Africa	and its relevance in malaria fighting. Genetics 2005	169:301-311.	NA	Wiebe2017
20657	Cameroon	3.717	11.633	Morphology	PCR	House resting indoors	Man biting	NA	NA	NA	NA	NA	NA	2001	2001	NA	NA	NA	NA	Cohuet A	Dia I	Simard F	Raymond M	Rousset F	Antonio-Nkondjio C	Awono-Ambene PH	Wondji CS	Fontenille D: Gene flow between chromosomal forms of the malaria vector Anopheles funestus in Cameroon	Central Africa	and its relevance in malaria fighting. Genetics 2005	169:301-311.	NA	Wiebe2017
20658	Cameroon	7.324	13.584	Morphology	PCR	House resting indoors	Man biting	NA	NA	NA	NA	NA	NA	2001	2001	NA	NA	NA	NA	Cohuet A	Dia I	Simard F	Raymond M	Rousset F	Antonio-Nkondjio C	Awono-Ambene PH	Wondji CS	Fontenille D: Gene flow between chromosomal forms of the malaria vector Anopheles funestus in Cameroon	Central Africa	and its relevance in malaria fighting. Genetics 2005	169:301-311.	NA	Wiebe2017
20659	Cameroon	4.51	12.034	Morphology	PCR	House resting indoors	Man biting	NA	NA	NA	NA	NA	NA	2001	2001	NA	NA	NA	NA	Cohuet A	Dia I	Simard F	Raymond M	Rousset F	Antonio-Nkondjio C	Awono-Ambene PH	Wondji CS	Fontenille D: Gene flow between chromosomal forms of the malaria vector Anopheles funestus in Cameroon	Central Africa	and its relevance in malaria fighting. Genetics 2005	169:301-311.	NA	Wiebe2017
20660	Cameroon	4.444	11.623	Morphology	PCR	House resting indoors	Man biting	NA	NA	NA	NA	NA	NA	2003	2003	NA	NA	NA	NA	Cohuet A	Dia I	Simard F	Raymond M	Rousset F	Antonio-Nkondjio C	Awono-Ambene PH	Wondji CS	Fontenille D: Gene flow between chromosomal forms of the malaria vector Anopheles funestus in Cameroon	Central Africa	and its relevance in malaria fighting. Genetics 2005	169:301-311.	NA	Wiebe2017
20661	Cameroon	6.466	12.623	Morphology	PCR	House resting indoors	Man biting	NA	NA	NA	NA	NA	NA	2000	2000	NA	NA	NA	NA	Cohuet A	Dia I	Simard F	Raymond M	Rousset F	Antonio-Nkondjio C	Awono-Ambene PH	Wondji CS	Fontenille D: Gene flow between chromosomal forms of the malaria vector Anopheles funestus in Cameroon	Central Africa	and its relevance in malaria fighting. Genetics 2005	169:301-311.	NA	Wiebe2017
20662	Cameroon	6.466	12.623	Morphology	PCR	House resting indoors	Man biting	NA	NA	NA	NA	NA	NA	2002	2002	NA	NA	NA	NA	Cohuet A	Dia I	Simard F	Raymond M	Rousset F	Antonio-Nkondjio C	Awono-Ambene PH	Wondji CS	Fontenille D: Gene flow between chromosomal forms of the malaria vector Anopheles funestus in Cameroon	Central Africa	and its relevance in malaria fighting. Genetics 2005	169:301-311.	NA	Wiebe2017
20663	Burkina Faso	12.15	-1.383	Morphology	Chromosome banding	House resting indoors	Resting outdoors in shelters	NA	NA	NA	NA	NA	NA	1999	1999	NA	NA	NA	NA	Guelbeogo WM	Grushko O	Boccolini D	Ouedraogo PA	Besansky NJ	Sagnon NF	Costantini C: Chromosomal evidence of incipient speciation in the Afrotropical malaria mosquito Anopheles funestus. Med Vet Entomol 2005	19:458-469.	NA	Wiebe2017
20664	Burkina Faso	12.15	-1.383	Morphology	Chromosome banding	House resting indoors	Resting outdoors in shelters	NA	NA	NA	NA	NA	NA	2000	2000	NA	NA	NA	NA	Guelbeogo WM	Grushko O	Boccolini D	Ouedraogo PA	Besansky NJ	Sagnon NF	Costantini C: Chromosomal evidence of incipient speciation in the Afrotropical malaria mosquito Anopheles funestus. Med Vet Entomol 2005	19:458-469.	NA	Wiebe2017
20665	Burkina Faso	12.15	-1.383	Morphology	Chromosome banding	House resting indoors	Resting outdoors in shelters	NA	NA	NA	NA	NA	NA	2001	2001	NA	NA	NA	NA	Guelbeogo WM	Grushko O	Boccolini D	Ouedraogo PA	Besansky NJ	Sagnon NF	Costantini C: Chromosomal evidence of incipient speciation in the Afrotropical malaria mosquito Anopheles funestus. Med Vet Entomol 2005	19:458-469.	NA	Wiebe2017
20666	Burkina Faso	12.15	-1.383	Morphology	Chromosome banding	House resting indoors	Resting outdoors in shelters	NA	NA	NA	NA	NA	NA	2002	2002	NA	NA	NA	NA	Guelbeogo WM	Grushko O	Boccolini D	Ouedraogo PA	Besansky NJ	Sagnon NF	Costantini C: Chromosomal evidence of incipient speciation in the Afrotropical malaria mosquito Anopheles funestus. Med Vet Entomol 2005	19:458-469.	NA	Wiebe2017
20667	Burkina Faso	12.145	-1.375	Morphology	Chromosome banding	House resting indoors	Resting outdoors in shelters	NA	NA	NA	NA	NA	NA	1999	1999	NA	NA	NA	NA	Guelbeogo WM	Grushko O	Boccolini D	Ouedraogo PA	Besansky NJ	Sagnon NF	Costantini C: Chromosomal evidence of incipient speciation in the Afrotropical malaria mosquito Anopheles funestus. Med Vet Entomol 2005	19:458-469.	NA	Wiebe2017
20668	Burkina Faso	12.145	-1.375	Morphology	Chromosome banding	House resting indoors	Resting outdoors in shelters	NA	NA	NA	NA	NA	NA	2000	2000	NA	NA	NA	NA	Guelbeogo WM	Grushko O	Boccolini D	Ouedraogo PA	Besansky NJ	Sagnon NF	Costantini C: Chromosomal evidence of incipient speciation in the Afrotropical malaria mosquito Anopheles funestus. Med Vet Entomol 2005	19:458-469.	NA	Wiebe2017
20669	Burkina Faso	12.145	-1.375	Morphology	Chromosome banding	House resting indoors	Resting outdoors in shelters	NA	NA	NA	NA	NA	NA	2001	2001	NA	NA	NA	NA	Guelbeogo WM	Grushko O	Boccolini D	Ouedraogo PA	Besansky NJ	Sagnon NF	Costantini C: Chromosomal evidence of incipient speciation in the Afrotropical malaria mosquito Anopheles funestus. Med Vet Entomol 2005	19:458-469.	NA	Wiebe2017
20670	Burkina Faso	12.145	-1.375	Morphology	Chromosome banding	House resting indoors	Resting outdoors in shelters	NA	NA	NA	NA	NA	NA	2002	2002	NA	NA	NA	NA	Guelbeogo WM	Grushko O	Boccolini D	Ouedraogo PA	Besansky NJ	Sagnon NF	Costantini C: Chromosomal evidence of incipient speciation in the Afrotropical malaria mosquito Anopheles funestus. Med Vet Entomol 2005	19:458-469.	NA	Wiebe2017
20671	Equatorial Guinea	3.7833	8.7167	Morphology	PCR	Window exit trap	NA	NA	NA	NA	NA	NA	NA	2003	2004	NA	NA	NA	NA	Sharp BL	Ridl FC	Govender D	Kuklinski J	Kleinschmidt I: Malaria vector control by indoor residual insecticide spraying on the tropical island of Bioko. Equatorial Guinea Malaria J 2007	6.	NA	Wiebe2017
20672	Equatorial Guinea	3.7833	8.7167	Morphology	PCR	Window exit trap	NA	NA	NA	NA	NA	NA	NA	2005	2005	NA	NA	NA	NA	Sharp BL	Ridl FC	Govender D	Kuklinski J	Kleinschmidt I: Malaria vector control by indoor residual insecticide spraying on the tropical island of Bioko. Equatorial Guinea Malaria J 2007	6.	NA	Wiebe2017
20673	Equatorial Guinea	3.701	8.716	Morphology	PCR	Window exit trap	NA	NA	NA	NA	NA	NA	NA	2003	2004	NA	NA	NA	NA	Sharp BL	Ridl FC	Govender D	Kuklinski J	Kleinschmidt I: Malaria vector control by indoor residual insecticide spraying on the tropical island of Bioko. Equatorial Guinea Malaria J 2007	6.	NA	Wiebe2017
20674	Equatorial Guinea	3.701	8.716	Morphology	PCR	Window exit trap	NA	NA	NA	NA	NA	NA	NA	2005	2005	NA	NA	NA	NA	Sharp BL	Ridl FC	Govender D	Kuklinski J	Kleinschmidt I: Malaria vector control by indoor residual insecticide spraying on the tropical island of Bioko. Equatorial Guinea Malaria J 2007	6.	NA	Wiebe2017
20675	Equatorial Guinea	3.75	8.75	Morphology	PCR	Window exit trap	NA	NA	NA	NA	NA	NA	NA	2003	2004	NA	NA	NA	NA	Sharp BL	Ridl FC	Govender D	Kuklinski J	Kleinschmidt I: Malaria vector control by indoor residual insecticide spraying on the tropical island of Bioko. Equatorial Guinea Malaria J 2007	6.	NA	Wiebe2017
20676	Equatorial Guinea	3.75	8.75	Morphology	PCR	Window exit trap	NA	NA	NA	NA	NA	NA	NA	2005	2005	NA	NA	NA	NA	Sharp BL	Ridl FC	Govender D	Kuklinski J	Kleinschmidt I: Malaria vector control by indoor residual insecticide spraying on the tropical island of Bioko. Equatorial Guinea Malaria J 2007	6.	NA	Wiebe2017
20677	Equatorial Guinea	3.75	8.783	Morphology	PCR	Window exit trap	NA	NA	NA	NA	NA	NA	NA	2003	2004	NA	NA	NA	NA	Sharp BL	Ridl FC	Govender D	Kuklinski J	Kleinschmidt I: Malaria vector control by indoor residual insecticide spraying on the tropical island of Bioko. Equatorial Guinea Malaria J 2007	6.	NA	Wiebe2017
20678	Equatorial Guinea	3.75	8.783	Morphology	PCR	Window exit trap	NA	NA	NA	NA	NA	NA	NA	2005	2005	NA	NA	NA	NA	Sharp BL	Ridl FC	Govender D	Kuklinski J	Kleinschmidt I: Malaria vector control by indoor residual insecticide spraying on the tropical island of Bioko. Equatorial Guinea Malaria J 2007	6.	NA	Wiebe2017
20679	Equatorial Guinea	3.717	8.833	Morphology	PCR	Window exit trap	NA	NA	NA	NA	NA	NA	NA	2003	2004	NA	NA	NA	NA	Sharp BL	Ridl FC	Govender D	Kuklinski J	Kleinschmidt I: Malaria vector control by indoor residual insecticide spraying on the tropical island of Bioko. Equatorial Guinea Malaria J 2007	6.	NA	Wiebe2017
20680	Equatorial Guinea	3.717	8.833	Morphology	PCR	Window exit trap	NA	NA	NA	NA	NA	NA	NA	2005	2005	NA	NA	NA	NA	Sharp BL	Ridl FC	Govender D	Kuklinski J	Kleinschmidt I: Malaria vector control by indoor residual insecticide spraying on the tropical island of Bioko. Equatorial Guinea Malaria J 2007	6.	NA	Wiebe2017
20681	Equatorial Guinea	3.398	8.755	Morphology	PCR	Window exit trap	NA	NA	NA	NA	NA	NA	NA	2003	2004	NA	NA	NA	NA	Sharp BL	Ridl FC	Govender D	Kuklinski J	Kleinschmidt I: Malaria vector control by indoor residual insecticide spraying on the tropical island of Bioko. Equatorial Guinea Malaria J 2007	6.	NA	Wiebe2017
20682	Equatorial Guinea	3.398	8.755	Morphology	PCR	Window exit trap	NA	NA	NA	NA	NA	NA	NA	2005	2005	NA	NA	NA	NA	Sharp BL	Ridl FC	Govender D	Kuklinski J	Kleinschmidt I: Malaria vector control by indoor residual insecticide spraying on the tropical island of Bioko. Equatorial Guinea Malaria J 2007	6.	NA	Wiebe2017
20683	Equatorial Guinea	3.434	8.616	Morphology	PCR	Window exit trap	NA	NA	NA	NA	NA	NA	NA	2003	2004	NA	NA	NA	NA	Sharp BL	Ridl FC	Govender D	Kuklinski J	Kleinschmidt I: Malaria vector control by indoor residual insecticide spraying on the tropical island of Bioko. Equatorial Guinea Malaria J 2007	6.	NA	Wiebe2017
20684	Equatorial Guinea	3.434	8.616	Morphology	PCR	Window exit trap	NA	NA	NA	NA	NA	NA	NA	2005	2005	NA	NA	NA	NA	Sharp BL	Ridl FC	Govender D	Kuklinski J	Kleinschmidt I: Malaria vector control by indoor residual insecticide spraying on the tropical island of Bioko. Equatorial Guinea Malaria J 2007	6.	NA	Wiebe2017
20685	Equatorial Guinea	3.584	8.632	Morphology	PCR	Window exit trap	NA	NA	NA	NA	NA	NA	NA	2003	2004	NA	NA	NA	NA	Sharp BL	Ridl FC	Govender D	Kuklinski J	Kleinschmidt I: Malaria vector control by indoor residual insecticide spraying on the tropical island of Bioko. Equatorial Guinea Malaria J 2007	6.	NA	Wiebe2017
20686	Equatorial Guinea	3.584	8.632	Morphology	PCR	Window exit trap	NA	NA	NA	NA	NA	NA	NA	2005	2005	NA	NA	NA	NA	Sharp BL	Ridl FC	Govender D	Kuklinski J	Kleinschmidt I: Malaria vector control by indoor residual insecticide spraying on the tropical island of Bioko. Equatorial Guinea Malaria J 2007	6.	NA	Wiebe2017
20687	Equatorial Guinea	3.451	8.499	Morphology	PCR	Window exit trap	NA	NA	NA	NA	NA	NA	NA	2003	2004	NA	NA	NA	NA	Sharp BL	Ridl FC	Govender D	Kuklinski J	Kleinschmidt I: Malaria vector control by indoor residual insecticide spraying on the tropical island of Bioko. Equatorial Guinea Malaria J 2007	6.	NA	Wiebe2017
20688	Equatorial Guinea	3.451	8.499	Morphology	PCR	Window exit trap	NA	NA	NA	NA	NA	NA	NA	2005	2005	NA	NA	NA	NA	Sharp BL	Ridl FC	Govender D	Kuklinski J	Kleinschmidt I: Malaria vector control by indoor residual insecticide spraying on the tropical island of Bioko. Equatorial Guinea Malaria J 2007	6.	NA	Wiebe2017
20689	Zambia	-16.217	26.773	Morphology	PCR	Man biting	House resting indoors	NA	NA	NA	NA	NA	NA	2004	2005	NA	NA	NA	NA	Kent RJ	Thuma PE	Mharakurwa S	Norris DE: Seasonality	blood feeding behavior	and transmission of Plasmodium falciparum by Anopheles arabiensis after an extended drought in Southern Zambia. The American journal of tropical medicine and hygiene 2007	76:267-274.	NA	Wiebe2017
20690	Zambia	-16.217	26.773	Morphology	PCR	Man biting	House resting indoors	NA	NA	NA	NA	NA	NA	2005	2006	NA	NA	NA	NA	Kent RJ	Thuma PE	Mharakurwa S	Norris DE: Seasonality	blood feeding behavior	and transmission of Plasmodium falciparum by Anopheles arabiensis after an extended drought in Southern Zambia. The American journal of tropical medicine and hygiene 2007	76:267-274.	NA	Wiebe2017
20691	United Republic of Tanzania	-4.366	38.05	Morphology	PCR	House resting indoors	Indoor light trap	NA	NA	NA	NA	NA	NA	NA	NA	NA	NA	NA	2008	Kweka EJ	Nkya WM	Mahande AM	Assenga C	Mosha FW	Lyatuu EE	Massenga CP	Nyale EM	Mwakalinga SB	Lowassa A: Mosquito abundance	bed net coverage and other factors associated with variations in sporozoite infectivity rates in four villages of rural Tanzania. Malar J 2008	7:59.	NA	Wiebe2017
20692	United Republic of Tanzania	-3.4109	37.1949	Morphology	PCR	House resting indoors	Indoor light trap	NA	NA	NA	NA	NA	NA	NA	NA	NA	NA	NA	2008	Kweka EJ	Nkya WM	Mahande AM	Assenga C	Mosha FW	Lyatuu EE	Massenga CP	Nyale EM	Mwakalinga SB	Lowassa A: Mosquito abundance	bed net coverage and other factors associated with variations in sporozoite infectivity rates in four villages of rural Tanzania. Malar J 2008	7:59.	NA	Wiebe2017
20693	Kenya	-0.4158	34.2056	Morphology	PCR	Larval collection	NA	NA	NA	NA	NA	NA	NA	1998	1999	NA	NA	NA	NA	Minakawa N	Sonye G	Dida GO	Futami K	Kaneko S: Recent reduction in the water level of Lake Victoria has created more habitats for Anopheles funestus. Malar J 2008	7:119.	NA	Wiebe2017
20694	Kenya	-0.4158	34.2056	Morphology	PCR	Larval collection	NA	NA	NA	NA	NA	NA	NA	2008	2008	NA	NA	NA	NA	Minakawa N	Sonye G	Dida GO	Futami K	Kaneko S: Recent reduction in the water level of Lake Victoria has created more habitats for Anopheles funestus. Malar J 2008	7:119.	NA	Wiebe2017
20695	Senegal	16.51938	-15.120736	Morphology	NA	House resting indoors	NA	NA	NA	NA	NA	NA	NA	2008	2008	NA	NA	NA	NA	Ndiath MO	Sarr JB	Gaayeb L	Mazenot C	Sougoufara S	Konate L	Remoue F	Hermann E	trape JF	Riveau G	Sokhna C: Low and seasonal malaria transmission in the middle Senegal River basin: identification and characteristics of Anopheles vectors. Parasites & Vectors 2012	5.	NA	Wiebe2017
20696	Senegal	16.52679	-15.222949	Morphology	NA	House resting indoors	NA	NA	NA	NA	NA	NA	NA	2008	2008	NA	NA	NA	NA	Ndiath MO	Sarr JB	Gaayeb L	Mazenot C	Sougoufara S	Konate L	Remoue F	Hermann E	trape JF	Riveau G	Sokhna C: Low and seasonal malaria transmission in the middle Senegal River basin: identification and characteristics of Anopheles vectors. Parasites & Vectors 2012	5.	NA	Wiebe2017
20697	Senegal	16.59259	-14.945327	Morphology	NA	House resting indoors	NA	NA	NA	NA	NA	NA	NA	2008	2008	NA	NA	NA	NA	Ndiath MO	Sarr JB	Gaayeb L	Mazenot C	Sougoufara S	Konate L	Remoue F	Hermann E	trape JF	Riveau G	Sokhna C: Low and seasonal malaria transmission in the middle Senegal River basin: identification and characteristics of Anopheles vectors. Parasites & Vectors 2012	5.	NA	Wiebe2017
20698	Senegal	16.66421	-14.994291	Morphology	NA	House resting indoors	Man biting indoors	Man biting outdoors	NA	NA	NA	NA	NA	2008	2008	NA	NA	NA	NA	Ndiath MO	Sarr JB	Gaayeb L	Mazenot C	Sougoufara S	Konate L	Remoue F	Hermann E	trape JF	Riveau G	Sokhna C: Low and seasonal malaria transmission in the middle Senegal River basin: identification and characteristics of Anopheles vectors. Parasites & Vectors 2012	5.	NA	Wiebe2017
20700	Ghana	7.02583	-2.34083	Morphology	PCR (Koekemoer	2002)	House resting indoors	NA	NA	NA	NA	NA	NA	NA	2007	2007	NA	NA	NA	NA	Hunt RH	Fuseini G	Knowles S	Stiles-Ocran J	Verster R	Kaiser ML	Choi KS	Koekemoer LL	Coetzee M: Insecticide resistance in malaria vector mosquitoes at four localities in Ghana	West Africa. Parasites & Vectors 2011	4.	NA	Wiebe2017
20701	Ghana	7.02583	-2.34083	Morphology	PCR (Koekemoer	2002)	House resting indoors	NA	NA	NA	NA	NA	NA	NA	2008	2008	NA	NA	NA	NA	Hunt RH	Fuseini G	Knowles S	Stiles-Ocran J	Verster R	Kaiser ML	Choi KS	Koekemoer LL	Coetzee M: Insecticide resistance in malaria vector mosquitoes at four localities in Ghana	West Africa. Parasites & Vectors 2011	4.	NA	Wiebe2017
20702	Niger	13.52899	2.061605	Morphology	NA	House resting indoors	Indoor light trap	NA	NA	NA	NA	NA	NA	2008	2009	NA	NA	NA	NA	Labbo R	Fandeur T	Jeanne I	Czeher C	Williams E	Arzika I	Soumana A	Lazoumar R	Duchemin JB: Ecology of urban malaria vectors in Niamey	Republic of Niger. Malaria Journal 2016	15.	NA	Wiebe2017
20703	Nigeria	6.920278	3.791389	Morphology	NA	House resting indoors	Man biting indoors	Man biting outdoors	NA	NA	NA	NA	NA	2004	2004	NA	NA	NA	NA	Oyewole IO	Awolola TS	Ibidapo CA	Oduola AO	Okwa OO	Obansa JA: Behaviour and population dynamics of the major anopheline vectors in a malaria endemic area in southern Nigeria. J Vector Borne Dis 2007	44:56-64.	NA	Wiebe2017
20704	CÃ´te d'Ivoire	6.91	-7.63	Morphology	NA	Man biting indoors	Man biting outdoors	NA	NA	NA	NA	NA	NA	2004	2004	NA	NA	NA	NA	Socolovschi C	Pages F	Ndiath MO	Ratmanov P	Raoult D: Rickettsia Species in African Anopheles Mosquitoes. Plos One 2012	7.	NA	Wiebe2017
20711	Cameroon	10.56667	15	PCR (Koekemoer	2002)	PCR (Cohuet	2003)	Man biting	House resting indoors	Resting outdoors	Light trap	NA	NA	NA	NA	2001	2001	NA	NA	NA	NA	Antonio-Nkondjio C	Kerah-Hinzoumbe C	Simard F	Awono-Ambene P	Chouaibou M	Tchuinkam T	Fontenille D: Complexity of the malaria vectorial system in Cameroon: contribution of secondary vectors to malaria transmission. J Med Entomol 2006	43:1215-1221.	NA	Wiebe2017
20712	Cameroon	10.85373	14.933205	PCR (Koekemoer	2002)	PCR (Cohuet	2003)	Man biting	House resting indoors	Resting outdoors	Light trap	NA	NA	NA	NA	1998	1998	NA	NA	NA	NA	Antonio-Nkondjio C	Kerah-Hinzoumbe C	Simard F	Awono-Ambene P	Chouaibou M	Tchuinkam T	Fontenille D: Complexity of the malaria vectorial system in Cameroon: contribution of secondary vectors to malaria transmission. J Med Entomol 2006	43:1215-1221.	NA	Wiebe2017
20713	Cameroon	10.85373	14.933205	PCR (Koekemoer	2002)	PCR (Cohuet	2003)	Man biting	House resting indoors	Resting outdoors	Light trap	NA	NA	NA	NA	1999	1999	NA	NA	NA	NA	Antonio-Nkondjio C	Kerah-Hinzoumbe C	Simard F	Awono-Ambene P	Chouaibou M	Tchuinkam T	Fontenille D: Complexity of the malaria vectorial system in Cameroon: contribution of secondary vectors to malaria transmission. J Med Entomol 2006	43:1215-1221.	NA	Wiebe2017
20714	Cameroon	10.85373	14.933205	PCR (Koekemoer	2002)	PCR (Cohuet	2003)	Man biting	House resting indoors	Resting outdoors	Light trap	NA	NA	NA	NA	2000	2000	NA	NA	NA	NA	Antonio-Nkondjio C	Kerah-Hinzoumbe C	Simard F	Awono-Ambene P	Chouaibou M	Tchuinkam T	Fontenille D: Complexity of the malaria vectorial system in Cameroon: contribution of secondary vectors to malaria transmission. J Med Entomol 2006	43:1215-1221.	NA	Wiebe2017
20715	Cameroon	10.85373	14.933205	PCR (Koekemoer	2002)	PCR (Cohuet	2003)	Man biting	House resting indoors	Resting outdoors	Light trap	NA	NA	NA	NA	2001	2001	NA	NA	NA	NA	Antonio-Nkondjio C	Kerah-Hinzoumbe C	Simard F	Awono-Ambene P	Chouaibou M	Tchuinkam T	Fontenille D: Complexity of the malaria vectorial system in Cameroon: contribution of secondary vectors to malaria transmission. J Med Entomol 2006	43:1215-1221.	NA	Wiebe2017
20716	Cameroon	10.85373	14.933205	PCR (Koekemoer	2002)	PCR (Cohuet	2003)	Man biting	House resting indoors	Resting outdoors	Light trap	NA	NA	NA	NA	2002	2002	NA	NA	NA	NA	Antonio-Nkondjio C	Kerah-Hinzoumbe C	Simard F	Awono-Ambene P	Chouaibou M	Tchuinkam T	Fontenille D: Complexity of the malaria vectorial system in Cameroon: contribution of secondary vectors to malaria transmission. J Med Entomol 2006	43:1215-1221.	NA	Wiebe2017
20717	Cameroon	10.85373	14.933205	PCR (Koekemoer	2002)	PCR (Cohuet	2003)	Man biting	House resting indoors	Resting outdoors	Light trap	NA	NA	NA	NA	2003	2003	NA	NA	NA	NA	Antonio-Nkondjio C	Kerah-Hinzoumbe C	Simard F	Awono-Ambene P	Chouaibou M	Tchuinkam T	Fontenille D: Complexity of the malaria vectorial system in Cameroon: contribution of secondary vectors to malaria transmission. J Med Entomol 2006	43:1215-1221.	NA	Wiebe2017
20719	Cameroon	8.47248	13.241477	PCR (Koekemoer	2002)	PCR (Cohuet	2003)	Man biting	House resting indoors	Resting outdoors	Light trap	NA	NA	NA	NA	1998	1998	NA	NA	NA	NA	Antonio-Nkondjio C	Kerah-Hinzoumbe C	Simard F	Awono-Ambene P	Chouaibou M	Tchuinkam T	Fontenille D: Complexity of the malaria vectorial system in Cameroon: contribution of secondary vectors to malaria transmission. J Med Entomol 2006	43:1215-1221.	NA	Wiebe2017
20720	Cameroon	8.47248	13.241477	PCR (Koekemoer	2002)	PCR (Cohuet	2003)	Man biting	House resting indoors	Resting outdoors	Light trap	NA	NA	NA	NA	1999	1999	NA	NA	NA	NA	Antonio-Nkondjio C	Kerah-Hinzoumbe C	Simard F	Awono-Ambene P	Chouaibou M	Tchuinkam T	Fontenille D: Complexity of the malaria vectorial system in Cameroon: contribution of secondary vectors to malaria transmission. J Med Entomol 2006	43:1215-1221.	NA	Wiebe2017
20721	Cameroon	8.47248	13.241477	PCR (Koekemoer	2002)	PCR (Cohuet	2003)	Man biting	House resting indoors	Resting outdoors	Light trap	NA	NA	NA	NA	2000	2000	NA	NA	NA	NA	Antonio-Nkondjio C	Kerah-Hinzoumbe C	Simard F	Awono-Ambene P	Chouaibou M	Tchuinkam T	Fontenille D: Complexity of the malaria vectorial system in Cameroon: contribution of secondary vectors to malaria transmission. J Med Entomol 2006	43:1215-1221.	NA	Wiebe2017
20722	Cameroon	8.47248	13.241477	PCR (Koekemoer	2002)	PCR (Cohuet	2003)	Man biting	House resting indoors	Resting outdoors	Light trap	NA	NA	NA	NA	2001	2001	NA	NA	NA	NA	Antonio-Nkondjio C	Kerah-Hinzoumbe C	Simard F	Awono-Ambene P	Chouaibou M	Tchuinkam T	Fontenille D: Complexity of the malaria vectorial system in Cameroon: contribution of secondary vectors to malaria transmission. J Med Entomol 2006	43:1215-1221.	NA	Wiebe2017
20723	Cameroon	8.47248	13.241477	PCR (Koekemoer	2002)	PCR (Cohuet	2003)	Man biting	House resting indoors	Resting outdoors	Light trap	NA	NA	NA	NA	2002	2002	NA	NA	NA	NA	Antonio-Nkondjio C	Kerah-Hinzoumbe C	Simard F	Awono-Ambene P	Chouaibou M	Tchuinkam T	Fontenille D: Complexity of the malaria vectorial system in Cameroon: contribution of secondary vectors to malaria transmission. J Med Entomol 2006	43:1215-1221.	NA	Wiebe2017
20724	Cameroon	8.47248	13.241477	PCR (Koekemoer	2002)	PCR (Cohuet	2003)	Man biting	House resting indoors	Resting outdoors	Light trap	NA	NA	NA	NA	2003	2003	NA	NA	NA	NA	Antonio-Nkondjio C	Kerah-Hinzoumbe C	Simard F	Awono-Ambene P	Chouaibou M	Tchuinkam T	Fontenille D: Complexity of the malaria vectorial system in Cameroon: contribution of secondary vectors to malaria transmission. J Med Entomol 2006	43:1215-1221.	NA	Wiebe2017
20725	Cameroon	9.325466	13.392291	PCR (Koekemoer	2002)	PCR (Cohuet	2003)	Man biting	House resting indoors	Resting outdoors	Light trap	NA	NA	NA	NA	1998	1998	NA	NA	NA	NA	Antonio-Nkondjio C	Kerah-Hinzoumbe C	Simard F	Awono-Ambene P	Chouaibou M	Tchuinkam T	Fontenille D: Complexity of the malaria vectorial system in Cameroon: contribution of secondary vectors to malaria transmission. J Med Entomol 2006	43:1215-1221.	NA	Wiebe2017
20726	Cameroon	9.325466	13.392291	PCR (Koekemoer	2002)	PCR (Cohuet	2003)	Man biting	House resting indoors	Resting outdoors	Light trap	NA	NA	NA	NA	1999	1999	NA	NA	NA	NA	Antonio-Nkondjio C	Kerah-Hinzoumbe C	Simard F	Awono-Ambene P	Chouaibou M	Tchuinkam T	Fontenille D: Complexity of the malaria vectorial system in Cameroon: contribution of secondary vectors to malaria transmission. J Med Entomol 2006	43:1215-1221.	NA	Wiebe2017
20727	Cameroon	9.325466	13.392291	PCR (Koekemoer	2002)	PCR (Cohuet	2003)	Man biting	House resting indoors	Resting outdoors	Light trap	NA	NA	NA	NA	2000	2000	NA	NA	NA	NA	Antonio-Nkondjio C	Kerah-Hinzoumbe C	Simard F	Awono-Ambene P	Chouaibou M	Tchuinkam T	Fontenille D: Complexity of the malaria vectorial system in Cameroon: contribution of secondary vectors to malaria transmission. J Med Entomol 2006	43:1215-1221.	NA	Wiebe2017
20728	Cameroon	9.325466	13.392291	PCR (Koekemoer	2002)	PCR (Cohuet	2003)	Man biting	House resting indoors	Resting outdoors	Light trap	NA	NA	NA	NA	2001	2001	NA	NA	NA	NA	Antonio-Nkondjio C	Kerah-Hinzoumbe C	Simard F	Awono-Ambene P	Chouaibou M	Tchuinkam T	Fontenille D: Complexity of the malaria vectorial system in Cameroon: contribution of secondary vectors to malaria transmission. J Med Entomol 2006	43:1215-1221.	NA	Wiebe2017
20729	Cameroon	9.325466	13.392291	PCR (Koekemoer	2002)	PCR (Cohuet	2003)	Man biting	House resting indoors	Resting outdoors	Light trap	NA	NA	NA	NA	2002	2002	NA	NA	NA	NA	Antonio-Nkondjio C	Kerah-Hinzoumbe C	Simard F	Awono-Ambene P	Chouaibou M	Tchuinkam T	Fontenille D: Complexity of the malaria vectorial system in Cameroon: contribution of secondary vectors to malaria transmission. J Med Entomol 2006	43:1215-1221.	NA	Wiebe2017
20730	Cameroon	9.325466	13.392291	PCR (Koekemoer	2002)	PCR (Cohuet	2003)	Man biting	House resting indoors	Resting outdoors	Light trap	NA	NA	NA	NA	2003	2003	NA	NA	NA	NA	Antonio-Nkondjio C	Kerah-Hinzoumbe C	Simard F	Awono-Ambene P	Chouaibou M	Tchuinkam T	Fontenille D: Complexity of the malaria vectorial system in Cameroon: contribution of secondary vectors to malaria transmission. J Med Entomol 2006	43:1215-1221.	NA	Wiebe2017
20731	Cameroon	9.4	13.5	PCR (Koekemoer	2002)	PCR (Cohuet	2003)	Man biting	House resting indoors	Resting outdoors	Light trap	NA	NA	NA	NA	2002	2002	NA	NA	NA	NA	Antonio-Nkondjio C	Kerah-Hinzoumbe C	Simard F	Awono-Ambene P	Chouaibou M	Tchuinkam T	Fontenille D: Complexity of the malaria vectorial system in Cameroon: contribution of secondary vectors to malaria transmission. J Med Entomol 2006	43:1215-1221.	NA	Wiebe2017
20738	Cameroon	7.328124	13.575392	PCR (Koekemoer	2002)	PCR (Cohuet	2003)	Man biting	House resting indoors	Resting outdoors	Light trap	NA	NA	NA	NA	1998	1998	NA	NA	NA	NA	Antonio-Nkondjio C	Kerah-Hinzoumbe C	Simard F	Awono-Ambene P	Chouaibou M	Tchuinkam T	Fontenille D: Complexity of the malaria vectorial system in Cameroon: contribution of secondary vectors to malaria transmission. J Med Entomol 2006	43:1215-1221.	NA	Wiebe2017
20739	Cameroon	7.328124	13.575392	PCR (Koekemoer	2002)	PCR (Cohuet	2003)	Man biting	House resting indoors	Resting outdoors	Light trap	NA	NA	NA	NA	1999	1999	NA	NA	NA	NA	Antonio-Nkondjio C	Kerah-Hinzoumbe C	Simard F	Awono-Ambene P	Chouaibou M	Tchuinkam T	Fontenille D: Complexity of the malaria vectorial system in Cameroon: contribution of secondary vectors to malaria transmission. J Med Entomol 2006	43:1215-1221.	NA	Wiebe2017
20740	Cameroon	7.328124	13.575392	PCR (Koekemoer	2002)	PCR (Cohuet	2003)	Man biting	House resting indoors	Resting outdoors	Light trap	NA	NA	NA	NA	2000	2000	NA	NA	NA	NA	Antonio-Nkondjio C	Kerah-Hinzoumbe C	Simard F	Awono-Ambene P	Chouaibou M	Tchuinkam T	Fontenille D: Complexity of the malaria vectorial system in Cameroon: contribution of secondary vectors to malaria transmission. J Med Entomol 2006	43:1215-1221.	NA	Wiebe2017
20741	Cameroon	7.328124	13.575392	PCR (Koekemoer	2002)	PCR (Cohuet	2003)	Man biting	House resting indoors	Resting outdoors	Light trap	NA	NA	NA	NA	2001	2001	NA	NA	NA	NA	Antonio-Nkondjio C	Kerah-Hinzoumbe C	Simard F	Awono-Ambene P	Chouaibou M	Tchuinkam T	Fontenille D: Complexity of the malaria vectorial system in Cameroon: contribution of secondary vectors to malaria transmission. J Med Entomol 2006	43:1215-1221.	NA	Wiebe2017
20742	Cameroon	7.328124	13.575392	PCR (Koekemoer	2002)	PCR (Cohuet	2003)	Man biting	House resting indoors	Resting outdoors	Light trap	NA	NA	NA	NA	2002	2002	NA	NA	NA	NA	Antonio-Nkondjio C	Kerah-Hinzoumbe C	Simard F	Awono-Ambene P	Chouaibou M	Tchuinkam T	Fontenille D: Complexity of the malaria vectorial system in Cameroon: contribution of secondary vectors to malaria transmission. J Med Entomol 2006	43:1215-1221.	NA	Wiebe2017
20743	Cameroon	7.328124	13.575392	PCR (Koekemoer	2002)	PCR (Cohuet	2003)	Man biting	House resting indoors	Resting outdoors	Light trap	NA	NA	NA	NA	2003	2003	NA	NA	NA	NA	Antonio-Nkondjio C	Kerah-Hinzoumbe C	Simard F	Awono-Ambene P	Chouaibou M	Tchuinkam T	Fontenille D: Complexity of the malaria vectorial system in Cameroon: contribution of secondary vectors to malaria transmission. J Med Entomol 2006	43:1215-1221.	NA	Wiebe2017
20744	Cameroon	6.466658	12.619815	PCR (Koekemoer	2002)	PCR (Cohuet	2003)	Man biting	House resting indoors	Resting outdoors	Light trap	NA	NA	NA	NA	1998	1998	NA	NA	NA	NA	Antonio-Nkondjio C	Kerah-Hinzoumbe C	Simard F	Awono-Ambene P	Chouaibou M	Tchuinkam T	Fontenille D: Complexity of the malaria vectorial system in Cameroon: contribution of secondary vectors to malaria transmission. J Med Entomol 2006	43:1215-1221.	NA	Wiebe2017
20745	Cameroon	6.466658	12.619815	PCR (Koekemoer	2002)	PCR (Cohuet	2003)	Man biting	House resting indoors	Resting outdoors	Light trap	NA	NA	NA	NA	1999	1999	NA	NA	NA	NA	Antonio-Nkondjio C	Kerah-Hinzoumbe C	Simard F	Awono-Ambene P	Chouaibou M	Tchuinkam T	Fontenille D: Complexity of the malaria vectorial system in Cameroon: contribution of secondary vectors to malaria transmission. J Med Entomol 2006	43:1215-1221.	NA	Wiebe2017
20746	Cameroon	6.466658	12.619815	PCR (Koekemoer	2002)	PCR (Cohuet	2003)	Man biting	House resting indoors	Resting outdoors	Light trap	NA	NA	NA	NA	2000	2000	NA	NA	NA	NA	Antonio-Nkondjio C	Kerah-Hinzoumbe C	Simard F	Awono-Ambene P	Chouaibou M	Tchuinkam T	Fontenille D: Complexity of the malaria vectorial system in Cameroon: contribution of secondary vectors to malaria transmission. J Med Entomol 2006	43:1215-1221.	NA	Wiebe2017
20747	Cameroon	6.466658	12.619815	PCR (Koekemoer	2002)	PCR (Cohuet	2003)	Man biting	House resting indoors	Resting outdoors	Light trap	NA	NA	NA	NA	2001	2001	NA	NA	NA	NA	Antonio-Nkondjio C	Kerah-Hinzoumbe C	Simard F	Awono-Ambene P	Chouaibou M	Tchuinkam T	Fontenille D: Complexity of the malaria vectorial system in Cameroon: contribution of secondary vectors to malaria transmission. J Med Entomol 2006	43:1215-1221.	NA	Wiebe2017
20748	Cameroon	6.466658	12.619815	PCR (Koekemoer	2002)	PCR (Cohuet	2003)	Man biting	House resting indoors	Resting outdoors	Light trap	NA	NA	NA	NA	2002	2002	NA	NA	NA	NA	Antonio-Nkondjio C	Kerah-Hinzoumbe C	Simard F	Awono-Ambene P	Chouaibou M	Tchuinkam T	Fontenille D: Complexity of the malaria vectorial system in Cameroon: contribution of secondary vectors to malaria transmission. J Med Entomol 2006	43:1215-1221.	NA	Wiebe2017
20749	Cameroon	6.466658	12.619815	PCR (Koekemoer	2002)	PCR (Cohuet	2003)	Man biting	House resting indoors	Resting outdoors	Light trap	NA	NA	NA	NA	2003	2003	NA	NA	NA	NA	Antonio-Nkondjio C	Kerah-Hinzoumbe C	Simard F	Awono-Ambene P	Chouaibou M	Tchuinkam T	Fontenille D: Complexity of the malaria vectorial system in Cameroon: contribution of secondary vectors to malaria transmission. J Med Entomol 2006	43:1215-1221.	NA	Wiebe2017
20751	Cameroon	6	11.66667	PCR (Koekemoer	2002)	PCR (Cohuet	2003)	Man biting	House resting indoors	Resting outdoors	Light trap	NA	NA	NA	NA	2001	2001	NA	NA	NA	NA	Antonio-Nkondjio C	Kerah-Hinzoumbe C	Simard F	Awono-Ambene P	Chouaibou M	Tchuinkam T	Fontenille D: Complexity of the malaria vectorial system in Cameroon: contribution of secondary vectors to malaria transmission. J Med Entomol 2006	43:1215-1221.	NA	Wiebe2017
20752	Cameroon	6.825047	10.724626	PCR (Koekemoer	2002)	PCR (Cohuet	2003)	Man biting	House resting indoors	Resting outdoors	Light trap	NA	NA	NA	NA	1998	1998	NA	NA	NA	NA	Antonio-Nkondjio C	Kerah-Hinzoumbe C	Simard F	Awono-Ambene P	Chouaibou M	Tchuinkam T	Fontenille D: Complexity of the malaria vectorial system in Cameroon: contribution of secondary vectors to malaria transmission. J Med Entomol 2006	43:1215-1221.	NA	Wiebe2017
20753	Cameroon	6.825047	10.724626	PCR (Koekemoer	2002)	PCR (Cohuet	2003)	Man biting	House resting indoors	Resting outdoors	Light trap	NA	NA	NA	NA	1999	1999	NA	NA	NA	NA	Antonio-Nkondjio C	Kerah-Hinzoumbe C	Simard F	Awono-Ambene P	Chouaibou M	Tchuinkam T	Fontenille D: Complexity of the malaria vectorial system in Cameroon: contribution of secondary vectors to malaria transmission. J Med Entomol 2006	43:1215-1221.	NA	Wiebe2017
20754	Cameroon	6.825047	10.724626	PCR (Koekemoer	2002)	PCR (Cohuet	2003)	Man biting	House resting indoors	Resting outdoors	Light trap	NA	NA	NA	NA	2000	2000	NA	NA	NA	NA	Antonio-Nkondjio C	Kerah-Hinzoumbe C	Simard F	Awono-Ambene P	Chouaibou M	Tchuinkam T	Fontenille D: Complexity of the malaria vectorial system in Cameroon: contribution of secondary vectors to malaria transmission. J Med Entomol 2006	43:1215-1221.	NA	Wiebe2017
20755	Cameroon	6.825047	10.724626	PCR (Koekemoer	2002)	PCR (Cohuet	2003)	Man biting	House resting indoors	Resting outdoors	Light trap	NA	NA	NA	NA	2001	2001	NA	NA	NA	NA	Antonio-Nkondjio C	Kerah-Hinzoumbe C	Simard F	Awono-Ambene P	Chouaibou M	Tchuinkam T	Fontenille D: Complexity of the malaria vectorial system in Cameroon: contribution of secondary vectors to malaria transmission. J Med Entomol 2006	43:1215-1221.	NA	Wiebe2017
20756	Cameroon	6.825047	10.724626	PCR (Koekemoer	2002)	PCR (Cohuet	2003)	Man biting	House resting indoors	Resting outdoors	Light trap	NA	NA	NA	NA	2002	2002	NA	NA	NA	NA	Antonio-Nkondjio C	Kerah-Hinzoumbe C	Simard F	Awono-Ambene P	Chouaibou M	Tchuinkam T	Fontenille D: Complexity of the malaria vectorial system in Cameroon: contribution of secondary vectors to malaria transmission. J Med Entomol 2006	43:1215-1221.	NA	Wiebe2017
20757	Cameroon	6.825047	10.724626	PCR (Koekemoer	2002)	PCR (Cohuet	2003)	Man biting	House resting indoors	Resting outdoors	Light trap	NA	NA	NA	NA	2003	2003	NA	NA	NA	NA	Antonio-Nkondjio C	Kerah-Hinzoumbe C	Simard F	Awono-Ambene P	Chouaibou M	Tchuinkam T	Fontenille D: Complexity of the malaria vectorial system in Cameroon: contribution of secondary vectors to malaria transmission. J Med Entomol 2006	43:1215-1221.	NA	Wiebe2017
20758	Cameroon	5.708856	10.492535	PCR (Koekemoer	2002)	PCR (Cohuet	2003)	Man biting	House resting indoors	Resting outdoors	Light trap	NA	NA	NA	NA	1998	1998	NA	NA	NA	NA	Antonio-Nkondjio C	Kerah-Hinzoumbe C	Simard F	Awono-Ambene P	Chouaibou M	Tchuinkam T	Fontenille D: Complexity of the malaria vectorial system in Cameroon: contribution of secondary vectors to malaria transmission. J Med Entomol 2006	43:1215-1221.	NA	Wiebe2017
20759	Cameroon	5.708856	10.492535	PCR (Koekemoer	2002)	PCR (Cohuet	2003)	Man biting	House resting indoors	Resting outdoors	Light trap	NA	NA	NA	NA	1999	1999	NA	NA	NA	NA	Antonio-Nkondjio C	Kerah-Hinzoumbe C	Simard F	Awono-Ambene P	Chouaibou M	Tchuinkam T	Fontenille D: Complexity of the malaria vectorial system in Cameroon: contribution of secondary vectors to malaria transmission. J Med Entomol 2006	43:1215-1221.	NA	Wiebe2017
20760	Cameroon	5.708856	10.492535	PCR (Koekemoer	2002)	PCR (Cohuet	2003)	Man biting	House resting indoors	Resting outdoors	Light trap	NA	NA	NA	NA	2000	2000	NA	NA	NA	NA	Antonio-Nkondjio C	Kerah-Hinzoumbe C	Simard F	Awono-Ambene P	Chouaibou M	Tchuinkam T	Fontenille D: Complexity of the malaria vectorial system in Cameroon: contribution of secondary vectors to malaria transmission. J Med Entomol 2006	43:1215-1221.	NA	Wiebe2017
20761	Cameroon	5.708856	10.492535	PCR (Koekemoer	2002)	PCR (Cohuet	2003)	Man biting	House resting indoors	Resting outdoors	Light trap	NA	NA	NA	NA	2001	2001	NA	NA	NA	NA	Antonio-Nkondjio C	Kerah-Hinzoumbe C	Simard F	Awono-Ambene P	Chouaibou M	Tchuinkam T	Fontenille D: Complexity of the malaria vectorial system in Cameroon: contribution of secondary vectors to malaria transmission. J Med Entomol 2006	43:1215-1221.	NA	Wiebe2017
20762	Cameroon	5.708856	10.492535	PCR (Koekemoer	2002)	PCR (Cohuet	2003)	Man biting	House resting indoors	Resting outdoors	Light trap	NA	NA	NA	NA	2002	2002	NA	NA	NA	NA	Antonio-Nkondjio C	Kerah-Hinzoumbe C	Simard F	Awono-Ambene P	Chouaibou M	Tchuinkam T	Fontenille D: Complexity of the malaria vectorial system in Cameroon: contribution of secondary vectors to malaria transmission. J Med Entomol 2006	43:1215-1221.	NA	Wiebe2017
20763	Cameroon	5.708856	10.492535	PCR (Koekemoer	2002)	PCR (Cohuet	2003)	Man biting	House resting indoors	Resting outdoors	Light trap	NA	NA	NA	NA	2003	2003	NA	NA	NA	NA	Antonio-Nkondjio C	Kerah-Hinzoumbe C	Simard F	Awono-Ambene P	Chouaibou M	Tchuinkam T	Fontenille D: Complexity of the malaria vectorial system in Cameroon: contribution of secondary vectors to malaria transmission. J Med Entomol 2006	43:1215-1221.	NA	Wiebe2017
20764	Cameroon	5.505392	10.63658	PCR (Koekemoer	2002)	PCR (Cohuet	2003)	Man biting	House resting indoors	Resting outdoors	Light trap	NA	NA	NA	NA	1998	1998	NA	NA	NA	NA	Antonio-Nkondjio C	Kerah-Hinzoumbe C	Simard F	Awono-Ambene P	Chouaibou M	Tchuinkam T	Fontenille D: Complexity of the malaria vectorial system in Cameroon: contribution of secondary vectors to malaria transmission. J Med Entomol 2006	43:1215-1221.	NA	Wiebe2017
20765	Cameroon	5.505392	10.63658	PCR (Koekemoer	2002)	PCR (Cohuet	2003)	Man biting	House resting indoors	Resting outdoors	Light trap	NA	NA	NA	NA	1999	1999	NA	NA	NA	NA	Antonio-Nkondjio C	Kerah-Hinzoumbe C	Simard F	Awono-Ambene P	Chouaibou M	Tchuinkam T	Fontenille D: Complexity of the malaria vectorial system in Cameroon: contribution of secondary vectors to malaria transmission. J Med Entomol 2006	43:1215-1221.	NA	Wiebe2017
20766	Cameroon	5.505392	10.63658	PCR (Koekemoer	2002)	PCR (Cohuet	2003)	Man biting	House resting indoors	Resting outdoors	Light trap	NA	NA	NA	NA	2000	2000	NA	NA	NA	NA	Antonio-Nkondjio C	Kerah-Hinzoumbe C	Simard F	Awono-Ambene P	Chouaibou M	Tchuinkam T	Fontenille D: Complexity of the malaria vectorial system in Cameroon: contribution of secondary vectors to malaria transmission. J Med Entomol 2006	43:1215-1221.	NA	Wiebe2017
20767	Cameroon	5.505392	10.63658	PCR (Koekemoer	2002)	PCR (Cohuet	2003)	Man biting	House resting indoors	Resting outdoors	Light trap	NA	NA	NA	NA	2001	2001	NA	NA	NA	NA	Antonio-Nkondjio C	Kerah-Hinzoumbe C	Simard F	Awono-Ambene P	Chouaibou M	Tchuinkam T	Fontenille D: Complexity of the malaria vectorial system in Cameroon: contribution of secondary vectors to malaria transmission. J Med Entomol 2006	43:1215-1221.	NA	Wiebe2017
20768	Cameroon	5.505392	10.63658	PCR (Koekemoer	2002)	PCR (Cohuet	2003)	Man biting	House resting indoors	Resting outdoors	Light trap	NA	NA	NA	NA	2002	2002	NA	NA	NA	NA	Antonio-Nkondjio C	Kerah-Hinzoumbe C	Simard F	Awono-Ambene P	Chouaibou M	Tchuinkam T	Fontenille D: Complexity of the malaria vectorial system in Cameroon: contribution of secondary vectors to malaria transmission. J Med Entomol 2006	43:1215-1221.	NA	Wiebe2017
20769	Cameroon	5.505392	10.63658	PCR (Koekemoer	2002)	PCR (Cohuet	2003)	Man biting	House resting indoors	Resting outdoors	Light trap	NA	NA	NA	NA	2003	2003	NA	NA	NA	NA	Antonio-Nkondjio C	Kerah-Hinzoumbe C	Simard F	Awono-Ambene P	Chouaibou M	Tchuinkam T	Fontenille D: Complexity of the malaria vectorial system in Cameroon: contribution of secondary vectors to malaria transmission. J Med Entomol 2006	43:1215-1221.	NA	Wiebe2017
20770	Cameroon	5.41667	10.16667	PCR (Koekemoer	2002)	PCR (Cohuet	2003)	Man biting	House resting indoors	Resting outdoors	Light trap	NA	NA	NA	NA	1999	1999	NA	NA	NA	NA	Antonio-Nkondjio C	Kerah-Hinzoumbe C	Simard F	Awono-Ambene P	Chouaibou M	Tchuinkam T	Fontenille D: Complexity of the malaria vectorial system in Cameroon: contribution of secondary vectors to malaria transmission. J Med Entomol 2006	43:1215-1221.	NA	Wiebe2017
20771	Cameroon	5.41667	10.16667	PCR (Koekemoer	2002)	PCR (Cohuet	2003)	Man biting	House resting indoors	Resting outdoors	Light trap	NA	NA	NA	NA	2000	2000	NA	NA	NA	NA	Antonio-Nkondjio C	Kerah-Hinzoumbe C	Simard F	Awono-Ambene P	Chouaibou M	Tchuinkam T	Fontenille D: Complexity of the malaria vectorial system in Cameroon: contribution of secondary vectors to malaria transmission. J Med Entomol 2006	43:1215-1221.	NA	Wiebe2017
20772	Cameroon	4.3972	9.3204	PCR (Koekemoer	2002)	PCR (Cohuet	2003)	Man biting	House resting indoors	Resting outdoors	Light trap	NA	NA	NA	NA	1998	1998	NA	NA	NA	NA	Antonio-Nkondjio C	Kerah-Hinzoumbe C	Simard F	Awono-Ambene P	Chouaibou M	Tchuinkam T	Fontenille D: Complexity of the malaria vectorial system in Cameroon: contribution of secondary vectors to malaria transmission. J Med Entomol 2006	43:1215-1221.	NA	Wiebe2017
20773	Cameroon	4.3972	9.3204	PCR (Koekemoer	2002)	PCR (Cohuet	2003)	Man biting	House resting indoors	Resting outdoors	Light trap	NA	NA	NA	NA	1999	1999	NA	NA	NA	NA	Antonio-Nkondjio C	Kerah-Hinzoumbe C	Simard F	Awono-Ambene P	Chouaibou M	Tchuinkam T	Fontenille D: Complexity of the malaria vectorial system in Cameroon: contribution of secondary vectors to malaria transmission. J Med Entomol 2006	43:1215-1221.	NA	Wiebe2017
20774	Cameroon	4.3972	9.3204	PCR (Koekemoer	2002)	PCR (Cohuet	2003)	Man biting	House resting indoors	Resting outdoors	Light trap	NA	NA	NA	NA	2000	2000	NA	NA	NA	NA	Antonio-Nkondjio C	Kerah-Hinzoumbe C	Simard F	Awono-Ambene P	Chouaibou M	Tchuinkam T	Fontenille D: Complexity of the malaria vectorial system in Cameroon: contribution of secondary vectors to malaria transmission. J Med Entomol 2006	43:1215-1221.	NA	Wiebe2017
20775	Cameroon	4.3972	9.3204	PCR (Koekemoer	2002)	PCR (Cohuet	2003)	Man biting	House resting indoors	Resting outdoors	Light trap	NA	NA	NA	NA	2001	2001	NA	NA	NA	NA	Antonio-Nkondjio C	Kerah-Hinzoumbe C	Simard F	Awono-Ambene P	Chouaibou M	Tchuinkam T	Fontenille D: Complexity of the malaria vectorial system in Cameroon: contribution of secondary vectors to malaria transmission. J Med Entomol 2006	43:1215-1221.	NA	Wiebe2017
20776	Cameroon	4.3972	9.3204	PCR (Koekemoer	2002)	PCR (Cohuet	2003)	Man biting	House resting indoors	Resting outdoors	Light trap	NA	NA	NA	NA	2002	2002	NA	NA	NA	NA	Antonio-Nkondjio C	Kerah-Hinzoumbe C	Simard F	Awono-Ambene P	Chouaibou M	Tchuinkam T	Fontenille D: Complexity of the malaria vectorial system in Cameroon: contribution of secondary vectors to malaria transmission. J Med Entomol 2006	43:1215-1221.	NA	Wiebe2017
20777	Cameroon	4.3972	9.3204	PCR (Koekemoer	2002)	PCR (Cohuet	2003)	Man biting	House resting indoors	Resting outdoors	Light trap	NA	NA	NA	NA	2003	2003	NA	NA	NA	NA	Antonio-Nkondjio C	Kerah-Hinzoumbe C	Simard F	Awono-Ambene P	Chouaibou M	Tchuinkam T	Fontenille D: Complexity of the malaria vectorial system in Cameroon: contribution of secondary vectors to malaria transmission. J Med Entomol 2006	43:1215-1221.	NA	Wiebe2017
20792	Cameroon	4.5	12.05	PCR (Koekemoer	2002)	PCR (Cohuet	2003)	Man biting	House resting indoors	Resting outdoors	Light trap	NA	NA	NA	NA	1998	1998	NA	NA	NA	NA	Antonio-Nkondjio C	Kerah-Hinzoumbe C	Simard F	Awono-Ambene P	Chouaibou M	Tchuinkam T	Fontenille D: Complexity of the malaria vectorial system in Cameroon: contribution of secondary vectors to malaria transmission. J Med Entomol 2006	43:1215-1221.	NA	Wiebe2017
20793	Cameroon	4.5	12.05	PCR (Koekemoer	2002)	PCR (Cohuet	2003)	Man biting	House resting indoors	Resting outdoors	Light trap	NA	NA	NA	NA	1999	1999	NA	NA	NA	NA	Antonio-Nkondjio C	Kerah-Hinzoumbe C	Simard F	Awono-Ambene P	Chouaibou M	Tchuinkam T	Fontenille D: Complexity of the malaria vectorial system in Cameroon: contribution of secondary vectors to malaria transmission. J Med Entomol 2006	43:1215-1221.	NA	Wiebe2017
20794	Cameroon	4.5	12.05	PCR (Koekemoer	2002)	PCR (Cohuet	2003)	Man biting	House resting indoors	Resting outdoors	Light trap	NA	NA	NA	NA	2000	2000	NA	NA	NA	NA	Antonio-Nkondjio C	Kerah-Hinzoumbe C	Simard F	Awono-Ambene P	Chouaibou M	Tchuinkam T	Fontenille D: Complexity of the malaria vectorial system in Cameroon: contribution of secondary vectors to malaria transmission. J Med Entomol 2006	43:1215-1221.	NA	Wiebe2017
20795	Cameroon	4.451798	11.903133	PCR (Koekemoer	2002)	PCR (Cohuet	2003)	Man biting	House resting indoors	Resting outdoors	Light trap	NA	NA	NA	NA	1998	1998	NA	NA	NA	NA	Antonio-Nkondjio C	Kerah-Hinzoumbe C	Simard F	Awono-Ambene P	Chouaibou M	Tchuinkam T	Fontenille D: Complexity of the malaria vectorial system in Cameroon: contribution of secondary vectors to malaria transmission. J Med Entomol 2006	43:1215-1221.	NA	Wiebe2017
20796	Cameroon	4.451798	11.903133	PCR (Koekemoer	2002)	PCR (Cohuet	2003)	Man biting	House resting indoors	Resting outdoors	Light trap	NA	NA	NA	NA	1999	1999	NA	NA	NA	NA	Antonio-Nkondjio C	Kerah-Hinzoumbe C	Simard F	Awono-Ambene P	Chouaibou M	Tchuinkam T	Fontenille D: Complexity of the malaria vectorial system in Cameroon: contribution of secondary vectors to malaria transmission. J Med Entomol 2006	43:1215-1221.	NA	Wiebe2017
20797	Cameroon	4.451798	11.903133	PCR (Koekemoer	2002)	PCR (Cohuet	2003)	Man biting	House resting indoors	Resting outdoors	Light trap	NA	NA	NA	NA	2000	2000	NA	NA	NA	NA	Antonio-Nkondjio C	Kerah-Hinzoumbe C	Simard F	Awono-Ambene P	Chouaibou M	Tchuinkam T	Fontenille D: Complexity of the malaria vectorial system in Cameroon: contribution of secondary vectors to malaria transmission. J Med Entomol 2006	43:1215-1221.	NA	Wiebe2017
20798	Cameroon	4.451798	11.903133	PCR (Koekemoer	2002)	PCR (Cohuet	2003)	Man biting	House resting indoors	Resting outdoors	Light trap	NA	NA	NA	NA	2001	2001	NA	NA	NA	NA	Antonio-Nkondjio C	Kerah-Hinzoumbe C	Simard F	Awono-Ambene P	Chouaibou M	Tchuinkam T	Fontenille D: Complexity of the malaria vectorial system in Cameroon: contribution of secondary vectors to malaria transmission. J Med Entomol 2006	43:1215-1221.	NA	Wiebe2017
20799	Cameroon	4.451798	11.903133	PCR (Koekemoer	2002)	PCR (Cohuet	2003)	Man biting	House resting indoors	Resting outdoors	Light trap	NA	NA	NA	NA	2002	2002	NA	NA	NA	NA	Antonio-Nkondjio C	Kerah-Hinzoumbe C	Simard F	Awono-Ambene P	Chouaibou M	Tchuinkam T	Fontenille D: Complexity of the malaria vectorial system in Cameroon: contribution of secondary vectors to malaria transmission. J Med Entomol 2006	43:1215-1221.	NA	Wiebe2017
20800	Cameroon	4.451798	11.903133	PCR (Koekemoer	2002)	PCR (Cohuet	2003)	Man biting	House resting indoors	Resting outdoors	Light trap	NA	NA	NA	NA	2003	2003	NA	NA	NA	NA	Antonio-Nkondjio C	Kerah-Hinzoumbe C	Simard F	Awono-Ambene P	Chouaibou M	Tchuinkam T	Fontenille D: Complexity of the malaria vectorial system in Cameroon: contribution of secondary vectors to malaria transmission. J Med Entomol 2006	43:1215-1221.	NA	Wiebe2017
20801	Cameroon	4.18333	11.28333	PCR (Koekemoer	2002)	PCR (Cohuet	2003)	Man biting	House resting indoors	Resting outdoors	Light trap	NA	NA	NA	NA	2001	2001	NA	NA	NA	NA	Antonio-Nkondjio C	Kerah-Hinzoumbe C	Simard F	Awono-Ambene P	Chouaibou M	Tchuinkam T	Fontenille D: Complexity of the malaria vectorial system in Cameroon: contribution of secondary vectors to malaria transmission. J Med Entomol 2006	43:1215-1221.	NA	Wiebe2017
20802	Cameroon	4.16667	11	PCR (Koekemoer	2002)	PCR (Cohuet	2003)	Man biting	House resting indoors	Resting outdoors	Light trap	NA	NA	NA	NA	2001	2001	NA	NA	NA	NA	Antonio-Nkondjio C	Kerah-Hinzoumbe C	Simard F	Awono-Ambene P	Chouaibou M	Tchuinkam T	Fontenille D: Complexity of the malaria vectorial system in Cameroon: contribution of secondary vectors to malaria transmission. J Med Entomol 2006	43:1215-1221.	NA	Wiebe2017
20803	Cameroon	4.15	11.55	PCR (Koekemoer	2002)	PCR (Cohuet	2003)	Man biting	House resting indoors	Resting outdoors	Light trap	NA	NA	NA	NA	1998	1998	NA	NA	NA	NA	Antonio-Nkondjio C	Kerah-Hinzoumbe C	Simard F	Awono-Ambene P	Chouaibou M	Tchuinkam T	Fontenille D: Complexity of the malaria vectorial system in Cameroon: contribution of secondary vectors to malaria transmission. J Med Entomol 2006	43:1215-1221.	NA	Wiebe2017
20804	Cameroon	4.15	11.55	PCR (Koekemoer	2002)	PCR (Cohuet	2003)	Man biting	House resting indoors	Resting outdoors	Light trap	NA	NA	NA	NA	1999	1999	NA	NA	NA	NA	Antonio-Nkondjio C	Kerah-Hinzoumbe C	Simard F	Awono-Ambene P	Chouaibou M	Tchuinkam T	Fontenille D: Complexity of the malaria vectorial system in Cameroon: contribution of secondary vectors to malaria transmission. J Med Entomol 2006	43:1215-1221.	NA	Wiebe2017
20805	Cameroon	4.15	11.55	PCR (Koekemoer	2002)	PCR (Cohuet	2003)	Man biting	House resting indoors	Resting outdoors	Light trap	NA	NA	NA	NA	2000	2000	NA	NA	NA	NA	Antonio-Nkondjio C	Kerah-Hinzoumbe C	Simard F	Awono-Ambene P	Chouaibou M	Tchuinkam T	Fontenille D: Complexity of the malaria vectorial system in Cameroon: contribution of secondary vectors to malaria transmission. J Med Entomol 2006	43:1215-1221.	NA	Wiebe2017
20806	Cameroon	3.86667	11.51667	PCR (Koekemoer	2002)	PCR (Cohuet	2003)	Man biting	House resting indoors	Resting outdoors	Light trap	NA	NA	NA	NA	1998	1998	NA	NA	NA	NA	Antonio-Nkondjio C	Kerah-Hinzoumbe C	Simard F	Awono-Ambene P	Chouaibou M	Tchuinkam T	Fontenille D: Complexity of the malaria vectorial system in Cameroon: contribution of secondary vectors to malaria transmission. J Med Entomol 2006	43:1215-1221.	NA	Wiebe2017
20807	Cameroon	3.86667	11.51667	PCR (Koekemoer	2002)	PCR (Cohuet	2003)	Man biting	House resting indoors	Resting outdoors	Light trap	NA	NA	NA	NA	1999	1999	NA	NA	NA	NA	Antonio-Nkondjio C	Kerah-Hinzoumbe C	Simard F	Awono-Ambene P	Chouaibou M	Tchuinkam T	Fontenille D: Complexity of the malaria vectorial system in Cameroon: contribution of secondary vectors to malaria transmission. J Med Entomol 2006	43:1215-1221.	NA	Wiebe2017
20808	Cameroon	3.86667	11.51667	PCR (Koekemoer	2002)	PCR (Cohuet	2003)	Man biting	House resting indoors	Resting outdoors	Light trap	NA	NA	NA	NA	2000	2000	NA	NA	NA	NA	Antonio-Nkondjio C	Kerah-Hinzoumbe C	Simard F	Awono-Ambene P	Chouaibou M	Tchuinkam T	Fontenille D: Complexity of the malaria vectorial system in Cameroon: contribution of secondary vectors to malaria transmission. J Med Entomol 2006	43:1215-1221.	NA	Wiebe2017
20809	Cameroon	3.86667	11.51667	PCR (Koekemoer	2002)	PCR (Cohuet	2003)	Man biting	House resting indoors	Resting outdoors	Light trap	NA	NA	NA	NA	2001	2001	NA	NA	NA	NA	Antonio-Nkondjio C	Kerah-Hinzoumbe C	Simard F	Awono-Ambene P	Chouaibou M	Tchuinkam T	Fontenille D: Complexity of the malaria vectorial system in Cameroon: contribution of secondary vectors to malaria transmission. J Med Entomol 2006	43:1215-1221.	NA	Wiebe2017
20810	Cameroon	3.86667	11.51667	PCR (Koekemoer	2002)	PCR (Cohuet	2003)	Man biting	House resting indoors	Resting outdoors	Light trap	NA	NA	NA	NA	2002	2002	NA	NA	NA	NA	Antonio-Nkondjio C	Kerah-Hinzoumbe C	Simard F	Awono-Ambene P	Chouaibou M	Tchuinkam T	Fontenille D: Complexity of the malaria vectorial system in Cameroon: contribution of secondary vectors to malaria transmission. J Med Entomol 2006	43:1215-1221.	NA	Wiebe2017
20811	Cameroon	3.86667	11.51667	PCR (Koekemoer	2002)	PCR (Cohuet	2003)	Man biting	House resting indoors	Resting outdoors	Light trap	NA	NA	NA	NA	2003	2003	NA	NA	NA	NA	Antonio-Nkondjio C	Kerah-Hinzoumbe C	Simard F	Awono-Ambene P	Chouaibou M	Tchuinkam T	Fontenille D: Complexity of the malaria vectorial system in Cameroon: contribution of secondary vectors to malaria transmission. J Med Entomol 2006	43:1215-1221.	NA	Wiebe2017
20812	Cameroon	3.870892	11.453379	PCR (Koekemoer	2002)	PCR (Cohuet	2003)	Man biting	House resting indoors	Resting outdoors	Light trap	NA	NA	NA	NA	1998	1998	NA	NA	NA	NA	Antonio-Nkondjio C	Kerah-Hinzoumbe C	Simard F	Awono-Ambene P	Chouaibou M	Tchuinkam T	Fontenille D: Complexity of the malaria vectorial system in Cameroon: contribution of secondary vectors to malaria transmission. J Med Entomol 2006	43:1215-1221.	NA	Wiebe2017
20813	Cameroon	3.870892	11.453379	PCR (Koekemoer	2002)	PCR (Cohuet	2003)	Man biting	House resting indoors	Resting outdoors	Light trap	NA	NA	NA	NA	1999	1999	NA	NA	NA	NA	Antonio-Nkondjio C	Kerah-Hinzoumbe C	Simard F	Awono-Ambene P	Chouaibou M	Tchuinkam T	Fontenille D: Complexity of the malaria vectorial system in Cameroon: contribution of secondary vectors to malaria transmission. J Med Entomol 2006	43:1215-1221.	NA	Wiebe2017
20814	Cameroon	3.870892	11.453379	PCR (Koekemoer	2002)	PCR (Cohuet	2003)	Man biting	House resting indoors	Resting outdoors	Light trap	NA	NA	NA	NA	2000	2000	NA	NA	NA	NA	Antonio-Nkondjio C	Kerah-Hinzoumbe C	Simard F	Awono-Ambene P	Chouaibou M	Tchuinkam T	Fontenille D: Complexity of the malaria vectorial system in Cameroon: contribution of secondary vectors to malaria transmission. J Med Entomol 2006	43:1215-1221.	NA	Wiebe2017
20815	Cameroon	3.870892	11.453379	PCR (Koekemoer	2002)	PCR (Cohuet	2003)	Man biting	House resting indoors	Resting outdoors	Light trap	NA	NA	NA	NA	2001	2001	NA	NA	NA	NA	Antonio-Nkondjio C	Kerah-Hinzoumbe C	Simard F	Awono-Ambene P	Chouaibou M	Tchuinkam T	Fontenille D: Complexity of the malaria vectorial system in Cameroon: contribution of secondary vectors to malaria transmission. J Med Entomol 2006	43:1215-1221.	NA	Wiebe2017
20816	Cameroon	3.870892	11.453379	PCR (Koekemoer	2002)	PCR (Cohuet	2003)	Man biting	House resting indoors	Resting outdoors	Light trap	NA	NA	NA	NA	2002	2002	NA	NA	NA	NA	Antonio-Nkondjio C	Kerah-Hinzoumbe C	Simard F	Awono-Ambene P	Chouaibou M	Tchuinkam T	Fontenille D: Complexity of the malaria vectorial system in Cameroon: contribution of secondary vectors to malaria transmission. J Med Entomol 2006	43:1215-1221.	NA	Wiebe2017
20817	Cameroon	3.870892	11.453379	PCR (Koekemoer	2002)	PCR (Cohuet	2003)	Man biting	House resting indoors	Resting outdoors	Light trap	NA	NA	NA	NA	2003	2003	NA	NA	NA	NA	Antonio-Nkondjio C	Kerah-Hinzoumbe C	Simard F	Awono-Ambene P	Chouaibou M	Tchuinkam T	Fontenille D: Complexity of the malaria vectorial system in Cameroon: contribution of secondary vectors to malaria transmission. J Med Entomol 2006	43:1215-1221.	NA	Wiebe2017
20818	Cameroon	3.43333	11.28333	PCR (Koekemoer	2002)	PCR (Cohuet	2003)	Man biting	House resting indoors	Resting outdoors	Light trap	NA	NA	NA	NA	2000	2000	NA	NA	NA	NA	Antonio-Nkondjio C	Kerah-Hinzoumbe C	Simard F	Awono-Ambene P	Chouaibou M	Tchuinkam T	Fontenille D: Complexity of the malaria vectorial system in Cameroon: contribution of secondary vectors to malaria transmission. J Med Entomol 2006	43:1215-1221.	NA	Wiebe2017
20819	Cameroon	3.5	11.5	PCR (Koekemoer	2002)	PCR (Cohuet	2003)	Man biting	House resting indoors	Resting outdoors	Light trap	NA	NA	NA	NA	2000	2000	NA	NA	NA	NA	Antonio-Nkondjio C	Kerah-Hinzoumbe C	Simard F	Awono-Ambene P	Chouaibou M	Tchuinkam T	Fontenille D: Complexity of the malaria vectorial system in Cameroon: contribution of secondary vectors to malaria transmission. J Med Entomol 2006	43:1215-1221.	NA	Wiebe2017
20832	Cameroon	3.766667	12.25	PCR (Cohuet	2003)	NA	Man biting indoors	NA	NA	NA	NA	NA	NA	NA	2012	2012	NA	NA	NA	NA	Akono PN	Mbida JAM	Tonga C	Belong P	Hondt OEN	Magne GT	Peka MF	Lehman LG: Impact of vegetable crop agriculture on anopheline agressivity and malaria transmission in urban and less urbanized settings of the South region of Cameroon. Parasites & Vectors 2015	8.	NA	Wiebe2017
20833	Cameroon	3.85	11.5	PCR (Cohuet	2003)	NA	Man biting indoors	NA	NA	NA	NA	NA	NA	NA	2012	2012	NA	NA	NA	NA	Akono PN	Mbida JAM	Tonga C	Belong P	Hondt OEN	Magne GT	Peka MF	Lehman LG: Impact of vegetable crop agriculture on anopheline agressivity and malaria transmission in urban and less urbanized settings of the South region of Cameroon. Parasites & Vectors 2015	8.	NA	Wiebe2017
20834	Nigeria	8.163083	3.67205	Morphology	NA	Larval collection	House resting indoors	NA	NA	NA	NA	NA	NA	2005	2005	NA	NA	NA	NA	Oduola AO	Olojede JB	Oyewole IO	Otubanjo OA	Awolola TS: Abundance and diversity of Anopheles species (Diptera: Culicidae) associated with malaria transmission in human dwellings in rural and urban communities in Oyo State	Southwestern Nigeria. Parasitology Research 2013	112:3433-3439.	NA	Wiebe2017
20835	Nigeria	8.17095	3.693883	Morphology	NA	Larval collection	House resting indoors	NA	NA	NA	NA	NA	NA	2005	2005	NA	NA	NA	NA	Oduola AO	Olojede JB	Oyewole IO	Otubanjo OA	Awolola TS: Abundance and diversity of Anopheles species (Diptera: Culicidae) associated with malaria transmission in human dwellings in rural and urban communities in Oyo State	Southwestern Nigeria. Parasitology Research 2013	112:3433-3439.	NA	Wiebe2017
20836	Nigeria	7.484317	3.8175	Morphology	NA	Larval collection	House resting indoors	NA	NA	NA	NA	NA	NA	2005	2005	NA	NA	NA	NA	Oduola AO	Olojede JB	Oyewole IO	Otubanjo OA	Awolola TS: Abundance and diversity of Anopheles species (Diptera: Culicidae) associated with malaria transmission in human dwellings in rural and urban communities in Oyo State	Southwestern Nigeria. Parasitology Research 2013	112:3433-3439.	NA	Wiebe2017
20837	Nigeria	7.474117	3.763	Morphology	NA	Larval collection	House resting indoors	NA	NA	NA	NA	NA	NA	2005	2005	NA	NA	NA	NA	Oduola AO	Olojede JB	Oyewole IO	Otubanjo OA	Awolola TS: Abundance and diversity of Anopheles species (Diptera: Culicidae) associated with malaria transmission in human dwellings in rural and urban communities in Oyo State	Southwestern Nigeria. Parasitology Research 2013	112:3433-3439.	NA	Wiebe2017
20838	Nigeria	7.528383	3.45685	Morphology	NA	Larval collection	House resting indoors	NA	NA	NA	NA	NA	NA	2005	2005	NA	NA	NA	NA	Oduola AO	Olojede JB	Oyewole IO	Otubanjo OA	Awolola TS: Abundance and diversity of Anopheles species (Diptera: Culicidae) associated with malaria transmission in human dwellings in rural and urban communities in Oyo State	Southwestern Nigeria. Parasitology Research 2013	112:3433-3439.	NA	Wiebe2017
20839	Nigeria	7.543083	3.45365	Morphology	NA	Larval collection	House resting indoors	NA	NA	NA	NA	NA	NA	2005	2005	NA	NA	NA	NA	Oduola AO	Olojede JB	Oyewole IO	Otubanjo OA	Awolola TS: Abundance and diversity of Anopheles species (Diptera: Culicidae) associated with malaria transmission in human dwellings in rural and urban communities in Oyo State	Southwestern Nigeria. Parasitology Research 2013	112:3433-3439.	NA	Wiebe2017
20840	Nigeria	7.548633	3.443983	Morphology	NA	Larval collection	House resting indoors	NA	NA	NA	NA	NA	NA	2005	2005	NA	NA	NA	NA	Oduola AO	Olojede JB	Oyewole IO	Otubanjo OA	Awolola TS: Abundance and diversity of Anopheles species (Diptera: Culicidae) associated with malaria transmission in human dwellings in rural and urban communities in Oyo State	Southwestern Nigeria. Parasitology Research 2013	112:3433-3439.	NA	Wiebe2017
20841	Nigeria	8.163083	3.67205	Morphology	NA	Larval collection	House resting indoors	NA	NA	NA	NA	NA	NA	2006	2006	NA	NA	NA	NA	Oduola AO	Olojede JB	Oyewole IO	Otubanjo OA	Awolola TS: Abundance and diversity of Anopheles species (Diptera: Culicidae) associated with malaria transmission in human dwellings in rural and urban communities in Oyo State	Southwestern Nigeria. Parasitology Research 2013	112:3433-3439.	NA	Wiebe2017
20842	Nigeria	8.17095	3.693883	Morphology	NA	Larval collection	House resting indoors	NA	NA	NA	NA	NA	NA	2006	2006	NA	NA	NA	NA	Oduola AO	Olojede JB	Oyewole IO	Otubanjo OA	Awolola TS: Abundance and diversity of Anopheles species (Diptera: Culicidae) associated with malaria transmission in human dwellings in rural and urban communities in Oyo State	Southwestern Nigeria. Parasitology Research 2013	112:3433-3439.	NA	Wiebe2017
20843	Nigeria	7.484317	3.8175	Morphology	NA	Larval collection	House resting indoors	NA	NA	NA	NA	NA	NA	2006	2006	NA	NA	NA	NA	Oduola AO	Olojede JB	Oyewole IO	Otubanjo OA	Awolola TS: Abundance and diversity of Anopheles species (Diptera: Culicidae) associated with malaria transmission in human dwellings in rural and urban communities in Oyo State	Southwestern Nigeria. Parasitology Research 2013	112:3433-3439.	NA	Wiebe2017
20844	Nigeria	7.474117	3.763	Morphology	NA	Larval collection	House resting indoors	NA	NA	NA	NA	NA	NA	2006	2006	NA	NA	NA	NA	Oduola AO	Olojede JB	Oyewole IO	Otubanjo OA	Awolola TS: Abundance and diversity of Anopheles species (Diptera: Culicidae) associated with malaria transmission in human dwellings in rural and urban communities in Oyo State	Southwestern Nigeria. Parasitology Research 2013	112:3433-3439.	NA	Wiebe2017
20845	Nigeria	7.528383	3.45685	Morphology	NA	Larval collection	House resting indoors	NA	NA	NA	NA	NA	NA	2006	2006	NA	NA	NA	NA	Oduola AO	Olojede JB	Oyewole IO	Otubanjo OA	Awolola TS: Abundance and diversity of Anopheles species (Diptera: Culicidae) associated with malaria transmission in human dwellings in rural and urban communities in Oyo State	Southwestern Nigeria. Parasitology Research 2013	112:3433-3439.	NA	Wiebe2017
20846	Nigeria	7.543083	3.45365	Morphology	NA	Larval collection	House resting indoors	NA	NA	NA	NA	NA	NA	2006	2006	NA	NA	NA	NA	Oduola AO	Olojede JB	Oyewole IO	Otubanjo OA	Awolola TS: Abundance and diversity of Anopheles species (Diptera: Culicidae) associated with malaria transmission in human dwellings in rural and urban communities in Oyo State	Southwestern Nigeria. Parasitology Research 2013	112:3433-3439.	NA	Wiebe2017
20847	Nigeria	7.548633	3.443983	Morphology	NA	Larval collection	House resting indoors	NA	NA	NA	NA	NA	NA	2006	2006	NA	NA	NA	NA	Oduola AO	Olojede JB	Oyewole IO	Otubanjo OA	Awolola TS: Abundance and diversity of Anopheles species (Diptera: Culicidae) associated with malaria transmission in human dwellings in rural and urban communities in Oyo State	Southwestern Nigeria. Parasitology Research 2013	112:3433-3439.	NA	Wiebe2017
20848	Nigeria	8.163083	3.67205	Morphology	NA	Larval collection	House resting indoors	NA	NA	NA	NA	NA	NA	2007	2007	NA	NA	NA	NA	Oduola AO	Olojede JB	Oyewole IO	Otubanjo OA	Awolola TS: Abundance and diversity of Anopheles species (Diptera: Culicidae) associated with malaria transmission in human dwellings in rural and urban communities in Oyo State	Southwestern Nigeria. Parasitology Research 2013	112:3433-3439.	NA	Wiebe2017
20849	Nigeria	8.17095	3.693883	Morphology	NA	Larval collection	House resting indoors	NA	NA	NA	NA	NA	NA	2007	2007	NA	NA	NA	NA	Oduola AO	Olojede JB	Oyewole IO	Otubanjo OA	Awolola TS: Abundance and diversity of Anopheles species (Diptera: Culicidae) associated with malaria transmission in human dwellings in rural and urban communities in Oyo State	Southwestern Nigeria. Parasitology Research 2013	112:3433-3439.	NA	Wiebe2017
20850	Nigeria	7.484317	3.8175	Morphology	NA	Larval collection	House resting indoors	NA	NA	NA	NA	NA	NA	2007	2007	NA	NA	NA	NA	Oduola AO	Olojede JB	Oyewole IO	Otubanjo OA	Awolola TS: Abundance and diversity of Anopheles species (Diptera: Culicidae) associated with malaria transmission in human dwellings in rural and urban communities in Oyo State	Southwestern Nigeria. Parasitology Research 2013	112:3433-3439.	NA	Wiebe2017
20851	Nigeria	7.474117	3.763	Morphology	NA	Larval collection	House resting indoors	NA	NA	NA	NA	NA	NA	2007	2007	NA	NA	NA	NA	Oduola AO	Olojede JB	Oyewole IO	Otubanjo OA	Awolola TS: Abundance and diversity of Anopheles species (Diptera: Culicidae) associated with malaria transmission in human dwellings in rural and urban communities in Oyo State	Southwestern Nigeria. Parasitology Research 2013	112:3433-3439.	NA	Wiebe2017
20852	Nigeria	7.528383	3.45685	Morphology	NA	Larval collection	House resting indoors	NA	NA	NA	NA	NA	NA	2007	2007	NA	NA	NA	NA	Oduola AO	Olojede JB	Oyewole IO	Otubanjo OA	Awolola TS: Abundance and diversity of Anopheles species (Diptera: Culicidae) associated with malaria transmission in human dwellings in rural and urban communities in Oyo State	Southwestern Nigeria. Parasitology Research 2013	112:3433-3439.	NA	Wiebe2017
20853	Nigeria	7.543083	3.45365	Morphology	NA	Larval collection	House resting indoors	NA	NA	NA	NA	NA	NA	2007	2007	NA	NA	NA	NA	Oduola AO	Olojede JB	Oyewole IO	Otubanjo OA	Awolola TS: Abundance and diversity of Anopheles species (Diptera: Culicidae) associated with malaria transmission in human dwellings in rural and urban communities in Oyo State	Southwestern Nigeria. Parasitology Research 2013	112:3433-3439.	NA	Wiebe2017
20854	Nigeria	7.548633	3.443983	Morphology	NA	Larval collection	House resting indoors	NA	NA	NA	NA	NA	NA	2007	2007	NA	NA	NA	NA	Oduola AO	Olojede JB	Oyewole IO	Otubanjo OA	Awolola TS: Abundance and diversity of Anopheles species (Diptera: Culicidae) associated with malaria transmission in human dwellings in rural and urban communities in Oyo State	Southwestern Nigeria. Parasitology Research 2013	112:3433-3439.	NA	Wiebe2017
20855	Mozambique	-24.6667	33.55	PCR (Koekemoer	2002)	PCR (Spilling	2009)	House resting indoors	NA	NA	NA	NA	NA	NA	NA	2001	2001	NA	NA	NA	NA	Choi KS	Koekemoer LL	Coetzee M: Population genetic structure of the major malaria vector Anopheles funestus s.s. and allied species in southern Africa. Parasites & Vectors 2012	5.	NA	Wiebe2017
20856	Malawi	-10.3167	34.133333	PCR (Koekemoer	2002)	PCR (Spilling	2009)	House resting indoors	NA	NA	NA	NA	NA	NA	NA	2001	2001	NA	NA	NA	NA	Choi KS	Koekemoer LL	Coetzee M: Population genetic structure of the major malaria vector Anopheles funestus s.s. and allied species in southern Africa. Parasites & Vectors 2012	5.	NA	Wiebe2017
20857	Malawi	-12.9167	34.3	PCR (Koekemoer	2002)	PCR (Spilling	2009)	House resting indoors	NA	NA	NA	NA	NA	NA	NA	2001	2001	NA	NA	NA	NA	Choi KS	Koekemoer LL	Coetzee M: Population genetic structure of the major malaria vector Anopheles funestus s.s. and allied species in southern Africa. Parasites & Vectors 2012	5.	NA	Wiebe2017
20858	South Africa	-27.3833	32.2	PCR (Koekemoer	2002)	PCR (Spilling	2009)	Carbon dioxide baited trap	NA	NA	NA	NA	NA	NA	NA	2002	2002	NA	NA	NA	NA	Choi KS	Koekemoer LL	Coetzee M: Population genetic structure of the major malaria vector Anopheles funestus s.s. and allied species in southern Africa. Parasites & Vectors 2012	5.	NA	Wiebe2017
20859	South Africa	-27.0333	32.316667	PCR (Koekemoer	2002)	PCR (Spilling	2009)	Carbon dioxide baited trap	NA	NA	NA	NA	NA	NA	NA	2002	2002	NA	NA	NA	NA	Choi KS	Koekemoer LL	Coetzee M: Population genetic structure of the major malaria vector Anopheles funestus s.s. and allied species in southern Africa. Parasites & Vectors 2012	5.	NA	Wiebe2017
20860	South Africa	-25.4333	31.95	PCR (Koekemoer	2002)	PCR (Spilling	2009)	Carbon dioxide baited trap	NA	NA	NA	NA	NA	NA	NA	2002	2002	NA	NA	NA	NA	Choi KS	Koekemoer LL	Coetzee M: Population genetic structure of the major malaria vector Anopheles funestus s.s. and allied species in southern Africa. Parasites & Vectors 2012	5.	NA	Wiebe2017
20861	South Africa	-23.25	30.783333	PCR (Koekemoer	2002)	PCR (Spilling	2009)	Carbon dioxide baited trap	NA	NA	NA	NA	NA	NA	NA	2002	2002	NA	NA	NA	NA	Choi KS	Koekemoer LL	Coetzee M: Population genetic structure of the major malaria vector Anopheles funestus s.s. and allied species in southern Africa. Parasites & Vectors 2012	5.	NA	Wiebe2017
20862	South Africa	-27.3833	32.2	PCR (Koekemoer	2002)	PCR (Spilling	2009)	Carbon dioxide baited trap	NA	NA	NA	NA	NA	NA	NA	2003	2003	NA	NA	NA	NA	Choi KS	Koekemoer LL	Coetzee M: Population genetic structure of the major malaria vector Anopheles funestus s.s. and allied species in southern Africa. Parasites & Vectors 2012	5.	NA	Wiebe2017
20863	South Africa	-27.0333	32.316667	PCR (Koekemoer	2002)	PCR (Spilling	2009)	Carbon dioxide baited trap	NA	NA	NA	NA	NA	NA	NA	2003	2003	NA	NA	NA	NA	Choi KS	Koekemoer LL	Coetzee M: Population genetic structure of the major malaria vector Anopheles funestus s.s. and allied species in southern Africa. Parasites & Vectors 2012	5.	NA	Wiebe2017
20864	South Africa	-25.4333	31.95	PCR (Koekemoer	2002)	PCR (Spilling	2009)	Carbon dioxide baited trap	NA	NA	NA	NA	NA	NA	NA	2003	2003	NA	NA	NA	NA	Choi KS	Koekemoer LL	Coetzee M: Population genetic structure of the major malaria vector Anopheles funestus s.s. and allied species in southern Africa. Parasites & Vectors 2012	5.	NA	Wiebe2017
20865	South Africa	-23.25	30.783333	PCR (Koekemoer	2002)	PCR (Spilling	2009)	Carbon dioxide baited trap	NA	NA	NA	NA	NA	NA	NA	2003	2003	NA	NA	NA	NA	Choi KS	Koekemoer LL	Coetzee M: Population genetic structure of the major malaria vector Anopheles funestus s.s. and allied species in southern Africa. Parasites & Vectors 2012	5.	NA	Wiebe2017
20866	South Africa	-27.3833	32.2	PCR (Koekemoer	2002)	PCR (Spilling	2009)	Carbon dioxide baited trap	NA	NA	NA	NA	NA	NA	NA	2004	2004	NA	NA	NA	NA	Choi KS	Koekemoer LL	Coetzee M: Population genetic structure of the major malaria vector Anopheles funestus s.s. and allied species in southern Africa. Parasites & Vectors 2012	5.	NA	Wiebe2017
20867	South Africa	-27.0333	32.316667	PCR (Koekemoer	2002)	PCR (Spilling	2009)	Carbon dioxide baited trap	NA	NA	NA	NA	NA	NA	NA	2004	2004	NA	NA	NA	NA	Choi KS	Koekemoer LL	Coetzee M: Population genetic structure of the major malaria vector Anopheles funestus s.s. and allied species in southern Africa. Parasites & Vectors 2012	5.	NA	Wiebe2017
20868	South Africa	-25.4333	31.95	PCR (Koekemoer	2002)	PCR (Spilling	2009)	Carbon dioxide baited trap	NA	NA	NA	NA	NA	NA	NA	2004	2004	NA	NA	NA	NA	Choi KS	Koekemoer LL	Coetzee M: Population genetic structure of the major malaria vector Anopheles funestus s.s. and allied species in southern Africa. Parasites & Vectors 2012	5.	NA	Wiebe2017
20869	South Africa	-23.25	30.783333	PCR (Koekemoer	2002)	PCR (Spilling	2009)	Carbon dioxide baited trap	NA	NA	NA	NA	NA	NA	NA	2004	2004	NA	NA	NA	NA	Choi KS	Koekemoer LL	Coetzee M: Population genetic structure of the major malaria vector Anopheles funestus s.s. and allied species in southern Africa. Parasites & Vectors 2012	5.	NA	Wiebe2017
20870	South Africa	-27.3833	32.2	PCR (Koekemoer	2002)	PCR (Spilling	2009)	Carbon dioxide baited trap	NA	NA	NA	NA	NA	NA	NA	2005	2005	NA	NA	NA	NA	Choi KS	Koekemoer LL	Coetzee M: Population genetic structure of the major malaria vector Anopheles funestus s.s. and allied species in southern Africa. Parasites & Vectors 2012	5.	NA	Wiebe2017
20871	South Africa	-27.0333	32.316667	PCR (Koekemoer	2002)	PCR (Spilling	2009)	Carbon dioxide baited trap	NA	NA	NA	NA	NA	NA	NA	2005	2005	NA	NA	NA	NA	Choi KS	Koekemoer LL	Coetzee M: Population genetic structure of the major malaria vector Anopheles funestus s.s. and allied species in southern Africa. Parasites & Vectors 2012	5.	NA	Wiebe2017
20872	South Africa	-25.4333	31.95	PCR (Koekemoer	2002)	PCR (Spilling	2009)	Carbon dioxide baited trap	NA	NA	NA	NA	NA	NA	NA	2005	2005	NA	NA	NA	NA	Choi KS	Koekemoer LL	Coetzee M: Population genetic structure of the major malaria vector Anopheles funestus s.s. and allied species in southern Africa. Parasites & Vectors 2012	5.	NA	Wiebe2017
20873	South Africa	-23.25	30.783333	PCR (Koekemoer	2002)	PCR (Spilling	2009)	Carbon dioxide baited trap	NA	NA	NA	NA	NA	NA	NA	2005	2005	NA	NA	NA	NA	Choi KS	Koekemoer LL	Coetzee M: Population genetic structure of the major malaria vector Anopheles funestus s.s. and allied species in southern Africa. Parasites & Vectors 2012	5.	NA	Wiebe2017
20874	South Africa	-27.3833	32.2	PCR (Koekemoer	2002)	PCR (Spilling	2009)	Carbon dioxide baited trap	NA	NA	NA	NA	NA	NA	NA	2006	2006	NA	NA	NA	NA	Choi KS	Koekemoer LL	Coetzee M: Population genetic structure of the major malaria vector Anopheles funestus s.s. and allied species in southern Africa. Parasites & Vectors 2012	5.	NA	Wiebe2017
20875	South Africa	-27.0333	32.316667	PCR (Koekemoer	2002)	PCR (Spilling	2009)	Carbon dioxide baited trap	NA	NA	NA	NA	NA	NA	NA	2006	2006	NA	NA	NA	NA	Choi KS	Koekemoer LL	Coetzee M: Population genetic structure of the major malaria vector Anopheles funestus s.s. and allied species in southern Africa. Parasites & Vectors 2012	5.	NA	Wiebe2017
20876	South Africa	-25.4333	31.95	PCR (Koekemoer	2002)	PCR (Spilling	2009)	Carbon dioxide baited trap	NA	NA	NA	NA	NA	NA	NA	2006	2006	NA	NA	NA	NA	Choi KS	Koekemoer LL	Coetzee M: Population genetic structure of the major malaria vector Anopheles funestus s.s. and allied species in southern Africa. Parasites & Vectors 2012	5.	NA	Wiebe2017
20877	South Africa	-23.25	30.783333	PCR (Koekemoer	2002)	PCR (Spilling	2009)	Carbon dioxide baited trap	NA	NA	NA	NA	NA	NA	NA	2006	2006	NA	NA	NA	NA	Choi KS	Koekemoer LL	Coetzee M: Population genetic structure of the major malaria vector Anopheles funestus s.s. and allied species in southern Africa. Parasites & Vectors 2012	5.	NA	Wiebe2017
20878	South Africa	-27.3833	32.2	PCR (Koekemoer	2002)	PCR (Spilling	2009)	Carbon dioxide baited trap	NA	NA	NA	NA	NA	NA	NA	2007	2007	NA	NA	NA	NA	Choi KS	Koekemoer LL	Coetzee M: Population genetic structure of the major malaria vector Anopheles funestus s.s. and allied species in southern Africa. Parasites & Vectors 2012	5.	NA	Wiebe2017
20879	South Africa	-27.0333	32.316667	PCR (Koekemoer	2002)	PCR (Spilling	2009)	Carbon dioxide baited trap	NA	NA	NA	NA	NA	NA	NA	2007	2007	NA	NA	NA	NA	Choi KS	Koekemoer LL	Coetzee M: Population genetic structure of the major malaria vector Anopheles funestus s.s. and allied species in southern Africa. Parasites & Vectors 2012	5.	NA	Wiebe2017
20880	South Africa	-25.4333	31.95	PCR (Koekemoer	2002)	PCR (Spilling	2009)	Carbon dioxide baited trap	NA	NA	NA	NA	NA	NA	NA	2007	2007	NA	NA	NA	NA	Choi KS	Koekemoer LL	Coetzee M: Population genetic structure of the major malaria vector Anopheles funestus s.s. and allied species in southern Africa. Parasites & Vectors 2012	5.	NA	Wiebe2017
20881	South Africa	-23.25	30.783333	PCR (Koekemoer	2002)	PCR (Spilling	2009)	Carbon dioxide baited trap	NA	NA	NA	NA	NA	NA	NA	2007	2007	NA	NA	NA	NA	Choi KS	Koekemoer LL	Coetzee M: Population genetic structure of the major malaria vector Anopheles funestus s.s. and allied species in southern Africa. Parasites & Vectors 2012	5.	NA	Wiebe2017
20882	South Africa	-27.3833	32.2	PCR (Koekemoer	2002)	PCR (Spilling	2009)	Carbon dioxide baited trap	NA	NA	NA	NA	NA	NA	NA	2008	2008	NA	NA	NA	NA	Choi KS	Koekemoer LL	Coetzee M: Population genetic structure of the major malaria vector Anopheles funestus s.s. and allied species in southern Africa. Parasites & Vectors 2012	5.	NA	Wiebe2017
20883	South Africa	-27.0333	32.316667	PCR (Koekemoer	2002)	PCR (Spilling	2009)	Carbon dioxide baited trap	NA	NA	NA	NA	NA	NA	NA	2008	2008	NA	NA	NA	NA	Choi KS	Koekemoer LL	Coetzee M: Population genetic structure of the major malaria vector Anopheles funestus s.s. and allied species in southern Africa. Parasites & Vectors 2012	5.	NA	Wiebe2017
20884	South Africa	-25.4333	31.95	PCR (Koekemoer	2002)	PCR (Spilling	2009)	Carbon dioxide baited trap	NA	NA	NA	NA	NA	NA	NA	2008	2008	NA	NA	NA	NA	Choi KS	Koekemoer LL	Coetzee M: Population genetic structure of the major malaria vector Anopheles funestus s.s. and allied species in southern Africa. Parasites & Vectors 2012	5.	NA	Wiebe2017
20885	South Africa	-23.25	30.783333	PCR (Koekemoer	2002)	PCR (Spilling	2009)	Carbon dioxide baited trap	NA	NA	NA	NA	NA	NA	NA	2008	2008	NA	NA	NA	NA	Choi KS	Koekemoer LL	Coetzee M: Population genetic structure of the major malaria vector Anopheles funestus s.s. and allied species in southern Africa. Parasites & Vectors 2012	5.	NA	Wiebe2017
20886	United Republic of Tanzania	-6.5	38.86667	PCR	NA	House resting indoors	NA	NA	NA	NA	NA	NA	NA	1992	1992	NA	NA	NA	NA	Koekemoer LL	Lochouarn L	Hunt RH	Coetzee H: Single-strand conformation polymorphism analysis for identification of four members of the Anopheles funestus (Diptera : Culicidae) group. Journal of Medical Entomology 1999	36:125-130.	NA	Wiebe2017
20887	United Republic of Tanzania	-6.44031	38.904878	PCR	NA	House resting indoors	NA	NA	NA	NA	NA	NA	NA	1992	1992	NA	NA	NA	NA	Koekemoer LL	Lochouarn L	Hunt RH	Coetzee H: Single-strand conformation polymorphism analysis for identification of four members of the Anopheles funestus (Diptera : Culicidae) group. Journal of Medical Entomology 1999	36:125-130.	NA	Wiebe2017
20888	CÃ´te d'Ivoire	7.7	-5	PCR	NA	House resting indoors	NA	NA	NA	NA	NA	NA	NA	1997	1997	NA	NA	NA	NA	Koekemoer LL	Lochouarn L	Hunt RH	Coetzee H: Single-strand conformation polymorphism analysis for identification of four members of the Anopheles funestus (Diptera : Culicidae) group. Journal of Medical Entomology 1999	36:125-130.	NA	Wiebe2017
20889	CÃ´te d'Ivoire	5.30966	-4.01266	PCR	NA	House resting indoors	NA	NA	NA	NA	NA	NA	NA	1997	1997	NA	NA	NA	NA	Koekemoer LL	Lochouarn L	Hunt RH	Coetzee H: Single-strand conformation polymorphism analysis for identification of four members of the Anopheles funestus (Diptera : Culicidae) group. Journal of Medical Entomology 1999	36:125-130.	NA	Wiebe2017
20890	Senegal	12.55	-12.183333	PCR	NA	House resting indoors	NA	NA	NA	NA	NA	NA	NA	1997	1997	NA	NA	NA	NA	Koekemoer LL	Lochouarn L	Hunt RH	Coetzee H: Single-strand conformation polymorphism analysis for identification of four members of the Anopheles funestus (Diptera : Culicidae) group. Journal of Medical Entomology 1999	36:125-130.	NA	Wiebe2017
20891	Senegal	13.4	-13.75	PCR	NA	House resting indoors	NA	NA	NA	NA	NA	NA	NA	1997	1997	NA	NA	NA	NA	Koekemoer LL	Lochouarn L	Hunt RH	Coetzee H: Single-strand conformation polymorphism analysis for identification of four members of the Anopheles funestus (Diptera : Culicidae) group. Journal of Medical Entomology 1999	36:125-130.	NA	Wiebe2017
20892	Senegal	13.75	-16.416667	PCR	NA	House resting indoors	NA	NA	NA	NA	NA	NA	NA	1998	1998	NA	NA	NA	NA	Koekemoer LL	Lochouarn L	Hunt RH	Coetzee H: Single-strand conformation polymorphism analysis for identification of four members of the Anopheles funestus (Diptera : Culicidae) group. Journal of Medical Entomology 1999	36:125-130.	NA	Wiebe2017
20893	Mozambique	-26.0333	32.316667	PCR	NA	House resting indoors	NA	NA	NA	NA	NA	NA	NA	1997	1997	NA	NA	NA	NA	Koekemoer LL	Lochouarn L	Hunt RH	Coetzee H: Single-strand conformation polymorphism analysis for identification of four members of the Anopheles funestus (Diptera : Culicidae) group. Journal of Medical Entomology 1999	36:125-130.	NA	Wiebe2017
20894	Madagascar	-18.3167	47.116667	PCR	NA	Man biting indoors	NA	NA	NA	NA	NA	NA	NA	1996	1996	NA	NA	NA	NA	Koekemoer LL	Lochouarn L	Hunt RH	Coetzee H: Single-strand conformation polymorphism analysis for identification of four members of the Anopheles funestus (Diptera : Culicidae) group. Journal of Medical Entomology 1999	36:125-130.	NA	Wiebe2017
20895	Botswana	-18.3678	21.837161	PCR	NA	House resting indoors	NA	NA	NA	NA	NA	NA	NA	1994	1994	NA	NA	NA	NA	Koekemoer LL	Lochouarn L	Hunt RH	Coetzee H: Single-strand conformation polymorphism analysis for identification of four members of the Anopheles funestus (Diptera : Culicidae) group. Journal of Medical Entomology 1999	36:125-130.	NA	Wiebe2017
20896	South Africa	-27.3833	32.266667	PCR	NA	Animal biting	NA	NA	NA	NA	NA	NA	NA	1998	1998	NA	NA	NA	NA	Koekemoer LL	Lochouarn L	Hunt RH	Coetzee H: Single-strand conformation polymorphism analysis for identification of four members of the Anopheles funestus (Diptera : Culicidae) group. Journal of Medical Entomology 1999	36:125-130.	NA	Wiebe2017
20897	South Africa	-23.25	30.783333	PCR	NA	Resting outdoors in dug pit shelters	NA	NA	NA	NA	NA	NA	NA	1997	1997	NA	NA	NA	NA	Koekemoer LL	Lochouarn L	Hunt RH	Coetzee H: Single-strand conformation polymorphism analysis for identification of four members of the Anopheles funestus (Diptera : Culicidae) group. Journal of Medical Entomology 1999	36:125-130.	NA	Wiebe2017
20898	South Africa	-25.4333	31.95	PCR	NA	Man biting outdoors	Carbon dioxide baited trap	NA	NA	NA	NA	NA	NA	1996	1996	NA	NA	NA	NA	Koekemoer LL	Lochouarn L	Hunt RH	Coetzee H: Single-strand conformation polymorphism analysis for identification of four members of the Anopheles funestus (Diptera : Culicidae) group. Journal of Medical Entomology 1999	36:125-130.	NA	Wiebe2017
20899	South Africa	-25.4333	31.95	PCR	NA	Man biting outdoors	Carbon dioxide baited trap	NA	NA	NA	NA	NA	NA	1997	1997	NA	NA	NA	NA	Derua YA	Alifrangis M	Magesa SM	Kisinza WN	Simonsen PE: Sibling species of the Anopheles funestus group	and their infection with malaria and lymphatic filarial parasites	in archived and newly collected specimens from northeastern Tanzania. Malaria Journal 2015	14.	NA	Wiebe2017
20900	United Republic of Tanzania	-5.24943	39.02876	PCR (Koekemoer	2002)	NA	Indoor light trap	NA	NA	NA	NA	NA	NA	NA	2005	2005	NA	NA	NA	NA	Derua YA	Alifrangis M	Magesa SM	Kisinza WN	Simonsen PE: Sibling species of the Anopheles funestus group	and their infection with malaria and lymphatic filarial parasites	in archived and newly collected specimens from northeastern Tanzania. Malaria Journal 2015	14.	NA	Wiebe2017
20901	United Republic of Tanzania	-5.24943	39.02876	PCR (Koekemoer	2002)	NA	Indoor light trap	NA	NA	NA	NA	NA	NA	NA	2006	2006	NA	NA	NA	NA	Derua YA	Alifrangis M	Magesa SM	Kisinza WN	Simonsen PE: Sibling species of the Anopheles funestus group	and their infection with malaria and lymphatic filarial parasites	in archived and newly collected specimens from northeastern Tanzania. Malaria Journal 2015	14.	NA	Wiebe2017
20902	United Republic of Tanzania	-5.24943	39.02876	PCR (Koekemoer	2002)	NA	Indoor light trap	NA	NA	NA	NA	NA	NA	NA	2007	2007	NA	NA	NA	NA	Derua YA	Alifrangis M	Magesa SM	Kisinza WN	Simonsen PE: Sibling species of the Anopheles funestus group	and their infection with malaria and lymphatic filarial parasites	in archived and newly collected specimens from northeastern Tanzania. Malaria Journal 2015	14.	NA	Wiebe2017
20903	United Republic of Tanzania	-5.24943	39.02876	PCR (Koekemoer	2002)	NA	Indoor light trap	NA	NA	NA	NA	NA	NA	NA	2008	2008	NA	NA	NA	NA	Derua YA	Alifrangis M	Magesa SM	Kisinza WN	Simonsen PE: Sibling species of the Anopheles funestus group	and their infection with malaria and lymphatic filarial parasites	in archived and newly collected specimens from northeastern Tanzania. Malaria Journal 2015	14.	NA	Wiebe2017
20904	United Republic of Tanzania	-5.24943	39.02876	PCR (Koekemoer	2002)	NA	Indoor light trap	NA	NA	NA	NA	NA	NA	NA	2009	2009	NA	NA	NA	NA	Derua YA	Alifrangis M	Magesa SM	Kisinza WN	Simonsen PE: Sibling species of the Anopheles funestus group	and their infection with malaria and lymphatic filarial parasites	in archived and newly collected specimens from northeastern Tanzania. Malaria Journal 2015	14.	NA	Wiebe2017
20905	United Republic of Tanzania	-5.24943	39.02876	PCR (Koekemoer	2002)	NA	Indoor light trap	NA	NA	NA	NA	NA	NA	NA	2010	2010	NA	NA	NA	NA	Derua YA	Alifrangis M	Magesa SM	Kisinza WN	Simonsen PE: Sibling species of the Anopheles funestus group	and their infection with malaria and lymphatic filarial parasites	in archived and newly collected specimens from northeastern Tanzania. Malaria Journal 2015	14.	NA	Wiebe2017
20906	United Republic of Tanzania	-5.24943	39.02876	PCR (Koekemoer	2002)	NA	Indoor light trap	NA	NA	NA	NA	NA	NA	NA	2011	2011	NA	NA	NA	NA	Derua YA	Alifrangis M	Magesa SM	Kisinza WN	Simonsen PE: Sibling species of the Anopheles funestus group	and their infection with malaria and lymphatic filarial parasites	in archived and newly collected specimens from northeastern Tanzania. Malaria Journal 2015	14.	NA	Wiebe2017
20907	United Republic of Tanzania	-5.24943	39.02876	PCR (Koekemoer	2002)	NA	Indoor light trap	NA	NA	NA	NA	NA	NA	NA	2012	2012	NA	NA	NA	NA	Derua YA	Alifrangis M	Magesa SM	Kisinza WN	Simonsen PE: Sibling species of the Anopheles funestus group	and their infection with malaria and lymphatic filarial parasites	in archived and newly collected specimens from northeastern Tanzania. Malaria Journal 2015	14.	NA	Wiebe2017
20908	United Republic of Tanzania	-5.22648	38.6604	PCR (Koekemoer	2002)	NA	Indoor light trap	NA	NA	NA	NA	NA	NA	NA	2014	2014	NA	NA	NA	NA	Derua YA	Alifrangis M	Magesa SM	Kisinza WN	Simonsen PE: Sibling species of the Anopheles funestus group	and their infection with malaria and lymphatic filarial parasites	in archived and newly collected specimens from northeastern Tanzania. Malaria Journal 2015	14.	NA	Wiebe2017
20909	United Republic of Tanzania	-5.26875	38.6629	PCR (Koekemoer	2002)	NA	Indoor light trap	NA	NA	NA	NA	NA	NA	NA	2014	2014	NA	NA	NA	NA	Derua YA	Alifrangis M	Magesa SM	Kisinza WN	Simonsen PE: Sibling species of the Anopheles funestus group	and their infection with malaria and lymphatic filarial parasites	in archived and newly collected specimens from northeastern Tanzania. Malaria Journal 2015	14.	NA	Wiebe2017
20910	Kenya	-1.11667	37.58333	PCR	Cytotaxonomy	House resting indoors	NA	NA	NA	NA	NA	NA	NA	2001	2001	NA	NA	NA	NA	Kamau L	Koekemoer LL	Hunt RH	Coetzee M: Anopheles parensis: The main member of the Anopheles funestus species group found resting inside human dwellings in Mwea area of central Kenya toward the end of the rainy season. Journal of the American Mosquito Control Association 2003	19:130-133.	NA	Wiebe2017
20911	Niger	13.68333	9.5	Morphology	NA	House resting indoors	Man biting indoors	Man biting outdoors	Light trap	NA	NA	NA	NA	2005	2005	NA	NA	NA	NA	Labbo R	Czeher C	Djibrila A	Arzika I	Jeanne I	Duchemin JB: Anopheles hervyi in Niger: no evidence for a role in Plasmodium falciparum transmission. Med Vet Entomol 2010	24:62-65.	NA	Wiebe2017
20912	Niger	13.68333	9.5	Morphology	NA	House resting indoors	Man biting indoors	Man biting outdoors	Light trap	NA	NA	NA	NA	2006	2006	NA	NA	NA	NA	Labbo R	Czeher C	Djibrila A	Arzika I	Jeanne I	Duchemin JB: Anopheles hervyi in Niger: no evidence for a role in Plasmodium falciparum transmission. Med Vet Entomol 2010	24:62-65.	NA	Wiebe2017
20913	Niger	13.68333	9.5	Morphology	NA	House resting indoors	Man biting indoors	Man biting outdoors	Light trap	NA	NA	NA	NA	2007	2007	NA	NA	NA	NA	Labbo R	Czeher C	Djibrila A	Arzika I	Jeanne I	Duchemin JB: Anopheles hervyi in Niger: no evidence for a role in Plasmodium falciparum transmission. Med Vet Entomol 2010	24:62-65.	NA	Wiebe2017
NA	Angola	-8.5156	14.5189	NA	NA	NA	NA	NA	NA	Bengo	Dembos	Dembos	Google Earth	NA	NA	Unknown			NA	NA	De Mesquita B (1942). Consideraes sobre o impaludismo em Angola. Boletim Geral de Medicina	24: 111-121; Ribiero L (1942). Notas sobre aspectos nosograficos das endemias de Angola. Imprensa Nacional da Colonia de Angola	pp. 12	Kyalo2017
NA	Angola	-9.166	13.566	NA	NA	NA	NA	NA	NA	Bengo	Icolo E Bengo	Bom Jesus	Encarta	NA	NA	Adults			NA	NA	Gandara AF (1956). Subsido para o estude dos 'Culicidae' (Diptera) de Angola. Anais do Instituto de Medicina Tropical	13: 387-418	Kyalo2017
NA	Angola	-9.25	13.7333	NA	NA	NA	NA	NA	NA	Bengo	Icolo E Bengo	Icolo e Bengo	Other	NA	NA	Unknown			NA	NA	Ribiero L (1942). Notas sobre aspectos nosograficos das endemias de Angola. Imprensa Nacional da Colonia de Angola	pp. 12	Kyalo2017
NA	Angola	-8.9268	13.5878	NA	NA	NA	NA	NA	NA	Bengo	Icolo E Bengo	Kilunda	Other	NA	NA	Adults			NA	NA	Boccolini D	Carrara GC	Dia I	Fortes F	Cani PJ	Costantini C (2005). Chromosomal differentiation of Anopheles funestus from Luanda and Huambo Provinces	western and central Angola. American Journal of Tropical Medicine & Hygiene	73: 1071-1076	Kyalo2017
NA	Angola	-10.181	14.129	NA	NA	NA	NA	NA	NA	Bengo	Quissama	Mumbondo	Encarta	NA	NA	Adults	Larvae		An obscurus	NA	NA	Ribeiro H & Ramos HC (1975). Research on the mosquitoes of Angola. VI - The genus Anopheles Meigen	1818 (Diptera	Culicidae). Check-list with new records	keys to the females and larvae	distribution and bioecological notes. Garcia de Orta	Serie Zoologia	4: 1-40	Kyalo2017
NA	Angola	-9.7984	13.7289	NA	NA	NA	NA	NA	NA	Bengo	Quissama	Quissama	Google Earth	NA	NA	Unknown			NA	NA	De Mesquita B (1942). Consideraes sobre o impaludismo em Angola. Boletim Geral de Medicina	24: 111-121; Ribiero L (1942). Notas sobre aspectos nosograficos das endemias de Angola. Imprensa Nacional da Colonia de Angola	pp. 12	Kyalo2017
NA	Angola	-12.339	14.7892	NA	NA	NA	NA	NA	NA	Benguela	Balombo	Barragem	Combination	NA	NA	Adults		An maculipalpis	An tenebrosus	NA	NA	Brosseau L	Drame PM	Besnard P	Toto JC	Foumane V	Le Mire J	Mouchet F	Remoue F	Allan R	Fortes F	Carnevale P	Manguin S (2012). Human antibody response to Anopheles saliva for comparing the efficacy of three malaria vector control methods in Balombo	Angola. PLoS One	7: e44189	Kyalo2017
NA	Angola	-12.3665	14.761	NA	NA	NA	NA	NA	NA	Benguela	Balombo	Candiero	Combination	NA	NA	Adults		An maculipalpis	An tenebrosus	NA	NA	Brosseau L	Drame PM	Besnard P	Toto JC	Foumane V	Le Mire J	Mouchet F	Remoue F	Allan R	Fortes F	Carnevale P	Manguin S (2012). Human antibody response to Anopheles saliva for comparing the efficacy of three malaria vector control methods in Balombo	Angola. PLoS One	7: e44189	Kyalo2017
NA	Angola	-12.3547	14.7365	NA	NA	NA	NA	NA	NA	Benguela	Balombo	Canjala	Combination	NA	NA	Adults		An maculipalpis	An tenebrosus	NA	NA	Brosseau L	Drame PM	Besnard P	Toto JC	Foumane V	Le Mire J	Mouchet F	Remoue F	Allan R	Fortes F	Carnevale P	Manguin S (2012). Human antibody response to Anopheles saliva for comparing the efficacy of three malaria vector control methods in Balombo	Angola. PLoS One	7: e44189	Kyalo2017
NA	Angola	-12.3836	14.8332	NA	NA	NA	NA	NA	NA	Benguela	Balombo	Capango	Google Earth	NA	NA	Adults		An maculipalpis	An tenebrosus	NA	NA	Brosseau L	Drame PM	Besnard P	Toto JC	Foumane V	Le Mire J	Mouchet F	Remoue F	Allan R	Fortes F	Carnevale P	Manguin S (2012). Human antibody response to Anopheles saliva for comparing the efficacy of three malaria vector control methods in Balombo	Angola. PLoS One	7: e44189	Kyalo2017
NA	Angola	-12.3634	14.7832	NA	NA	NA	NA	NA	NA	Benguela	Balombo	Chissequele	Combination	NA	NA	Adults		An maculipalpis	An tenebrosus	NA	NA	Brosseau L	Drame PM	Besnard P	Toto JC	Foumane V	Le Mire J	Mouchet F	Remoue F	Allan R	Fortes F	Carnevale P	Manguin S (2012). Human antibody response to Anopheles saliva for comparing the efficacy of three malaria vector control methods in Balombo	Angola. PLoS One	7: e44189	Kyalo2017
NA	Angola	-12.339	14.7673	NA	NA	NA	NA	NA	NA	Benguela	Balombo	Libata	Combination	NA	NA	Adults		An maculipalpis	An tenebrosus	NA	NA	Brosseau L	Drame PM	Besnard P	Toto JC	Foumane V	Le Mire J	Mouchet F	Remoue F	Allan R	Fortes F	Carnevale P	Manguin S (2012). Human antibody response to Anopheles saliva for comparing the efficacy of three malaria vector control methods in Balombo	Angola. PLoS One	7: e44189	Kyalo2017
NA	Angola	-12.463	14.166	NA	NA	NA	NA	NA	NA	Benguela	Bocoio	Bocoio	Encarta	NA	NA	Adults	Larvae		An rhodesiensis	An demeilloni	An longipalpis	An maculipalpis	An pretoriensis	NA	NA	Ribeiro H & Ramos HC (1975). Research on the mosquitoes of Angola. VI - The genus Anopheles Meigen	1818 (Diptera	Culicidae). Check-list with new records	keys to the females and larvae	distribution and bioecological notes. Garcia de Orta	Serie Zoologia	4: 1-40; Simes LM (1972). Plano de controle da malria no distrito de Benguela. Revista Mdica de Angola	54: 19-31	Kyalo2017
NA	Angola	-13.04	14.247	NA	NA	NA	NA	NA	NA	Benguela	Cubal	Cubal	Encarta	NA	NA	Adults	Larvae		An rhodesiensis	An maculipalpis	An pretoriensis	An cydippis	NA	NA	Ribeiro H & Ramos HC (1975). Research on the mosquitoes of Angola. VI - The genus Anopheles Meigen	1818 (Diptera	Culicidae). Check-list with new records	keys to the females and larvae	distribution and bioecological notes. Garcia de Orta	Serie Zoologia	4: 1-40; Simes LM (1972). Plano de controle da malria no distrito de Benguela. Revista Mdica de Angola	54: 19-31; Simes LM (1974). Projecto piloto de controle da malaria do Cubal. Revista Mdica de Angola	56: 47-55	Kyalo2017
NA	Angola	-12.733	14.734	NA	NA	NA	NA	NA	NA	Benguela	Ganda	Ebanga	Encarta	NA	NA	Adults	Larvae		An tenebrosus	An ardensis	An rhodesiensis	An demeilloni	An longipalpis	NA	NA	Ribeiro H & Ramos HC (1975). Research on the mosquitoes of Angola. VI - The genus Anopheles Meigen	1818 (Diptera	Culicidae). Check-list with new records	keys to the females and larvae	distribution and bioecological notes. Garcia de Orta	Serie Zoologia	4: 1-40; Simes LM (1972). Plano de controle da malria no distrito de Benguela. Revista Mdica de Angola	54: 19-31	Kyalo2017
NA	Angola	-12.3358	13.5904	NA	NA	NA	NA	NA	NA	Benguela	Lobito	Bela Vista	Combination	NA	NA	Adults	Larvae			NA	NA	Gandara AF (1956). Subsido para o estude dos 'Culicidae' (Diptera) de Angola. Anais do Instituto de Medicina Tropical	13: 387-418; Choi KS & Townson H (2012). Evidence for X-linked introgression between molecular forms of Anopheles gambiae from Angola. Medical & Veterinary Entomology	26: 218-227; Cuamba N	Choi KS	Townson H (2006). Malaria vectors in Angola: distribution of species and molecular forms of the Anopheles gambiae complex	their pyrethroid insecticide knockdown resistance (kdr) status and Plasmodium falciparum sporozoite rates. Malaria Journal	5: 2; Toto JC	Besnard P	Le Mire J	Almeida DS	Dos Santos MA	Fortes F	Foumane V	Simard F	Awono-Ambene HP	Carnevale P (2011). Preliminary evaluation of the insecticide susceptibility in Anopheles gambiae and Culex quinquefasciatus from Lobito (Angola)	using WHO standard assay. Bulletin de la Socit de Pathologie Exotique	104: 307-312	Kyalo2017
NA	Angola	-12.3701	13.5378	NA	NA	NA	NA	NA	NA	Benguela	Lobito	Lobito (Airfield area)	Google Earth	NA	NA	Adults	Larvae		An listeri	NA	NA	Gandara AF (1956). Subsido para o estude dos 'Culicidae' (Diptera) de Angola. Anais do Instituto de Medicina Tropical	13: 387-418; Cambournac FJC (1955). Relatrio das actividades da misso de prospeco de endemias em Angola (1951-1954). Nova Lisboa	pp. 62	Kyalo2017
NA	Angola	-12.3646	17.6918	NA	NA	NA	NA	NA	NA	Bie	Camacupa	Coanza River	Combination	NA	NA	Unknown			NA	NA	Kumm HW (1929). The geographical distribution of the malaria carrying mosquitoes: A collection of recorded material in the literature and in personal communications to the author. American Journal of Hygiene	10: 1-154; op cit collections by FC Wellman	Kyalo2017
NA	Angola	-12.167	17.332	NA	NA	NA	NA	NA	NA	Bie	Catabola	Chissamba	Encarta	NA	NA	Adults	Larvae		An austeni	An umbrosus	An maculipalpis	NA	NA	Wellman FC & Fay WE (1907). Report on the Endemic Malaria of Bailundo District	Portuguese West Africa. Societ per gli Studi della Malaria	8: 29-58; Kumm HW (1929). The geographical distribution of the malaria carrying mosquitoes: A collection of recorded material in the literature and in personal communications to the author. American Journal of Hygiene	10: 1-154; op cit collections by FC Wellman	Kyalo2017
NA	Angola	-12.3588	17.4688	NA	NA	NA	NA	NA	NA	Bie	Catabola	Kukema River	Combination	NA	NA	Unknown			NA	NA	Kumm HW (1929). The geographical distribution of the malaria carrying mosquitoes: A collection of recorded material in the literature and in personal communications to the author. American Journal of Hygiene	10: 1-154; op cit collections by FC Wellman	Kyalo2017
NA	Angola	-11.9808	16.9721	NA	NA	NA	NA	NA	NA	Bie	Cunhinga	Ocilonda	Combination	NA	NA	Adults	Larvae		An austeni	An maculipalpis	NA	NA	Wellman FC & Fay WE (1907). Report on the Endemic Malaria of Bailundo District	Portuguese West Africa. Societ per gli Studi della Malaria	8: 29-58	Kyalo2017
NA	Angola	-12.5167	17.05	NA	NA	NA	NA	NA	NA	Bie	Kuito	Camundongo	GeoNames	NA	NA	Adults	Larvae		An maculipalpis	An austeni	NA	NA	Wellman FC & Fay WE (1907). Report on the Endemic Malaria of Bailundo District	Portuguese West Africa. Societ per gli Studi della Malaria	8: 29-58; Kumm HW (1929). The geographical distribution of the malaria carrying mosquitoes: A collection of recorded material in the literature and in personal communications to the author. American Journal of Hygiene	10: 1-154; op cit collections by FC Wellman	Kyalo2017
NA	Angola	-12.534	16.967	NA	NA	NA	NA	NA	NA	Bie	Kuito	Ecovongo	Combination	NA	NA	Adults	Larvae			NA	NA	Wellman FC & Fay WE (1907). Report on the Endemic Malaria of Bailundo District	Portuguese West Africa. Societ per gli Studi della Malaria	8: 29-58; Kumm HW (1929). The geographical distribution of the malaria carrying mosquitoes: A collection of recorded material in the literature and in personal communications to the author. American Journal of Hygiene	10: 1-154; op cit collections by FC Wellman	Kyalo2017
NA	Angola	-12.2522	16.8585	NA	NA	NA	NA	NA	NA	Bie	Kuito	Fort Silvo Porto	Combination	NA	NA	Adults	Larvae		An austeni	NA	NA	Wellman FC & Fay WE (1907). Report on the Endemic Malaria of Bailundo District	Portuguese West Africa. Societ per gli Studi della Malaria	8: 29-58; Kumm HW (1929). The geographical distribution of the malaria carrying mosquitoes: A collection of recorded material in the literature and in personal communications to the author. American Journal of Hygiene	10: 1-154; op cit collections by FC Wellman	Kyalo2017
NA	Angola	-12.2185	17.0105	NA	NA	NA	NA	NA	NA	Bie	Kuito	Kayala	Combination	NA	NA	Adults	Larvae		An maculipalpis	NA	NA	Wellman FC & Fay WE (1907). Report on the Endemic Malaria of Bailundo District	Portuguese West Africa. Societ per gli Studi della Malaria	8: 29-58; Kumm HW (1929). The geographical distribution of the malaria carrying mosquitoes: A collection of recorded material in the literature and in personal communications to the author. American Journal of Hygiene	10: 1-154; op cit collections by FC Wellman	Kyalo2017
NA	Angola	-5.556	12.19	NA	NA	NA	NA	NA	NA	Cabinda	Cabinda	Cabinda	Encarta	NA	NA	Adults	Larvae			NA	NA	De Mesquita B (1942). Consideraes sobre o impaludismo em Angola. Boletim Geral de Medicina	24: 111-121; Ribiero L (1942). Notas sobre aspectos nosograficos das endemias de Angola. Imprensa Nacional da Colonia de Angola	pp. 12; Ribeiro H & Ramos HC (1975). Research on the mosquitoes of Angola. VI - The genus Anopheles Meigen	1818 (Diptera	Culicidae). Check-list with new records	keys to the females and larvae	distribution and bioecological notes. Garcia de Orta	Serie Zoologia	4: 1-40; Ceita JGV (1988). Relatorio de missao sobre a situacao epidemiologica do paludismo em Angola. Proj ANG/MAL/001	pp. 20; Calzetta M	Santolamazza F	Carrara GC	Cani PJ	Fortes F	Di Deco MA	della Torre A	Petrarca V (2008). Distribution and chromosomal characterization of the Anopheles gambiae complex in Angola. American Journal of Tropical Medicine & Hygiene	78: 169-175; Santolamazza F	Calzetta M	Etang J	Barrese E	Dia I	Caccone A	Donnelly MJ	Petrarca V	Simard F	Pinto J	della Torre A (2008). Distribution of knock-down resistance mutations in Anopheles gambiae molecular forms in west and west-central Africa. Malaria Journal
NA	Angola	-17.893	19.749	NA	NA	NA	NA	NA	NA	Cuando Cubango	Calai	Calai	Encarta	NA	NA	Adults	Larvae		An argenteolobatus	An theileri	An caliginosus	An tenebrosus	An distinctus	NA	NA	Ribeiro H & Ramos HC (1975). Research on the mosquitoes of Angola. VI - The genus Anopheles Meigen	1818 (Diptera	Culicidae). Check-list with new records	keys to the females and larvae	distribution and bioecological notes. Garcia de Orta	Serie Zoologia	4: 1-40; Ribeiro H & Ramos HC (2000). Coelomomyces numularius sp. nov. (Blastocladiales: Coelomomycetaceae)	a new fungal parasite of Anopheles squamosus (Diptera: Culicidae) from Angola	Africa. Journal of Medical Entomology	37: 962-964	Kyalo2017
NA	Angola	-17.8285	19.6052	NA	NA	NA	NA	NA	NA	Cuando Cubango	Calai	Camuele	Combination	NA	NA	Adults	Larvae		An argenteolobatus	NA	NA	Ribeiro H & Ramos HC (1975). Research on the mosquitoes of Angola. VI - The genus Anopheles Meigen	1818 (Diptera	Culicidae). Check-list with new records	keys to the females and larvae	distribution and bioecological notes. Garcia de Orta	Serie Zoologia	4: 1-40; Ribeiro H & Ramos HC (2000). Coelomomyces numularius sp. nov. (Blastocladiales: Coelomomycetaceae)	a new fungal parasite of Anopheles squamosus (Diptera: Culicidae) from Angola	Africa. Journal of Medical Entomology	37: 962-964	Kyalo2017
NA	Angola	-17.6053	18.6265	NA	NA	NA	NA	NA	NA	Cuando Cubango	Cuangar	Cuangar	Google Earth	NA	NA	Adults	Larvae			NA	NA	Gandara AF (1956). Subsido para o estude dos 'Culicidae' (Diptera) de Angola. Anais do Instituto de Medicina Tropical	13: 387-418; Ribeiro H & Ramos HC (1975). Research on the mosquitoes of Angola. VI - The genus Anopheles Meigen	1818 (Diptera	Culicidae). Check-list with new records	keys to the females and larvae	distribution and bioecological notes. Garcia de Orta	Serie Zoologia	4: 1-40	Kyalo2017
NA	Angola	-17.65	18.649	NA	NA	NA	NA	NA	NA	Cuando Cubango	Cuangar	Mayara	Encarta	NA	NA	Adults			NA	NA	Hansford CJ (1988). Letter from Director NITD and unpublished data on vector blood meals along Kavano/Angola River borders. Dated 12th November 1988	Kyalo2017
NA	Angola	-17.8167	19.0167	NA	NA	NA	NA	NA	NA	Cuando Cubango	Cuangar	Nangura	Other	NA	NA	Adults	Larvae	An nili s.s.	An distinctus	An argenteolobatus	NA	NA	Ribeiro H & Ramos HC (1975). Research on the mosquitoes of Angola. VI - The genus Anopheles Meigen	1818 (Diptera	Culicidae). Check-list with new records	keys to the females and larvae	distribution and bioecological notes. Garcia de Orta	Serie Zoologia	4: 1-40	Kyalo2017
NA	Angola	-14.655	16.898	NA	NA	NA	NA	NA	NA	Cuando Cubango	Cuchi	Cuchi	Encarta	NA	NA	Adults		An tenebrosus	An argenteolobatus	NA	NA	Gandara AF (1956). Subsido para o estude dos 'Culicidae' (Diptera) de Angola. Anais do Instituto de Medicina Tropical	13: 387-418	Kyalo2017
NA	Angola	-14.6408	17.3625	NA	NA	NA	NA	NA	NA	Cuando Cubango	Cuchi	Cuelei	Google Earth	NA	NA	Adults	Larvae		An schwetzi	NA	NA	Cambournac FJC (1955). Relatrio das actividades da misso de prospeco de endemias em Angola (1951-1954). Nova Lisboa	pp. 62; Ribeiro H & Ramos HC (1975). Research on the mosquitoes of Angola. VI - The genus Anopheles Meigen	1818 (Diptera	Culicidae). Check-list with new records	keys to the females and larvae	distribution and bioecological notes. Garcia de Orta	Serie Zoologia	4: 1-40; op cit report by Gandara (1956)	Kyalo2017
NA	Angola	-17.9798	21.323	NA	NA	NA	NA	NA	NA	Cuando Cubango	Dirico	Biro	Combination	NA	NA	Adults			NA	NA	Hansford CJ (1988). Letter from Director NITD and unpublished data on vector blood meals along Kavano/Angola River borders. Dated 12th November 1988	Kyalo2017
NA	Angola	-17.9435	21.2491	NA	NA	NA	NA	NA	NA	Cuando Cubango	Dirico	Kayanga	Combination	NA	NA	Adults			NA	NA	Hansford CJ (1988). Letter from Director NITD and unpublished data on vector blood meals along Kavano/Angola River borders. Dated 12th November 1988	Kyalo2017
NA	Angola	-17.9714	20.9274	NA	NA	NA	NA	NA	NA	Cuando Cubango	Dirico	Korokoko	Combination	NA	NA	Adults			NA	NA	Hansford CJ (1988). Letter from Director NITD and unpublished data on vector blood meals along Kavano/Angola River borders. Dated 12th November 1988	Kyalo2017
NA	Angola	-17.65	20.015	NA	NA	NA	NA	NA	NA	Cuando Cubango	Dirico	MÕPupa	Encarta	NA	NA	Adults	Larvae		An distinctus	An argenteolobatus	NA	NA	Ribeiro H & Ramos HC (1975). Research on the mosquitoes of Angola. VI - The genus Anopheles Meigen	1818 (Diptera	Culicidae). Check-list with new records	keys to the females and larvae	distribution and bioecological notes. Garcia de Orta	Serie Zoologia	4: 1-40	Kyalo2017
NA	Angola	-17.947	21.247	NA	NA	NA	NA	NA	NA	Cuando Cubango	Dirico	Mayara	Combination	NA	NA	Adults			NA	NA	Anon (1988). The malaria situation in the Kavango/Angola border region.	Kyalo2017
NA	Angola	-17.9411	21.2394	NA	NA	NA	NA	NA	NA	Cuando Cubango	Dirico	Mbambi	Combination	NA	NA	Adults			NA	NA	Hansford CJ (1988). Letter from Director NITD and unpublished data on vector blood meals along Kavano/Angola River borders. Dated 12th November 1988	Kyalo2017
NA	Angola	-18.023	21.4279	NA	NA	NA	NA	NA	NA	Cuando Cubango	Dirico	Mucusso	Google Earth	NA	NA	Adults			NA	NA	Ribeiro H & Ramos HC (1975). Research on the mosquitoes of Angola. VI - The genus Anopheles Meigen	1818 (Diptera	Culicidae). Check-list with new records	keys to the females and larvae	distribution and bioecological notes. Garcia de Orta	Serie Zoologia	4: 1-40	Kyalo2017
NA	Angola	-18.017	21.433	NA	NA	NA	NA	NA	NA	Cuando Cubango	Dirico	Mucusso Base	Encarta	NA	NA	Adults			NA	NA	Hansford CJ (1988). Letter from Director NITD and unpublished data on vector blood meals along Kavano/Angola River borders. Dated 12th November 1988	Kyalo2017
NA	Angola	-18.0212	21.4281	NA	NA	NA	NA	NA	NA	Cuando Cubango	Dirico	Mucusso Hospital	Combination	NA	NA	Adults			NA	NA	Hansford CJ (1988). Letter from Director NITD and unpublished data on vector blood meals along Kavano/Angola River borders. Dated 12th November 1988	Kyalo2017
NA	Angola	-17.9937	21.3771	NA	NA	NA	NA	NA	NA	Cuando Cubango	Dirico	Sadinkongoro	Combination	NA	NA	Adults			NA	NA	Hansford CJ (1988). Letter from Director NITD and unpublished data on vector blood meals along Kavano/Angola River borders. Dated 12th November 1988	Kyalo2017
NA	Angola	-17.9254	21.2175	NA	NA	NA	NA	NA	NA	Cuando Cubango	Dirico	Thikanduko	Combination	NA	NA	Adults			NA	NA	Hansford CJ (1988). Letter from Director NITD and unpublished data on vector blood meals along Kavano/Angola River borders. Dated 12th November 1988	Kyalo2017
NA	Angola	-17.95	21.033	NA	NA	NA	NA	NA	NA	Cuando Cubango	Dirico	Tjova	Encarta	NA	NA	Adults			NA	NA	Hansford CJ (1988). Letter from Director NITD and unpublished data on vector blood meals along Kavano/Angola River borders. Dated 12th November 1988	Kyalo2017
NA	Angola	-16.4114	18.813	NA	NA	NA	NA	NA	NA	Cuando Cubango	Nankova	Cuando-Cubango	Google Earth	NA	NA	Adults	Larvae		An argenteolobatus	NA	NA	Cambournac FJC (1955). Relatrio das actividades da misso de prospeco de endemias em Angola (1951-1954). Nova Lisboa	pp. 62; Gandara AF (1956). Subsido para o estude dos 'Culicidae' (Diptera) de Angola. Anais do Instituto de Medicina Tropical	13: 387-418	Kyalo2017
NA	Angola	-10.854	14.37	NA	NA	NA	NA	NA	NA	Cuanza Sul	Amboim	Gabela	Encarta	NA	NA	Unknown			NA	NA	De Mesquita B (1942). Consideraes sobre o impaludismo em Angola. Boletim Geral de Medicina	24: 111-121; Ribiero L (1942). Notas sobre aspectos nosograficos das endemias de Angola. Imprensa Nacional da Colonia de Angola	pp. 12	Kyalo2017
NA	Angola	-9.83	14.864	NA	NA	NA	NA	NA	NA	Cuanza Sul	Libolo	Cabuta	Encarta	NA	NA	Larvae		An implexus	An rhodesiensis	An demeilloni	An longipalpis	NA	NA	Ribeiro H & Ramos HC (1975). Research on the mosquitoes of Angola. VI - The genus Anopheles Meigen	1818 (Diptera	Culicidae). Check-list with new records	keys to the females and larvae	distribution and bioecological notes. Garcia de Orta	Serie Zoologia	4: 1-40	Kyalo2017
NA	Angola	-10.0072	14.9389	NA	NA	NA	NA	NA	NA	Cuanza Sul	Libolo	Libolo	Google Earth	NA	NA	Unknown			NA	NA	De Mesquita B (1942). Consideraes sobre o impaludismo em Angola. Boletim Geral de Medicina	24: 111-121; Ribiero L (1942). Notas sobre aspectos nosograficos das endemias de Angola. Imprensa Nacional da Colonia de Angola	pp. 12	Kyalo2017
NA	Angola	-10.776	14.249	NA	NA	NA	NA	NA	NA	Cuanza Sul	Porto Amboim	Carlaongo	Encarta	NA	NA	Larvae		An longipalpis	NA	NA	Ribeiro H & Ramos HC (1975). Research on the mosquitoes of Angola. VI - The genus Anopheles Meigen	1818 (Diptera	Culicidae). Check-list with new records	keys to the females and larvae	distribution and bioecological notes. Garcia de Orta	Serie Zoologia	4: 1-40	Kyalo2017
NA	Angola	-17.259	14.56	NA	NA	NA	NA	NA	NA	Cunene	Curoca	Calueque	Encarta	NA	NA	Adults	Larvae			NA	NA	Garros C	Koekemoer LL	Kamau L	Awolola TS	Van Bortel W	Coetzee M	Coosemans M	Manguin S (2004). Restriction fragment length polymorphism method for the identification of major African and Asian malaria vectors within the Anopheles funestus and An. minimus groups. American Journal of Tropical Medicine & Hygiene	70: 260-265; Koekemoer LL	Kamau L	Garros C	Manguin S	Hunt RH	Coetzee M (2006). Impact of the Rift Valley on restriction fragment length polymorphism typing of the major African malaria vector Anopheles funestus (Diptera : Culicidae). Journal of Medical Entomology	43: 1178-1184; Ntomwa BN	Usuku P	Govere JN	Manga L	Koekemoer LL	Hunt RH	Coetzee M (2006). Distribution of members of the Anopheles gambiae complex in Namibia and susceptibility to insecticides used for malaria control. African Entomology	14: 404-406; Kamwi RN (2005). Malaria situation in Namibia: A study of vector species and effectiveness of the past and current control strategies in selected parts of Namibia. A dissertation submitted in partial fulfillment of the requirements for the degree of Doctor of Philosophy of the University of Namibia	Kyalo2017
NA	Angola	-17.3833	14.5667	NA	NA	NA	NA	NA	NA	Cunene	Ombadja	Omnhenene	Other	NA	NA	Adults			NA	NA	Weeto MM	Koekemoer LL	Kamau L	Hunt RH	Coetzee M (2004). Evaluation of a species-specific PCR assay for the Anopheles funestus group from eleven African countries and Madagascar. Transactions of the Royal Society of Tropical Medicine & Hygiene	98: 142-147	Kyalo2017
NA	Angola	-12.0667	15.8	NA	NA	NA	NA	NA	NA	Huambo	Bailundo	Camussamba	Other	NA	NA	Adults			NA	NA	Boccolini D	Carrara GC	Dia I	Fortes F	Cani PJ	Costantini C (2005). Chromosomal differentiation of Anopheles funestus from Luanda and Huambo Provinces	western and central Angola. American Journal of Tropical Medicine & Hygiene	73: 1071-1076; Calzetta M	Santolamazza F	Carrara GC	Cani PJ	Fortes F	Di Deco MA	della Torre A	Petrarca V (2008). Distribution and chromosomal characterization of the Anopheles gambiae complex in Angola. American Journal of Tropical Medicine & Hygiene	78: 169-175	Kyalo2017
NA	Angola	-12.667	15.65	NA	NA	NA	NA	NA	NA	Huambo	Huambo	Cossango	Encarta	NA	NA	Adults			NA	NA	Calzetta M	Santolamazza F	Carrara GC	Cani PJ	Fortes F	Di Deco MA	della Torre A	Petrarca V (2008). Distribution and chromosomal characterization of the Anopheles gambiae complex in Angola. American Journal of Tropical Medicine & Hygiene	78: 169-175; Boccolini D	Carrara GC	Dia I	Fortes F	Cani PJ	Costantini C (2005). Chromosomal differentiation of Anopheles funestus from Luanda and Huambo Provinces	western and central Angola. American Journal of Tropical Medicine & Hygiene	73: 1071-1076	Kyalo2017
NA	Angola	-12.768	15.737	NA	NA	NA	NA	NA	NA	Huambo	Huambo	Nova Lisboa (Huambo)	Encarta	NA	NA	Adults	Larvae		An argenteolobatus	An fuscivenosus	An maculipalpis	An njombiensis	An rhodesiensis	An tenebrosus	An natalensis	An austeni	An harperi	An schwetzi	An cydippis	NA	NA	De Mesquita B (1942). Consideraes sobre o impaludismo em Angola. Boletim Geral de Medicina	24: 111-121; Ribiero L (1942). Notas sobre aspectos nosograficos das endemias de Angola. Imprensa Nacional da Colonia de Angola	pp. 12; Gandara AF (1956). Subsido para o estude dos 'Culicidae' (Diptera) de Angola. Anais do Instituto de Medicina Tropical	13: 387-418; Colao ATF (1952). Contribuio para o conhecimento dos Culicidae de Angola	Luanda	Sambo e Nova Lisboa. Anais do Instituto de Medicina Tropical	9: 511-516; Ribeiro H & Ramos HC (1975). Research on the mosquitoes of Angola. VI - The genus Anopheles Meigen	1818 (Diptera	Culicidae). Check-list with new records	keys to the females and larvae	distribution and bioecological notes. Garcia de Orta	Serie Zoologia	4: 1-40; Africa Indoor Residual Spraying (AIRS) Project (2014). Semi-annual Report: April Ð September 2014. Bethesda	MD. AIRS	Abt Associates Inc	pp. 38	Kyalo2017
NA	Angola	-12.6476	15.6463	NA	NA	NA	NA	NA	NA	Huambo	Huambo	Tchilonga	Combination	NA	NA	Adults			NA	NA	Boccolini D	Carrara GC	Dia I	Fortes F	Cani PJ	Costantini C (2005). Chromosomal differentiation of Anopheles funestus from Luanda and Huambo Provinces	western and central Angola. American Journal of Tropical Medicine & Hygiene	73: 1071-1076	Kyalo2017
NA	Angola	-13.7331	15.0608	NA	NA	NA	NA	NA	NA	Huila	Caconda	Caconda	Google Earth	NA	NA	Adults	Larvae		An ardensis	An harperi	An natalensis	NA	NA	Gandara AF (1956). Subsido para o estude dos 'Culicidae' (Diptera) de Angola. Anais do Instituto de Medicina Tropical	13: 387-418	Kyalo2017
NA	Angola	-15.1667	13.35	NA	NA	NA	NA	NA	NA	Huila	Humpata	Chivinguiro	GeoNames	NA	NA	Adults	Larvae		An rhodesiensis	An harperi	An demeilloni	An listeri	An maculipalpis	NA	NA	Ribeiro H & Ramos HC (1975). Research on the mosquitoes of Angola. VI - The genus Anopheles Meigen	1818 (Diptera	Culicidae). Check-list with new records	keys to the females and larvae	distribution and bioecological notes. Garcia de Orta	Serie Zoologia	4: 1-40	Kyalo2017
NA	Angola	-14.885	15.085	NA	NA	NA	NA	NA	NA	Huila	Matala	Capelongo	Encarta	NA	NA	Adults	Larvae			NA	NA	Gandara AF (1956). Subsido para o estude dos 'Culicidae' (Diptera) de Angola. Anais do Instituto de Medicina Tropical	13: 387-418; Cambournac FJC (1955). Relatrio das actividades da misso de prospeco de endemias em Angola (1951-1954). Nova Lisboa	pp. 62; Cambournac FJC	Gndara AF	Casaca VR (1956). Prospeco das endemias reinantes na rea de Capelongo (rio Cunene	Angola). Anais do Instituto de Medicinca Tropical	13: 7-11	Kyalo2017
NA	Angola	-13.899	13.674	NA	NA	NA	NA	NA	NA	Huila	Quilengues	Impulo	Encarta	NA	NA	Adults	Larvae		An pretoriensis	NA	NA	Ribeiro H & Ramos HC (1975). Research on the mosquitoes of Angola. VI - The genus Anopheles Meigen	1818 (Diptera	Culicidae). Check-list with new records	keys to the females and larvae	distribution and bioecological notes. Garcia de Orta	Serie Zoologia	4: 1-40	Kyalo2017
NA	Angola	-8.42	15.629	NA	NA	NA	NA	NA	NA	Kuanza Norte	Ambaca	Luinga	Encarta	NA	NA	Adults	Larvae		An natalensis	An cydippis	NA	NA	Ribeiro H & Ramos HC (1975). Research on the mosquitoes of Angola. VI - The genus Anopheles Meigen	1818 (Diptera	Culicidae). Check-list with new records	keys to the females and larvae	distribution and bioecological notes. Garcia de Orta	Serie Zoologia	4: 1-40	Kyalo2017
NA	Angola	-9.472	14.396	NA	NA	NA	NA	NA	NA	Kuanza Norte	Cambambe	Lucala river	Encarta	NA	NA	Adults			NA	NA	Ribeiro H & Ramos HC (1975). Research on the mosquitoes of Angola. VI - The genus Anopheles Meigen	1818 (Diptera	Culicidae). Check-list with new records	keys to the females and larvae	distribution and bioecological notes. Garcia de Orta	Serie Zoologia	4: 1-40	Kyalo2017
NA	Angola	-9.3	14.9167	NA	NA	NA	NA	NA	NA	Kuanza Norte	Cazengo (ndalatando)	Dala Tando	Google Earth	NA	NA	Adults	Larvae		An longipalpis	An obscurus	An implexus	An demeilloni	NA	NA	Gandara AF (1956). Subsido para o estude dos 'Culicidae' (Diptera) de Angola. Anais do Instituto de Medicina Tropical	13: 387-418; Ribeiro H & Ramos HC (1975). Research on the mosquitoes of Angola. VI - The genus Anopheles Meigen	1818 (Diptera	Culicidae). Check-list with new records	keys to the females and larvae	distribution and bioecological notes. Garcia de Orta	Serie Zoologia	4: 1-40	Kyalo2017
NA	Angola	-8.7094	13.4254	NA	NA	NA	NA	NA	NA	Luanda	Cacuaco	10 km N of Cacuaco	Combination	NA	NA	Adults			NA	NA	Ribeiro H & Ramos HC (1975). Research on the mosquitoes of Angola. VI - The genus Anopheles Meigen	1818 (Diptera	Culicidae). Check-list with new records	keys to the females and larvae	distribution and bioecological notes. Garcia de Orta	Serie Zoologia	4: 1-40	Kyalo2017
NA	Angola	-8.8333	13.55	NA	NA	NA	NA	NA	NA	Luanda	Cacuaco	Bairro Pinto	Other	NA	NA	Adults			NA	NA	Calzetta M	Santolamazza F	Carrara GC	Cani PJ	Fortes F	Di Deco MA	della Torre A	Petrarca V (2008). Distribution and chromosomal characterization of the Anopheles gambiae complex in Angola. American Journal of Tropical Medicine & Hygiene	78: 169-175; Michel AP	Ingrasci MJ	Schemerhorn BJ	Kern M	Le Goff G	Coetzee M	Elissa N	Fontenille D	Vulule J	Lehmann T	Sagnon N	Costantini C	Besansky NJ (2005). Rangewide population genetic structure of the African malaria vector Anopheles funestus. Molecular Ecology	14: 4235-4248	Kyalo2017
NA	Angola	-8.776	13.367	NA	NA	NA	NA	NA	NA	Luanda	Cacuaco	Cacuaco	Encarta	NA	NA	Adults	Larvae			NA	NA	Ribeiro H & Ramos HC (1975). Research on the mosquitoes of Angola. VI - The genus Anopheles Meigen	1818 (Diptera	Culicidae). Check-list with new records	keys to the females and larvae	distribution and bioecological notes. Garcia de Orta	Serie Zoologia	4: 1-40; Ceita JGV (1988). Relatorio de missao sobre a situacao epidemiologica do paludismo em Angola. Proj ANG/MAL/001	pp. 20	Kyalo2017
NA	Angola	-8.848	13.562	NA	NA	NA	NA	NA	NA	Luanda	Cacuaco	Funda	Encarta	NA	NA	Adults	Larvae			NA	NA	Ribeiro H & Ramos HC (1975). Research on the mosquitoes of Angola. VI - The genus Anopheles Meigen	1818 (Diptera	Culicidae). Check-list with new records	keys to the females and larvae	distribution and bioecological notes. Garcia de Orta	Serie Zoologia	4: 1-40; Ceita JGV (1988). Relatorio de missao sobre a situacao epidemiologica do paludismo em Angola. Proj ANG/MAL/001	pp. 20; Cuamba N	Choi KS	Townson H (2006). Malaria vectors in Angola: distribution of species and molecular forms of the Anopheles gambiae complex	their pyrethroid insecticide knockdown resistance (kdr) status and Plasmodium falciparum sporozoite rates. Malaria Journal	5: 2; Choi KS & Townson H (2012). Evidence for X-linked introgression between molecular forms of Anopheles gambiae from Angola. Medical & Veterinary Entomology	26: 218-227	Kyalo2017
NA	Angola	-8.8167	13.4833	NA	NA	NA	NA	NA	NA	Luanda	Cacuaco	Mulundu	Other	NA	NA	Adults			NA	NA	Boccolini D	Carrara GC	Dia I	Fortes F	Cani PJ	Costantini C (2005). Chromosomal differentiation of Anopheles funestus from Luanda and Huambo Provinces	western and central Angola. American Journal of Tropical Medicine & Hygiene	73: 1071-1076	Kyalo2017
NA	Angola	-8.7573	13.4035	NA	NA	NA	NA	NA	NA	Luanda	Cacuaco	Nazar-Vidrul	Other	NA	NA	Adults			NA	NA	Boccolini D	Carrara GC	Dia I	Fortes F	Cani PJ	Costantini C (2005). Chromosomal differentiation of Anopheles funestus from Luanda and Huambo Provinces	western and central Angola. American Journal of Tropical Medicine & Hygiene	73: 1071-1076	Kyalo2017
NA	Angola	-8.7833	13.4667	NA	NA	NA	NA	NA	NA	Luanda	Cacuaco	Pinto	Other	NA	NA	Adults			NA	NA	Boccolini D	Carrara GC	Dia I	Fortes F	Cani PJ	Costantini C (2005). Chromosomal differentiation of Anopheles funestus from Luanda and Huambo Provinces	western and central Angola. American Journal of Tropical Medicine & Hygiene	73: 1071-1076	Kyalo2017
NA	Angola	-8.766	13.432	NA	NA	NA	NA	NA	NA	Luanda	Cacuaco	Quifangondo	Encarta	NA	NA	Larvae			NA	NA	Ceita JGV (1988). Relatorio de missao sobre a situacao epidemiologica do paludismo em Angola. Proj ANG/MAL/001	pp. 20	Kyalo2017
NA	Angola	-8.754	13.3966	NA	NA	NA	NA	NA	NA	Luanda	Cacuaco	Sa Francisco da Praia	Combination	NA	NA	Adults			NA	NA	Boccolini D	Carrara GC	Dia I	Fortes F	Cani PJ	Costantini C (2005). Chromosomal differentiation of Anopheles funestus from Luanda and Huambo Provinces	western and central Angola. American Journal of Tropical Medicine & Hygiene	73: 1071-1076	Kyalo2017
NA	Angola	-8.7967	13.4804	NA	NA	NA	NA	NA	NA	Luanda	Cacuaco	Sao Tiago	Combination	NA	NA	Larvae			NA	NA	Ceita JGV (1988). Relatorio de missao sobre a situacao epidemiologica do paludismo em Angola. Proj ANG/MAL/001	pp. 20	Kyalo2017
NA	Angola	-8.814	13.234	NA	NA	NA	NA	NA	NA	Luanda	Luanda	Luanda	Encarta	NA	NA	Adults	Larvae		An listeri	NA	NA	Sant'Anna JF (1920). Anofelneos de Portugal e Colnias : ensaio de entomologia mdica com aplicao ao estudo do problema do sezonismo. Lisboa	pp. 78; Colao ATF (1952). Contribuio para o conhecimento dos Culicidae de Angola	Luanda	Sambo e Nova Lisboa. Anais do Instituto de Medicina Tropical	9: 511-516; Ceita JGV (1988). Relatorio de missao sobre a situacao epidemiologica do paludismo em Angola. Proj ANG/MAL/001	pp. 20; Santolamazza F	Calzetta M	Etang J	Barrese E	Dia I	Caccone A	Donnelly MJ	Petrarca V	Simard F	Pinto J	della Torre A (2008). Distribution of knock-down resistance mutations in Anopheles gambiae molecular forms in west and west-central Africa. Malaria Journal	7: 74; della Torre A	Tu ZJ	Petrarca V (2005). On the distribution and genetic differentiation of Anopheles gambiae s.s. molecular forms. Insect Biochemistry & Molecular Biology	35: 755-769; op cit report by Carrara et al. (2004)	Kyalo2017
NA	Angola	-8.848	13.2349	NA	NA	NA	NA	NA	NA	Luanda	Luanda	Luanda (Airport area)	Google Earth	NA	NA	Adults	Larvae			NA	NA	Gandara AF (1956). Subsido para o estude dos 'Culicidae' (Diptera) de Angola. Anais do Instituto de Medicina Tropical	13: 387-418	Kyalo2017
NA	Angola	-8.8173	13.2253	NA	NA	NA	NA	NA	NA	Luanda	Luanda	Sa Miguel	Google Earth	NA	NA	Adults			NA	NA	Boccolini D	Carrara GC	Dia I	Fortes F	Cani PJ	Costantini C (2005). Chromosomal differentiation of Anopheles funestus from Luanda and Huambo Provinces	western and central Angola. American Journal of Tropical Medicine & Hygiene	73: 1071-1076	Kyalo2017
NA	Angola	-9.117	13.3336	NA	NA	NA	NA	NA	NA	Luanda	Viana	Bita Tanke	Combination	NA	NA	Adults			NA	NA	Boccolini D	Carrara GC	Dia I	Fortes F	Cani PJ	Costantini C (2005). Chromosomal differentiation of Anopheles funestus from Luanda and Huambo Provinces	western and central Angola. American Journal of Tropical Medicine & Hygiene	73: 1071-1076	Kyalo2017
NA	Angola	-9.149	13.416	NA	NA	NA	NA	NA	NA	Luanda	Viana	Calumbo	Encarta	NA	NA	Adults	Larvae			NA	NA	Ceita JGV (1988). Relatorio de missao sobre a situacao epidemiologica do paludismo em Angola. Proj ANG/MAL/001	pp. 20; Boccolini D	Carrara GC	Dia I	Fortes F	Cani PJ	Costantini C (2005). Chromosomal differentiation of Anopheles funestus from Luanda and Huambo Provinces	western and central Angola. American Journal of Tropical Medicine & Hygiene	73: 1071-1076	Kyalo2017
NA	Angola	-7.693	21.363	NA	NA	NA	NA	NA	NA	Lunda Norte	Cambulo	Andrada	Encarta	NA	NA	Adults	Larvae			NA	NA	Ramos L (1988). Memorandum sent to Director General concerning "Report of activities about Malaria". ANG/MAL/001	Dated 23rd September 1988	Kyalo2017
NA	Angola	-8.35	21.332	NA	NA	NA	NA	NA	NA	Lunda Norte	Cambulo	Cachimo	Encarta	NA	NA	Adults			NA	NA	Gandara AF (1956). Subsido para o estude dos 'Culicidae' (Diptera) de Angola. Anais do Instituto de Medicina Tropical	13: 387-418	Kyalo2017
NA	Angola	-7.347	20.809	NA	NA	NA	NA	NA	NA	Lunda Norte	Chitato	Chitato	Encarta	NA	NA	Adults	Larvae		An dureni	An impexus	NA	NA	Santos David JH (1960). Subsidios para o esudo de endemia paludica no concelho do chitato (Lunda-Angola). Anais do Instituto de Medicina Tropical	17: 257-281	Kyalo2017
NA	Angola	-7.383	20.834	NA	NA	NA	NA	NA	NA	Lunda Norte	Chitato	Dundo	Encarta	NA	NA	Adults	Larvae			NA	NA	Ribeiro H & Ramos HC (1975). Research on the mosquitoes of Angola. VI - The genus Anopheles Meigen	1818 (Diptera	Culicidae). Check-list with new records	keys to the females and larvae	distribution and bioecological notes. Garcia de Orta	Serie Zoologia	4: 1-40; Ramos L (1988). Memorandum sent to Director General concerning "Report of activities about Malaria". ANG/MAL/001	Dated 23rd September 1988	Kyalo2017
NA	Angola	-7.3468	20.8103	NA	NA	NA	NA	NA	NA	Lunda Norte	Chitato	Portugalia	Google Earth	NA	NA	Adults			NA	NA	Gandara AF (1956). Subsido para o estude dos 'Culicidae' (Diptera) de Angola. Anais do Instituto de Medicina Tropical	13: 387-418	Kyalo2017
NA	Angola	-8.685	18.3187	NA	NA	NA	NA	NA	NA	Lunda Norte	Cuango	Camaquezo	GeoNames	NA	NA	Adults	Larvae			NA	NA	Ramos L (1988). Memorandum sent to Director General concerning "Report of activities about Malaria". ANG/MAL/001	Dated 23rd September 1988	Kyalo2017
NA	Angola	-8.424	20.738	NA	NA	NA	NA	NA	NA	Lunda Norte	Lucapa	Lucapa	Encarta	NA	NA	Adults	Larvae			NA	NA	Ramos L (1988). Memorandum sent to Director General concerning "Report of activities about Malaria". ANG/MAL/001	Dated 23rd September 1988	Kyalo2017
NA	Angola	-9.138	18.044	NA	NA	NA	NA	NA	NA	Lunda Norte	Xa-muteba	Cuango	Encarta	NA	NA	Adults		An maculipalpis	NA	NA	Ribeiro H & Ramos HC (1975). Research on the mosquitoes of Angola. VI - The genus Anopheles Meigen	1818 (Diptera	Culicidae). Check-list with new records	keys to the females and larvae	distribution and bioecological notes. Garcia de Orta	Serie Zoologia	4: 1-40	Kyalo2017
NA	Angola	-9.0798	17.6567	NA	NA	NA	NA	NA	NA	Lunda Norte	Xa-muteba	Fevereiro	Other	NA	NA	Adults	Larvae			NA	NA	Ramos L (1988). Memorandum sent to Director General concerning "Report of activities about Malaria". ANG/MAL/001	Dated 23rd September 1988	Kyalo2017
NA	Angola	-9.117	15.948	NA	NA	NA	NA	NA	NA	Malanje	Calandula	Lucala	Encarta	NA	NA	Adults	Larvae	An nili Congo form	An rhodesiensis	NA	NA	Ribeiro H & Ramos HC (1975). Research on the mosquitoes of Angola. VI - The genus Anopheles Meigen	1818 (Diptera	Culicidae). Check-list with new records	keys to the females and larvae	distribution and bioecological notes. Garcia de Orta	Serie Zoologia	4: 1-40	Kyalo2017
NA	Angola	-8.7476	16.4459	NA	NA	NA	NA	NA	NA	Malanje	Caombo	Caxinde	GeoNames	NA	NA	Adults	Larvae			NA	NA	Ramos L (1988). Memorandum sent to Director General concerning "Report of activities about Malaria". ANG/MAL/001	Dated 23rd September 1988	Kyalo2017
NA	Angola	-10.995	17.574	NA	NA	NA	NA	NA	NA	Malanje	Luquembo	Quimbango	Encarta	NA	NA	Adults	Larvae	An wellcomei ugandae	An caliginosus	An tenebrosus	An natalensis	An flavicosta	An cydippis	NA	NA	Ribeiro H & Ramos HC (1975). Research on the mosquitoes of Angola. VI - The genus Anopheles Meigen	1818 (Diptera	Culicidae). Check-list with new records	keys to the females and larvae	distribution and bioecological notes. Garcia de Orta	Serie Zoologia	4: 1-40	Kyalo2017
NA	Angola	-9.579	16.501	NA	NA	NA	NA	NA	NA	Malanje	Malanje	Quissol	Encarta	NA	NA	Larvae			NA	NA	Ribeiro H & Ramos HC (1975). Research on the mosquitoes of Angola. VI - The genus Anopheles Meigen	1818 (Diptera	Culicidae). Check-list with new records	keys to the females and larvae	distribution and bioecological notes. Garcia de Orta	Serie Zoologia	4: 1-40	Kyalo2017
NA	Angola	-12.1591	23.0012	NA	NA	NA	NA	NA	NA	Moxico	Alto Zambeze	Alto Zambeze	Google Earth	NA	NA	Unknown			NA	NA	De Mesquita B (1942). Consideraes sobre o impaludismo em Angola. Boletim Geral de Medicina	24: 111-121; Ribiero L (1942). Notas sobre aspectos nosograficos das endemias de Angola. Imprensa Nacional da Colonia de Angola	pp. 12	Kyalo2017
NA	Angola	-14.1822	21.4111	NA	NA	NA	NA	NA	NA	Moxico	Lumbala N'guimbo	Gago Coutinho town	Combination	NA	NA	Adults	Larvae	An wellcomei ugandae	An barberellus	An distinctus	An schwetzi	NA	NA	Gandara AF (1956). Subsido para o estude dos 'Culicidae' (Diptera) de Angola. Anais do Instituto de Medicina Tropical	13: 387-418; Ribeiro H & Ramos HC (1975). Research on the mosquitoes of Angola. VI - The genus Anopheles Meigen	1818 (Diptera	Culicidae). Check-list with new records	keys to the females and larvae	distribution and bioecological notes. Garcia de Orta	Serie Zoologia	4: 1-40; op cit report by Gandara (1956)	Kyalo2017
NA	Angola	-7.624	15.057	NA	NA	NA	NA	NA	NA	Uige	Uige	Uige	Encarta	NA	NA	Adults	Larvae		An natalensis	An argenteolobatus	An cydippis	NA	NA	Ribeiro H & Ramos HC (1975). Research on the mosquitoes of Angola. VI - The genus Anopheles Meigen	1818 (Diptera	Culicidae). Check-list with new records	keys to the females and larvae	distribution and bioecological notes. Garcia de Orta	Serie Zoologia	4: 1-40	Kyalo2017
NA	Angola	-6.5733	13.174	NA	NA	NA	NA	NA	NA	Zaire	Tomboco	Zaire	Google Earth	NA	NA	Unknown			NA	NA	De Mesquita B (1942). Consideraes sobre o impaludismo em Angola. Boletim Geral de Medicina	24: 111-121; Ribiero L (1942). Notas sobre aspectos nosograficos das endemias de Angola. Imprensa Nacional da Colonia de Angola	pp. 12	Kyalo2017
NA	Benin	10.984	2.883	NA	NA	NA	NA	NA	NA	Alibori	Gogounou	Boroudarou	Encarta	NA	NA	Adults	Larvae			NA	NA	Hamon J	Rickenbach A	Robert P (1956). Seconde contribution  lÕtude des moustiques du Dahomey avec quelques notes sur ceux du Togo. Annales de Parasitologie Humaine et Compare	31: 619-635.	Kyalo2017
NA	Benin	11.13	2.94	NA	NA	NA	NA	NA	NA	Alibori	Kandi	Kandi	Encarta	NA	NA	Adults	Larvae			NA	NA	Hamon J	Rickenbach A	Robert P (1956). Seconde contribution  lÕtude des moustiques du Dahomey avec quelques notes sur ceux du Togo. Annales de Parasitologie Humaine et Compare	31: 619-635; Djogbnou L	Pasteur N	Akogbto M	Weill M	Chandre F (2011). Insecticide resistance in the Anopheles gambiae complex in Benin: a nationwide survey. Medical & Veterinary Entomology	25: 256-267; Djogbenou L	Pasteur N	Bio-Bangana S	Baldet T	Irish SR	Akogbto M (2010). Malaria vectors in the Republic of Benin: Distribution of species and molecular forms of the Anopheles gambiae complex. Acta Tropica	114: 116-122; Azoun N	Akpon R	Gnanguenon V	Oussou O	Agossa F	Padonou G	Akogbto M (2013). Status of organophosphate and carbamate resistance in Anopheles gambiae sensu lato from the south and north Benin	West Africa. Parasites & Vectors	6: 274; Hamon J	Adam JP	Grjebine A (1956). Observations sur la rpartition et le comportement des anophles de l'Afrique-Equatoriale Franaise	du Cameroun et de l'Afrique Occidentale. Bulletin of World Health Organization	15: 549-591; Yadouleton A	Martin T
NA	Benin	11.1248	2.936	NA	NA	NA	NA	NA	NA	Alibori	Kandi	Kossarou	Other	NA	NA	Adults	Larvae			NA	NA	Gnanguenon V	Govoetchan R	Agossa FR	Oss R	Oke-Agbo F	Azondekon R	Sovi A	Attolou R	Badirou K	Tokponnon FT	Padonou GG	Akogbeto MC (2014). Transmission patterns of Plasmodium falciparum by Anopheles gambiae in Benin. Malaria Journal	13: 444; Govoetchan R	Gnanguenon V	Ogouwal E	Ok-Agbo F	Azondkon R	Sovi A	Attolou R	Badirou K	Agbanrin Youssouf R	Oss R	Akogbto M (2014). Dry season refugia for anopheline larvae and mapping of the seasonal distribution in mosquito larval habitats in Kandi	northeastern Benin. Parasites & Vectors	7: 137	Kyalo2017
NA	Benin	11.083	2.883	NA	NA	NA	NA	NA	NA	Alibori	Kandi	Pade	Encarta	NA	NA	Adults	Larvae			NA	NA	Hamon J	Rickenbach A	Robert P (1956). Seconde contribution  lÕtude des moustiques du Dahomey avec quelques notes sur ceux du Togo. Annales de Parasitologie Humaine et Compare	31: 619-635; Govoetchan R	Gnangunon V	Ogouwal E	Ok-Agbo F	Azondkon R	Sovi A	Attolou R	Badirou K	Youssouf RA	Oss R	Akogbto M (2014). Dry season refugia for anopheline larvae and mapping of the seasonal distribution in mosquito larval habitats in Kandi	northeastern Benin. Parasites & Vectors	7: 137	Kyalo2017
NA	Benin	11.0817	2.7699	NA	NA	NA	NA	NA	NA	Alibori	Kandi	Sonsoro	GPS	NA	NA	Adults	Larvae			NA	NA	Akogbto M & Yakoubou S (1999). [Resistance of malaria vectors to pyrethrins used for impregnating mosquito nets in Benin	West Africa]. Bulletin de la Socit de Pathologie Exotique	92: 123-130; Gnanguenon V	Govoetchan R	Agossa FR	Oss R	Oke-Agbo F	Azondekon R	Sovi A	Attolou R	Badirou K	Tokponnon FT	Padonou GG	Akogbeto MC (2014). Transmission patterns of Plasmodium falciparum by Anopheles gambiae in Benin. Malaria Journal	13: 444; Govoetchan V	Gnanguenon V	Azondkon R	Agossa RF	Arthur Sovi	Ok-Agbo F	Oss R	Akogbto M (2014). Evidence for perennial malaria in rural and urban areas under the sudanian climate of Kandi	Northeastern Benin. Parasites & Vectors	7: 79; Djouaka R	Akoton R	Tchigossou GM	Atoyebi SM	Irving H
NA	Benin	12.3691	2.8662	NA	NA	NA	NA	NA	NA	Alibori	Karimama	Gansosso	Combination	NA	NA	Adults	Larvae			NA	NA	Govoetchan V	Gnanguenon V	Azondkon R	Agossa RF	Arthur Sovi	Ok-Agbo F	Oss R	Akogbto M (2014). Evidence for perennial malaria in rural and urban areas under the sudanian climate of Kandi	Northeastern Benin. Parasites & Vectors	7: 79	Kyalo2017
NA	Benin	11.8683	3.3897	NA	NA	NA	NA	NA	NA	Alibori	Malanville	Malanville	GPS	NA	NA	Adults	Larvae			NA	NA	Hamon J	Adam JP	Grjebine A (1956). Observations sur la rpartition et le comportement des anophles de l'Afrique-Equatoriale Franaise	du Cameroun et de l'Afrique Occidentale. Bulletin of World Health Organization	15: 549-591; Corbel V	N'Guessan R	Brengues C	Chandre F	Djogbenou L	Martin T	Akogbto M	Hougard JM	Rowland M (2007). Multiple insecticide resistance mechanisms in Anopheles gambiae and Culex quinquefasciatus from Benin	West Africa. Acta Tropica	101: 207-216; Hougard JM	Martin T	Guillet PF	Coosemans M	Itoh T	Akogbto M	Chandre F (2007). Preliminary field testing of a long-lasting insecticide-treated hammock against Anopheles gambiae and Mansonia spp. (Diptera: Culicidae) in West Africa. Journal of Medical Entomology	44: 651-656; N'Guessan R	Corbel V	Akogbto M	Rowland M (2007). Reduced efficacy of insecticide-treated nets and indoor residual spraying for malaria control in pyrethroid resistance area	Benin. Emerging Infectious Diseases	13: 199-206; Oss R	Gnanguenon V
NA	Benin	10.1677	1.1022	NA	NA	NA	NA	NA	NA	Atakora	Boukoumbe	Boukoumb	GPS	NA	NA	Adults	Larvae		An pretoriensis	NA	NA	Hamon J	Rickenbach A	Robert P (1956). Seconde contribution  lÕtude des moustiques du Dahomey avec quelques notes sur ceux du Togo. Annales de Parasitologie Humaine et Compare	31: 619-635; Oss R	Gnanguenon V	Szonlin M	Akpon R	Padonou G	Yadoulton A	Akogbto MC (2012). Relationship between the presence of Kdr and Ace-1 mutations and infection with Plasmodium falciparum in Anopheles gambiae s.s. in Benin. Journal of Parasitology & Vector Biology	4: 31-39; Djouaka R	Akoton R	Tchigossou GM	Atoyebi SM	Irving H	Kusimo MO	Djegbe I	Riveron JM	Tossou E	Yessoufou A	Wondji CS (2016). Mapping the distribution of Anopheles funestus across Benin highlights a sharp contrast of susceptibility to insecticides and infection rate to Plasmodium between southern and northern populations. Wellcome Open Research	1: 28	Kyalo2017
NA	Benin	10.167	1.099	NA	NA	NA	NA	NA	NA	Atakora	Boukoumbe	Kounadogou	Encarta	NA	NA	Adults	Larvae		An brohieri	NA	NA	Akpon R	Oss R	Govotchan R	Sovi A	Ok-Agbo F	Akogbto M (2013b). Entomological baseline data on malaria transmission and susceptibility of Anopheles gambiae to insecticides in preparation for Indoor Residual Spraying (IRS) in Atacora	(Benin). Journal of Parasitology & Vector Biology	5: 102-111.	Kyalo2017
NA	Benin	10.251	1.083	NA	NA	NA	NA	NA	NA	Atakora	Boukoumbe	Koutangou	Encarta	NA	NA	Adults	Larvae		An brohieri	NA	NA	Akpon R	Oss R	Govotchan R	Sovi A	Ok-Agbo F	Akogbto M (2013b). Entomological baseline data on malaria transmission and susceptibility of Anopheles gambiae to insecticides in preparation for Indoor Residual Spraying (IRS) in Atacora	(Benin). Journal of Parasitology & Vector Biology	5: 102-111.	Kyalo2017
NA	Benin	10.1743	1.1021	NA	NA	NA	NA	NA	NA	Atakora	Boukoumbe	Zongo	Other	NA	NA	Adults	Larvae		An brohieri	NA	NA	Akpon R	Oss R	Govotchan R	Sovi A	Ok-Agbo F	Akogbto M (2013b). Entomological baseline data on malaria transmission and susceptibility of Anopheles gambiae to insecticides in preparation for Indoor Residual Spraying (IRS) in Atacora	(Benin). Journal of Parasitology & Vector Biology	5: 102-111.	Kyalo2017
NA	Benin	10.4805	1.0144	NA	NA	NA	NA	NA	NA	Atakora	Kobli	Cobly	GPS	NA	NA	Adults			NA	NA	Oss R	Gnanguenon V	Szonlin M	Akpon R	Padonou G	Yadoulton A	Akogbto MC (2012). Relationship between the presence of Kdr and Ace-1 mutations and infection with Plasmodium falciparum in Anopheles gambiae s.s. in Benin. Journal of Parasitology & Vector Biology	4: 31-39; Djouaka R	Akoton R	Tchigossou GM	Atoyebi SM	Irving H	Kusimo MO	Djegbe I	Riveron JM	Tossou E	Yessoufou A	Wondji CS (2016). Mapping the distribution of Anopheles funestus across Benin highlights a sharp contrast of susceptibility to insecticides and infection rate to Plasmodium between southern and northern populations. Wellcome Open Research	1: 28	Kyalo2017
NA	Benin	10.187	1.602	NA	NA	NA	NA	NA	NA	Atakora	Kouande	Niaro	Encarta	NA	NA	Adults	Larvae		An brohieri	NA	NA	Akpon R	Oss R	Govotchan R	Sovi A	Ok-Agbo F	Akogbto M (2013b). Entomological baseline data on malaria transmission and susceptibility of Anopheles gambiae to insecticides in preparation for Indoor Residual Spraying (IRS) in Atacora	(Benin). Journal of Parasitology & Vector Biology	5: 102-111.	Kyalo2017
NA	Benin	10.7174	0.901	NA	NA	NA	NA	NA	NA	Atakora	Materi	Kouforpissiga	GPS	NA	NA	Adults			NA	NA	Djouaka R	Akoton R	Tchigossou GM	Atoyebi SM	Irving H	Kusimo MO	Djegbe I	Riveron JM	Tossou E	Yessoufou A	Wondji CS (2016). Mapping the distribution of Anopheles funestus across Benin highlights a sharp contrast of susceptibility to insecticides and infection rate to Plasmodium between southern and northern populations. Wellcome Open Research	1: 28	Kyalo2017
NA	Benin	11.0385	0.9653	NA	NA	NA	NA	NA	NA	Atakora	Materi	Porga	Encarta	NA	NA	Adults	Larvae			NA	NA	Hamon J	Rickenbach A	Robert P (1956). Seconde contribution  lÕtude des moustiques du Dahomey avec quelques notes sur ceux du Togo. Annales de Parasitologie Humaine et Compare	31: 619-635.	Kyalo2017
NA	Benin	10.3915	1.3561	NA	NA	NA	NA	NA	NA	Atakora	Natitingou	Kabakoudengou	Other	NA	NA	Adults	Larvae		An domicolus	An flavicosta	An pretoriensis	NA	NA	Hamon J	Rickenbach A	Robert P (1956). Seconde contribution  lÕtude des moustiques du Dahomey avec quelques notes sur ceux du Togo. Annales de Parasitologie Humaine et Compare	31: 619-635.	Kyalo2017
NA	Benin	10.2964	1.3807	NA	NA	NA	NA	NA	NA	Atakora	Natitingou	Natitingou	Google Earth	NA	NA	Adults	Larvae	An rufipes typicus	An rufipes ingrami	An domicolus	An flavicosta	An brunnipes	An rhodesiensis	An maculipalpis	An pretoriensis	NA	NA	Hamon J	Rickenbach A	Robert P (1956). Seconde contribution  lÕtude des moustiques du Dahomey avec quelques notes sur ceux du Togo. Annales de Parasitologie Humaine et Compare	31: 619-635; Djogbnou L	Labb P	Chandre F	Pasteur N	Weill M (2009). Ace-1 duplication in Anopheles gambiae: a challenge for malaria control. Malaria Journal	8:81; Djogbenou L	Pasteur N	Bio-Bangana S	Baldet T	Irish SR	Akogbto M (2010). Malaria vectors in the Republic of Benin: Distribution of species and molecular forms of the Anopheles gambiae complex. Acta Tropica	114: 116-122; Akpon R	Azoun N	Sovi A	Oussou O	Govotchan R	Gnanguenon V	Ok-Agbo F	Oss R
NA	Benin	10.114	1.4411	NA	NA	NA	NA	NA	NA	Atakora	Natitingou	Perma	Google Earth	NA	NA	Adults	Larvae		An domicolus	An flavicosta	An pretoriensis	NA	NA	Hamon J	Rickenbach A	Robert P (1956). Seconde contribution  lÕtude des moustiques du Dahomey avec quelques notes sur ceux du Togo. Annales de Parasitologie Humaine et Compare	31: 619-635; Akpon R	Agossa F	Oss R	Oussou O	Azoun N	Ok-Agbo F	Akogbto M (2013a). Bendiocarb resistance in Anopheles gambiae s.l. populations from Atacora department in Benin	West Africa: a threat for malaria vector control. Parasites & Vectors	6:223	Kyalo2017
NA	Benin	10.267	1.3	NA	NA	NA	NA	NA	NA	Atakora	Natitingou	Tagayye	Encarta	NA	NA	Adults	Larvae		An domicolus	An pretoriensis	NA	NA	Hamon J	Rickenbach A	Robert P (1956). Seconde contribution  lÕtude des moustiques du Dahomey avec quelques notes sur ceux du Togo. Annales de Parasitologie Humaine et Compare	31: 619-635.	Kyalo2017
NA	Benin	10.067	1.399	NA	NA	NA	NA	NA	NA	Atakora	Natitingou	Tchoumi-Tchoumi	Encarta	NA	NA	Adults	Larvae			NA	NA	Hamon J	Rickenbach A	Robert P (1956). Seconde contribution  lÕtude des moustiques du Dahomey avec quelques notes sur ceux du Togo. Annales de Parasitologie Humaine et Compare	31: 619-635.	Kyalo2017
NA	Benin	10.2	1.381	NA	NA	NA	NA	NA	NA	Atakora	Natitingou	Yetapo	Encarta	NA	NA	Adults	Larvae			NA	NA	Hamon J	Rickenbach A	Robert P (1956). Seconde contribution  lÕtude des moustiques du Dahomey avec quelques notes sur ceux du Togo. Annales de Parasitologie Humaine et Compare	31: 619-635.	Kyalo2017
NA	Benin	10.2504	1.9914	NA	NA	NA	NA	NA	NA	Atakora	Pehonko	Gbba	Other	NA	NA	Adults	Larvae		An brohieri	NA	NA	Akpon R	Oss R	Govotchan R	Sovi A	Ok-Agbo F	Akogbto M (2013b). Entomological baseline data on malaria transmission and susceptibility of Anopheles gambiae to insecticides in preparation for Indoor Residual Spraying (IRS) in Atacora	(Benin). Journal of Parasitology & Vector Biology	5: 102-111.	Kyalo2017
NA	Benin	10.8897	1.4802	NA	NA	NA	NA	NA	NA	Atakora	Tanguieta	Batia	Google Earth	NA	NA	Adults	Larvae		An hargreavesi	NA	NA	Hamon J	Rickenbach A	Robert P (1956). Seconde contribution  lÕtude des moustiques du Dahomey avec quelques notes sur ceux du Togo. Annales de Parasitologie Humaine et Compare	31: 619-635; Akpon R	Agossa F	Oss R	Oussou O	Azoun N	Ok-Agbo F	Akogbto M (2013a). Bendiocarb resistance in Anopheles gambiae s.l. populations from Atacora department in Benin	West Africa: a threat for malaria vector control. Parasites & Vectors	6:223	Kyalo2017
NA	Benin	10.8104	1.4351	NA	NA	NA	NA	NA	NA	Atakora	Tanguieta	Tanougou	GPS	NA	NA	Adults	Larvae	An rufipes typicus	An domicolus	An flavicosta	NA	NA	Hamon J	Rickenbach A	Robert P (1956). Seconde contribution  lÕtude des moustiques du Dahomey avec quelques notes sur ceux du Togo. Annales de Parasitologie Humaine et Compare	31: 619-635; Djouaka R	Akoton R	Tchigossou GM	Atoyebi SM	Irving H	Kusimo MO	Djegbe I	Riveron JM	Tossou E	Yessoufou A	Wondji CS (2016). Mapping the distribution of Anopheles funestus across Benin highlights a sharp contrast of susceptibility to insecticides and infection rate to Plasmodium between southern and northern populations. Wellcome Open Research	1: 28	Kyalo2017
NA	Benin	10.767	1.399	NA	NA	NA	NA	NA	NA	Atakora	Tanguieta	Thanwassaka	Encarta	NA	NA	Adults	Larvae		An brohieri	NA	NA	Akpon R	Oss R	Govotchan R	Sovi A	Ok-Agbo F	Akogbto M (2013b). Entomological baseline data on malaria transmission and susceptibility of Anopheles gambiae to insecticides in preparation for Indoor Residual Spraying (IRS) in Atacora	(Benin). Journal of Parasitology & Vector Biology	5: 102-111.	Kyalo2017
NA	Benin	10.4857	1.4176	NA	NA	NA	NA	NA	NA	Atakora	Toukountouna	Tectibayaou	Other	NA	NA	Adults	Larvae		An brohieri	NA	NA	Akpon R	Oss R	Govotchan R	Sovi A	Ok-Agbo F	Akogbto M (2013b). Entomological baseline data on malaria transmission and susceptibility of Anopheles gambiae to insecticides in preparation for Indoor Residual Spraying (IRS) in Atacora	(Benin). Journal of Parasitology & Vector Biology	5: 102-111.	Kyalo2017
NA	Benin	6.4	2.3333	NA	NA	NA	NA	NA	NA	Atlantique	Abomey-calavi	Aidjedo	Other	NA	NA	Adults		An brohieri	NA	NA	Djnontin A	Bio-Bangana S	Moiroux N	Henry M-C	Bousari O	Chabi J	Oss R	Koudnoukpo S	Corbel	Akogbto M	Chandre F (2010). Culicidae diversity	malaria transmission and insecticide resistance alleles in malaria vectors in Ouidah-Kpomass-Tori district from Benin (West Africa): A pre-intervention study. Parasites & Vectors	3:83; Moiroux N	Boussari O	Djnontin A	Damien G	Cottrell G	Henry MC	Guis H	Corbel V (2012). Dry season determinants of malaria disease and net use in Benin	West Africa. PLoS One	7: e30558;Boussari O	Subtil F	Moiroux N	Djnontin A	Iwaz J	Corbel V	Fonton N	Garcia A
NA	Benin	6.4329	2.3423	NA	NA	NA	NA	NA	NA	Atlantique	Abomey-calavi	Akoba Lagoon	Combination	NA	NA	Larvae			NA	NA	Bauvallet H (1928). Essai de lutte antilarvaire par l'emploi de poudre larvicide	dans une zone inonde du Bas-Dahomey. Bulletin de la Socit de Pathologie Exotique	21: 323-325	Kyalo2017
NA	Benin	6.4672	2.2558	NA	NA	NA	NA	NA	NA	Atlantique	Abomey-calavi	Lokohoue	Combination	NA	NA	Adults		An brohieri	NA	NA	Djnontin A	Bio-Bangana S	Moiroux N	Henry M-C	Bousari O	Chabi J	Oss R	Koudnoukpo S	Corbel	Akogbto M	Chandre F (2010). Culicidae diversity	malaria transmission and insecticide resistance alleles in malaria vectors in Ouidah-Kpomass-Tori district from Benin (West Africa): A pre-intervention study. Parasites & Vectors	3:83; Moiroux N	Boussari O	Djnontin A	Damien G	Cottrell G	Henry MC	Guis H	Corbel V (2012). Dry season determinants of malaria disease and net use in Benin	West Africa. PLoS One	7: e30558; Moiroux N	Djnontin A	Bio-Bangana AS	Chandre F	Corbel V	Guis H (2014). Spatio-temporal analysis of abundances of three malaria vector species in southern Benin using zero-truncated models. Parasites & Vectors	7:103; Moiroux N	Gomez MB
NA	Benin	6.6708	2.1508	NA	NA	NA	NA	NA	NA	Atlantique	Allada	Allomey	Other	NA	NA	Adults			NA	NA	Gnanguenon V	Govoetchan R	Agossa FR	Oss R	Oke-Agbo F	Azondekon R	Sovi A	Attolou R	Badirou K	Tokponnon FT	Padonou GG	Akogbeto MC (2014). Transmission patterns of Plasmodium falciparum by Anopheles gambiae in Benin. Malaria Journal	13: 444	Kyalo2017
NA	Benin	6.7333	2.1333	NA	NA	NA	NA	NA	NA	Atlantique	Allada	Niaouli	Google Earth	NA	NA	Adults	Larvae			NA	NA	Djogbnou L	Labb P	Chandre F	Pasteur N	Weill M (2009). Ace-1 duplication in Anopheles gambiae: a challenge for malaria control. Malaria Journal	8: 70; Djogbnou L	Pasteur N	Akogbto M	Weill M	Chandre F (2011). Insecticide resistance in the Anopheles gambiae complex in Benin: a nationwide survey. Medical & Veterinary Entomology	25: 256-267; Gnanguenon V	Govoetchan R	Agossa FR	Oss R	Oke-Agbo F	Azondekon R	Sovi A	Attolou R	Badirou K	Tokponnon FT	Padonou GG	Akogbeto MC (2014). Transmission patterns of Plasmodium falciparum by Anopheles gambiae in Benin. Malaria Journal	13: 444; Yadoulton AW	Padonou G	Asidi A	Moiroux N	Bio-Banganna S	Corbel V
NA	Benin	6.4925	2.0261	NA	NA	NA	NA	NA	NA	Atlantique	Kpomasse	Abenihoue	Combination	NA	NA	Adults		An brohieri	NA	NA	Djnontin A	Bio-Bangana S	Moiroux N	Henry M-C	Bousari O	Chabi J	Oss R	Koudnoukpo S	Corbel	Akogbto M	Chandre F (2010). Culicidae diversity	malaria transmission and insecticide resistance alleles in malaria vectors in Ouidah-Kpomass-Tori district from Benin (West Africa): A pre-intervention study. Parasites & Vectors	3:83; Moiroux N	Boussari O	Djnontin A	Damien G	Cottrell G	Henry MC	Guis H	Corbel V (2012). Dry season determinants of malaria disease and net use in Benin	West Africa. PLoS One	7: e30558;Boussari O	Subtil F	Moiroux N	Djnontin A	Iwaz J	Corbel V	Fonton N	Garcia A
NA	Benin	6.433	1.9922	NA	NA	NA	NA	NA	NA	Atlantique	Kpomasse	Adjame	Combination	NA	NA	Adults		An brohieri	NA	NA	Djnontin A	Bio-Bangana S	Moiroux N	Henry M-C	Bousari O	Chabi J	Oss R	Koudnoukpo S	Corbel	Akogbto M	Chandre F (2010). Culicidae diversity	malaria transmission and insecticide resistance alleles in malaria vectors in Ouidah-Kpomass-Tori district from Benin (West Africa): A pre-intervention study. Parasites & Vectors	3:83; Moiroux N	Boussari O	Djnontin A	Damien G	Cottrell G	Henry MC	Guis H	Corbel V (2012). Dry season determinants of malaria disease and net use in Benin	West Africa. PLoS One	7: e30558;Boussari O	Subtil F	Moiroux N	Djnontin A	Iwaz J	Corbel V	Fonton N	Garcia A
NA	Benin	6.4898	2.0623	NA	NA	NA	NA	NA	NA	Atlantique	Kpomasse	Agokon	Combination	NA	NA	Adults		An brohieri	NA	NA	Djnontin A	Bio-Bangana S	Moiroux N	Henry M-C	Bousari O	Chabi J	Oss R	Koudnoukpo S	Corbel	Akogbto M	Chandre F (2010). Culicidae diversity	malaria transmission and insecticide resistance alleles in malaria vectors in Ouidah-Kpomass-Tori district from Benin (West Africa): A pre-intervention study. Parasites & Vectors	3:83; Moiroux N	Boussari O	Djnontin A	Damien G	Cottrell G	Henry MC	Guis H	Corbel V (2012). Dry season determinants of malaria disease and net use in Benin	West Africa. PLoS One	7: e30558;Boussari O	Subtil F	Moiroux N	Djnontin A	Iwaz J	Corbel V	Fonton N	Garcia A
NA	Benin	6.4915	2.0422	NA	NA	NA	NA	NA	NA	Atlantique	Kpomasse	Dekponhoue	Combination	NA	NA	Adults		An brohieri	NA	NA	Djnontin A	Bio-Bangana S	Moiroux N	Henry M-C	Bousari O	Chabi J	Oss R	Koudnoukpo S	Corbel	Akogbto M	Chandre F (2010). Culicidae diversity	malaria transmission and insecticide resistance alleles in malaria vectors in Ouidah-Kpomass-Tori district from Benin (West Africa): A pre-intervention study. Parasites & Vectors	3:83; Bousari O	Moiroux N	Iwaz J	Djenontin A	Bangana ASB	Corbel V	Fonton N	Ecochard R (2012): Use of a mixture statistical modeling in studying malaria vectors density. Plos One	7: e50452; Corbel V	Akogbto M	Damien GB	Djnontin A	Chandre F	Rogier C	Moiroux N	Chabi J	Banganna B
NA	Benin	6.443	2.0481	NA	NA	NA	NA	NA	NA	Atlantique	Kpomasse	Gbedjougo	Google Earth	NA	NA	Adults			NA	NA	Cottrell G	Kouwaye B	Pierrat C	le Port A	Bourama A	Fonton N	Hounkonnou MN	Massougbodji A	Corbel V	Garcia A (2012). Modeling the influence of local environmental factors on malaria transmission in Benin and its implications for cohort study. PLoS One	7:e28812; Le Port A	Cottrell G	Chandre F	Cot M	Massougbodji A	Garcia A (2013). Importance of adequate local spatiotemporal transmission measures in malaria cohort studies: application to the relation between placental malaria and first malaria infection in infants. American Journal of Epidemiology	178:136-143; Kouwaye B (2016). Anopheles number prediction on environmental and climate variables using Lasso and stratified two levels cross validation. HAL-01336317	Pp. 18	Kyalo2017
NA	Benin	6.4652	2.0303	NA	NA	NA	NA	NA	NA	Atlantique	Kpomasse	Gbetaga	Google Earth	NA	NA	Adults			NA	NA	Cottrell G	Kouwaye B	Pierrat C	le Port A	Bourama A	Fonton N	Hounkonnou MN	Massougbodji A	Corbel V	Garcia A (2012). Modeling the influence of local environmental factors on malaria transmission in Benin and its implications for cohort study. PLoS One	7:e28812; Le Port A	Cottrell G	Chandre F	Cot M	Massougbodji A	Garcia A (2013). Importance of adequate local spatiotemporal transmission measures in malaria cohort studies: application to the relation between placental malaria and first malaria infection in infants. American Journal of Epidemiology	178:136-143; Kouwaye B (2016). Anopheles number prediction on environmental and climate variables using Lasso and stratified two levels cross validation. HAL-01336317	Pp. 18	Kyalo2017
NA	Benin	6.5241	2.0343	NA	NA	NA	NA	NA	NA	Atlantique	Kpomasse	Hinmadou	Combination	NA	NA	Adults		An brohieri	NA	NA	Djnontin A	Bio-Bangana S	Moiroux N	Henry M-C	Bousari O	Chabi J	Oss R	Koudnoukpo S	Corbel	Akogbto M	Chandre F (2010). Culicidae diversity	malaria transmission and insecticide resistance alleles in malaria vectors in Ouidah-Kpomass-Tori district from Benin (West Africa): A pre-intervention study. Parasites & Vectors	3:83; Bousari O	Moiroux N	Iwaz J	Djenontin A	Bangana ASB	Corbel V	Fonton N	Ecochard R (2012): Use of a mixture statistical modeling in studying malaria vectors density. Plos One	7: e50452; Corbel V	Akogbto M	Damien GB	Djnontin A	Chandre F	Rogier C	Moiroux N	Chabi J	Banganna B
NA	Benin	6.4088	1.9799	NA	NA	NA	NA	NA	NA	Atlantique	Kpomasse	Kindjitokpa	Other	NA	NA	Adults	Larvae		An brohieri	NA	NA	Djnontin A	Bio-Bangana S	Moiroux N	Henry M-C	Bousari O	Chabi J	Oss R	Koudnoukpo S	Corbel	Akogbto M	Chandre F (2010). Culicidae diversity	malaria transmission and insecticide resistance alleles in malaria vectors in Ouidah-Kpomass-Tori district from Benin (West Africa): A pre-intervention study. Parasites & Vectors	3:83; Bousari O	Moiroux N	Iwaz J	Djenontin A	Bangana ASB	Corbel V	Fonton N	Ecochard R (2012): Use of a mixture statistical modeling in studying malaria vectors density. Plos One	7: e50452; Corbel V	Akogbto M	Damien GB	Djnontin A	Chandre F	Rogier C	Moiroux N	Chabi J
NA	Benin	6.4437	2.1224	NA	NA	NA	NA	NA	NA	Atlantique	Ouidah	Amoulehoue	Combination	NA	NA	Adults		An brohieri	NA	NA	Djnontin A	Bio-Bangana S	Moiroux N	Henry M-C	Bousari O	Chabi J	Oss R	Koudnoukpo S	Corbel	Akogbto M	Chandre F (2010). Culicidae diversity	malaria transmission and insecticide resistance alleles in malaria vectors in Ouidah-Kpomass-Tori district from Benin (West Africa): A pre-intervention study. Parasites & Vectors	3:83; Bousari O	Moiroux N	Iwaz J	Djenontin A	Bangana ASB	Corbel V	Fonton N	Ecochard R (2012): Use of a mixture statistical modeling in studying malaria vectors density. Plos One	7: e50452; Corbel V	Akogbto M	Damien GB	Djnontin A	Chandre F	Rogier C	Moiroux N	Chabi J	Banganna B
NA	Benin	6.457	2.0904	NA	NA	NA	NA	NA	NA	Atlantique	Ouidah	Assogbenou Daho	Combination	NA	NA	Adults		An brohieri	NA	NA	Djnontin A	Bio-Bangana S	Moiroux N	Henry M-C	Bousari O	Chabi J	Oss R	Koudnoukpo S	Corbel	Akogbto M	Chandre F (2010). Culicidae diversity	malaria transmission and insecticide resistance alleles in malaria vectors in Ouidah-Kpomass-Tori district from Benin (West Africa): A pre-intervention study. Parasites & Vectors	3:83; Bousari O	Moiroux N	Iwaz J	Djenontin A	Bangana ASB	Corbel V	Fonton N	Ecochard R (2012): Use of a mixture statistical modeling in studying malaria vectors density. Plos One	7: e50452; Corbel V	Akogbto M	Damien GB	Djnontin A	Chandre F	Rogier C	Moiroux N	Chabi J	Banganna B
NA	Benin	6.4153	2.0555	NA	NA	NA	NA	NA	NA	Atlantique	Ouidah	Dohinoko	Google Earth	NA	NA	Adults			NA	NA	Cottrell G	Kouwaye B	Pierrat C	le Port A	Bourama A	Fonton N	Hounkonnou MN	Massougbodji A	Corbel V	Garcia A (2012). Modeling the influence of local environmental factors on malaria transmission in Benin and its implications for cohort study. PLoS One	7:e28812; Le Port A	Cottrell G	Chandre F	Cot M	Massougbodji A	Garcia A (2013). Importance of adequate local spatiotemporal transmission measures in malaria cohort studies: application to the relation between placental malaria and first malaria infection in infants. American Journal of Epidemiology	178:136-143; Kouwaye B (2016). Anopheles number prediction on environmental and climate variables using Lasso and stratified two levels cross validation. HAL-01336317	Pp. 18	Kyalo2017
NA	Benin	6.4833	2.0833	NA	NA	NA	NA	NA	NA	Atlantique	Ouidah	Guezohoue	Other	NA	NA	Adults		An brohieri	NA	NA	Djnontin A	Bio-Bangana S	Moiroux N	Henry M-C	Bousari O	Chabi J	Oss R	Koudnoukpo S	Corbel	Akogbto M	Chandre F (2010). Culicidae diversity	malaria transmission and insecticide resistance alleles in malaria vectors in Ouidah-Kpomass-Tori district from Benin (West Africa): A pre-intervention study. Parasites & Vectors	3:83; Bousari O	Moiroux N	Iwaz J	Djenontin A	Bangana ASB	Corbel V	Fonton N	Ecochard R (2012): Use of a mixture statistical modeling in studying malaria vectors density. Plos One	7: e50452; Corbel V	Akogbto M	Damien GB	Djnontin A	Chandre F	Rogier C	Moiroux N	Chabi J	Banganna B
NA	Benin	6.4167	2.1167	NA	NA	NA	NA	NA	NA	Atlantique	Ouidah	Hekandji	Other	NA	NA	Adults	Larvae		An brohieri	NA	NA	Djnontin A	Bio-Bangana S	Moiroux N	Henry M-C	Bousari O	Chabi J	Oss R	Koudnoukpo S	Corbel	Akogbto M	Chandre F (2010). Culicidae diversity	malaria transmission and insecticide resistance alleles in malaria vectors in Ouidah-Kpomass-Tori district from Benin (West Africa): A pre-intervention study. Parasites & Vectors	3:83; Moiroux N	Boussari O	Djnontin A	Damien G	Cottrell G	Henry MC	Guis H	Corbel V (2012). Dry season determinants of malaria disease and net use in Benin	West Africa. PLoS One	7: e30558; Boussari O	Subtil F	Moiroux N	Djnontin A	Iwaz J	Corbel V	Fonton N
NA	Benin	6.3667	2.0833	NA	NA	NA	NA	NA	NA	Atlantique	Ouidah	Ouidah	Google Earth	NA	NA	Adults	Larvae			NA	NA	Le Moal (1906). tude sur les Moustiques en Afrique occidentale franaise. Annales d'Hygine et de Mdecine Coloniales	9: 181-219; Huttel V (1950). Note sur la rpartition des moustiques dans le Bas-Dahomey. Bulletin de la Socit de Pathologie Exotique	43: 563-566; Djnontin A	Amihou O	Szonlin M	Damien GB	Oss R	Soukou B	Padonou G	Chandre F	Akogbto M (2013). The residual life of bendiocarb on different substrates under laboratory and field conditions in Benin	Western Africa. BMC Research Notes	6: 458.	Kyalo2017
NA	Benin	6.3684	2.2109	NA	NA	NA	NA	NA	NA	Atlantique	Ouidah	Pahou	GPS	NA	NA	Adults	Larvae			NA	NA	Djogbenou L	Pasteur N	Bio-Bangana S	Baldet T	Irish SR	Akogbto M (2010). Malaria vectors in the Republic of Benin: Distribution of species and molecular forms of the Anopheles gambiae complex. Acta Tropica	114: 116-122; Djogbnou L	Pasteur N	Akogbto M	Weill M	Chandre F (2011). Insecticide resistance in the Anopheles gambiae complex in Benin: a nationwide survey. Medical & Veterinary Entomology	25: 256-267; Djouaka R	Irving H	Tukur Z	Wondji CS (2011). Exploring mechanisms of multiple insecticide resistance in a population of the malaria vector Anopheles funestus in Benin. PLoS One	6:e27760; Djouaka R	Irving H	Tukur Z	Wondji CS (2011). Exploring Mechanisms of Multiple Insecticide resistance in a Population of the Malaria Vector Anopheles funestus in Benin. PLoS ONE	6: e27760; Riveron JM	Yunta C	Ibrahim SS	Djouaka R	Irving H	Menze BD	Ismail HM	Janet Hemingway J	Ranson H
NA	Benin	6.4509	2.15	NA	NA	NA	NA	NA	NA	Atlantique	Ouidah	Tokoli Vidjinnagnimon	Combination	NA	NA	Adults		An brohieri	NA	NA	Djnontin A	Bio-Bangana S	Moiroux N	Henry M-C	Bousari O	Chabi J	Oss R	Koudnoukpo S	Corbel	Akogbto M	Chandre F (2010). Culicidae diversity	malaria transmission and insecticide resistance alleles in malaria vectors in Ouidah-Kpomass-Tori district from Benin (West Africa): A pre-intervention study. Parasites & Vectors	3:83; Corbel V	Akogbto M	Damien GB	Djnontin A	Chandre F	Rogier C	Moiroux N	Chabi J	Banganna B	Padonou GG	Henry M-C (2012). Combination of malaria vector control interventions in pyrethroid resistance area in Benin: a cluster randomized controlled trial. Lancet Infectious Diseases	12Ê: 617Ð626; Bousari O	Moiroux N	Iwaz J	Djenontin A	Bangana ASB	Corbel V
NA	Benin	6.8503	2.2589	NA	NA	NA	NA	NA	NA	Atlantique	Toffo	Kpom	GPS	NA	NA	Adults	Larvae		An hargreavesi	NA	NA	Hamon J	Rickenbach A	Robert P (1956). Seconde contribution  lÕtude des moustiques du Dahomey avec quelques notes sur ceux du Togo. Annales de Parasitologie Humaine et Compare	31: 619-635; Riveron JM	Yunta C	Ibrahim SS	Djouaka R	Irving H	Menze BD	Ismail HM	Janet Hemingway J	Ranson H	Albert A	Wondji CS (2014). A single mutation in the GSTe2 gene allows tracking of metabolically based insecticide resistance in a major malaria vector. Genome Biology	15:R27; Djouaka R	Akoton R	Tchigossou GM	Atoyebi SM	Irving H	Kusimo MO	Djegbe I	Riveron JM	Tossou E	Yessoufou A	Wondji CS (2016). Mapping the distribution of Anopheles funestus across Benin highlights a sharp contrast of susceptibility to insecticides and infection rate to Plasmodium between southern and northern populations. Wellcome Open Research	1: 28; Djouaka R	Riveron JM	Yessoufou A
NA	Benin	6.8385	2.1131	NA	NA	NA	NA	NA	NA	Atlantique	Toffo	S	Google Earth	NA	NA	Adults	Larvae			NA	NA	Hamon J	Rickenbach A	Robert P (1956). Seconde contribution  lÕtude des moustiques du Dahomey avec quelques notes sur ceux du Togo. Annales de Parasitologie Humaine et Compare	31: 619-635.	Kyalo2017
NA	Benin	6.55	2.1558	NA	NA	NA	NA	NA	NA	Atlantique	Tori-bossito	Adjahassa	Combination	NA	NA	Adults	Larvae		An brohieri	NA	NA	Djnontin A	Bio-Bangana S	Moiroux N	Henry M-C	Bousari O	Chabi J	Oss R	Koudnoukpo S	Corbel	Akogbto M	Chandre F (2010). Culicidae diversity	malaria transmission and insecticide resistance alleles in malaria vectors in Ouidah-Kpomass-Tori district from Benin (West Africa): A pre-intervention study. Parasites & Vectors	3:83; Moiroux N	Boussari O	Djnontin A	Damien G	Cottrell G	Henry MC	Guis H	Corbel V (2012). Dry season determinants of malaria disease and net use in Benin	West Africa. PLoS One	7: e30558; Boussari O	Subtil F	Moiroux N	Djnontin A	Iwaz J	Corbel V	Fonton N
NA	Benin	6.5618	2.1003	NA	NA	NA	NA	NA	NA	Atlantique	Tori-bossito	Agadon	Combination	NA	NA	Adults	Larvae		An brohieri	NA	NA	Djnontin A	Bio-Bangana S	Moiroux N	Henry M-C	Bousari O	Chabi J	Oss R	Koudnoukpo S	Corbel	Akogbto M	Chandre F (2010). Culicidae diversity	malaria transmission and insecticide resistance alleles in malaria vectors in Ouidah-Kpomass-Tori district from Benin (West Africa): A pre-intervention study. Parasites & Vectors	3:83; Moiroux N	Boussari O	Djnontin A	Damien G	Cottrell G	Henry MC	Guis H	Corbel V (2012). Dry season determinants of malaria disease and net use in Benin	West Africa. PLoS One	7: e30558; Boussari O	Subtil F	Moiroux N	Djnontin A	Iwaz J	Corbel V	Fonton N
NA	Benin	6.5119	2.1643	NA	NA	NA	NA	NA	NA	Atlantique	Tori-bossito	Agouako	Combination	NA	NA	Adults	Larvae		An brohieri	NA	NA	Djnontin A	Bio-Bangana S	Moiroux N	Henry M-C	Bousari O	Chabi J	Oss R	Koudnoukpo S	Corbel	Akogbto M	Chandre F (2010). Culicidae diversity	malaria transmission and insecticide resistance alleles in malaria vectors in Ouidah-Kpomass-Tori district from Benin (West Africa): A pre-intervention study. Parasites & Vectors	3:83; Moiroux N	Boussari O	Djnontin A	Damien G	Cottrell G	Henry MC	Guis H	Corbel V (2012). Dry season determinants of malaria disease and net use in Benin	West Africa. PLoS One	7: e30558; Boussari O	Subtil F	Moiroux N	Djnontin A	Iwaz J	Corbel V	Fonton N
NA	Benin	6.5	2.2167	NA	NA	NA	NA	NA	NA	Atlantique	Tori-bossito	Avame centre	Geonames	NA	NA	Adults			NA	NA	Cottrell G	Kouwaye B	Pierrat C	le Port A	Bourama A	Fonton N	Hounkonnou MN	Massougbodji A	Corbel V	Garcia A (2012). Modeling the influence of local environmental factors on malaria transmission in Benin and its implications for cohort study. PLoS One	7:e28812; Le Port A	Cottrell G	Chandre F	Cot M	Massougbodji A	Garcia A (2013). Importance of adequate local spatiotemporal transmission measures in malaria cohort studies: application to the relation between placental malaria and first malaria infection in infants. American Journal of Epidemiology	178:136-143; Kouwaye B (2016). Anopheles number prediction on environmental and climate variables using Lasso and stratified two levels cross validation. HAL-01336317	Pp. 18	Kyalo2017
NA	Benin	6.5285	2.1002	NA	NA	NA	NA	NA	NA	Atlantique	Tori-bossito	Ayidohoue	Combination	NA	NA	Adults	Larvae		An brohieri	NA	NA	Djnontin A	Bio-Bangana S	Moiroux N	Henry M-C	Bousari O	Chabi J	Oss R	Koudnoukpo S	Corbel	Akogbto M	Chandre F (2010). Culicidae diversity	malaria transmission and insecticide resistance alleles in malaria vectors in Ouidah-Kpomass-Tori district from Benin (West Africa): A pre-intervention study. Parasites & Vectors	3:83; Moiroux N	Boussari O	Djnontin A	Damien G	Cottrell G	Henry MC	Guis H	Corbel V (2012). Dry season determinants of malaria disease and net use in Benin	West Africa. PLoS One	7: e30558; Boussari O	Subtil F	Moiroux N	Djnontin A	Iwaz J	Corbel V	Fonton N
NA	Benin	6.55	2.2167	NA	NA	NA	NA	NA	NA	Atlantique	Tori-bossito	Dokanmey	Combination	NA	NA	Adults		An brohieri	NA	NA	Djnontin A	Bio-Bangana S	Moiroux N	Henry M-C	Bousari O	Chabi J	Oss R	Koudnoukpo S	Corbel	Akogbto M	Chandre F (2010). Culicidae diversity	malaria transmission and insecticide resistance alleles in malaria vectors in Ouidah-Kpomass-Tori district from Benin (West Africa): A pre-intervention study. Parasites & Vectors	3:83; Moiroux N	Boussari O	Djnontin A	Damien G	Cottrell G	Henry MC	Guis H	Corbel V (2012). Dry season determinants of malaria disease and net use in Benin	West Africa. PLoS One	7: e30558; Boussari O	Subtil F	Moiroux N	Djnontin A	Iwaz J	Corbel V	Fonton N	Garcia A
NA	Benin	6.5133	2.2047	NA	NA	NA	NA	NA	NA	Atlantique	Tori-bossito	Hla	Combination	NA	NA	Adults	Larvae		An brohieri	NA	NA	Djnontin A	Bio-Bangana S	Moiroux N	Henry M-C	Bousari O	Chabi J	Oss R	Koudnoukpo S	Corbel	Akogbto M	Chandre F (2010). Culicidae diversity	malaria transmission and insecticide resistance alleles in malaria vectors in Ouidah-Kpomass-Tori district from Benin (West Africa): A pre-intervention study. Parasites & Vectors	3:83; Moiroux N	Boussari O	Djnontin A	Damien G	Cottrell G	Henry MC	Guis H	Corbel V (2012). Dry season determinants of malaria disease and net use in Benin	West Africa. PLoS One	7: e30558; Boussari O	Subtil F	Moiroux N	Djnontin A	Iwaz J	Corbel V	Fonton N
NA	Benin	6.5615	2.0848	NA	NA	NA	NA	NA	NA	Atlantique	Tori-bossito	Hounkponouhoue	Combination	NA	NA	Adults	Larvae		An brohieri	NA	NA	Djnontin A	Bio-Bangana S	Moiroux N	Henry M-C	Bousari O	Chabi J	Oss R	Koudnoukpo S	Corbel	Akogbto M	Chandre F (2010). Culicidae diversity	malaria transmission and insecticide resistance alleles in malaria vectors in Ouidah-Kpomass-Tori district from Benin (West Africa): A pre-intervention study. Parasites & Vectors	3:83; Moiroux N	Boussari O	Djnontin A	Damien G	Cottrell G	Henry MC	Guis H	Corbel V (2012). Dry season determinants of malaria disease and net use in Benin	West Africa. PLoS One	7: e30558; Boussari O	Subtil F	Moiroux N	Djnontin A	Iwaz J	Corbel V	Fonton N
NA	Benin	6.4749	2.1596	NA	NA	NA	NA	NA	NA	Atlantique	Tori-bossito	Manguevie	Combination	NA	NA	Adults	Larvae		An brohieri	NA	NA	Djnontin A	Bio-Bangana S	Moiroux N	Henry M-C	Bousari O	Chabi J	Oss R	Koudnoukpo S	Corbel	Akogbto M	Chandre F (2010). Culicidae diversity	malaria transmission and insecticide resistance alleles in malaria vectors in Ouidah-Kpomass-Tori district from Benin (West Africa): A pre-intervention study. Parasites & Vectors	3:83; Moiroux N	Boussari O	Djnontin A	Damien G	Cottrell G	Henry MC	Guis H	Corbel V (2012). Dry season determinants of malaria disease and net use in Benin	West Africa. PLoS One	7: e30558; Boussari O	Subtil F	Moiroux N	Djnontin A	Iwaz J	Corbel V	Fonton N
NA	Benin	6.5667	2.0667	NA	NA	NA	NA	NA	NA	Atlantique	Tori-bossito	Satre	Other	NA	NA	Adults	Larvae		An brohieri	NA	NA	Djnontin A	Bio-Bangana S	Moiroux N	Henry M-C	Bousari O	Chabi J	Oss R	Koudnoukpo S	Corbel	Akogbto M	Chandre F (2010). Culicidae diversity	malaria transmission and insecticide resistance alleles in malaria vectors in Ouidah-Kpomass-Tori district from Benin (West Africa): A pre-intervention study. Parasites & Vectors	3:83; Moiroux N	Boussari O	Djnontin A	Damien G	Cottrell G	Henry MC	Guis H	Corbel V (2012). Dry season determinants of malaria disease and net use in Benin	West Africa. PLoS One	7: e30558; Boussari O	Subtil F	Moiroux N	Djnontin A	Iwaz J	Corbel V	Fonton N
NA	Benin	6.5964	2.0857	NA	NA	NA	NA	NA	NA	Atlantique	Tori-bossito	Soko	Combination	NA	NA	Adults	Larvae		An brohieri	NA	NA	Djnontin A	Bio-Bangana S	Moiroux N	Henry M-C	Bousari O	Chabi J	Oss R	Koudnoukpo S	Corbel	Akogbto M	Chandre F (2010). Culicidae diversity	malaria transmission and insecticide resistance alleles in malaria vectors in Ouidah-Kpomass-Tori district from Benin (West Africa): A pre-intervention study. Parasites & Vectors	3:83; Moiroux N	Boussari O	Djnontin A	Damien G	Cottrell G	Henry MC	Guis H	Corbel V (2012). Dry season determinants of malaria disease and net use in Benin	West Africa. PLoS One	7: e30558; Boussari O	Subtil F	Moiroux N	Djnontin A	Iwaz J	Corbel V	Fonton N
NA	Benin	6.5624	2.1777	NA	NA	NA	NA	NA	NA	Atlantique	Tori-bossito	Tanto	Combination	NA	NA	Adults	Larvae		An brohieri	NA	NA	Djnontin A	Bio-Bangana S	Moiroux N	Henry M-C	Bousari O	Chabi J	Oss R	Koudnoukpo S	Corbel	Akogbto M	Chandre F (2010). Culicidae diversity	malaria transmission and insecticide resistance alleles in malaria vectors in Ouidah-Kpomass-Tori district from Benin (West Africa): A pre-intervention study. Parasites & Vectors	3:83; Moiroux N	Boussari O	Djnontin A	Damien G	Cottrell G	Henry MC	Guis H	Corbel V (2012). Dry season determinants of malaria disease and net use in Benin	West Africa. PLoS One	7: e30558; Boussari O	Subtil F	Moiroux N	Djnontin A	Iwaz J	Corbel V	Fonton N
NA	Benin	6.5037	2.1372	NA	NA	NA	NA	NA	NA	Atlantique	Tori-bossito	Todo	Combination	NA	NA	Adults	Larvae		An brohieri	NA	NA	Djnontin A	Bio-Bangana S	Moiroux N	Henry M-C	Bousari O	Chabi J	Oss R	Koudnoukpo S	Corbel	Akogbto M	Chandre F (2010). Culicidae diversity	malaria transmission and insecticide resistance alleles in malaria vectors in Ouidah-Kpomass-Tori district from Benin (West Africa): A pre-intervention study. Parasites & Vectors	3:83; Moiroux N	Boussari O	Djnontin A	Damien G	Cottrell G	Henry MC	Guis H	Corbel V (2012). Dry season determinants of malaria disease and net use in Benin	West Africa. PLoS One	7: e30558; Boussari O	Subtil F	Moiroux N	Djnontin A	Iwaz J	Corbel V	Fonton N
NA	Benin	6.4576	2.1885	NA	NA	NA	NA	NA	NA	Atlantique	Tori-bossito	Tokoli	Geonames	NA	NA	Adults	Larvae		An brohieri	NA	NA	Djnontin A	Bio-Bangana S	Moiroux N	Henry M-C	Bousari O	Chabi J	Oss R	Koudnoukpo S	Corbel	Akogbto M	Chandre F (2010). Culicidae diversity	malaria transmission and insecticide resistance alleles in malaria vectors in Ouidah-Kpomass-Tori district from Benin (West Africa): A pre-intervention study. Parasites & Vectors	3:83; Moiroux N	Boussari O	Djnontin A	Damien G	Cottrell G	Henry MC	Guis H	Corbel V (2012). Dry season determinants of malaria disease and net use in Benin	West Africa. PLoS One	7: e30558; Boussari O	Subtil F	Moiroux N	Djnontin A	Iwaz J	Corbel V	Fonton N
[truncated: 4,901 more rows]
[truncated: 255 more columns]
