# Supplementary material for: Malaria shaped human spatial organization for the past 74 thousand years
Source: Sci Adv. 2026 Apr 22;12(17):eaea2316. doi: 10.1126/sciadv.aea2316 (PMC13101881; doi:10.1126/sciadv.aea2316)
Supplement: Supplementary file 2 — Tables S3 to S6 [file sciadv.aea2316_tables_s3_to_s6.zip › sciadv.aea2316_table_s6.csv]

ID	Country	Latitude	Longitude	Identification_method_1	Identification_method_2	Capture_method_1	Capture_method_2	Capture_method_3	Capture_method_4	GAUL_Admin1	GAUL_Admin2	Full_Name	LatLong_Source	Start_Year	End_Year	Adults.Larvae	Other.sib.species.names	Other.Anopheline.species	Publication_date	Source_Title_1	Source_Title_2	Source
51	Chad	12.11305	15.04923	Morphology	PCR (Scott	1993)	House resting indoors	NA	NA	NA	NA	NA	NA	NA	2009	2009	NA	NA	NA	NA	Witzig C	Parry M	Morgan JC	Irving H	Steven A	Cuamba N	Kerah-Hinzoumbe C	Ranson H	Wondji CS: Genetic mapping identifies a major locus spanning P450 clusters associated with pyrethroid resistance in kdr-free Anopheles arabiensis from Chad. Heredity 2013	110:389-397.	NA	Wiebe2017
52	Mozambique	-24.56336	33.01595	Morphology	PCR (Scott	1993)	House resting indoors	NA	NA	NA	NA	NA	NA	NA	2009	2009	NA	NA	NA	NA	Witzig C	Parry M	Morgan JC	Irving H	Steven A	Cuamba N	Kerah-Hinzoumbe C	Ranson H	Wondji CS: Genetic mapping identifies a major locus spanning P450 clusters associated with pyrethroid resistance in kdr-free Anopheles arabiensis from Chad. Heredity 2013	110:389-397.	NA	Wiebe2017
53	Ethiopia	6.1111	37.59625	Morphology	PCR (Scott	1993)	Larval collection	NA	NA	NA	NA	NA	NA	NA	2009	2010	NA	NA	NA	NA	Massebo F	Balkew M	Gebre-Michael T	Lindtjorn B: Blood meal origins and insecticide susceptibility of Anopheles arabiensis from Chano in South-West Ethiopia. Parasites & Vectors 2013	6.	NA	Wiebe2017
59	Cameroon	9.39194	13.5025	PCR-RFLP (Fanello	2002)	NA	Larval collection	NA	NA	NA	NA	NA	NA	NA	2008	2009	NA	NA	NA	NA	Nwane P	Etang J	Chouaibou M	Toto JC	Koffi A	Mimpfoundi R	Simard F: Multiple insecticide resistance mechanisms in Anopheles gambiae s.l. populations from Cameroon	Central Africa. Parasites & Vectors 2013	6.	NA	Wiebe2017
61	United Republic of Tanzania	-1.95906	31.42492	Morphology	PCR (Bass	2008)	House resting indoors	NA	NA	NA	NA	NA	NA	NA	2011	2011	NA	NA	NA	NA	Protopopoff N	Matowo J	Malima R	Kavishe R	Kaaya R	Wright A	West PA	Kleinschmidt I	Kisinza W	Mosha FW	Rowland M: High level of resistance in the mosquito Anopheles gambiae to pyrethroid insecticides and reduced susceptibility to bendiocarb in north-western Tanzania. Malaria Journal 2013	12:149.	NA	Wiebe2017
62	United Republic of Tanzania	-2.07898	31.54556	Morphology	PCR (Bass	2008)	House resting indoors	NA	NA	NA	NA	NA	NA	NA	2011	2011	NA	NA	NA	NA	Protopopoff N	Matowo J	Malima R	Kavishe R	Kaaya R	Wright A	West PA	Kleinschmidt I	Kisinza W	Mosha FW	Rowland M: High level of resistance in the mosquito Anopheles gambiae to pyrethroid insecticides and reduced susceptibility to bendiocarb in north-western Tanzania. Malaria Journal 2013	12:149.	NA	Wiebe2017
63	United Republic of Tanzania	-1.86769	31.40493	Morphology	PCR (Bass	2008)	House resting indoors	NA	NA	NA	NA	NA	NA	NA	2011	2011	NA	NA	NA	NA	Protopopoff N	Matowo J	Malima R	Kavishe R	Kaaya R	Wright A	West PA	Kleinschmidt I	Kisinza W	Mosha FW	Rowland M: High level of resistance in the mosquito Anopheles gambiae to pyrethroid insecticides and reduced susceptibility to bendiocarb in north-western Tanzania. Malaria Journal 2013	12:149.	NA	Wiebe2017
68	United Republic of Tanzania	-2.05186	31.44633	Morphology	PCR (Bass	2008)	House resting indoors	NA	NA	NA	NA	NA	NA	NA	2011	2011	NA	NA	NA	NA	Protopopoff N	Matowo J	Malima R	Kavishe R	Kaaya R	Wright A	West PA	Kleinschmidt I	Kisinza W	Mosha FW	Rowland M: High level of resistance in the mosquito Anopheles gambiae to pyrethroid insecticides and reduced susceptibility to bendiocarb in north-western Tanzania. Malaria Journal 2013	12:149.	NA	Wiebe2017
76	Burkina Faso	11.14607	-3.06255	PCR (Scott	1993)	PCR (Favia	2001)	Larval collection	NA	NA	NA	NA	NA	NA	NA	2008	2008	NA	NA	NA	NA	Namountougou M	Diabate A	Etang J	Bass C	Sawadogo SP	Gnankinie O	Baldet T	Martin T	Chandre F	Simard F	Dabire RK: First report of the L1014S kdr mutation in wild populations of Anopheles gambiae M and S molecular forms in Burkina Faso (West Africa). Acta Tropica 2013	125:123-127.	NA	Wiebe2017
77	Burkina Faso	10.96667	-3.25	PCR (Scott	1993)	PCR (Favia	2001)	Larval collection	NA	NA	NA	NA	NA	NA	NA	2008	2008	NA	NA	NA	NA	Namountougou M	Diabate A	Etang J	Bass C	Sawadogo SP	Gnankinie O	Baldet T	Martin T	Chandre F	Simard F	Dabire RK: First report of the L1014S kdr mutation in wild populations of Anopheles gambiae M and S molecular forms in Burkina Faso (West Africa). Acta Tropica 2013	125:123-127.	NA	Wiebe2017
82	Burkina Faso	11.16667	-1.13456	PCR (Scott	1993)	PCR (Favia	2001)	Larval collection	NA	NA	NA	NA	NA	NA	NA	2008	2008	NA	NA	NA	NA	Namountougou M	Diabate A	Etang J	Bass C	Sawadogo SP	Gnankinie O	Baldet T	Martin T	Chandre F	Simard F	Dabire RK: First report of the L1014S kdr mutation in wild populations of Anopheles gambiae M and S molecular forms in Burkina Faso (West Africa). Acta Tropica 2013	125:123-127.	NA	Wiebe2017
83	Burkina Faso	12.18887	-1.40027	PCR (Scott	1993)	PCR (Favia	2001)	Larval collection	NA	NA	NA	NA	NA	NA	NA	2008	2008	NA	NA	NA	NA	Namountougou M	Diabate A	Etang J	Bass C	Sawadogo SP	Gnankinie O	Baldet T	Martin T	Chandre F	Simard F	Dabire RK: First report of the L1014S kdr mutation in wild populations of Anopheles gambiae M and S molecular forms in Burkina Faso (West Africa). Acta Tropica 2013	125:123-127.	NA	Wiebe2017
94	Burkina Faso	12.46667	-3.45	Morphology	PCR-RFLP (Fanello	2002)	Larval collection	NA	NA	NA	NA	NA	NA	NA	2010	2010	NA	NA	NA	NA	Namountougou M	Simard F	Baldet T	Diabate A	Ouedraogo JB	Martin T	Dabire RK: Multiple Insecticide Resistance in Anopheles gambiae s.l. Populations from Burkina Faso	West Africa. Plos One 2012	7.	NA	Wiebe2017
95	Burkina Faso	11.48945	-3.52191	Morphology	PCR-RFLP (Fanello	2002)	Larval collection	NA	NA	NA	NA	NA	NA	NA	2010	2010	NA	NA	NA	NA	Namountougou M	Simard F	Baldet T	Diabate A	Ouedraogo JB	Martin T	Dabire RK: Multiple Insecticide Resistance in Anopheles gambiae s.l. Populations from Burkina Faso	West Africa. Plos One 2012	7.	NA	Wiebe2017
96	Burkina Faso	12.17944	-0.35167	Morphology	PCR-RFLP (Fanello	2002)	Larval collection	NA	NA	NA	NA	NA	NA	NA	2010	2010	NA	NA	NA	NA	Namountougou M	Simard F	Baldet T	Diabate A	Ouedraogo JB	Martin T	Dabire RK: Multiple Insecticide Resistance in Anopheles gambiae s.l. Populations from Burkina Faso	West Africa. Plos One 2012	7.	NA	Wiebe2017
109	Burkina Faso	11.17833	-4.29306	PCR (Scott	1993)	NA	Larval collection	NA	NA	NA	NA	NA	NA	NA	2009	2009	NA	NA	NA	NA	Jones CM	Toe HK	Sanou A	Namountougou M	Hughes A	Diabate A	Dabire R	Simard F	Ranson H: Additional Selection for Insecticide Resistance in Urban Malaria Vectors: DDT Resistance in Anopheles arabiensis from Bobo-Dioulasso	Burkina Faso. Plos One 2012	7.	NA	Wiebe2017
110	Burkina Faso	11.17833	-4.29306	PCR (Scott	1993)	NA	Larval collection	NA	NA	NA	NA	NA	NA	NA	2010	2010	NA	NA	NA	NA	Jones CM	Toe HK	Sanou A	Namountougou M	Hughes A	Diabate A	Dabire R	Simard F	Ranson H: Additional Selection for Insecticide Resistance in Urban Malaria Vectors: DDT Resistance in Anopheles arabiensis from Bobo-Dioulasso	Burkina Faso. Plos One 2012	7.	NA	Wiebe2017
111	Kenya	0.453	34.125	PCR (Scott	1993)	NA	Larval collection	NA	NA	NA	NA	NA	NA	NA	2010	2010	NA	NA	NA	NA	Bonizzoni M	Afrane Y	Dunn WA	Atieli FK	Zhou GF	Zhong DB	Li J	Githeko A	Yan GY: Comparative Transcriptome Analyses of Deltamethrin-Resistant and - Susceptible Anopheles gambiae Mosquitoes from Kenya by RNA-Seq. Plos One 2012	7.	NA	Wiebe2017
112	Kenya	0.54057	34.5641	PCR (Scott	1993)	NA	Larval collection	NA	NA	NA	NA	NA	NA	NA	2010	2010	NA	NA	NA	NA	Bonizzoni M	Afrane Y	Dunn WA	Atieli FK	Zhou GF	Zhong DB	Li J	Githeko A	Yan GY: Comparative Transcriptome Analyses of Deltamethrin-Resistant and - Susceptible Anopheles gambiae Mosquitoes from Kenya by RNA-Seq. Plos One 2012	7.	NA	Wiebe2017
114	Kenya	-0.03572	34.62196	PCR (Scott	1993)	NA	Larval collection	NA	NA	NA	NA	NA	NA	NA	2010	2010	NA	NA	NA	NA	Bonizzoni M	Afrane Y	Dunn WA	Atieli FK	Zhou GF	Zhong DB	Li J	Githeko A	Yan GY: Comparative Transcriptome Analyses of Deltamethrin-Resistant and - Susceptible Anopheles gambiae Mosquitoes from Kenya by RNA-Seq. Plos One 2012	7.	NA	Wiebe2017
115	Kenya	-0.17259	34.91983	PCR (Scott	1993)	NA	Larval collection	NA	NA	NA	NA	NA	NA	NA	2010	2010	NA	NA	NA	NA	Bonizzoni M	Afrane Y	Dunn WA	Atieli FK	Zhou GF	Zhong DB	Li J	Githeko A	Yan GY: Comparative Transcriptome Analyses of Deltamethrin-Resistant and - Susceptible Anopheles gambiae Mosquitoes from Kenya by RNA-Seq. Plos One 2012	7.	NA	Wiebe2017
116	Kenya	-0.11086	35.11155	PCR (Scott	1993)	NA	Larval collection	NA	NA	NA	NA	NA	NA	NA	2010	2010	NA	NA	NA	NA	Bonizzoni M	Afrane Y	Dunn WA	Atieli FK	Zhou GF	Zhong DB	Li J	Githeko A	Yan GY: Comparative Transcriptome Analyses of Deltamethrin-Resistant and - Susceptible Anopheles gambiae Mosquitoes from Kenya by RNA-Seq. Plos One 2012	7.	NA	Wiebe2017
117	Kenya	-0.47647	34.31789	Morphology	PCR (Scott	1993)	House resting indoors	NA	NA	NA	NA	NA	NA	NA	2009	2009	NA	NA	NA	NA	Kawada H	Dida GO	Ohashi K	Komagata O	Kasai S	Tomita T	Sonye G	Maekawa Y	Mwatele C	Njenga SM	et al: Multimodal Pyrethroid Resistance in Malaria Vectors	Anopheles gambiae s.s.	Anopheles arabiensis	and Anopheles funestus s.s. in Western Kenya. Plos One 2011	6.	NA	Wiebe2017
118	Kenya	-0.48805	34.31314	Morphology	PCR (Scott	1993)	House resting indoors	NA	NA	NA	NA	NA	NA	NA	2009	2009	NA	NA	NA	NA	Kawada H	Dida GO	Ohashi K	Komagata O	Kasai S	Tomita T	Sonye G	Maekawa Y	Mwatele C	Njenga SM	et al: Multimodal Pyrethroid Resistance in Malaria Vectors	Anopheles gambiae s.s.	Anopheles arabiensis	and Anopheles funestus s.s. in Western Kenya. Plos One 2011	6.	NA	Wiebe2017
119	Kenya	-0.48805	34.31314	Morphology	PCR (Scott	1993)	House resting indoors	NA	NA	NA	NA	NA	NA	NA	2010	2010	NA	NA	NA	NA	Kawada H	Dida GO	Ohashi K	Komagata O	Kasai S	Tomita T	Sonye G	Maekawa Y	Mwatele C	Njenga SM	et al: Multimodal Pyrethroid Resistance in Malaria Vectors	Anopheles gambiae s.s.	Anopheles arabiensis	and Anopheles funestus s.s. in Western Kenya. Plos One 2011	6.	NA	Wiebe2017
120	Kenya	-0.47647	34.31789	Morphology	PCR (Scott	1993)	House resting indoors	NA	NA	NA	NA	NA	NA	NA	2010	2010	NA	NA	NA	NA	Kawada H	Dida GO	Ohashi K	Komagata O	Kasai S	Tomita T	Sonye G	Maekawa Y	Mwatele C	Njenga SM	et al: Multimodal Pyrethroid Resistance in Malaria Vectors	Anopheles gambiae s.s.	Anopheles arabiensis	and Anopheles funestus s.s. in Western Kenya. Plos One 2011	6.	NA	Wiebe2017
121	Kenya	-0.45618	34.3716	Morphology	PCR (Scott	1993)	House resting indoors	NA	NA	NA	NA	NA	NA	NA	2010	2010	NA	NA	NA	NA	Kawada H	Dida GO	Ohashi K	Komagata O	Kasai S	Tomita T	Sonye G	Maekawa Y	Mwatele C	Njenga SM	et al: Multimodal Pyrethroid Resistance in Malaria Vectors	Anopheles gambiae s.s.	Anopheles arabiensis	and Anopheles funestus s.s. in Western Kenya. Plos One 2011	6.	NA	Wiebe2017
122	Kenya	-0.48538	34.37702	Morphology	PCR (Scott	1993)	House resting indoors	NA	NA	NA	NA	NA	NA	NA	2010	2010	NA	NA	NA	NA	Kawada H	Dida GO	Ohashi K	Komagata O	Kasai S	Tomita T	Sonye G	Maekawa Y	Mwatele C	Njenga SM	et al: Multimodal Pyrethroid Resistance in Malaria Vectors	Anopheles gambiae s.s.	Anopheles arabiensis	and Anopheles funestus s.s. in Western Kenya. Plos One 2011	6.	NA	Wiebe2017
123	Kenya	-0.45775	34.40257	Morphology	PCR (Scott	1993)	House resting indoors	NA	NA	NA	NA	NA	NA	NA	2010	2010	NA	NA	NA	NA	Kawada H	Dida GO	Ohashi K	Komagata O	Kasai S	Tomita T	Sonye G	Maekawa Y	Mwatele C	Njenga SM	et al: Multimodal Pyrethroid Resistance in Malaria Vectors	Anopheles gambiae s.s.	Anopheles arabiensis	and Anopheles funestus s.s. in Western Kenya. Plos One 2011	6.	NA	Wiebe2017
124	Kenya	-0.47189	34.09073	Morphology	PCR (Scott	1993)	House resting indoors	NA	NA	NA	NA	NA	NA	NA	2010	2010	NA	NA	NA	NA	Kawada H	Dida GO	Ohashi K	Komagata O	Kasai S	Tomita T	Sonye G	Maekawa Y	Mwatele C	Njenga SM	et al: Multimodal Pyrethroid Resistance in Malaria Vectors	Anopheles gambiae s.s.	Anopheles arabiensis	and Anopheles funestus s.s. in Western Kenya. Plos One 2011	6.	NA	Wiebe2017
125	Kenya	-0.53034	34.09456	Morphology	PCR (Scott	1993)	House resting indoors	NA	NA	NA	NA	NA	NA	NA	2010	2010	NA	NA	NA	NA	Kawada H	Dida GO	Ohashi K	Komagata O	Kasai S	Tomita T	Sonye G	Maekawa Y	Mwatele C	Njenga SM	et al: Multimodal Pyrethroid Resistance in Malaria Vectors	Anopheles gambiae s.s.	Anopheles arabiensis	and Anopheles funestus s.s. in Western Kenya. Plos One 2011	6.	NA	Wiebe2017
127	Kenya	-0.47647	34.31789	Morphology	PCR (Scott	1993)	House resting indoors	Larval collection	NA	NA	NA	NA	NA	NA	2009	2010	NA	NA	NA	NA	Kawada H	Dida GO	Ohashi K	Komagata O	Kasai S	Tomita T	Sonye G	Maekawa Y	Mwatele C	Njenga SM	et al: Multimodal Pyrethroid Resistance in Malaria Vectors	Anopheles gambiae s.s.	Anopheles arabiensis	and Anopheles funestus s.s. in Western Kenya. Plos One 2011	6.	NA	Wiebe2017
128	Kenya	-0.48805	34.31314	Morphology	PCR (Scott	1993)	House resting indoors	Larval collection	NA	NA	NA	NA	NA	NA	2009	2010	NA	NA	NA	NA	Kawada H	Dida GO	Ohashi K	Komagata O	Kasai S	Tomita T	Sonye G	Maekawa Y	Mwatele C	Njenga SM	et al: Multimodal Pyrethroid Resistance in Malaria Vectors	Anopheles gambiae s.s.	Anopheles arabiensis	and Anopheles funestus s.s. in Western Kenya. Plos One 2011	6.	NA	Wiebe2017
129	Kenya	-0.47439	34.33037	Morphology	PCR (Scott	1993)	House resting indoors	Larval collection	NA	NA	NA	NA	NA	NA	2009	2010	NA	NA	NA	NA	Kawada H	Dida GO	Ohashi K	Komagata O	Kasai S	Tomita T	Sonye G	Maekawa Y	Mwatele C	Njenga SM	et al: Multimodal Pyrethroid Resistance in Malaria Vectors	Anopheles gambiae s.s.	Anopheles arabiensis	and Anopheles funestus s.s. in Western Kenya. Plos One 2011	6.	NA	Wiebe2017
130	Kenya	-0.48568	34.33364	Morphology	PCR (Scott	1993)	House resting indoors	Larval collection	NA	NA	NA	NA	NA	NA	2009	2010	NA	NA	NA	NA	Kawada H	Dida GO	Ohashi K	Komagata O	Kasai S	Tomita T	Sonye G	Maekawa Y	Mwatele C	Njenga SM	et al: Multimodal Pyrethroid Resistance in Malaria Vectors	Anopheles gambiae s.s.	Anopheles arabiensis	and Anopheles funestus s.s. in Western Kenya. Plos One 2011	6.	NA	Wiebe2017
131	Kenya	-0.45618	34.3716	Morphology	PCR (Scott	1993)	House resting indoors	Larval collection	NA	NA	NA	NA	NA	NA	2009	2010	NA	NA	NA	NA	Kawada H	Dida GO	Ohashi K	Komagata O	Kasai S	Tomita T	Sonye G	Maekawa Y	Mwatele C	Njenga SM	et al: Multimodal Pyrethroid Resistance in Malaria Vectors	Anopheles gambiae s.s.	Anopheles arabiensis	and Anopheles funestus s.s. in Western Kenya. Plos One 2011	6.	NA	Wiebe2017
132	Kenya	-0.48538	34.37702	Morphology	PCR (Scott	1993)	House resting indoors	Larval collection	NA	NA	NA	NA	NA	NA	2009	2010	NA	NA	NA	NA	Kawada H	Dida GO	Ohashi K	Komagata O	Kasai S	Tomita T	Sonye G	Maekawa Y	Mwatele C	Njenga SM	et al: Multimodal Pyrethroid Resistance in Malaria Vectors	Anopheles gambiae s.s.	Anopheles arabiensis	and Anopheles funestus s.s. in Western Kenya. Plos One 2011	6.	NA	Wiebe2017
133	Kenya	-0.45775	34.40257	Morphology	PCR (Scott	1993)	House resting indoors	Larval collection	NA	NA	NA	NA	NA	NA	2009	2010	NA	NA	NA	NA	Kawada H	Dida GO	Ohashi K	Komagata O	Kasai S	Tomita T	Sonye G	Maekawa Y	Mwatele C	Njenga SM	et al: Multimodal Pyrethroid Resistance in Malaria Vectors	Anopheles gambiae s.s.	Anopheles arabiensis	and Anopheles funestus s.s. in Western Kenya. Plos One 2011	6.	NA	Wiebe2017
134	Kenya	-0.4426	34.25045	Morphology	PCR (Scott	1993)	House resting indoors	Larval collection	NA	NA	NA	NA	NA	NA	2009	2010	NA	NA	NA	NA	Kawada H	Dida GO	Ohashi K	Komagata O	Kasai S	Tomita T	Sonye G	Maekawa Y	Mwatele C	Njenga SM	et al: Multimodal Pyrethroid Resistance in Malaria Vectors	Anopheles gambiae s.s.	Anopheles arabiensis	and Anopheles funestus s.s. in Western Kenya. Plos One 2011	6.	NA	Wiebe2017
135	Kenya	-0.4524	34.2714	Morphology	PCR (Scott	1993)	House resting indoors	Larval collection	NA	NA	NA	NA	NA	NA	2009	2010	NA	NA	NA	NA	Kawada H	Dida GO	Ohashi K	Komagata O	Kasai S	Tomita T	Sonye G	Maekawa Y	Mwatele C	Njenga SM	et al: Multimodal Pyrethroid Resistance in Malaria Vectors	Anopheles gambiae s.s.	Anopheles arabiensis	and Anopheles funestus s.s. in Western Kenya. Plos One 2011	6.	NA	Wiebe2017
136	Kenya	-0.47855	34.28581	Morphology	PCR (Scott	1993)	House resting indoors	Larval collection	NA	NA	NA	NA	NA	NA	2009	2010	NA	NA	NA	NA	Kawada H	Dida GO	Ohashi K	Komagata O	Kasai S	Tomita T	Sonye G	Maekawa Y	Mwatele C	Njenga SM	et al: Multimodal Pyrethroid Resistance in Malaria Vectors	Anopheles gambiae s.s.	Anopheles arabiensis	and Anopheles funestus s.s. in Western Kenya. Plos One 2011	6.	NA	Wiebe2017
137	Kenya	-0.46102	34.05882	Morphology	PCR (Scott	1993)	House resting indoors	Larval collection	NA	NA	NA	NA	NA	NA	2009	2010	NA	NA	NA	NA	Kawada H	Dida GO	Ohashi K	Komagata O	Kasai S	Tomita T	Sonye G	Maekawa Y	Mwatele C	Njenga SM	et al: Multimodal Pyrethroid Resistance in Malaria Vectors	Anopheles gambiae s.s.	Anopheles arabiensis	and Anopheles funestus s.s. in Western Kenya. Plos One 2011	6.	NA	Wiebe2017
138	Kenya	-0.47189	34.09073	Morphology	PCR (Scott	1993)	House resting indoors	Larval collection	NA	NA	NA	NA	NA	NA	2009	2010	NA	NA	NA	NA	Kawada H	Dida GO	Ohashi K	Komagata O	Kasai S	Tomita T	Sonye G	Maekawa Y	Mwatele C	Njenga SM	et al: Multimodal Pyrethroid Resistance in Malaria Vectors	Anopheles gambiae s.s.	Anopheles arabiensis	and Anopheles funestus s.s. in Western Kenya. Plos One 2011	6.	NA	Wiebe2017
139	Kenya	-0.46066	34.32133	Morphology	PCR (Scott	1993)	House resting indoors	Larval collection	NA	NA	NA	NA	NA	NA	2009	2010	NA	NA	NA	NA	Kawada H	Dida GO	Ohashi K	Komagata O	Kasai S	Tomita T	Sonye G	Maekawa Y	Mwatele C	Njenga SM	et al: Multimodal Pyrethroid Resistance in Malaria Vectors	Anopheles gambiae s.s.	Anopheles arabiensis	and Anopheles funestus s.s. in Western Kenya. Plos One 2011	6.	NA	Wiebe2017
140	Kenya	-0.46898	34.30921	Morphology	PCR (Scott	1993)	House resting indoors	Larval collection	NA	NA	NA	NA	NA	NA	2009	2010	NA	NA	NA	NA	Kawada H	Dida GO	Ohashi K	Komagata O	Kasai S	Tomita T	Sonye G	Maekawa Y	Mwatele C	Njenga SM	et al: Multimodal Pyrethroid Resistance in Malaria Vectors	Anopheles gambiae s.s.	Anopheles arabiensis	and Anopheles funestus s.s. in Western Kenya. Plos One 2011	6.	NA	Wiebe2017
141	Kenya	-0.49322	34.3388	Morphology	PCR (Scott	1993)	House resting indoors	Larval collection	NA	NA	NA	NA	NA	NA	2009	2010	NA	NA	NA	NA	Kawada H	Dida GO	Ohashi K	Komagata O	Kasai S	Tomita T	Sonye G	Maekawa Y	Mwatele C	Njenga SM	et al: Multimodal Pyrethroid Resistance in Malaria Vectors	Anopheles gambiae s.s.	Anopheles arabiensis	and Anopheles funestus s.s. in Western Kenya. Plos One 2011	6.	NA	Wiebe2017
142	Kenya	-0.49726	34.34273	Morphology	PCR (Scott	1993)	House resting indoors	Larval collection	NA	NA	NA	NA	NA	NA	2009	2010	NA	NA	NA	NA	Kawada H	Dida GO	Ohashi K	Komagata O	Kasai S	Tomita T	Sonye G	Maekawa Y	Mwatele C	Njenga SM	et al: Multimodal Pyrethroid Resistance in Malaria Vectors	Anopheles gambiae s.s.	Anopheles arabiensis	and Anopheles funestus s.s. in Western Kenya. Plos One 2011	6.	NA	Wiebe2017
143	Kenya	-0.48799	34.35734	Morphology	PCR (Scott	1993)	House resting indoors	Larval collection	NA	NA	NA	NA	NA	NA	2009	2010	NA	NA	NA	NA	Kawada H	Dida GO	Ohashi K	Komagata O	Kasai S	Tomita T	Sonye G	Maekawa Y	Mwatele C	Njenga SM	et al: Multimodal Pyrethroid Resistance in Malaria Vectors	Anopheles gambiae s.s.	Anopheles arabiensis	and Anopheles funestus s.s. in Western Kenya. Plos One 2011	6.	NA	Wiebe2017
144	Kenya	-0.50475	34.35841	Morphology	PCR (Scott	1993)	House resting indoors	Larval collection	NA	NA	NA	NA	NA	NA	2009	2010	NA	NA	NA	NA	Kawada H	Dida GO	Ohashi K	Komagata O	Kasai S	Tomita T	Sonye G	Maekawa Y	Mwatele C	Njenga SM	et al: Multimodal Pyrethroid Resistance in Malaria Vectors	Anopheles gambiae s.s.	Anopheles arabiensis	and Anopheles funestus s.s. in Western Kenya. Plos One 2011	6.	NA	Wiebe2017
145	Kenya	-0.49394	34.31575	Morphology	PCR (Scott	1993)	House resting indoors	Larval collection	NA	NA	NA	NA	NA	NA	2009	2010	NA	NA	NA	NA	Kawada H	Dida GO	Ohashi K	Komagata O	Kasai S	Tomita T	Sonye G	Maekawa Y	Mwatele C	Njenga SM	et al: Multimodal Pyrethroid Resistance in Malaria Vectors	Anopheles gambiae s.s.	Anopheles arabiensis	and Anopheles funestus s.s. in Western Kenya. Plos One 2011	6.	NA	Wiebe2017
146	Kenya	-0.49465	34.30315	Morphology	PCR (Scott	1993)	House resting indoors	Larval collection	NA	NA	NA	NA	NA	NA	2009	2010	NA	NA	NA	NA	Kawada H	Dida GO	Ohashi K	Komagata O	Kasai S	Tomita T	Sonye G	Maekawa Y	Mwatele C	Njenga SM	et al: Multimodal Pyrethroid Resistance in Malaria Vectors	Anopheles gambiae s.s.	Anopheles arabiensis	and Anopheles funestus s.s. in Western Kenya. Plos One 2011	6.	NA	Wiebe2017
147	Kenya	-0.50095	34.30898	Morphology	PCR (Scott	1993)	House resting indoors	Larval collection	NA	NA	NA	NA	NA	NA	2009	2010	NA	NA	NA	NA	Kawada H	Dida GO	Ohashi K	Komagata O	Kasai S	Tomita T	Sonye G	Maekawa Y	Mwatele C	Njenga SM	et al: Multimodal Pyrethroid Resistance in Malaria Vectors	Anopheles gambiae s.s.	Anopheles arabiensis	and Anopheles funestus s.s. in Western Kenya. Plos One 2011	6.	NA	Wiebe2017
148	Kenya	-0.51378	34.31456	Morphology	PCR (Scott	1993)	House resting indoors	Larval collection	NA	NA	NA	NA	NA	NA	2009	2010	NA	NA	NA	NA	Kawada H	Dida GO	Ohashi K	Komagata O	Kasai S	Tomita T	Sonye G	Maekawa Y	Mwatele C	Njenga SM	et al: Multimodal Pyrethroid Resistance in Malaria Vectors	Anopheles gambiae s.s.	Anopheles arabiensis	and Anopheles funestus s.s. in Western Kenya. Plos One 2011	6.	NA	Wiebe2017
149	Kenya	-0.51972	34.30505	Morphology	PCR (Scott	1993)	House resting indoors	Larval collection	NA	NA	NA	NA	NA	NA	2009	2010	NA	NA	NA	NA	Kawada H	Dida GO	Ohashi K	Komagata O	Kasai S	Tomita T	Sonye G	Maekawa Y	Mwatele C	Njenga SM	et al: Multimodal Pyrethroid Resistance in Malaria Vectors	Anopheles gambiae s.s.	Anopheles arabiensis	and Anopheles funestus s.s. in Western Kenya. Plos One 2011	6.	NA	Wiebe2017
150	Kenya	-0.49845	34.31789	Morphology	PCR (Scott	1993)	House resting indoors	Larval collection	NA	NA	NA	NA	NA	NA	2009	2010	NA	NA	NA	NA	Kawada H	Dida GO	Ohashi K	Komagata O	Kasai S	Tomita T	Sonye G	Maekawa Y	Mwatele C	Njenga SM	et al: Multimodal Pyrethroid Resistance in Malaria Vectors	Anopheles gambiae s.s.	Anopheles arabiensis	and Anopheles funestus s.s. in Western Kenya. Plos One 2011	6.	NA	Wiebe2017
151	Kenya	-0.51081	34.32122	Morphology	PCR (Scott	1993)	House resting indoors	Larval collection	NA	NA	NA	NA	NA	NA	2009	2010	NA	NA	NA	NA	Kawada H	Dida GO	Ohashi K	Komagata O	Kasai S	Tomita T	Sonye G	Maekawa Y	Mwatele C	Njenga SM	et al: Multimodal Pyrethroid Resistance in Malaria Vectors	Anopheles gambiae s.s.	Anopheles arabiensis	and Anopheles funestus s.s. in Western Kenya. Plos One 2011	6.	NA	Wiebe2017
152	Kenya	-0.50427	34.3602	Morphology	PCR (Scott	1993)	House resting indoors	Larval collection	NA	NA	NA	NA	NA	NA	2009	2010	NA	NA	NA	NA	Kawada H	Dida GO	Ohashi K	Komagata O	Kasai S	Tomita T	Sonye G	Maekawa Y	Mwatele C	Njenga SM	et al: Multimodal Pyrethroid Resistance in Malaria Vectors	Anopheles gambiae s.s.	Anopheles arabiensis	and Anopheles funestus s.s. in Western Kenya. Plos One 2011	6.	NA	Wiebe2017
153	Kenya	-0.48776	34.37362	Morphology	PCR (Scott	1993)	House resting indoors	Larval collection	NA	NA	NA	NA	NA	NA	2009	2010	NA	NA	NA	NA	Kawada H	Dida GO	Ohashi K	Komagata O	Kasai S	Tomita T	Sonye G	Maekawa Y	Mwatele C	Njenga SM	et al: Multimodal Pyrethroid Resistance in Malaria Vectors	Anopheles gambiae s.s.	Anopheles arabiensis	and Anopheles funestus s.s. in Western Kenya. Plos One 2011	6.	NA	Wiebe2017
154	Kenya	-0.46019	34.37838	Morphology	PCR (Scott	1993)	House resting indoors	Larval collection	NA	NA	NA	NA	NA	NA	2009	2010	NA	NA	NA	NA	Kawada H	Dida GO	Ohashi K	Komagata O	Kasai S	Tomita T	Sonye G	Maekawa Y	Mwatele C	Njenga SM	et al: Multimodal Pyrethroid Resistance in Malaria Vectors	Anopheles gambiae s.s.	Anopheles arabiensis	and Anopheles funestus s.s. in Western Kenya. Plos One 2011	6.	NA	Wiebe2017
155	Kenya	-0.52757	34.31968	Morphology	PCR (Scott	1993)	House resting indoors	Larval collection	NA	NA	NA	NA	NA	NA	2009	2010	NA	NA	NA	NA	Kawada H	Dida GO	Ohashi K	Komagata O	Kasai S	Tomita T	Sonye G	Maekawa Y	Mwatele C	Njenga SM	et al: Multimodal Pyrethroid Resistance in Malaria Vectors	Anopheles gambiae s.s.	Anopheles arabiensis	and Anopheles funestus s.s. in Western Kenya. Plos One 2011	6.	NA	Wiebe2017
156	Kenya	-0.50261	34.38718	Morphology	PCR (Scott	1993)	House resting indoors	Larval collection	NA	NA	NA	NA	NA	NA	2009	2010	NA	NA	NA	NA	Kawada H	Dida GO	Ohashi K	Komagata O	Kasai S	Tomita T	Sonye G	Maekawa Y	Mwatele C	Njenga SM	et al: Multimodal Pyrethroid Resistance in Malaria Vectors	Anopheles gambiae s.s.	Anopheles arabiensis	and Anopheles funestus s.s. in Western Kenya. Plos One 2011	6.	NA	Wiebe2017
161	Kenya	0.57068	34.5616	Morphology	PCR (Scott	1993)	Larval collection	NA	NA	NA	NA	NA	NA	NA	2009	2009	NA	NA	NA	NA	Mathias DK	Ochomo E	Atieli F	Ombok M	Bayoh MN	Olang G	Muhia D	Kamau L	Vulule JM	Hamel MJ	et al: Spatial and temporal variation in the kdr allele L1014S in Anopheles gambiae s.s. and phenotypic variability in susceptibility to insecticides in Western Kenya. Malaria Journal 2011	10.	NA	Wiebe2017
162	Kenya	0.45459	34.12806	Morphology	PCR (Scott	1993)	Larval collection	NA	NA	NA	NA	NA	NA	NA	2009	2009	NA	NA	NA	NA	Mathias DK	Ochomo E	Atieli F	Ombok M	Bayoh MN	Olang G	Muhia D	Kamau L	Vulule JM	Hamel MJ	et al: Spatial and temporal variation in the kdr allele L1014S in Anopheles gambiae s.s. and phenotypic variability in susceptibility to insecticides in Western Kenya. Malaria Journal 2011	10.	NA	Wiebe2017
163	Kenya	0.28285	34.7519	Morphology	PCR (Scott	1993)	Larval collection	NA	NA	NA	NA	NA	NA	NA	2009	2009	NA	NA	NA	NA	Mathias DK	Ochomo E	Atieli F	Ombok M	Bayoh MN	Olang G	Muhia D	Kamau L	Vulule JM	Hamel MJ	et al: Spatial and temporal variation in the kdr allele L1014S in Anopheles gambiae s.s. and phenotypic variability in susceptibility to insecticides in Western Kenya. Malaria Journal 2011	10.	NA	Wiebe2017
164	Kenya	0.63526	34.27511	Morphology	PCR (Scott	1993)	Larval collection	NA	NA	NA	NA	NA	NA	NA	2009	2009	NA	NA	NA	NA	Mathias DK	Ochomo E	Atieli F	Ombok M	Bayoh MN	Olang G	Muhia D	Kamau L	Vulule JM	Hamel MJ	et al: Spatial and temporal variation in the kdr allele L1014S in Anopheles gambiae s.s. and phenotypic variability in susceptibility to insecticides in Western Kenya. Malaria Journal 2011	10.	NA	Wiebe2017
165	Kenya	-0.07433	34.66568	Morphology	PCR (Scott	1993)	Larval collection	NA	NA	NA	NA	NA	NA	NA	2009	2009	NA	NA	NA	NA	Mathias DK	Ochomo E	Atieli F	Ombok M	Bayoh MN	Olang G	Muhia D	Kamau L	Vulule JM	Hamel MJ	et al: Spatial and temporal variation in the kdr allele L1014S in Anopheles gambiae s.s. and phenotypic variability in susceptibility to insecticides in Western Kenya. Malaria Journal 2011	10.	NA	Wiebe2017
166	Kenya	-0.18303	34.38381	Morphology	PCR (Scott	1993)	Larval collection	NA	NA	NA	NA	NA	NA	NA	2009	2009	NA	NA	NA	NA	Mathias DK	Ochomo E	Atieli F	Ombok M	Bayoh MN	Olang G	Muhia D	Kamau L	Vulule JM	Hamel MJ	et al: Spatial and temporal variation in the kdr allele L1014S in Anopheles gambiae s.s. and phenotypic variability in susceptibility to insecticides in Western Kenya. Malaria Journal 2011	10.	NA	Wiebe2017
167	Kenya	-0.16196	34.47333	Morphology	PCR (Scott	1993)	Larval collection	NA	NA	NA	NA	NA	NA	NA	2009	2009	NA	NA	NA	NA	Mathias DK	Ochomo E	Atieli F	Ombok M	Bayoh MN	Olang G	Muhia D	Kamau L	Vulule JM	Hamel MJ	et al: Spatial and temporal variation in the kdr allele L1014S in Anopheles gambiae s.s. and phenotypic variability in susceptibility to insecticides in Western Kenya. Malaria Journal 2011	10.	NA	Wiebe2017
168	Kenya	0.45459	34.12806	Morphology	PCR (Scott	1993)	Larval collection	NA	NA	NA	NA	NA	NA	NA	2010	2010	NA	NA	NA	NA	Mathias DK	Ochomo E	Atieli F	Ombok M	Bayoh MN	Olang G	Muhia D	Kamau L	Vulule JM	Hamel MJ	et al: Spatial and temporal variation in the kdr allele L1014S in Anopheles gambiae s.s. and phenotypic variability in susceptibility to insecticides in Western Kenya. Malaria Journal 2011	10.	NA	Wiebe2017
169	Kenya	0.57068	34.5616	Morphology	PCR (Scott	1993)	Larval collection	NA	NA	NA	NA	NA	NA	NA	2010	2010	NA	NA	NA	NA	Mathias DK	Ochomo E	Atieli F	Ombok M	Bayoh MN	Olang G	Muhia D	Kamau L	Vulule JM	Hamel MJ	et al: Spatial and temporal variation in the kdr allele L1014S in Anopheles gambiae s.s. and phenotypic variability in susceptibility to insecticides in Western Kenya. Malaria Journal 2011	10.	NA	Wiebe2017
170	Kenya	0.28285	34.7519	Morphology	PCR (Scott	1993)	Larval collection	NA	NA	NA	NA	NA	NA	NA	2010	2010	NA	NA	NA	NA	Mathias DK	Ochomo E	Atieli F	Ombok M	Bayoh MN	Olang G	Muhia D	Kamau L	Vulule JM	Hamel MJ	et al: Spatial and temporal variation in the kdr allele L1014S in Anopheles gambiae s.s. and phenotypic variability in susceptibility to insecticides in Western Kenya. Malaria Journal 2011	10.	NA	Wiebe2017
171	Kenya	-0.18303	34.38381	Morphology	PCR (Scott	1993)	Larval collection	NA	NA	NA	NA	NA	NA	NA	2010	2010	NA	NA	NA	NA	Mathias DK	Ochomo E	Atieli F	Ombok M	Bayoh MN	Olang G	Muhia D	Kamau L	Vulule JM	Hamel MJ	et al: Spatial and temporal variation in the kdr allele L1014S in Anopheles gambiae s.s. and phenotypic variability in susceptibility to insecticides in Western Kenya. Malaria Journal 2011	10.	NA	Wiebe2017
172	Kenya	-0.16196	34.47333	Morphology	PCR (Scott	1993)	Larval collection	NA	NA	NA	NA	NA	NA	NA	2010	2010	NA	NA	NA	NA	Mathias DK	Ochomo E	Atieli F	Ombok M	Bayoh MN	Olang G	Muhia D	Kamau L	Vulule JM	Hamel MJ	et al: Spatial and temporal variation in the kdr allele L1014S in Anopheles gambiae s.s. and phenotypic variability in susceptibility to insecticides in Western Kenya. Malaria Journal 2011	10.	NA	Wiebe2017
173	Kenya	-0.07433	34.66568	Morphology	PCR (Scott	1993)	Larval collection	NA	NA	NA	NA	NA	NA	NA	2010	2010	NA	NA	NA	NA	Mathias DK	Ochomo E	Atieli F	Ombok M	Bayoh MN	Olang G	Muhia D	Kamau L	Vulule JM	Hamel MJ	et al: Spatial and temporal variation in the kdr allele L1014S in Anopheles gambiae s.s. and phenotypic variability in susceptibility to insecticides in Western Kenya. Malaria Journal 2011	10.	NA	Wiebe2017
195	Kenya	-0.13304	34.59985	Morphology	PCR (Scott	1993)	House resting indoors	NA	NA	NA	NA	NA	NA	NA	2005	2006	NA	NA	NA	NA	Kamau L	Agai D	Matoke D	Wachira L	Gikandi G	Vulule JM: Status of insecticide susceptibility in Anopheles gambiae sensu lato and Anopheles funestus mosquitoes from Western Kenya. Journal of Insect Science 2008	8.	NA	Wiebe2017
196	Kenya	-0.16667	34.91983	Morphology	PCR (Scott	1993)	House resting indoors	NA	NA	NA	NA	NA	NA	NA	2005	2005	NA	NA	NA	NA	Kamau L	Agai D	Matoke D	Wachira L	Gikandi G	Vulule JM: Status of insecticide susceptibility in Anopheles gambiae sensu lato and Anopheles funestus mosquitoes from Western Kenya. Journal of Insect Science 2008	8.	NA	Wiebe2017
197	Kenya	-0.76667	34.93333	Morphology	PCR (Scott	1993)	House resting indoors	NA	NA	NA	NA	NA	NA	NA	2003	2003	NA	NA	NA	NA	Kamau L	Agai D	Matoke D	Wachira L	Gikandi G	Vulule JM: Status of insecticide susceptibility in Anopheles gambiae sensu lato and Anopheles funestus mosquitoes from Western Kenya. Journal of Insect Science 2008	8.	NA	Wiebe2017
198	Kenya	-4.18333	39.43333	Morphology	PCR (Scott	1993)	House resting indoors	NA	NA	NA	NA	NA	NA	NA	2003	2003	NA	NA	NA	NA	Kamau L	Agai D	Matoke D	Wachira L	Gikandi G	Vulule JM: Status of insecticide susceptibility in Anopheles gambiae sensu lato and Anopheles funestus mosquitoes from Western Kenya. Journal of Insect Science 2008	8.	NA	Wiebe2017
199	Kenya	-0.73333	37.31667	Morphology	PCR (Scott	1993)	House resting indoors	NA	NA	NA	NA	NA	NA	NA	2003	2003	NA	NA	NA	NA	Kamau L	Agai D	Matoke D	Wachira L	Gikandi G	Vulule JM: Status of insecticide susceptibility in Anopheles gambiae sensu lato and Anopheles funestus mosquitoes from Western Kenya. Journal of Insect Science 2008	8.	NA	Wiebe2017
200	Kenya	-0.76667	34.93333	Morphology	PCR (Scott	1993)	House resting indoors	NA	NA	NA	NA	NA	NA	NA	2004	2004	NA	NA	NA	NA	Kamau L	Agai D	Matoke D	Wachira L	Gikandi G	Vulule JM: Status of insecticide susceptibility in Anopheles gambiae sensu lato and Anopheles funestus mosquitoes from Western Kenya. Journal of Insect Science 2008	8.	NA	Wiebe2017
201	Kenya	-4.18333	39.43333	Morphology	PCR (Scott	1993)	House resting indoors	NA	NA	NA	NA	NA	NA	NA	2004	2004	NA	NA	NA	NA	Kamau L	Agai D	Matoke D	Wachira L	Gikandi G	Vulule JM: Status of insecticide susceptibility in Anopheles gambiae sensu lato and Anopheles funestus mosquitoes from Western Kenya. Journal of Insect Science 2008	8.	NA	Wiebe2017
202	Kenya	-0.73333	37.31667	Morphology	PCR (Scott	1993)	House resting indoors	NA	NA	NA	NA	NA	NA	NA	2004	2004	NA	NA	NA	NA	Kamau L	Agai D	Matoke D	Wachira L	Gikandi G	Vulule JM: Status of insecticide susceptibility in Anopheles gambiae sensu lato and Anopheles funestus mosquitoes from Western Kenya. Journal of Insect Science 2008	8.	NA	Wiebe2017
203	Kenya	-0.76667	34.93333	Morphology	PCR (Scott	1993)	House resting indoors	NA	NA	NA	NA	NA	NA	NA	2005	2005	NA	NA	NA	NA	Kamau L	Agai D	Matoke D	Wachira L	Gikandi G	Vulule JM: Status of insecticide susceptibility in Anopheles gambiae sensu lato and Anopheles funestus mosquitoes from Western Kenya. Journal of Insect Science 2008	8.	NA	Wiebe2017
204	Kenya	-4.18333	39.43333	Morphology	PCR (Scott	1993)	House resting indoors	NA	NA	NA	NA	NA	NA	NA	2005	2005	NA	NA	NA	NA	Kamau L	Agai D	Matoke D	Wachira L	Gikandi G	Vulule JM: Status of insecticide susceptibility in Anopheles gambiae sensu lato and Anopheles funestus mosquitoes from Western Kenya. Journal of Insect Science 2008	8.	NA	Wiebe2017
205	Kenya	-0.73333	37.31667	Morphology	PCR (Scott	1993)	House resting indoors	NA	NA	NA	NA	NA	NA	NA	2005	2005	NA	NA	NA	NA	Kamau L	Agai D	Matoke D	Wachira L	Gikandi G	Vulule JM: Status of insecticide susceptibility in Anopheles gambiae sensu lato and Anopheles funestus mosquitoes from Western Kenya. Journal of Insect Science 2008	8.	NA	Wiebe2017
206	Kenya	-1.11667	37.58333	Morphology	PCR (Scott	1993)	Larval collection	House resting indoors	NA	NA	NA	NA	NA	NA	2004	2005	NA	NA	NA	NA	Kamau L	Vulule JM: Status of insecticide susceptibility in Anopheles arabiensis from Mwea rice irrigation scheme	Central Kenya. Malaria Journal 2006	5.	NA	Wiebe2017
211	Kenya	-0.15212	34.38037	Morphology	PCR (Scott	1993)	House resting indoors	NA	NA	NA	NA	NA	NA	NA	2001	2001	NA	NA	NA	NA	Stump AD	Atieli FK	Vulule JM	Besansky NJ: Dynamics of the pyrethroid knockdown resistance allele in western Kenyan populations of Anopheles gambiae in response to insecticide-treated bed net trials. American Journal of Tropical Medicine and Hygiene 2004	70:591-596.	NA	Wiebe2017
212	Kenya	-0.17514	34.48024	Morphology	PCR (Scott	1993)	House resting indoors	NA	NA	NA	NA	NA	NA	NA	2001	2001	NA	NA	NA	NA	Stump AD	Atieli FK	Vulule JM	Besansky NJ: Dynamics of the pyrethroid knockdown resistance allele in western Kenyan populations of Anopheles gambiae in response to insecticide-treated bed net trials. American Journal of Tropical Medicine and Hygiene 2004	70:591-596.	NA	Wiebe2017
213	Kenya	-0.17009	34.44518	Morphology	PCR (Scott	1993)	House resting indoors	NA	NA	NA	NA	NA	NA	NA	2001	2001	NA	NA	NA	NA	Stump AD	Atieli FK	Vulule JM	Besansky NJ: Dynamics of the pyrethroid knockdown resistance allele in western Kenyan populations of Anopheles gambiae in response to insecticide-treated bed net trials. American Journal of Tropical Medicine and Hygiene 2004	70:591-596.	NA	Wiebe2017
214	Kenya	-0.16563	34.47127	Morphology	PCR (Scott	1993)	House resting indoors	NA	NA	NA	NA	NA	NA	NA	2001	2001	NA	NA	NA	NA	Stump AD	Atieli FK	Vulule JM	Besansky NJ: Dynamics of the pyrethroid knockdown resistance allele in western Kenyan populations of Anopheles gambiae in response to insecticide-treated bed net trials. American Journal of Tropical Medicine and Hygiene 2004	70:591-596.	NA	Wiebe2017
215	Kenya	-0.14656	34.44494	Morphology	PCR (Scott	1993)	House resting indoors	NA	NA	NA	NA	NA	NA	NA	2001	2001	NA	NA	NA	NA	Stump AD	Atieli FK	Vulule JM	Besansky NJ: Dynamics of the pyrethroid knockdown resistance allele in western Kenyan populations of Anopheles gambiae in response to insecticide-treated bed net trials. American Journal of Tropical Medicine and Hygiene 2004	70:591-596.	NA	Wiebe2017
216	Kenya	-0.1372	34.43669	Morphology	PCR (Scott	1993)	House resting indoors	NA	NA	NA	NA	NA	NA	NA	2001	2001	NA	NA	NA	NA	Stump AD	Atieli FK	Vulule JM	Besansky NJ: Dynamics of the pyrethroid knockdown resistance allele in western Kenyan populations of Anopheles gambiae in response to insecticide-treated bed net trials. American Journal of Tropical Medicine and Hygiene 2004	70:591-596.	NA	Wiebe2017
217	Kenya	-0.12997	34.44887	Morphology	PCR (Scott	1993)	House resting indoors	NA	NA	NA	NA	NA	NA	NA	2001	2001	NA	NA	NA	NA	Stump AD	Atieli FK	Vulule JM	Besansky NJ: Dynamics of the pyrethroid knockdown resistance allele in western Kenyan populations of Anopheles gambiae in response to insecticide-treated bed net trials. American Journal of Tropical Medicine and Hygiene 2004	70:591-596.	NA	Wiebe2017
227	Kenya	-0.07433	34.66568	Morphology	PCR (Scott	1993)	House resting indoors	NA	NA	NA	NA	NA	NA	NA	2001	2001	NA	NA	NA	NA	Stump AD	Atieli FK	Vulule JM	Besansky NJ: Dynamics of the pyrethroid knockdown resistance allele in western Kenyan populations of Anopheles gambiae in response to insecticide-treated bed net trials. American Journal of Tropical Medicine and Hygiene 2004	70:591-596.	NA	Wiebe2017
228	Kenya	-0.13304	34.59985	Morphology	PCR (Scott	1993)	House resting indoors	NA	NA	NA	NA	NA	NA	NA	2001	2001	NA	NA	NA	NA	Stump AD	Atieli FK	Vulule JM	Besansky NJ: Dynamics of the pyrethroid knockdown resistance allele in western Kenyan populations of Anopheles gambiae in response to insecticide-treated bed net trials. American Journal of Tropical Medicine and Hygiene 2004	70:591-596.	NA	Wiebe2017
229	Kenya	-0.06017	34.97681	Morphology	PCR (Scott	1993)	House resting indoors	NA	NA	NA	NA	NA	NA	NA	2001	2001	NA	NA	NA	NA	Stump AD	Atieli FK	Vulule JM	Besansky NJ: Dynamics of the pyrethroid knockdown resistance allele in western Kenyan populations of Anopheles gambiae in response to insecticide-treated bed net trials. American Journal of Tropical Medicine and Hygiene 2004	70:591-596.	NA	Wiebe2017
230	Kenya	-0.17259	34.91983	Morphology	PCR (Scott	1993)	House resting indoors	NA	NA	NA	NA	NA	NA	NA	2001	2001	NA	NA	NA	NA	Stump AD	Atieli FK	Vulule JM	Besansky NJ: Dynamics of the pyrethroid knockdown resistance allele in western Kenyan populations of Anopheles gambiae in response to insecticide-treated bed net trials. American Journal of Tropical Medicine and Hygiene 2004	70:591-596.	NA	Wiebe2017
232	Kenya	-0.14931	34.40642	Morphology	PCR (Scott	1993)	House resting indoors	NA	NA	NA	NA	NA	NA	NA	2002	2002	NA	NA	NA	NA	Stump AD	Atieli FK	Vulule JM	Besansky NJ: Dynamics of the pyrethroid knockdown resistance allele in western Kenyan populations of Anopheles gambiae in response to insecticide-treated bed net trials. American Journal of Tropical Medicine and Hygiene 2004	70:591-596.	NA	Wiebe2017
233	Kenya	-0.14931	34.40642	Morphology	PCR (Scott	1993)	House resting indoors	NA	NA	NA	NA	NA	NA	NA	2002	2002	NA	NA	NA	NA	Stump AD	Atieli FK	Vulule JM	Besansky NJ: Dynamics of the pyrethroid knockdown resistance allele in western Kenyan populations of Anopheles gambiae in response to insecticide-treated bed net trials. American Journal of Tropical Medicine and Hygiene 2004	70:591-596.	NA	Wiebe2017
234	Kenya	-0.1478	34.46341	Morphology	PCR (Scott	1993)	House resting indoors	NA	NA	NA	NA	NA	NA	NA	2002	2002	NA	NA	NA	NA	Stump AD	Atieli FK	Vulule JM	Besansky NJ: Dynamics of the pyrethroid knockdown resistance allele in western Kenyan populations of Anopheles gambiae in response to insecticide-treated bed net trials. American Journal of Tropical Medicine and Hygiene 2004	70:591-596.	NA	Wiebe2017
241	Sudan	15.98333	32.75	PCR (Scott	1993)	PCR-RFLP (Fanello	2002)	Larval collection	NA	NA	NA	NA	NA	NA	NA	2007	2007	NA	NA	NA	NA	Seidahmed OME	Abdelmajed MA	Mustafa MS	Mnzava AP: Insecticide susceptibility status of the malaria vector Anopheles arabiensis in Khartoum city	Sudan: differences between urban and periurban areas. Eastern Mediterranean Health Journal 2012	18:769-776.	NA	Wiebe2017
242	Sudan	15.7949	32.89846	PCR (Scott	1993)	PCR-RFLP (Fanello	2002)	Larval collection	NA	NA	NA	NA	NA	NA	NA	2007	2007	NA	NA	NA	NA	Seidahmed OME	Abdelmajed MA	Mustafa MS	Mnzava AP: Insecticide susceptibility status of the malaria vector Anopheles arabiensis in Khartoum city	Sudan: differences between urban and periurban areas. Eastern Mediterranean Health Journal 2012	18:769-776.	NA	Wiebe2017
243	Sudan	15.50267	32.64506	PCR (Scott	1993)	PCR-RFLP (Fanello	2002)	Larval collection	NA	NA	NA	NA	NA	NA	NA	2007	2007	NA	NA	NA	NA	Seidahmed OME	Abdelmajed MA	Mustafa MS	Mnzava AP: Insecticide susceptibility status of the malaria vector Anopheles arabiensis in Khartoum city	Sudan: differences between urban and periurban areas. Eastern Mediterranean Health Journal 2012	18:769-776.	NA	Wiebe2017
244	Sudan	15.65	32.65	PCR (Scott	1993)	PCR-RFLP (Fanello	2002)	Larval collection	NA	NA	NA	NA	NA	NA	NA	2007	2007	NA	NA	NA	NA	Seidahmed OME	Abdelmajed MA	Mustafa MS	Mnzava AP: Insecticide susceptibility status of the malaria vector Anopheles arabiensis in Khartoum city	Sudan: differences between urban and periurban areas. Eastern Mediterranean Health Journal 2012	18:769-776.	NA	Wiebe2017
245	Sudan	15.99	32.56	PCR (Scott	1993)	PCR-RFLP (Fanello	2002)	Larval collection	NA	NA	NA	NA	NA	NA	NA	2007	2007	NA	NA	NA	NA	Seidahmed OME	Abdelmajed MA	Mustafa MS	Mnzava AP: Insecticide susceptibility status of the malaria vector Anopheles arabiensis in Khartoum city	Sudan: differences between urban and periurban areas. Eastern Mediterranean Health Journal 2012	18:769-776.	NA	Wiebe2017
246	Sudan	15.6	32.75	PCR (Scott	1993)	PCR-RFLP (Fanello	2002)	Larval collection	NA	NA	NA	NA	NA	NA	NA	2007	2007	NA	NA	NA	NA	Seidahmed OME	Abdelmajed MA	Mustafa MS	Mnzava AP: Insecticide susceptibility status of the malaria vector Anopheles arabiensis in Khartoum city	Sudan: differences between urban and periurban areas. Eastern Mediterranean Health Journal 2012	18:769-776.	NA	Wiebe2017
247	Benin	6.38333	2.41667	PCR-RFLP (Favia	1997)	NA	Window exit trap	NA	NA	NA	NA	NA	NA	NA	2008	2008	NA	NA	NA	NA	Asidi A	N'Guessan R	Akogbeto M	Curtis C	Rowland M: Loss of Household Protection from Use of Insecticide-Treated Nets against Pyrethroid-Resistant Mosquitoes	Benin. Emerging Infectious Diseases 2012	18:1101-1106.	NA	Wiebe2017
248	Benin	6.39791	2.40162	PCR-RFLP (Favia	1997)	NA	Window exit trap	NA	NA	NA	NA	NA	NA	NA	2008	2008	NA	NA	NA	NA	Asidi A	N'Guessan R	Akogbeto M	Curtis C	Rowland M: Loss of Household Protection from Use of Insecticide-Treated Nets against Pyrethroid-Resistant Mosquitoes	Benin. Emerging Infectious Diseases 2012	18:1101-1106.	NA	Wiebe2017
249	Benin	6.45367	2.35279	PCR-RFLP (Favia	1997)	NA	Window exit trap	NA	NA	NA	NA	NA	NA	NA	2008	2008	NA	NA	NA	NA	Asidi A	N'Guessan R	Akogbeto M	Curtis C	Rowland M: Loss of Household Protection from Use of Insecticide-Treated Nets against Pyrethroid-Resistant Mosquitoes	Benin. Emerging Infectious Diseases 2012	18:1101-1106.	NA	Wiebe2017
261	Burkina Faso	12.5	-1.33333	PCR (Scott	1993)	PCR (Favia	2001)	Larval collection	NA	NA	NA	NA	NA	NA	NA	2009	2009	NA	NA	NA	NA	Badolo A	Traore A	Jones CM	Sanou A	Flood L	Guelbeogo WM	Ranson H	Sagnon N: Three years of insecticide resistance monitoring in Anopheles gambiae in Burkina Faso: resistance on the rise? Malaria Journal 2012	11.	NA	Wiebe2017
262	Burkina Faso	12.5	-1.33333	SINE-PCR (Santolamazza	2008)	NA	Larval collection	NA	NA	NA	NA	NA	NA	NA	2010	2010	NA	NA	NA	NA	Badolo A	Traore A	Jones CM	Sanou A	Flood L	Guelbeogo WM	Ranson H	Sagnon N: Three years of insecticide resistance monitoring in Anopheles gambiae in Burkina Faso: resistance on the rise? Malaria Journal 2012	11.	NA	Wiebe2017
263	Burkina Faso	12.16667	-0.35	PCR (Scott	1993)	PCR (Favia	2001)	Larval collection	NA	NA	NA	NA	NA	NA	NA	2009	2009	NA	NA	NA	NA	Badolo A	Traore A	Jones CM	Sanou A	Flood L	Guelbeogo WM	Ranson H	Sagnon N: Three years of insecticide resistance monitoring in Anopheles gambiae in Burkina Faso: resistance on the rise? Malaria Journal 2012	11.	NA	Wiebe2017
264	Burkina Faso	12.16667	-0.35	SINE-PCR (Santolamazza	2008)	NA	Larval collection	NA	NA	NA	NA	NA	NA	NA	2010	2010	NA	NA	NA	NA	Badolo A	Traore A	Jones CM	Sanou A	Flood L	Guelbeogo WM	Ranson H	Sagnon N: Three years of insecticide resistance monitoring in Anopheles gambiae in Burkina Faso: resistance on the rise? Malaria Journal 2012	11.	NA	Wiebe2017
265	Burkina Faso	11.15	-4.28333	PCR (Scott	1993)	PCR (Favia	2001)	Larval collection	NA	NA	NA	NA	NA	NA	NA	2009	2009	NA	NA	NA	NA	Badolo A	Traore A	Jones CM	Sanou A	Flood L	Guelbeogo WM	Ranson H	Sagnon N: Three years of insecticide resistance monitoring in Anopheles gambiae in Burkina Faso: resistance on the rise? Malaria Journal 2012	11.	NA	Wiebe2017
266	Burkina Faso	11.15	-4.28333	SINE-PCR (Santolamazza	2008)	NA	Larval collection	NA	NA	NA	NA	NA	NA	NA	2010	2010	NA	NA	NA	NA	Badolo A	Traore A	Jones CM	Sanou A	Flood L	Guelbeogo WM	Ranson H	Sagnon N: Three years of insecticide resistance monitoring in Anopheles gambiae in Burkina Faso: resistance on the rise? Malaria Journal 2012	11.	NA	Wiebe2017
267	Burkina Faso	11	-4.04583	PCR (Scott	1993)	PCR (Favia	2001)	Larval collection	NA	NA	NA	NA	NA	NA	NA	2009	2009	NA	NA	NA	NA	Badolo A	Traore A	Jones CM	Sanou A	Flood L	Guelbeogo WM	Ranson H	Sagnon N: Three years of insecticide resistance monitoring in Anopheles gambiae in Burkina Faso: resistance on the rise? Malaria Journal 2012	11.	NA	Wiebe2017
268	Burkina Faso	11	-4.04583	SINE-PCR (Santolamazza	2008)	NA	Larval collection	NA	NA	NA	NA	NA	NA	NA	2010	2010	NA	NA	NA	NA	Badolo A	Traore A	Jones CM	Sanou A	Flood L	Guelbeogo WM	Ranson H	Sagnon N: Three years of insecticide resistance monitoring in Anopheles gambiae in Burkina Faso: resistance on the rise? Malaria Journal 2012	11.	NA	Wiebe2017
278	Burkina Faso	11.16672	-4.24997	PCR (Scott	1993)	PCR (Favia	2001)	Larval collection	House resting indoors	NA	NA	NA	NA	NA	NA	2008	2008	NA	NA	NA	NA	Dabire RK	Namountougou M	Sawadogo SP	Yaro LB	Toe HK	Ouari A	Gouagna LC	Simard F	Chandre F	Baldet T	et al: Population dynamics of Anopheles gambiae s.l. in Bobo-Dioulasso city: bionomics	infection rate and susceptibility to insecticides. Parasites & Vectors 2012	5.	NA	Wiebe2017
279	Burkina Faso	11.16672	-4.24997	PCR (Scott	1993)	PCR (Favia	2001)	Larval collection	House resting indoors	NA	NA	NA	NA	NA	NA	2008	2008	NA	NA	NA	NA	Dabire RK	Namountougou M	Sawadogo SP	Yaro LB	Toe HK	Ouari A	Gouagna LC	Simard F	Chandre F	Baldet T	et al: Population dynamics of Anopheles gambiae s.l. in Bobo-Dioulasso city: bionomics	infection rate and susceptibility to insecticides. Parasites & Vectors 2012	5.	NA	Wiebe2017
280	Burkina Faso	11.17833	-4.29306	PCR (Scott	1993)	PCR (Favia	2001)	Larval collection	House resting indoors	NA	NA	NA	NA	NA	NA	2008	2008	NA	NA	NA	NA	Dabire RK	Namountougou M	Sawadogo SP	Yaro LB	Toe HK	Ouari A	Gouagna LC	Simard F	Chandre F	Baldet T	et al: Population dynamics of Anopheles gambiae s.l. in Bobo-Dioulasso city: bionomics	infection rate and susceptibility to insecticides. Parasites & Vectors 2012	5.	NA	Wiebe2017
281	Burkina Faso	11.17833	-4.29306	PCR (Scott	1993)	PCR (Favia	2001)	Larval collection	House resting indoors	NA	NA	NA	NA	NA	NA	2008	2008	NA	NA	NA	NA	Dabire RK	Namountougou M	Sawadogo SP	Yaro LB	Toe HK	Ouari A	Gouagna LC	Simard F	Chandre F	Baldet T	et al: Population dynamics of Anopheles gambiae s.l. in Bobo-Dioulasso city: bionomics	infection rate and susceptibility to insecticides. Parasites & Vectors 2012	5.	NA	Wiebe2017
297	Burkina Faso	11.02944	-4.04583	SINE-PCR (Santolamazza	2008)	NA	House resting indoors	NA	NA	NA	NA	NA	NA	NA	2010	2010	NA	NA	NA	NA	Jones CM	Sanou A	Guelbeogo WM	Sagnon N	Johnson PCD	Ranson H: Aging partially restores the efficacy of malaria vector control in insecticide-resistant populations of Anopheles gambiae s.l. from Burkina Faso. Malaria Journal 2012	11.	NA	Wiebe2017
298	United Republic of Tanzania	-3.35	37.35	Morphology	PCR (Scott	1993)	Indoor light trap	NA	NA	NA	NA	NA	NA	NA	2005	2006	NA	NA	NA	NA	Mahande AM	Dusfour I	Matias JR	Kweka EJ: Knockdown Resistance	rdl Alleles	and the Annual Entomological Inoculation Rate of Wild Mosquito Populations from Lower Moshi	Northern Tanzania. Journal of global infectious diseases 2012	4:114-119.	NA	Wiebe2017
320	Ethiopia	11.48652	37.26045	PCR (Scott	1993)	PCR (Fettene	2002)	Larval collection	NA	NA	NA	NA	NA	NA	NA	2011	2011	NA	NA	NA	NA	Fettene M	Olana D	Christian RN	Koekemoer LL	Coetzee M: Insecticide resistance in Anopheles arabiensis from Ethiopia. African Entomology 2013	21:89-94.	NA	Wiebe2017
321	Ethiopia	10.67275	37.21762	PCR (Scott	1993)	PCR (Fettene	2002)	Larval collection	NA	NA	NA	NA	NA	NA	NA	2011	2011	NA	NA	NA	NA	Fettene M	Olana D	Christian RN	Koekemoer LL	Coetzee M: Insecticide resistance in Anopheles arabiensis from Ethiopia. African Entomology 2013	21:89-94.	NA	Wiebe2017
322	Ethiopia	13.04269	36.98919	PCR (Scott	1993)	PCR (Fettene	2002)	Larval collection	NA	NA	NA	NA	NA	NA	NA	2011	2011	NA	NA	NA	NA	Fettene M	Olana D	Christian RN	Koekemoer LL	Coetzee M: Insecticide resistance in Anopheles arabiensis from Ethiopia. African Entomology 2013	21:89-94.	NA	Wiebe2017
323	Ethiopia	6.98934	37.64592	PCR (Scott	1993)	PCR (Fettene	2002)	Larval collection	NA	NA	NA	NA	NA	NA	NA	2011	2011	NA	NA	NA	NA	Fettene M	Olana D	Christian RN	Koekemoer LL	Coetzee M: Insecticide resistance in Anopheles arabiensis from Ethiopia. African Entomology 2013	21:89-94.	NA	Wiebe2017
324	Ethiopia	6.23624	37.67448	PCR (Scott	1993)	PCR (Fettene	2002)	Larval collection	NA	NA	NA	NA	NA	NA	NA	2011	2011	NA	NA	NA	NA	Fettene M	Olana D	Christian RN	Koekemoer LL	Coetzee M: Insecticide resistance in Anopheles arabiensis from Ethiopia. African Entomology 2013	21:89-94.	NA	Wiebe2017
325	Ethiopia	6.74783	37.68043	PCR (Scott	1993)	PCR (Fettene	2002)	Larval collection	NA	NA	NA	NA	NA	NA	NA	2011	2011	NA	NA	NA	NA	Fettene M	Olana D	Christian RN	Koekemoer LL	Coetzee M: Insecticide resistance in Anopheles arabiensis from Ethiopia. African Entomology 2013	21:89-94.	NA	Wiebe2017
346	United Republic of Tanzania	-5.22132	39.74296	PCR (Scott	1993)	NA	NA	NA	NA	NA	NA	NA	NA	NA	2010	2010	NA	NA	NA	NA	Haji KA	Khatib BO	Smith S	Ali AS	Devine GJ	Coetzee M	Majambere S: Challenges for malaria elimination in Zanzibar: pyrethroid resistance in malaria vectors and poor performance of long-lasting insecticide nets. Parasites & Vectors 2013	6.	NA	Wiebe2017
347	United Republic of Tanzania	-5.16421	39.80387	PCR (Scott	1993)	NA	NA	NA	NA	NA	NA	NA	NA	NA	2010	2010	NA	NA	NA	NA	Haji KA	Khatib BO	Smith S	Ali AS	Devine GJ	Coetzee M	Majambere S: Challenges for malaria elimination in Zanzibar: pyrethroid resistance in malaria vectors and poor performance of long-lasting insecticide nets. Parasites & Vectors 2013	6.	NA	Wiebe2017
348	United Republic of Tanzania	-5.1033	39.80197	PCR (Scott	1993)	NA	NA	NA	NA	NA	NA	NA	NA	NA	2010	2010	NA	NA	NA	NA	Haji KA	Khatib BO	Smith S	Ali AS	Devine GJ	Coetzee M	Majambere S: Challenges for malaria elimination in Zanzibar: pyrethroid resistance in malaria vectors and poor performance of long-lasting insecticide nets. Parasites & Vectors 2013	6.	NA	Wiebe2017
349	United Republic of Tanzania	-5.06142	39.78674	PCR (Scott	1993)	NA	NA	NA	NA	NA	NA	NA	NA	NA	2010	2010	NA	NA	NA	NA	Haji KA	Khatib BO	Smith S	Ali AS	Devine GJ	Coetzee M	Majambere S: Challenges for malaria elimination in Zanzibar: pyrethroid resistance in malaria vectors and poor performance of long-lasting insecticide nets. Parasites & Vectors 2013	6.	NA	Wiebe2017
350	United Republic of Tanzania	-6.08173	39.25374	PCR (Scott	1993)	NA	NA	NA	NA	NA	NA	NA	NA	NA	2010	2010	NA	NA	NA	NA	Haji KA	Khatib BO	Smith S	Ali AS	Devine GJ	Coetzee M	Majambere S: Challenges for malaria elimination in Zanzibar: pyrethroid resistance in malaria vectors and poor performance of long-lasting insecticide nets. Parasites & Vectors 2013	6.	NA	Wiebe2017
351	United Republic of Tanzania	-6.14645	39.24993	PCR (Scott	1993)	NA	NA	NA	NA	NA	NA	NA	NA	NA	2010	2010	NA	NA	NA	NA	Haji KA	Khatib BO	Smith S	Ali AS	Devine GJ	Coetzee M	Majambere S: Challenges for malaria elimination in Zanzibar: pyrethroid resistance in malaria vectors and poor performance of long-lasting insecticide nets. Parasites & Vectors 2013	6.	NA	Wiebe2017
352	United Republic of Tanzania	-6.16549	39.21567	PCR (Scott	1993)	NA	NA	NA	NA	NA	NA	NA	NA	NA	2010	2010	NA	NA	NA	NA	Haji KA	Khatib BO	Smith S	Ali AS	Devine GJ	Coetzee M	Majambere S: Challenges for malaria elimination in Zanzibar: pyrethroid resistance in malaria vectors and poor performance of long-lasting insecticide nets. Parasites & Vectors 2013	6.	NA	Wiebe2017
353	United Republic of Tanzania	-6.20356	39.25183	PCR (Scott	1993)	NA	NA	NA	NA	NA	NA	NA	NA	NA	2010	2010	NA	NA	NA	NA	Haji KA	Khatib BO	Smith S	Ali AS	Devine GJ	Coetzee M	Majambere S: Challenges for malaria elimination in Zanzibar: pyrethroid resistance in malaria vectors and poor performance of long-lasting insecticide nets. Parasites & Vectors 2013	6.	NA	Wiebe2017
354	Senegal	13.71667	-16.4	PCR	NA	Man biting	NA	NA	NA	NA	NA	NA	NA	2007	2007	NA	NA	NA	NA	trape JF	Tall A	Diagne N	Ndiath O	Ly AB	Faye J	Dieye-Ba F	Roucher C	Bouganali C	Badiane A	et al: Malaria morbidity and pyrethroid resistance after the introduction of insecticide-treated bednets and artemisinin-based combination therapies: a longitudinal study. Lancet Infectious Diseases 2011	11:925-932.	NA	Wiebe2017
355	Senegal	13.71667	-16.4	PCR	NA	Man biting	NA	NA	NA	NA	NA	NA	NA	2008	2008	NA	NA	NA	NA	trape JF	Tall A	Diagne N	Ndiath O	Ly AB	Faye J	Dieye-Ba F	Roucher C	Bouganali C	Badiane A	et al: Malaria morbidity and pyrethroid resistance after the introduction of insecticide-treated bednets and artemisinin-based combination therapies: a longitudinal study. Lancet Infectious Diseases 2011	11:925-932.	NA	Wiebe2017
356	Senegal	13.71667	-16.4	PCR	NA	Man biting	NA	NA	NA	NA	NA	NA	NA	2009	2009	NA	NA	NA	NA	trape JF	Tall A	Diagne N	Ndiath O	Ly AB	Faye J	Dieye-Ba F	Roucher C	Bouganali C	Badiane A	et al: Malaria morbidity and pyrethroid resistance after the introduction of insecticide-treated bednets and artemisinin-based combination therapies: a longitudinal study. Lancet Infectious Diseases 2011	11:925-932.	NA	Wiebe2017
357	Senegal	13.71667	-16.4	PCR	NA	Man biting	NA	NA	NA	NA	NA	NA	NA	2010	2010	NA	NA	NA	NA	trape JF	Tall A	Diagne N	Ndiath O	Ly AB	Faye J	Dieye-Ba F	Roucher C	Bouganali C	Badiane A	et al: Malaria morbidity and pyrethroid resistance after the introduction of insecticide-treated bednets and artemisinin-based combination therapies: a longitudinal study. Lancet Infectious Diseases 2011	11:925-932.	NA	Wiebe2017
375	Benin	7.18333	2.06917	PCR (Scott	1993)	PCR-RFLP (Favia	1997)	Larval collection	NA	NA	NA	NA	NA	NA	NA	2008	2008	NA	NA	NA	NA	Djegbe I	Boussari O	Sidick A	Martin T	Ranson H	Chandre F	Akogbeto M	Corbel V: Dynamics of insecticide resistance in malaria vectors in Benin: first evidence of the presence of L1014S kdr mutation in Anopheles gambiae from West Africa. Malaria Journal 2011	10.	NA	Wiebe2017
376	Benin	7.18333	2.06917	PCR (Scott	1993)	PCR-RFLP (Favia	1997)	Larval collection	NA	NA	NA	NA	NA	NA	NA	2009	2009	NA	NA	NA	NA	Djegbe I	Boussari O	Sidick A	Martin T	Ranson H	Chandre F	Akogbeto M	Corbel V: Dynamics of insecticide resistance in malaria vectors in Benin: first evidence of the presence of L1014S kdr mutation in Anopheles gambiae from West Africa. Malaria Journal 2011	10.	NA	Wiebe2017
379	Benin	11.86667	3.38333	PCR (Scott	1993)	PCR-RFLP (Favia	1997)	Larval collection	NA	NA	NA	NA	NA	NA	NA	2008	2008	NA	NA	NA	NA	Djegbe I	Boussari O	Sidick A	Martin T	Ranson H	Chandre F	Akogbeto M	Corbel V: Dynamics of insecticide resistance in malaria vectors in Benin: first evidence of the presence of L1014S kdr mutation in Anopheles gambiae from West Africa. Malaria Journal 2011	10.	NA	Wiebe2017
380	Benin	11.86667	3.38333	PCR (Scott	1993)	PCR-RFLP (Favia	1997)	Larval collection	NA	NA	NA	NA	NA	NA	NA	2009	2009	NA	NA	NA	NA	Djegbe I	Boussari O	Sidick A	Martin T	Ranson H	Chandre F	Akogbeto M	Corbel V: Dynamics of insecticide resistance in malaria vectors in Benin: first evidence of the presence of L1014S kdr mutation in Anopheles gambiae from West Africa. Malaria Journal 2011	10.	NA	Wiebe2017
381	Benin	11.86667	3.38333	PCR (Scott	1993)	PCR-RFLP (Favia	1997)	Larval collection	NA	NA	NA	NA	NA	NA	NA	2009	2009	NA	NA	NA	NA	Djegbe I	Boussari O	Sidick A	Martin T	Ranson H	Chandre F	Akogbeto M	Corbel V: Dynamics of insecticide resistance in malaria vectors in Benin: first evidence of the presence of L1014S kdr mutation in Anopheles gambiae from West Africa. Malaria Journal 2011	10.	NA	Wiebe2017
382	Benin	11.86667	3.38333	PCR (Scott	1993)	PCR-RFLP (Favia	1997)	Larval collection	NA	NA	NA	NA	NA	NA	NA	2010	2010	NA	NA	NA	NA	Djegbe I	Boussari O	Sidick A	Martin T	Ranson H	Chandre F	Akogbeto M	Corbel V: Dynamics of insecticide resistance in malaria vectors in Benin: first evidence of the presence of L1014S kdr mutation in Anopheles gambiae from West Africa. Malaria Journal 2011	10.	NA	Wiebe2017
383	Kenya	-1.41073	37.67658	Morphology	PCR (Scott	1993)	Larval collection	NA	NA	NA	NA	NA	NA	NA	2004	2004	NA	NA	NA	NA	Kawada H	Futami K	Komagata O	Kasai S	Tomita T	Sonye G	Mwatele C	Njenga SM	Mwandawiro C	Minakawa N	Takagi M: Distribution of a Knockdown Resistance Mutation (L1014S) in Anopheles gambiae s.s. and Anopheles arabiensis in Western and Southern Kenya. Plos One 2011	6.	NA	Wiebe2017
384	Kenya	-1.39932	37.80553	Morphology	PCR (Scott	1993)	Larval collection	NA	NA	NA	NA	NA	NA	NA	2004	2004	NA	NA	NA	NA	Kawada H	Futami K	Komagata O	Kasai S	Tomita T	Sonye G	Mwatele C	Njenga SM	Mwandawiro C	Minakawa N	Takagi M: Distribution of a Knockdown Resistance Mutation (L1014S) in Anopheles gambiae s.s. and Anopheles arabiensis in Western and Southern Kenya. Plos One 2011	6.	NA	Wiebe2017
385	Kenya	-1.40853	38.02753	Morphology	PCR (Scott	1993)	Larval collection	NA	NA	NA	NA	NA	NA	NA	2004	2004	NA	NA	NA	NA	Kawada H	Futami K	Komagata O	Kasai S	Tomita T	Sonye G	Mwatele C	Njenga SM	Mwandawiro C	Minakawa N	Takagi M: Distribution of a Knockdown Resistance Mutation (L1014S) in Anopheles gambiae s.s. and Anopheles arabiensis in Western and Southern Kenya. Plos One 2011	6.	NA	Wiebe2017
386	Kenya	-1.59993	38.03667	Morphology	PCR (Scott	1993)	Larval collection	NA	NA	NA	NA	NA	NA	NA	2004	2004	NA	NA	NA	NA	Kawada H	Futami K	Komagata O	Kasai S	Tomita T	Sonye G	Mwatele C	Njenga SM	Mwandawiro C	Minakawa N	Takagi M: Distribution of a Knockdown Resistance Mutation (L1014S) in Anopheles gambiae s.s. and Anopheles arabiensis in Western and Southern Kenya. Plos One 2011	6.	NA	Wiebe2017
387	Kenya	-1.75062	38.09778	Morphology	PCR (Scott	1993)	Larval collection	NA	NA	NA	NA	NA	NA	NA	2004	2004	NA	NA	NA	NA	Kawada H	Futami K	Komagata O	Kasai S	Tomita T	Sonye G	Mwatele C	Njenga SM	Mwandawiro C	Minakawa N	Takagi M: Distribution of a Knockdown Resistance Mutation (L1014S) in Anopheles gambiae s.s. and Anopheles arabiensis in Western and Southern Kenya. Plos One 2011	6.	NA	Wiebe2017
388	Kenya	-1.76555	38.11177	Morphology	PCR (Scott	1993)	Larval collection	NA	NA	NA	NA	NA	NA	NA	2004	2004	NA	NA	NA	NA	Kawada H	Futami K	Komagata O	Kasai S	Tomita T	Sonye G	Mwatele C	Njenga SM	Mwandawiro C	Minakawa N	Takagi M: Distribution of a Knockdown Resistance Mutation (L1014S) in Anopheles gambiae s.s. and Anopheles arabiensis in Western and Southern Kenya. Plos One 2011	6.	NA	Wiebe2017
389	Kenya	-2.20205	38.05798	Morphology	PCR (Scott	1993)	Larval collection	NA	NA	NA	NA	NA	NA	NA	2004	2004	NA	NA	NA	NA	Kawada H	Futami K	Komagata O	Kasai S	Tomita T	Sonye G	Mwatele C	Njenga SM	Mwandawiro C	Minakawa N	Takagi M: Distribution of a Knockdown Resistance Mutation (L1014S) in Anopheles gambiae s.s. and Anopheles arabiensis in Western and Southern Kenya. Plos One 2011	6.	NA	Wiebe2017
390	Kenya	-2.28457	38.03717	Morphology	PCR (Scott	1993)	Larval collection	NA	NA	NA	NA	NA	NA	NA	2004	2004	NA	NA	NA	NA	Kawada H	Futami K	Komagata O	Kasai S	Tomita T	Sonye G	Mwatele C	Njenga SM	Mwandawiro C	Minakawa N	Takagi M: Distribution of a Knockdown Resistance Mutation (L1014S) in Anopheles gambiae s.s. and Anopheles arabiensis in Western and Southern Kenya. Plos One 2011	6.	NA	Wiebe2017
391	Kenya	-2.33267	38.01263	Morphology	PCR (Scott	1993)	Larval collection	NA	NA	NA	NA	NA	NA	NA	2004	2004	NA	NA	NA	NA	Kawada H	Futami K	Komagata O	Kasai S	Tomita T	Sonye G	Mwatele C	Njenga SM	Mwandawiro C	Minakawa N	Takagi M: Distribution of a Knockdown Resistance Mutation (L1014S) in Anopheles gambiae s.s. and Anopheles arabiensis in Western and Southern Kenya. Plos One 2011	6.	NA	Wiebe2017
392	Kenya	-2.38295	37.98477	Morphology	PCR (Scott	1993)	Larval collection	NA	NA	NA	NA	NA	NA	NA	2004	2004	NA	NA	NA	NA	Kawada H	Futami K	Komagata O	Kasai S	Tomita T	Sonye G	Mwatele C	Njenga SM	Mwandawiro C	Minakawa N	Takagi M: Distribution of a Knockdown Resistance Mutation (L1014S) in Anopheles gambiae s.s. and Anopheles arabiensis in Western and Southern Kenya. Plos One 2011	6.	NA	Wiebe2017
393	Kenya	-2.6154	38.07473	Morphology	PCR (Scott	1993)	Larval collection	NA	NA	NA	NA	NA	NA	NA	2004	2004	NA	NA	NA	NA	Kawada H	Futami K	Komagata O	Kasai S	Tomita T	Sonye G	Mwatele C	Njenga SM	Mwandawiro C	Minakawa N	Takagi M: Distribution of a Knockdown Resistance Mutation (L1014S) in Anopheles gambiae s.s. and Anopheles arabiensis in Western and Southern Kenya. Plos One 2011	6.	NA	Wiebe2017
394	Kenya	-3.40762	38.56088	Morphology	PCR (Scott	1993)	Larval collection	NA	NA	NA	NA	NA	NA	NA	2004	2004	NA	NA	NA	NA	Kawada H	Futami K	Komagata O	Kasai S	Tomita T	Sonye G	Mwatele C	Njenga SM	Mwandawiro C	Minakawa N	Takagi M: Distribution of a Knockdown Resistance Mutation (L1014S) in Anopheles gambiae s.s. and Anopheles arabiensis in Western and Southern Kenya. Plos One 2011	6.	NA	Wiebe2017
395	Kenya	-4.28342	39.56623	Morphology	PCR (Scott	1993)	Larval collection	NA	NA	NA	NA	NA	NA	NA	2004	2004	NA	NA	NA	NA	Kawada H	Futami K	Komagata O	Kasai S	Tomita T	Sonye G	Mwatele C	Njenga SM	Mwandawiro C	Minakawa N	Takagi M: Distribution of a Knockdown Resistance Mutation (L1014S) in Anopheles gambiae s.s. and Anopheles arabiensis in Western and Southern Kenya. Plos One 2011	6.	NA	Wiebe2017
396	Kenya	-3.07033	40.14402	Morphology	PCR (Scott	1993)	Larval collection	NA	NA	NA	NA	NA	NA	NA	2004	2004	NA	NA	NA	NA	Kawada H	Futami K	Komagata O	Kasai S	Tomita T	Sonye G	Mwatele C	Njenga SM	Mwandawiro C	Minakawa N	Takagi M: Distribution of a Knockdown Resistance Mutation (L1014S) in Anopheles gambiae s.s. and Anopheles arabiensis in Western and Southern Kenya. Plos One 2011	6.	NA	Wiebe2017
397	Kenya	-4.00415	39.56927	Morphology	PCR (Scott	1993)	Larval collection	NA	NA	NA	NA	NA	NA	NA	2004	2004	NA	NA	NA	NA	Kawada H	Futami K	Komagata O	Kasai S	Tomita T	Sonye G	Mwatele C	Njenga SM	Mwandawiro C	Minakawa N	Takagi M: Distribution of a Knockdown Resistance Mutation (L1014S) in Anopheles gambiae s.s. and Anopheles arabiensis in Western and Southern Kenya. Plos One 2011	6.	NA	Wiebe2017
398	Kenya	-2.20783	37.69837	Morphology	PCR (Scott	1993)	Larval collection	NA	NA	NA	NA	NA	NA	NA	2004	2004	NA	NA	NA	NA	Kawada H	Futami K	Komagata O	Kasai S	Tomita T	Sonye G	Mwatele C	Njenga SM	Mwandawiro C	Minakawa N	Takagi M: Distribution of a Knockdown Resistance Mutation (L1014S) in Anopheles gambiae s.s. and Anopheles arabiensis in Western and Southern Kenya. Plos One 2011	6.	NA	Wiebe2017
399	Kenya	0.57138	34.80738	Morphology	PCR (Scott	1993)	Larval collection	NA	NA	NA	NA	NA	NA	NA	2004	2004	NA	NA	NA	NA	Kawada H	Futami K	Komagata O	Kasai S	Tomita T	Sonye G	Mwatele C	Njenga SM	Mwandawiro C	Minakawa N	Takagi M: Distribution of a Knockdown Resistance Mutation (L1014S) in Anopheles gambiae s.s. and Anopheles arabiensis in Western and Southern Kenya. Plos One 2011	6.	NA	Wiebe2017
400	Kenya	0.3204	34.78445	Morphology	PCR (Scott	1993)	Larval collection	NA	NA	NA	NA	NA	NA	NA	2004	2004	NA	NA	NA	NA	Kawada H	Futami K	Komagata O	Kasai S	Tomita T	Sonye G	Mwatele C	Njenga SM	Mwandawiro C	Minakawa N	Takagi M: Distribution of a Knockdown Resistance Mutation (L1014S) in Anopheles gambiae s.s. and Anopheles arabiensis in Western and Southern Kenya. Plos One 2011	6.	NA	Wiebe2017
401	Kenya	-0.00215	34.73997	Morphology	PCR (Scott	1993)	Larval collection	NA	NA	NA	NA	NA	NA	NA	2004	2004	NA	NA	NA	NA	Kawada H	Futami K	Komagata O	Kasai S	Tomita T	Sonye G	Mwatele C	Njenga SM	Mwandawiro C	Minakawa N	Takagi M: Distribution of a Knockdown Resistance Mutation (L1014S) in Anopheles gambiae s.s. and Anopheles arabiensis in Western and Southern Kenya. Plos One 2011	6.	NA	Wiebe2017
402	Kenya	-0.05015	34.14522	Morphology	PCR (Scott	1993)	Larval collection	NA	NA	NA	NA	NA	NA	NA	2004	2004	NA	NA	NA	NA	Kawada H	Futami K	Komagata O	Kasai S	Tomita T	Sonye G	Mwatele C	Njenga SM	Mwandawiro C	Minakawa N	Takagi M: Distribution of a Knockdown Resistance Mutation (L1014S) in Anopheles gambiae s.s. and Anopheles arabiensis in Western and Southern Kenya. Plos One 2011	6.	NA	Wiebe2017
403	Kenya	-0.05487	34.11595	Morphology	PCR (Scott	1993)	Larval collection	NA	NA	NA	NA	NA	NA	NA	2004	2004	NA	NA	NA	NA	Kawada H	Futami K	Komagata O	Kasai S	Tomita T	Sonye G	Mwatele C	Njenga SM	Mwandawiro C	Minakawa N	Takagi M: Distribution of a Knockdown Resistance Mutation (L1014S) in Anopheles gambiae s.s. and Anopheles arabiensis in Western and Southern Kenya. Plos One 2011	6.	NA	Wiebe2017
404	Kenya	-0.03815	34.62388	Morphology	PCR (Scott	1993)	Larval collection	NA	NA	NA	NA	NA	NA	NA	2004	2004	NA	NA	NA	NA	Kawada H	Futami K	Komagata O	Kasai S	Tomita T	Sonye G	Mwatele C	Njenga SM	Mwandawiro C	Minakawa N	Takagi M: Distribution of a Knockdown Resistance Mutation (L1014S) in Anopheles gambiae s.s. and Anopheles arabiensis in Western and Southern Kenya. Plos One 2011	6.	NA	Wiebe2017
405	Kenya	0.039	34.58037	Morphology	PCR (Scott	1993)	Larval collection	NA	NA	NA	NA	NA	NA	NA	2004	2004	NA	NA	NA	NA	Kawada H	Futami K	Komagata O	Kasai S	Tomita T	Sonye G	Mwatele C	Njenga SM	Mwandawiro C	Minakawa N	Takagi M: Distribution of a Knockdown Resistance Mutation (L1014S) in Anopheles gambiae s.s. and Anopheles arabiensis in Western and Southern Kenya. Plos One 2011	6.	NA	Wiebe2017
406	Kenya	0.08592	34.54227	Morphology	PCR (Scott	1993)	Larval collection	NA	NA	NA	NA	NA	NA	NA	2004	2004	NA	NA	NA	NA	Kawada H	Futami K	Komagata O	Kasai S	Tomita T	Sonye G	Mwatele C	Njenga SM	Mwandawiro C	Minakawa N	Takagi M: Distribution of a Knockdown Resistance Mutation (L1014S) in Anopheles gambiae s.s. and Anopheles arabiensis in Western and Southern Kenya. Plos One 2011	6.	NA	Wiebe2017
407	Kenya	0.1543	34.38213	Morphology	PCR (Scott	1993)	Larval collection	NA	NA	NA	NA	NA	NA	NA	2004	2004	NA	NA	NA	NA	Kawada H	Futami K	Komagata O	Kasai S	Tomita T	Sonye G	Mwatele C	Njenga SM	Mwandawiro C	Minakawa N	Takagi M: Distribution of a Knockdown Resistance Mutation (L1014S) in Anopheles gambiae s.s. and Anopheles arabiensis in Western and Southern Kenya. Plos One 2011	6.	NA	Wiebe2017
408	Kenya	0.458	34.11907	Morphology	PCR (Scott	1993)	Larval collection	NA	NA	NA	NA	NA	NA	NA	2004	2004	NA	NA	NA	NA	Kawada H	Futami K	Komagata O	Kasai S	Tomita T	Sonye G	Mwatele C	Njenga SM	Mwandawiro C	Minakawa N	Takagi M: Distribution of a Knockdown Resistance Mutation (L1014S) in Anopheles gambiae s.s. and Anopheles arabiensis in Western and Southern Kenya. Plos One 2011	6.	NA	Wiebe2017
409	Kenya	0.49508	34.13348	Morphology	PCR (Scott	1993)	Larval collection	NA	NA	NA	NA	NA	NA	NA	2004	2004	NA	NA	NA	NA	Kawada H	Futami K	Komagata O	Kasai S	Tomita T	Sonye G	Mwatele C	Njenga SM	Mwandawiro C	Minakawa N	Takagi M: Distribution of a Knockdown Resistance Mutation (L1014S) in Anopheles gambiae s.s. and Anopheles arabiensis in Western and Southern Kenya. Plos One 2011	6.	NA	Wiebe2017
410	Kenya	0.61267	34.24293	Morphology	PCR (Scott	1993)	Larval collection	NA	NA	NA	NA	NA	NA	NA	2004	2004	NA	NA	NA	NA	Kawada H	Futami K	Komagata O	Kasai S	Tomita T	Sonye G	Mwatele C	Njenga SM	Mwandawiro C	Minakawa N	Takagi M: Distribution of a Knockdown Resistance Mutation (L1014S) in Anopheles gambiae s.s. and Anopheles arabiensis in Western and Southern Kenya. Plos One 2011	6.	NA	Wiebe2017
411	Kenya	0.63133	34.26607	Morphology	PCR (Scott	1993)	Larval collection	NA	NA	NA	NA	NA	NA	NA	2004	2004	NA	NA	NA	NA	Kawada H	Futami K	Komagata O	Kasai S	Tomita T	Sonye G	Mwatele C	Njenga SM	Mwandawiro C	Minakawa N	Takagi M: Distribution of a Knockdown Resistance Mutation (L1014S) in Anopheles gambiae s.s. and Anopheles arabiensis in Western and Southern Kenya. Plos One 2011	6.	NA	Wiebe2017
412	Kenya	0.61853	34.70338	Morphology	PCR (Scott	1993)	Larval collection	NA	NA	NA	NA	NA	NA	NA	2004	2004	NA	NA	NA	NA	Kawada H	Futami K	Komagata O	Kasai S	Tomita T	Sonye G	Mwatele C	Njenga SM	Mwandawiro C	Minakawa N	Takagi M: Distribution of a Knockdown Resistance Mutation (L1014S) in Anopheles gambiae s.s. and Anopheles arabiensis in Western and Southern Kenya. Plos One 2011	6.	NA	Wiebe2017
413	Kenya	-0.15453	35.06047	Morphology	PCR (Scott	1993)	Larval collection	NA	NA	NA	NA	NA	NA	NA	2004	2004	NA	NA	NA	NA	Kawada H	Futami K	Komagata O	Kasai S	Tomita T	Sonye G	Mwatele C	Njenga SM	Mwandawiro C	Minakawa N	Takagi M: Distribution of a Knockdown Resistance Mutation (L1014S) in Anopheles gambiae s.s. and Anopheles arabiensis in Western and Southern Kenya. Plos One 2011	6.	NA	Wiebe2017
414	Kenya	-0.47763	34.8371	Morphology	PCR (Scott	1993)	Larval collection	NA	NA	NA	NA	NA	NA	NA	2004	2004	NA	NA	NA	NA	Kawada H	Futami K	Komagata O	Kasai S	Tomita T	Sonye G	Mwatele C	Njenga SM	Mwandawiro C	Minakawa N	Takagi M: Distribution of a Knockdown Resistance Mutation (L1014S) in Anopheles gambiae s.s. and Anopheles arabiensis in Western and Southern Kenya. Plos One 2011	6.	NA	Wiebe2017
415	Kenya	-0.44357	34.91833	Morphology	PCR (Scott	1993)	Larval collection	NA	NA	NA	NA	NA	NA	NA	2004	2004	NA	NA	NA	NA	Kawada H	Futami K	Komagata O	Kasai S	Tomita T	Sonye G	Mwatele C	Njenga SM	Mwandawiro C	Minakawa N	Takagi M: Distribution of a Knockdown Resistance Mutation (L1014S) in Anopheles gambiae s.s. and Anopheles arabiensis in Western and Southern Kenya. Plos One 2011	6.	NA	Wiebe2017
416	Kenya	-0.28613	34.98152	Morphology	PCR (Scott	1993)	Larval collection	NA	NA	NA	NA	NA	NA	NA	2004	2004	NA	NA	NA	NA	Kawada H	Futami K	Komagata O	Kasai S	Tomita T	Sonye G	Mwatele C	Njenga SM	Mwandawiro C	Minakawa N	Takagi M: Distribution of a Knockdown Resistance Mutation (L1014S) in Anopheles gambiae s.s. and Anopheles arabiensis in Western and Southern Kenya. Plos One 2011	6.	NA	Wiebe2017
417	Kenya	-0.35572	34.68473	Morphology	PCR (Scott	1993)	Larval collection	NA	NA	NA	NA	NA	NA	NA	2004	2004	NA	NA	NA	NA	Kawada H	Futami K	Komagata O	Kasai S	Tomita T	Sonye G	Mwatele C	Njenga SM	Mwandawiro C	Minakawa N	Takagi M: Distribution of a Knockdown Resistance Mutation (L1014S) in Anopheles gambiae s.s. and Anopheles arabiensis in Western and Southern Kenya. Plos One 2011	6.	NA	Wiebe2017
418	Kenya	-0.41002	34.6101	Morphology	PCR (Scott	1993)	Larval collection	NA	NA	NA	NA	NA	NA	NA	2004	2004	NA	NA	NA	NA	Kawada H	Futami K	Komagata O	Kasai S	Tomita T	Sonye G	Mwatele C	Njenga SM	Mwandawiro C	Minakawa N	Takagi M: Distribution of a Knockdown Resistance Mutation (L1014S) in Anopheles gambiae s.s. and Anopheles arabiensis in Western and Southern Kenya. Plos One 2011	6.	NA	Wiebe2017
419	Kenya	-0.42563	34.5956	Morphology	PCR (Scott	1993)	Larval collection	NA	NA	NA	NA	NA	NA	NA	2004	2004	NA	NA	NA	NA	Kawada H	Futami K	Komagata O	Kasai S	Tomita T	Sonye G	Mwatele C	Njenga SM	Mwandawiro C	Minakawa N	Takagi M: Distribution of a Knockdown Resistance Mutation (L1014S) in Anopheles gambiae s.s. and Anopheles arabiensis in Western and Southern Kenya. Plos One 2011	6.	NA	Wiebe2017
420	Kenya	-0.45203	34.57212	Morphology	PCR (Scott	1993)	Larval collection	NA	NA	NA	NA	NA	NA	NA	2004	2004	NA	NA	NA	NA	Kawada H	Futami K	Komagata O	Kasai S	Tomita T	Sonye G	Mwatele C	Njenga SM	Mwandawiro C	Minakawa N	Takagi M: Distribution of a Knockdown Resistance Mutation (L1014S) in Anopheles gambiae s.s. and Anopheles arabiensis in Western and Southern Kenya. Plos One 2011	6.	NA	Wiebe2017
421	Kenya	-0.53732	34.16397	Morphology	PCR (Scott	1993)	Larval collection	NA	NA	NA	NA	NA	NA	NA	2004	2004	NA	NA	NA	NA	Kawada H	Futami K	Komagata O	Kasai S	Tomita T	Sonye G	Mwatele C	Njenga SM	Mwandawiro C	Minakawa N	Takagi M: Distribution of a Knockdown Resistance Mutation (L1014S) in Anopheles gambiae s.s. and Anopheles arabiensis in Western and Southern Kenya. Plos One 2011	6.	NA	Wiebe2017
422	Kenya	-0.72512	34.05963	Morphology	PCR (Scott	1993)	Larval collection	NA	NA	NA	NA	NA	NA	NA	2004	2004	NA	NA	NA	NA	Kawada H	Futami K	Komagata O	Kasai S	Tomita T	Sonye G	Mwatele C	Njenga SM	Mwandawiro C	Minakawa N	Takagi M: Distribution of a Knockdown Resistance Mutation (L1014S) in Anopheles gambiae s.s. and Anopheles arabiensis in Western and Southern Kenya. Plos One 2011	6.	NA	Wiebe2017
423	Kenya	-0.78992	34.2368	Morphology	PCR (Scott	1993)	Larval collection	NA	NA	NA	NA	NA	NA	NA	2004	2004	NA	NA	NA	NA	Kawada H	Futami K	Komagata O	Kasai S	Tomita T	Sonye G	Mwatele C	Njenga SM	Mwandawiro C	Minakawa N	Takagi M: Distribution of a Knockdown Resistance Mutation (L1014S) in Anopheles gambiae s.s. and Anopheles arabiensis in Western and Southern Kenya. Plos One 2011	6.	NA	Wiebe2017
424	Kenya	-0.7855	34.24375	Morphology	PCR (Scott	1993)	Larval collection	NA	NA	NA	NA	NA	NA	NA	2004	2004	NA	NA	NA	NA	Kawada H	Futami K	Komagata O	Kasai S	Tomita T	Sonye G	Mwatele C	Njenga SM	Mwandawiro C	Minakawa N	Takagi M: Distribution of a Knockdown Resistance Mutation (L1014S) in Anopheles gambiae s.s. and Anopheles arabiensis in Western and Southern Kenya. Plos One 2011	6.	NA	Wiebe2017
425	Kenya	-0.76022	34.2803	Morphology	PCR (Scott	1993)	Larval collection	NA	NA	NA	NA	NA	NA	NA	2004	2004	NA	NA	NA	NA	Kawada H	Futami K	Komagata O	Kasai S	Tomita T	Sonye G	Mwatele C	Njenga SM	Mwandawiro C	Minakawa N	Takagi M: Distribution of a Knockdown Resistance Mutation (L1014S) in Anopheles gambiae s.s. and Anopheles arabiensis in Western and Southern Kenya. Plos One 2011	6.	NA	Wiebe2017
426	Kenya	-0.73328	34.36188	Morphology	PCR (Scott	1993)	Larval collection	NA	NA	NA	NA	NA	NA	NA	2004	2004	NA	NA	NA	NA	Kawada H	Futami K	Komagata O	Kasai S	Tomita T	Sonye G	Mwatele C	Njenga SM	Mwandawiro C	Minakawa N	Takagi M: Distribution of a Knockdown Resistance Mutation (L1014S) in Anopheles gambiae s.s. and Anopheles arabiensis in Western and Southern Kenya. Plos One 2011	6.	NA	Wiebe2017
427	Kenya	-0.65605	34.43682	Morphology	PCR (Scott	1993)	Larval collection	NA	NA	NA	NA	NA	NA	NA	2004	2004	NA	NA	NA	NA	Kawada H	Futami K	Komagata O	Kasai S	Tomita T	Sonye G	Mwatele C	Njenga SM	Mwandawiro C	Minakawa N	Takagi M: Distribution of a Knockdown Resistance Mutation (L1014S) in Anopheles gambiae s.s. and Anopheles arabiensis in Western and Southern Kenya. Plos One 2011	6.	NA	Wiebe2017
428	Kenya	-0.67283	34.53502	Morphology	PCR (Scott	1993)	Larval collection	NA	NA	NA	NA	NA	NA	NA	2004	2004	NA	NA	NA	NA	Kawada H	Futami K	Komagata O	Kasai S	Tomita T	Sonye G	Mwatele C	Njenga SM	Mwandawiro C	Minakawa N	Takagi M: Distribution of a Knockdown Resistance Mutation (L1014S) in Anopheles gambiae s.s. and Anopheles arabiensis in Western and Southern Kenya. Plos One 2011	6.	NA	Wiebe2017
429	Kenya	-0.68743	34.53907	Morphology	PCR (Scott	1993)	Larval collection	NA	NA	NA	NA	NA	NA	NA	2004	2004	NA	NA	NA	NA	Kawada H	Futami K	Komagata O	Kasai S	Tomita T	Sonye G	Mwatele C	Njenga SM	Mwandawiro C	Minakawa N	Takagi M: Distribution of a Knockdown Resistance Mutation (L1014S) in Anopheles gambiae s.s. and Anopheles arabiensis in Western and Southern Kenya. Plos One 2011	6.	NA	Wiebe2017
430	Kenya	-0.81425	37.25345	Morphology	PCR (Scott	1993)	Larval collection	NA	NA	NA	NA	NA	NA	NA	2004	2004	NA	NA	NA	NA	Kawada H	Futami K	Komagata O	Kasai S	Tomita T	Sonye G	Mwatele C	Njenga SM	Mwandawiro C	Minakawa N	Takagi M: Distribution of a Knockdown Resistance Mutation (L1014S) in Anopheles gambiae s.s. and Anopheles arabiensis in Western and Southern Kenya. Plos One 2011	6.	NA	Wiebe2017
431	Kenya	0.32585	37.55612	Morphology	PCR (Scott	1993)	Larval collection	NA	NA	NA	NA	NA	NA	NA	2004	2004	NA	NA	NA	NA	Kawada H	Futami K	Komagata O	Kasai S	Tomita T	Sonye G	Mwatele C	Njenga SM	Mwandawiro C	Minakawa N	Takagi M: Distribution of a Knockdown Resistance Mutation (L1014S) in Anopheles gambiae s.s. and Anopheles arabiensis in Western and Southern Kenya. Plos One 2011	6.	NA	Wiebe2017
432	Kenya	0.63633	37.67193	Morphology	PCR (Scott	1993)	Larval collection	NA	NA	NA	NA	NA	NA	NA	2004	2004	NA	NA	NA	NA	Kawada H	Futami K	Komagata O	Kasai S	Tomita T	Sonye G	Mwatele C	Njenga SM	Mwandawiro C	Minakawa N	Takagi M: Distribution of a Knockdown Resistance Mutation (L1014S) in Anopheles gambiae s.s. and Anopheles arabiensis in Western and Southern Kenya. Plos One 2011	6.	NA	Wiebe2017
433	Kenya	-0.73918	37.27645	Morphology	PCR (Scott	1993)	Larval collection	NA	NA	NA	NA	NA	NA	NA	2004	2004	NA	NA	NA	NA	Kawada H	Futami K	Komagata O	Kasai S	Tomita T	Sonye G	Mwatele C	Njenga SM	Mwandawiro C	Minakawa N	Takagi M: Distribution of a Knockdown Resistance Mutation (L1014S) in Anopheles gambiae s.s. and Anopheles arabiensis in Western and Southern Kenya. Plos One 2011	6.	NA	Wiebe2017
434	Kenya	-0.68673	35.09173	Morphology	PCR (Scott	1993)	Larval collection	NA	NA	NA	NA	NA	NA	NA	2004	2004	NA	NA	NA	NA	Kawada H	Futami K	Komagata O	Kasai S	Tomita T	Sonye G	Mwatele C	Njenga SM	Mwandawiro C	Minakawa N	Takagi M: Distribution of a Knockdown Resistance Mutation (L1014S) in Anopheles gambiae s.s. and Anopheles arabiensis in Western and Southern Kenya. Plos One 2011	6.	NA	Wiebe2017
435	Kenya	-0.76583	34.5981	Morphology	PCR (Scott	1993)	Larval collection	NA	NA	NA	NA	NA	NA	NA	2004	2004	NA	NA	NA	NA	Kawada H	Futami K	Komagata O	Kasai S	Tomita T	Sonye G	Mwatele C	Njenga SM	Mwandawiro C	Minakawa N	Takagi M: Distribution of a Knockdown Resistance Mutation (L1014S) in Anopheles gambiae s.s. and Anopheles arabiensis in Western and Southern Kenya. Plos One 2011	6.	NA	Wiebe2017
436	Kenya	-1.32638	36.69257	Morphology	PCR (Scott	1993)	Larval collection	NA	NA	NA	NA	NA	NA	NA	2004	2004	NA	NA	NA	NA	Kawada H	Futami K	Komagata O	Kasai S	Tomita T	Sonye G	Mwatele C	Njenga SM	Mwandawiro C	Minakawa N	Takagi M: Distribution of a Knockdown Resistance Mutation (L1014S) in Anopheles gambiae s.s. and Anopheles arabiensis in Western and Southern Kenya. Plos One 2011	6.	NA	Wiebe2017
437	Kenya	-1.21135	36.90587	Morphology	PCR (Scott	1993)	Larval collection	NA	NA	NA	NA	NA	NA	NA	2005	2005	NA	NA	NA	NA	Kawada H	Futami K	Komagata O	Kasai S	Tomita T	Sonye G	Mwatele C	Njenga SM	Mwandawiro C	Minakawa N	Takagi M: Distribution of a Knockdown Resistance Mutation (L1014S) in Anopheles gambiae s.s. and Anopheles arabiensis in Western and Southern Kenya. Plos One 2011	6.	NA	Wiebe2017
438	Kenya	-1.21007	36.91172	Morphology	PCR (Scott	1993)	Larval collection	NA	NA	NA	NA	NA	NA	NA	2005	2005	NA	NA	NA	NA	Kawada H	Futami K	Komagata O	Kasai S	Tomita T	Sonye G	Mwatele C	Njenga SM	Mwandawiro C	Minakawa N	Takagi M: Distribution of a Knockdown Resistance Mutation (L1014S) in Anopheles gambiae s.s. and Anopheles arabiensis in Western and Southern Kenya. Plos One 2011	6.	NA	Wiebe2017
439	Kenya	-1.20872	36.91202	Morphology	PCR (Scott	1993)	Larval collection	NA	NA	NA	NA	NA	NA	NA	2005	2005	NA	NA	NA	NA	Kawada H	Futami K	Komagata O	Kasai S	Tomita T	Sonye G	Mwatele C	Njenga SM	Mwandawiro C	Minakawa N	Takagi M: Distribution of a Knockdown Resistance Mutation (L1014S) in Anopheles gambiae s.s. and Anopheles arabiensis in Western and Southern Kenya. Plos One 2011	6.	NA	Wiebe2017
440	Kenya	-1.16852	36.9529	Morphology	PCR (Scott	1993)	Larval collection	NA	NA	NA	NA	NA	NA	NA	2005	2005	NA	NA	NA	NA	Kawada H	Futami K	Komagata O	Kasai S	Tomita T	Sonye G	Mwatele C	Njenga SM	Mwandawiro C	Minakawa N	Takagi M: Distribution of a Knockdown Resistance Mutation (L1014S) in Anopheles gambiae s.s. and Anopheles arabiensis in Western and Southern Kenya. Plos One 2011	6.	NA	Wiebe2017
441	Kenya	-1.15258	36.9609	Morphology	PCR (Scott	1993)	Larval collection	NA	NA	NA	NA	NA	NA	NA	2005	2005	NA	NA	NA	NA	Kawada H	Futami K	Komagata O	Kasai S	Tomita T	Sonye G	Mwatele C	Njenga SM	Mwandawiro C	Minakawa N	Takagi M: Distribution of a Knockdown Resistance Mutation (L1014S) in Anopheles gambiae s.s. and Anopheles arabiensis in Western and Southern Kenya. Plos One 2011	6.	NA	Wiebe2017
442	Kenya	-1.10108	37.01993	Morphology	PCR (Scott	1993)	Larval collection	NA	NA	NA	NA	NA	NA	NA	2005	2005	NA	NA	NA	NA	Kawada H	Futami K	Komagata O	Kasai S	Tomita T	Sonye G	Mwatele C	Njenga SM	Mwandawiro C	Minakawa N	Takagi M: Distribution of a Knockdown Resistance Mutation (L1014S) in Anopheles gambiae s.s. and Anopheles arabiensis in Western and Southern Kenya. Plos One 2011	6.	NA	Wiebe2017
443	Kenya	-1.0453	37.0743	Morphology	PCR (Scott	1993)	Larval collection	NA	NA	NA	NA	NA	NA	NA	2005	2005	NA	NA	NA	NA	Kawada H	Futami K	Komagata O	Kasai S	Tomita T	Sonye G	Mwatele C	Njenga SM	Mwandawiro C	Minakawa N	Takagi M: Distribution of a Knockdown Resistance Mutation (L1014S) in Anopheles gambiae s.s. and Anopheles arabiensis in Western and Southern Kenya. Plos One 2011	6.	NA	Wiebe2017
444	Kenya	-1.0544	37.11138	Morphology	PCR (Scott	1993)	Larval collection	NA	NA	NA	NA	NA	NA	NA	2005	2005	NA	NA	NA	NA	Kawada H	Futami K	Komagata O	Kasai S	Tomita T	Sonye G	Mwatele C	Njenga SM	Mwandawiro C	Minakawa N	Takagi M: Distribution of a Knockdown Resistance Mutation (L1014S) in Anopheles gambiae s.s. and Anopheles arabiensis in Western and Southern Kenya. Plos One 2011	6.	NA	Wiebe2017
445	Kenya	-0.9453	37.1197	Morphology	PCR (Scott	1993)	Larval collection	NA	NA	NA	NA	NA	NA	NA	2005	2005	NA	NA	NA	NA	Kawada H	Futami K	Komagata O	Kasai S	Tomita T	Sonye G	Mwatele C	Njenga SM	Mwandawiro C	Minakawa N	Takagi M: Distribution of a Knockdown Resistance Mutation (L1014S) in Anopheles gambiae s.s. and Anopheles arabiensis in Western and Southern Kenya. Plos One 2011	6.	NA	Wiebe2017
446	Kenya	-0.81428	37.25347	Morphology	PCR (Scott	1993)	Larval collection	NA	NA	NA	NA	NA	NA	NA	2005	2005	NA	NA	NA	NA	Kawada H	Futami K	Komagata O	Kasai S	Tomita T	Sonye G	Mwatele C	Njenga SM	Mwandawiro C	Minakawa N	Takagi M: Distribution of a Knockdown Resistance Mutation (L1014S) in Anopheles gambiae s.s. and Anopheles arabiensis in Western and Southern Kenya. Plos One 2011	6.	NA	Wiebe2017
447	Kenya	-0.54617	37.4223	Morphology	PCR (Scott	1993)	Larval collection	NA	NA	NA	NA	NA	NA	NA	2005	2005	NA	NA	NA	NA	Kawada H	Futami K	Komagata O	Kasai S	Tomita T	Sonye G	Mwatele C	Njenga SM	Mwandawiro C	Minakawa N	Takagi M: Distribution of a Knockdown Resistance Mutation (L1014S) in Anopheles gambiae s.s. and Anopheles arabiensis in Western and Southern Kenya. Plos One 2011	6.	NA	Wiebe2017
448	Kenya	-0.55045	37.38763	Morphology	PCR (Scott	1993)	Larval collection	NA	NA	NA	NA	NA	NA	NA	2005	2005	NA	NA	NA	NA	Kawada H	Futami K	Komagata O	Kasai S	Tomita T	Sonye G	Mwatele C	Njenga SM	Mwandawiro C	Minakawa N	Takagi M: Distribution of a Knockdown Resistance Mutation (L1014S) in Anopheles gambiae s.s. and Anopheles arabiensis in Western and Southern Kenya. Plos One 2011	6.	NA	Wiebe2017
449	Kenya	-0.64815	37.362	Morphology	PCR (Scott	1993)	Larval collection	NA	NA	NA	NA	NA	NA	NA	2005	2005	NA	NA	NA	NA	Kawada H	Futami K	Komagata O	Kasai S	Tomita T	Sonye G	Mwatele C	Njenga SM	Mwandawiro C	Minakawa N	Takagi M: Distribution of a Knockdown Resistance Mutation (L1014S) in Anopheles gambiae s.s. and Anopheles arabiensis in Western and Southern Kenya. Plos One 2011	6.	NA	Wiebe2017
450	Kenya	0.46898	37.62078	Morphology	PCR (Scott	1993)	Larval collection	NA	NA	NA	NA	NA	NA	NA	2005	2005	NA	NA	NA	NA	Kawada H	Futami K	Komagata O	Kasai S	Tomita T	Sonye G	Mwatele C	Njenga SM	Mwandawiro C	Minakawa N	Takagi M: Distribution of a Knockdown Resistance Mutation (L1014S) in Anopheles gambiae s.s. and Anopheles arabiensis in Western and Southern Kenya. Plos One 2011	6.	NA	Wiebe2017
451	Kenya	0.48172	37.63077	Morphology	PCR (Scott	1993)	Larval collection	NA	NA	NA	NA	NA	NA	NA	2005	2005	NA	NA	NA	NA	Kawada H	Futami K	Komagata O	Kasai S	Tomita T	Sonye G	Mwatele C	Njenga SM	Mwandawiro C	Minakawa N	Takagi M: Distribution of a Knockdown Resistance Mutation (L1014S) in Anopheles gambiae s.s. and Anopheles arabiensis in Western and Southern Kenya. Plos One 2011	6.	NA	Wiebe2017
452	Kenya	0.50138	37.64115	Morphology	PCR (Scott	1993)	Larval collection	NA	NA	NA	NA	NA	NA	NA	2005	2005	NA	NA	NA	NA	Kawada H	Futami K	Komagata O	Kasai S	Tomita T	Sonye G	Mwatele C	Njenga SM	Mwandawiro C	Minakawa N	Takagi M: Distribution of a Knockdown Resistance Mutation (L1014S) in Anopheles gambiae s.s. and Anopheles arabiensis in Western and Southern Kenya. Plos One 2011	6.	NA	Wiebe2017
453	Kenya	0.51348	37.6486	Morphology	PCR (Scott	1993)	Larval collection	NA	NA	NA	NA	NA	NA	NA	2005	2005	NA	NA	NA	NA	Kawada H	Futami K	Komagata O	Kasai S	Tomita T	Sonye G	Mwatele C	Njenga SM	Mwandawiro C	Minakawa N	Takagi M: Distribution of a Knockdown Resistance Mutation (L1014S) in Anopheles gambiae s.s. and Anopheles arabiensis in Western and Southern Kenya. Plos One 2011	6.	NA	Wiebe2017
454	Kenya	0.53142	37.65997	Morphology	PCR (Scott	1993)	Larval collection	NA	NA	NA	NA	NA	NA	NA	2005	2005	NA	NA	NA	NA	Kawada H	Futami K	Komagata O	Kasai S	Tomita T	Sonye G	Mwatele C	Njenga SM	Mwandawiro C	Minakawa N	Takagi M: Distribution of a Knockdown Resistance Mutation (L1014S) in Anopheles gambiae s.s. and Anopheles arabiensis in Western and Southern Kenya. Plos One 2011	6.	NA	Wiebe2017
455	Kenya	0.54777	37.66962	Morphology	PCR (Scott	1993)	Larval collection	NA	NA	NA	NA	NA	NA	NA	2005	2005	NA	NA	NA	NA	Kawada H	Futami K	Komagata O	Kasai S	Tomita T	Sonye G	Mwatele C	Njenga SM	Mwandawiro C	Minakawa N	Takagi M: Distribution of a Knockdown Resistance Mutation (L1014S) in Anopheles gambiae s.s. and Anopheles arabiensis in Western and Southern Kenya. Plos One 2011	6.	NA	Wiebe2017
456	Kenya	0.59417	37.67315	Morphology	PCR (Scott	1993)	Larval collection	NA	NA	NA	NA	NA	NA	NA	2005	2005	NA	NA	NA	NA	Kawada H	Futami K	Komagata O	Kasai S	Tomita T	Sonye G	Mwatele C	Njenga SM	Mwandawiro C	Minakawa N	Takagi M: Distribution of a Knockdown Resistance Mutation (L1014S) in Anopheles gambiae s.s. and Anopheles arabiensis in Western and Southern Kenya. Plos One 2011	6.	NA	Wiebe2017
457	Kenya	0.6363	37.67213	Morphology	PCR (Scott	1993)	Larval collection	NA	NA	NA	NA	NA	NA	NA	2005	2005	NA	NA	NA	NA	Kawada H	Futami K	Komagata O	Kasai S	Tomita T	Sonye G	Mwatele C	Njenga SM	Mwandawiro C	Minakawa N	Takagi M: Distribution of a Knockdown Resistance Mutation (L1014S) in Anopheles gambiae s.s. and Anopheles arabiensis in Western and Southern Kenya. Plos One 2011	6.	NA	Wiebe2017
458	Kenya	-0.48333	37.09715	Morphology	PCR (Scott	1993)	Larval collection	NA	NA	NA	NA	NA	NA	NA	2005	2005	NA	NA	NA	NA	Kawada H	Futami K	Komagata O	Kasai S	Tomita T	Sonye G	Mwatele C	Njenga SM	Mwandawiro C	Minakawa N	Takagi M: Distribution of a Knockdown Resistance Mutation (L1014S) in Anopheles gambiae s.s. and Anopheles arabiensis in Western and Southern Kenya. Plos One 2011	6.	NA	Wiebe2017
459	Kenya	-0.65013	37.19792	Morphology	PCR (Scott	1993)	Larval collection	NA	NA	NA	NA	NA	NA	NA	2005	2005	NA	NA	NA	NA	Kawada H	Futami K	Komagata O	Kasai S	Tomita T	Sonye G	Mwatele C	Njenga SM	Mwandawiro C	Minakawa N	Takagi M: Distribution of a Knockdown Resistance Mutation (L1014S) in Anopheles gambiae s.s. and Anopheles arabiensis in Western and Southern Kenya. Plos One 2011	6.	NA	Wiebe2017
460	Kenya	-0.66217	37.2036	Morphology	PCR (Scott	1993)	Larval collection	NA	NA	NA	NA	NA	NA	NA	2005	2005	NA	NA	NA	NA	Kawada H	Futami K	Komagata O	Kasai S	Tomita T	Sonye G	Mwatele C	Njenga SM	Mwandawiro C	Minakawa N	Takagi M: Distribution of a Knockdown Resistance Mutation (L1014S) in Anopheles gambiae s.s. and Anopheles arabiensis in Western and Southern Kenya. Plos One 2011	6.	NA	Wiebe2017
461	Kenya	-0.67495	37.24565	Morphology	PCR (Scott	1993)	Larval collection	NA	NA	NA	NA	NA	NA	NA	2005	2005	NA	NA	NA	NA	Kawada H	Futami K	Komagata O	Kasai S	Tomita T	Sonye G	Mwatele C	Njenga SM	Mwandawiro C	Minakawa N	Takagi M: Distribution of a Knockdown Resistance Mutation (L1014S) in Anopheles gambiae s.s. and Anopheles arabiensis in Western and Southern Kenya. Plos One 2011	6.	NA	Wiebe2017
462	Kenya	-0.69462	37.24907	Morphology	PCR (Scott	1993)	Larval collection	NA	NA	NA	NA	NA	NA	NA	2005	2005	NA	NA	NA	NA	Kawada H	Futami K	Komagata O	Kasai S	Tomita T	Sonye G	Mwatele C	Njenga SM	Mwandawiro C	Minakawa N	Takagi M: Distribution of a Knockdown Resistance Mutation (L1014S) in Anopheles gambiae s.s. and Anopheles arabiensis in Western and Southern Kenya. Plos One 2011	6.	NA	Wiebe2017
463	Kenya	-0.71967	37.26557	Morphology	PCR (Scott	1993)	Larval collection	NA	NA	NA	NA	NA	NA	NA	2005	2005	NA	NA	NA	NA	Kawada H	Futami K	Komagata O	Kasai S	Tomita T	Sonye G	Mwatele C	Njenga SM	Mwandawiro C	Minakawa N	Takagi M: Distribution of a Knockdown Resistance Mutation (L1014S) in Anopheles gambiae s.s. and Anopheles arabiensis in Western and Southern Kenya. Plos One 2011	6.	NA	Wiebe2017
464	Kenya	-0.75563	37.21012	Morphology	PCR (Scott	1993)	Larval collection	NA	NA	NA	NA	NA	NA	NA	2005	2005	NA	NA	NA	NA	Kawada H	Futami K	Komagata O	Kasai S	Tomita T	Sonye G	Mwatele C	Njenga SM	Mwandawiro C	Minakawa N	Takagi M: Distribution of a Knockdown Resistance Mutation (L1014S) in Anopheles gambiae s.s. and Anopheles arabiensis in Western and Southern Kenya. Plos One 2011	6.	NA	Wiebe2017
465	Kenya	-0.72343	37.15557	Morphology	PCR (Scott	1993)	Larval collection	NA	NA	NA	NA	NA	NA	NA	2005	2005	NA	NA	NA	NA	Kawada H	Futami K	Komagata O	Kasai S	Tomita T	Sonye G	Mwatele C	Njenga SM	Mwandawiro C	Minakawa N	Takagi M: Distribution of a Knockdown Resistance Mutation (L1014S) in Anopheles gambiae s.s. and Anopheles arabiensis in Western and Southern Kenya. Plos One 2011	6.	NA	Wiebe2017
466	Kenya	-0.70105	37.13955	Morphology	PCR (Scott	1993)	Larval collection	NA	NA	NA	NA	NA	NA	NA	2005	2005	NA	NA	NA	NA	Kawada H	Futami K	Komagata O	Kasai S	Tomita T	Sonye G	Mwatele C	Njenga SM	Mwandawiro C	Minakawa N	Takagi M: Distribution of a Knockdown Resistance Mutation (L1014S) in Anopheles gambiae s.s. and Anopheles arabiensis in Western and Southern Kenya. Plos One 2011	6.	NA	Wiebe2017
467	Kenya	-0.65812	37.1077	Morphology	PCR (Scott	1993)	Larval collection	NA	NA	NA	NA	NA	NA	NA	2005	2005	NA	NA	NA	NA	Kawada H	Futami K	Komagata O	Kasai S	Tomita T	Sonye G	Mwatele C	Njenga SM	Mwandawiro C	Minakawa N	Takagi M: Distribution of a Knockdown Resistance Mutation (L1014S) in Anopheles gambiae s.s. and Anopheles arabiensis in Western and Southern Kenya. Plos One 2011	6.	NA	Wiebe2017
468	Kenya	-0.05465	35.94985	Morphology	PCR (Scott	1993)	Larval collection	NA	NA	NA	NA	NA	NA	NA	2005	2005	NA	NA	NA	NA	Kawada H	Futami K	Komagata O	Kasai S	Tomita T	Sonye G	Mwatele C	Njenga SM	Mwandawiro C	Minakawa N	Takagi M: Distribution of a Knockdown Resistance Mutation (L1014S) in Anopheles gambiae s.s. and Anopheles arabiensis in Western and Southern Kenya. Plos One 2011	6.	NA	Wiebe2017
469	Kenya	-0.01348	35.96502	Morphology	PCR (Scott	1993)	Larval collection	NA	NA	NA	NA	NA	NA	NA	2005	2005	NA	NA	NA	NA	Kawada H	Futami K	Komagata O	Kasai S	Tomita T	Sonye G	Mwatele C	Njenga SM	Mwandawiro C	Minakawa N	Takagi M: Distribution of a Knockdown Resistance Mutation (L1014S) in Anopheles gambiae s.s. and Anopheles arabiensis in Western and Southern Kenya. Plos One 2011	6.	NA	Wiebe2017
470	Kenya	-0.00135	35.9641	Morphology	PCR (Scott	1993)	Larval collection	NA	NA	NA	NA	NA	NA	NA	2005	2005	NA	NA	NA	NA	Kawada H	Futami K	Komagata O	Kasai S	Tomita T	Sonye G	Mwatele C	Njenga SM	Mwandawiro C	Minakawa N	Takagi M: Distribution of a Knockdown Resistance Mutation (L1014S) in Anopheles gambiae s.s. and Anopheles arabiensis in Western and Southern Kenya. Plos One 2011	6.	NA	Wiebe2017
471	Kenya	-0.00733	35.95385	Morphology	PCR (Scott	1993)	Larval collection	NA	NA	NA	NA	NA	NA	NA	2005	2005	NA	NA	NA	NA	Kawada H	Futami K	Komagata O	Kasai S	Tomita T	Sonye G	Mwatele C	Njenga SM	Mwandawiro C	Minakawa N	Takagi M: Distribution of a Knockdown Resistance Mutation (L1014S) in Anopheles gambiae s.s. and Anopheles arabiensis in Western and Southern Kenya. Plos One 2011	6.	NA	Wiebe2017
472	Kenya	0.71023	36.03047	Morphology	PCR (Scott	1993)	Larval collection	NA	NA	NA	NA	NA	NA	NA	2005	2005	NA	NA	NA	NA	Kawada H	Futami K	Komagata O	Kasai S	Tomita T	Sonye G	Mwatele C	Njenga SM	Mwandawiro C	Minakawa N	Takagi M: Distribution of a Knockdown Resistance Mutation (L1014S) in Anopheles gambiae s.s. and Anopheles arabiensis in Western and Southern Kenya. Plos One 2011	6.	NA	Wiebe2017
473	Kenya	0.43733	36.00183	Morphology	PCR (Scott	1993)	Larval collection	NA	NA	NA	NA	NA	NA	NA	2005	2005	NA	NA	NA	NA	Kawada H	Futami K	Komagata O	Kasai S	Tomita T	Sonye G	Mwatele C	Njenga SM	Mwandawiro C	Minakawa N	Takagi M: Distribution of a Knockdown Resistance Mutation (L1014S) in Anopheles gambiae s.s. and Anopheles arabiensis in Western and Southern Kenya. Plos One 2011	6.	NA	Wiebe2017
474	Kenya	-0.48723	34.7683	Morphology	PCR (Scott	1993)	Larval collection	NA	NA	NA	NA	NA	NA	NA	2005	2005	NA	NA	NA	NA	Kawada H	Futami K	Komagata O	Kasai S	Tomita T	Sonye G	Mwatele C	Njenga SM	Mwandawiro C	Minakawa N	Takagi M: Distribution of a Knockdown Resistance Mutation (L1014S) in Anopheles gambiae s.s. and Anopheles arabiensis in Western and Southern Kenya. Plos One 2011	6.	NA	Wiebe2017
475	Kenya	-0.48472	34.78527	Morphology	PCR (Scott	1993)	Larval collection	NA	NA	NA	NA	NA	NA	NA	2005	2005	NA	NA	NA	NA	Kawada H	Futami K	Komagata O	Kasai S	Tomita T	Sonye G	Mwatele C	Njenga SM	Mwandawiro C	Minakawa N	Takagi M: Distribution of a Knockdown Resistance Mutation (L1014S) in Anopheles gambiae s.s. and Anopheles arabiensis in Western and Southern Kenya. Plos One 2011	6.	NA	Wiebe2017
476	Kenya	-0.48415	34.79687	Morphology	PCR (Scott	1993)	Larval collection	NA	NA	NA	NA	NA	NA	NA	2005	2005	NA	NA	NA	NA	Kawada H	Futami K	Komagata O	Kasai S	Tomita T	Sonye G	Mwatele C	Njenga SM	Mwandawiro C	Minakawa N	Takagi M: Distribution of a Knockdown Resistance Mutation (L1014S) in Anopheles gambiae s.s. and Anopheles arabiensis in Western and Southern Kenya. Plos One 2011	6.	NA	Wiebe2017
477	Kenya	-0.44413	34.9021	Morphology	PCR (Scott	1993)	Larval collection	NA	NA	NA	NA	NA	NA	NA	2005	2005	NA	NA	NA	NA	Kawada H	Futami K	Komagata O	Kasai S	Tomita T	Sonye G	Mwatele C	Njenga SM	Mwandawiro C	Minakawa N	Takagi M: Distribution of a Knockdown Resistance Mutation (L1014S) in Anopheles gambiae s.s. and Anopheles arabiensis in Western and Southern Kenya. Plos One 2011	6.	NA	Wiebe2017
478	Kenya	-0.12568	34.79337	Morphology	PCR (Scott	1993)	Larval collection	NA	NA	NA	NA	NA	NA	NA	2005	2005	NA	NA	NA	NA	Kawada H	Futami K	Komagata O	Kasai S	Tomita T	Sonye G	Mwatele C	Njenga SM	Mwandawiro C	Minakawa N	Takagi M: Distribution of a Knockdown Resistance Mutation (L1014S) in Anopheles gambiae s.s. and Anopheles arabiensis in Western and Southern Kenya. Plos One 2011	6.	NA	Wiebe2017
479	Kenya	-0.13832	34.79667	Morphology	PCR (Scott	1993)	Larval collection	NA	NA	NA	NA	NA	NA	NA	2005	2005	NA	NA	NA	NA	Kawada H	Futami K	Komagata O	Kasai S	Tomita T	Sonye G	Mwatele C	Njenga SM	Mwandawiro C	Minakawa N	Takagi M: Distribution of a Knockdown Resistance Mutation (L1014S) in Anopheles gambiae s.s. and Anopheles arabiensis in Western and Southern Kenya. Plos One 2011	6.	NA	Wiebe2017
480	Kenya	-0.15205	34.81372	Morphology	PCR (Scott	1993)	Larval collection	NA	NA	NA	NA	NA	NA	NA	2005	2005	NA	NA	NA	NA	Kawada H	Futami K	Komagata O	Kasai S	Tomita T	Sonye G	Mwatele C	Njenga SM	Mwandawiro C	Minakawa N	Takagi M: Distribution of a Knockdown Resistance Mutation (L1014S) in Anopheles gambiae s.s. and Anopheles arabiensis in Western and Southern Kenya. Plos One 2011	6.	NA	Wiebe2017
481	Kenya	-0.1543	34.83913	Morphology	PCR (Scott	1993)	Larval collection	NA	NA	NA	NA	NA	NA	NA	2005	2005	NA	NA	NA	NA	Kawada H	Futami K	Komagata O	Kasai S	Tomita T	Sonye G	Mwatele C	Njenga SM	Mwandawiro C	Minakawa N	Takagi M: Distribution of a Knockdown Resistance Mutation (L1014S) in Anopheles gambiae s.s. and Anopheles arabiensis in Western and Southern Kenya. Plos One 2011	6.	NA	Wiebe2017
482	Kenya	-0.16893	34.87347	Morphology	PCR (Scott	1993)	Larval collection	NA	NA	NA	NA	NA	NA	NA	2005	2005	NA	NA	NA	NA	Kawada H	Futami K	Komagata O	Kasai S	Tomita T	Sonye G	Mwatele C	Njenga SM	Mwandawiro C	Minakawa N	Takagi M: Distribution of a Knockdown Resistance Mutation (L1014S) in Anopheles gambiae s.s. and Anopheles arabiensis in Western and Southern Kenya. Plos One 2011	6.	NA	Wiebe2017
483	Kenya	-0.17228	34.92298	Morphology	PCR (Scott	1993)	Larval collection	NA	NA	NA	NA	NA	NA	NA	2005	2005	NA	NA	NA	NA	Kawada H	Futami K	Komagata O	Kasai S	Tomita T	Sonye G	Mwatele C	Njenga SM	Mwandawiro C	Minakawa N	Takagi M: Distribution of a Knockdown Resistance Mutation (L1014S) in Anopheles gambiae s.s. and Anopheles arabiensis in Western and Southern Kenya. Plos One 2011	6.	NA	Wiebe2017
484	Kenya	-0.17922	34.93995	Morphology	PCR (Scott	1993)	Larval collection	NA	NA	NA	NA	NA	NA	NA	2005	2005	NA	NA	NA	NA	Kawada H	Futami K	Komagata O	Kasai S	Tomita T	Sonye G	Mwatele C	Njenga SM	Mwandawiro C	Minakawa N	Takagi M: Distribution of a Knockdown Resistance Mutation (L1014S) in Anopheles gambiae s.s. and Anopheles arabiensis in Western and Southern Kenya. Plos One 2011	6.	NA	Wiebe2017
485	Kenya	-0.21893	34.95703	Morphology	PCR (Scott	1993)	Larval collection	NA	NA	NA	NA	NA	NA	NA	2005	2005	NA	NA	NA	NA	Kawada H	Futami K	Komagata O	Kasai S	Tomita T	Sonye G	Mwatele C	Njenga SM	Mwandawiro C	Minakawa N	Takagi M: Distribution of a Knockdown Resistance Mutation (L1014S) in Anopheles gambiae s.s. and Anopheles arabiensis in Western and Southern Kenya. Plos One 2011	6.	NA	Wiebe2017
486	Kenya	-0.23917	34.95752	Morphology	PCR (Scott	1993)	Larval collection	NA	NA	NA	NA	NA	NA	NA	2005	2005	NA	NA	NA	NA	Kawada H	Futami K	Komagata O	Kasai S	Tomita T	Sonye G	Mwatele C	Njenga SM	Mwandawiro C	Minakawa N	Takagi M: Distribution of a Knockdown Resistance Mutation (L1014S) in Anopheles gambiae s.s. and Anopheles arabiensis in Western and Southern Kenya. Plos One 2011	6.	NA	Wiebe2017
487	Kenya	-0.25897	34.96575	Morphology	PCR (Scott	1993)	Larval collection	NA	NA	NA	NA	NA	NA	NA	2005	2005	NA	NA	NA	NA	Kawada H	Futami K	Komagata O	Kasai S	Tomita T	Sonye G	Mwatele C	Njenga SM	Mwandawiro C	Minakawa N	Takagi M: Distribution of a Knockdown Resistance Mutation (L1014S) in Anopheles gambiae s.s. and Anopheles arabiensis in Western and Southern Kenya. Plos One 2011	6.	NA	Wiebe2017
488	Kenya	-0.28223	34.97947	Morphology	PCR (Scott	1993)	Larval collection	NA	NA	NA	NA	NA	NA	NA	2005	2005	NA	NA	NA	NA	Kawada H	Futami K	Komagata O	Kasai S	Tomita T	Sonye G	Mwatele C	Njenga SM	Mwandawiro C	Minakawa N	Takagi M: Distribution of a Knockdown Resistance Mutation (L1014S) in Anopheles gambiae s.s. and Anopheles arabiensis in Western and Southern Kenya. Plos One 2011	6.	NA	Wiebe2017
489	Kenya	-0.2862	34.98157	Morphology	PCR (Scott	1993)	Larval collection	NA	NA	NA	NA	NA	NA	NA	2005	2005	NA	NA	NA	NA	Kawada H	Futami K	Komagata O	Kasai S	Tomita T	Sonye G	Mwatele C	Njenga SM	Mwandawiro C	Minakawa N	Takagi M: Distribution of a Knockdown Resistance Mutation (L1014S) in Anopheles gambiae s.s. and Anopheles arabiensis in Western and Southern Kenya. Plos One 2011	6.	NA	Wiebe2017
490	Kenya	-0.30283	34.99675	Morphology	PCR (Scott	1993)	Larval collection	NA	NA	NA	NA	NA	NA	NA	2005	2005	NA	NA	NA	NA	Kawada H	Futami K	Komagata O	Kasai S	Tomita T	Sonye G	Mwatele C	Njenga SM	Mwandawiro C	Minakawa N	Takagi M: Distribution of a Knockdown Resistance Mutation (L1014S) in Anopheles gambiae s.s. and Anopheles arabiensis in Western and Southern Kenya. Plos One 2011	6.	NA	Wiebe2017
491	Kenya	-0.32755	35.00632	Morphology	PCR (Scott	1993)	Larval collection	NA	NA	NA	NA	NA	NA	NA	2005	2005	NA	NA	NA	NA	Kawada H	Futami K	Komagata O	Kasai S	Tomita T	Sonye G	Mwatele C	Njenga SM	Mwandawiro C	Minakawa N	Takagi M: Distribution of a Knockdown Resistance Mutation (L1014S) in Anopheles gambiae s.s. and Anopheles arabiensis in Western and Southern Kenya. Plos One 2011	6.	NA	Wiebe2017
492	Kenya	-0.2812	34.9566	Morphology	PCR (Scott	1993)	Larval collection	NA	NA	NA	NA	NA	NA	NA	2005	2005	NA	NA	NA	NA	Kawada H	Futami K	Komagata O	Kasai S	Tomita T	Sonye G	Mwatele C	Njenga SM	Mwandawiro C	Minakawa N	Takagi M: Distribution of a Knockdown Resistance Mutation (L1014S) in Anopheles gambiae s.s. and Anopheles arabiensis in Western and Southern Kenya. Plos One 2011	6.	NA	Wiebe2017
493	Kenya	-0.2878	34.94888	Morphology	PCR (Scott	1993)	Larval collection	NA	NA	NA	NA	NA	NA	NA	2005	2005	NA	NA	NA	NA	Kawada H	Futami K	Komagata O	Kasai S	Tomita T	Sonye G	Mwatele C	Njenga SM	Mwandawiro C	Minakawa N	Takagi M: Distribution of a Knockdown Resistance Mutation (L1014S) in Anopheles gambiae s.s. and Anopheles arabiensis in Western and Southern Kenya. Plos One 2011	6.	NA	Wiebe2017
494	Kenya	-0.31185	34.91963	Morphology	PCR (Scott	1993)	Larval collection	NA	NA	NA	NA	NA	NA	NA	2005	2005	NA	NA	NA	NA	Kawada H	Futami K	Komagata O	Kasai S	Tomita T	Sonye G	Mwatele C	Njenga SM	Mwandawiro C	Minakawa N	Takagi M: Distribution of a Knockdown Resistance Mutation (L1014S) in Anopheles gambiae s.s. and Anopheles arabiensis in Western and Southern Kenya. Plos One 2011	6.	NA	Wiebe2017
495	Kenya	-0.31617	34.89033	Morphology	PCR (Scott	1993)	Larval collection	NA	NA	NA	NA	NA	NA	NA	2005	2005	NA	NA	NA	NA	Kawada H	Futami K	Komagata O	Kasai S	Tomita T	Sonye G	Mwatele C	Njenga SM	Mwandawiro C	Minakawa N	Takagi M: Distribution of a Knockdown Resistance Mutation (L1014S) in Anopheles gambiae s.s. and Anopheles arabiensis in Western and Southern Kenya. Plos One 2011	6.	NA	Wiebe2017
496	Kenya	-0.3199	34.86833	Morphology	PCR (Scott	1993)	Larval collection	NA	NA	NA	NA	NA	NA	NA	2005	2005	NA	NA	NA	NA	Kawada H	Futami K	Komagata O	Kasai S	Tomita T	Sonye G	Mwatele C	Njenga SM	Mwandawiro C	Minakawa N	Takagi M: Distribution of a Knockdown Resistance Mutation (L1014S) in Anopheles gambiae s.s. and Anopheles arabiensis in Western and Southern Kenya. Plos One 2011	6.	NA	Wiebe2017
497	Kenya	-0.33955	34.81917	Morphology	PCR (Scott	1993)	Larval collection	NA	NA	NA	NA	NA	NA	NA	2005	2005	NA	NA	NA	NA	Kawada H	Futami K	Komagata O	Kasai S	Tomita T	Sonye G	Mwatele C	Njenga SM	Mwandawiro C	Minakawa N	Takagi M: Distribution of a Knockdown Resistance Mutation (L1014S) in Anopheles gambiae s.s. and Anopheles arabiensis in Western and Southern Kenya. Plos One 2011	6.	NA	Wiebe2017
498	Kenya	-0.34798	34.79342	Morphology	PCR (Scott	1993)	Larval collection	NA	NA	NA	NA	NA	NA	NA	2005	2005	NA	NA	NA	NA	Kawada H	Futami K	Komagata O	Kasai S	Tomita T	Sonye G	Mwatele C	Njenga SM	Mwandawiro C	Minakawa N	Takagi M: Distribution of a Knockdown Resistance Mutation (L1014S) in Anopheles gambiae s.s. and Anopheles arabiensis in Western and Southern Kenya. Plos One 2011	6.	NA	Wiebe2017
499	Kenya	-0.35295	34.76232	Morphology	PCR (Scott	1993)	Larval collection	NA	NA	NA	NA	NA	NA	NA	2005	2005	NA	NA	NA	NA	Kawada H	Futami K	Komagata O	Kasai S	Tomita T	Sonye G	Mwatele C	Njenga SM	Mwandawiro C	Minakawa N	Takagi M: Distribution of a Knockdown Resistance Mutation (L1014S) in Anopheles gambiae s.s. and Anopheles arabiensis in Western and Southern Kenya. Plos One 2011	6.	NA	Wiebe2017
500	Kenya	-0.35907	34.72957	Morphology	PCR (Scott	1993)	Larval collection	NA	NA	NA	NA	NA	NA	NA	2005	2005	NA	NA	NA	NA	Kawada H	Futami K	Komagata O	Kasai S	Tomita T	Sonye G	Mwatele C	Njenga SM	Mwandawiro C	Minakawa N	Takagi M: Distribution of a Knockdown Resistance Mutation (L1014S) in Anopheles gambiae s.s. and Anopheles arabiensis in Western and Southern Kenya. Plos One 2011	6.	NA	Wiebe2017
501	Kenya	-0.35718	34.70705	Morphology	PCR (Scott	1993)	Larval collection	NA	NA	NA	NA	NA	NA	NA	2005	2005	NA	NA	NA	NA	Kawada H	Futami K	Komagata O	Kasai S	Tomita T	Sonye G	Mwatele C	Njenga SM	Mwandawiro C	Minakawa N	Takagi M: Distribution of a Knockdown Resistance Mutation (L1014S) in Anopheles gambiae s.s. and Anopheles arabiensis in Western and Southern Kenya. Plos One 2011	6.	NA	Wiebe2017
502	Kenya	-0.35585	34.68275	Morphology	PCR (Scott	1993)	Larval collection	NA	NA	NA	NA	NA	NA	NA	2005	2005	NA	NA	NA	NA	Kawada H	Futami K	Komagata O	Kasai S	Tomita T	Sonye G	Mwatele C	Njenga SM	Mwandawiro C	Minakawa N	Takagi M: Distribution of a Knockdown Resistance Mutation (L1014S) in Anopheles gambiae s.s. and Anopheles arabiensis in Western and Southern Kenya. Plos One 2011	6.	NA	Wiebe2017
503	Kenya	-0.38717	34.63008	Morphology	PCR (Scott	1993)	Larval collection	NA	NA	NA	NA	NA	NA	NA	2005	2005	NA	NA	NA	NA	Kawada H	Futami K	Komagata O	Kasai S	Tomita T	Sonye G	Mwatele C	Njenga SM	Mwandawiro C	Minakawa N	Takagi M: Distribution of a Knockdown Resistance Mutation (L1014S) in Anopheles gambiae s.s. and Anopheles arabiensis in Western and Southern Kenya. Plos One 2011	6.	NA	Wiebe2017
504	Kenya	-0.40978	34.61047	Morphology	PCR (Scott	1993)	Larval collection	NA	NA	NA	NA	NA	NA	NA	2005	2005	NA	NA	NA	NA	Kawada H	Futami K	Komagata O	Kasai S	Tomita T	Sonye G	Mwatele C	Njenga SM	Mwandawiro C	Minakawa N	Takagi M: Distribution of a Knockdown Resistance Mutation (L1014S) in Anopheles gambiae s.s. and Anopheles arabiensis in Western and Southern Kenya. Plos One 2011	6.	NA	Wiebe2017
505	Kenya	-0.42568	34.59567	Morphology	PCR (Scott	1993)	Larval collection	NA	NA	NA	NA	NA	NA	NA	2005	2005	NA	NA	NA	NA	Kawada H	Futami K	Komagata O	Kasai S	Tomita T	Sonye G	Mwatele C	Njenga SM	Mwandawiro C	Minakawa N	Takagi M: Distribution of a Knockdown Resistance Mutation (L1014S) in Anopheles gambiae s.s. and Anopheles arabiensis in Western and Southern Kenya. Plos One 2011	6.	NA	Wiebe2017
506	Kenya	-0.45188	34.57233	Morphology	PCR (Scott	1993)	Larval collection	NA	NA	NA	NA	NA	NA	NA	2005	2005	NA	NA	NA	NA	Kawada H	Futami K	Komagata O	Kasai S	Tomita T	Sonye G	Mwatele C	Njenga SM	Mwandawiro C	Minakawa N	Takagi M: Distribution of a Knockdown Resistance Mutation (L1014S) in Anopheles gambiae s.s. and Anopheles arabiensis in Western and Southern Kenya. Plos One 2011	6.	NA	Wiebe2017
507	Kenya	-0.47445	34.54647	Morphology	PCR (Scott	1993)	Larval collection	NA	NA	NA	NA	NA	NA	NA	2005	2005	NA	NA	NA	NA	Kawada H	Futami K	Komagata O	Kasai S	Tomita T	Sonye G	Mwatele C	Njenga SM	Mwandawiro C	Minakawa N	Takagi M: Distribution of a Knockdown Resistance Mutation (L1014S) in Anopheles gambiae s.s. and Anopheles arabiensis in Western and Southern Kenya. Plos One 2011	6.	NA	Wiebe2017
508	Kenya	-0.52237	34.47475	Morphology	PCR (Scott	1993)	Larval collection	NA	NA	NA	NA	NA	NA	NA	2005	2005	NA	NA	NA	NA	Kawada H	Futami K	Komagata O	Kasai S	Tomita T	Sonye G	Mwatele C	Njenga SM	Mwandawiro C	Minakawa N	Takagi M: Distribution of a Knockdown Resistance Mutation (L1014S) in Anopheles gambiae s.s. and Anopheles arabiensis in Western and Southern Kenya. Plos One 2011	6.	NA	Wiebe2017
509	Kenya	-0.51282	34.48853	Morphology	PCR (Scott	1993)	Larval collection	NA	NA	NA	NA	NA	NA	NA	2005	2005	NA	NA	NA	NA	Kawada H	Futami K	Komagata O	Kasai S	Tomita T	Sonye G	Mwatele C	Njenga SM	Mwandawiro C	Minakawa N	Takagi M: Distribution of a Knockdown Resistance Mutation (L1014S) in Anopheles gambiae s.s. and Anopheles arabiensis in Western and Southern Kenya. Plos One 2011	6.	NA	Wiebe2017
510	Kenya	-0.49757	34.50535	Morphology	PCR (Scott	1993)	Larval collection	NA	NA	NA	NA	NA	NA	NA	2005	2005	NA	NA	NA	NA	Kawada H	Futami K	Komagata O	Kasai S	Tomita T	Sonye G	Mwatele C	Njenga SM	Mwandawiro C	Minakawa N	Takagi M: Distribution of a Knockdown Resistance Mutation (L1014S) in Anopheles gambiae s.s. and Anopheles arabiensis in Western and Southern Kenya. Plos One 2011	6.	NA	Wiebe2017
511	Kenya	-0.49092	34.53023	Morphology	PCR (Scott	1993)	Larval collection	NA	NA	NA	NA	NA	NA	NA	2005	2005	NA	NA	NA	NA	Kawada H	Futami K	Komagata O	Kasai S	Tomita T	Sonye G	Mwatele C	Njenga SM	Mwandawiro C	Minakawa N	Takagi M: Distribution of a Knockdown Resistance Mutation (L1014S) in Anopheles gambiae s.s. and Anopheles arabiensis in Western and Southern Kenya. Plos One 2011	6.	NA	Wiebe2017
512	Kenya	-0.55485	34.44662	Morphology	PCR (Scott	1993)	Larval collection	NA	NA	NA	NA	NA	NA	NA	2005	2005	NA	NA	NA	NA	Kawada H	Futami K	Komagata O	Kasai S	Tomita T	Sonye G	Mwatele C	Njenga SM	Mwandawiro C	Minakawa N	Takagi M: Distribution of a Knockdown Resistance Mutation (L1014S) in Anopheles gambiae s.s. and Anopheles arabiensis in Western and Southern Kenya. Plos One 2011	6.	NA	Wiebe2017
513	Kenya	-0.59962	34.41937	Morphology	PCR (Scott	1993)	Larval collection	NA	NA	NA	NA	NA	NA	NA	2005	2005	NA	NA	NA	NA	Kawada H	Futami K	Komagata O	Kasai S	Tomita T	Sonye G	Mwatele C	Njenga SM	Mwandawiro C	Minakawa N	Takagi M: Distribution of a Knockdown Resistance Mutation (L1014S) in Anopheles gambiae s.s. and Anopheles arabiensis in Western and Southern Kenya. Plos One 2011	6.	NA	Wiebe2017
514	Kenya	-0.5731	34.36153	Morphology	PCR (Scott	1993)	Larval collection	NA	NA	NA	NA	NA	NA	NA	2005	2005	NA	NA	NA	NA	Kawada H	Futami K	Komagata O	Kasai S	Tomita T	Sonye G	Mwatele C	Njenga SM	Mwandawiro C	Minakawa N	Takagi M: Distribution of a Knockdown Resistance Mutation (L1014S) in Anopheles gambiae s.s. and Anopheles arabiensis in Western and Southern Kenya. Plos One 2011	6.	NA	Wiebe2017
515	Kenya	-0.48447	34.2977	Morphology	PCR (Scott	1993)	Larval collection	NA	NA	NA	NA	NA	NA	NA	2005	2005	NA	NA	NA	NA	Kawada H	Futami K	Komagata O	Kasai S	Tomita T	Sonye G	Mwatele C	Njenga SM	Mwandawiro C	Minakawa N	Takagi M: Distribution of a Knockdown Resistance Mutation (L1014S) in Anopheles gambiae s.s. and Anopheles arabiensis in Western and Southern Kenya. Plos One 2011	6.	NA	Wiebe2017
516	Kenya	-0.47815	34.29027	Morphology	PCR (Scott	1993)	Larval collection	NA	NA	NA	NA	NA	NA	NA	2005	2005	NA	NA	NA	NA	Kawada H	Futami K	Komagata O	Kasai S	Tomita T	Sonye G	Mwatele C	Njenga SM	Mwandawiro C	Minakawa N	Takagi M: Distribution of a Knockdown Resistance Mutation (L1014S) in Anopheles gambiae s.s. and Anopheles arabiensis in Western and Southern Kenya. Plos One 2011	6.	NA	Wiebe2017
517	Kenya	-0.46498	34.27793	Morphology	PCR (Scott	1993)	Larval collection	NA	NA	NA	NA	NA	NA	NA	2005	2005	NA	NA	NA	NA	Kawada H	Futami K	Komagata O	Kasai S	Tomita T	Sonye G	Mwatele C	Njenga SM	Mwandawiro C	Minakawa N	Takagi M: Distribution of a Knockdown Resistance Mutation (L1014S) in Anopheles gambiae s.s. and Anopheles arabiensis in Western and Southern Kenya. Plos One 2011	6.	NA	Wiebe2017
518	Kenya	-0.45168	34.2533	Morphology	PCR (Scott	1993)	Larval collection	NA	NA	NA	NA	NA	NA	NA	2005	2005	NA	NA	NA	NA	Kawada H	Futami K	Komagata O	Kasai S	Tomita T	Sonye G	Mwatele C	Njenga SM	Mwandawiro C	Minakawa N	Takagi M: Distribution of a Knockdown Resistance Mutation (L1014S) in Anopheles gambiae s.s. and Anopheles arabiensis in Western and Southern Kenya. Plos One 2011	6.	NA	Wiebe2017
519	Kenya	-0.44177	34.22515	Morphology	PCR (Scott	1993)	Larval collection	NA	NA	NA	NA	NA	NA	NA	2005	2005	NA	NA	NA	NA	Kawada H	Futami K	Komagata O	Kasai S	Tomita T	Sonye G	Mwatele C	Njenga SM	Mwandawiro C	Minakawa N	Takagi M: Distribution of a Knockdown Resistance Mutation (L1014S) in Anopheles gambiae s.s. and Anopheles arabiensis in Western and Southern Kenya. Plos One 2011	6.	NA	Wiebe2017
520	Kenya	-0.47073	34.1806	Morphology	PCR (Scott	1993)	Larval collection	NA	NA	NA	NA	NA	NA	NA	2005	2005	NA	NA	NA	NA	Kawada H	Futami K	Komagata O	Kasai S	Tomita T	Sonye G	Mwatele C	Njenga SM	Mwandawiro C	Minakawa N	Takagi M: Distribution of a Knockdown Resistance Mutation (L1014S) in Anopheles gambiae s.s. and Anopheles arabiensis in Western and Southern Kenya. Plos One 2011	6.	NA	Wiebe2017
521	Kenya	-0.53758	34.1641	Morphology	PCR (Scott	1993)	Larval collection	NA	NA	NA	NA	NA	NA	NA	2005	2005	NA	NA	NA	NA	Kawada H	Futami K	Komagata O	Kasai S	Tomita T	Sonye G	Mwatele C	Njenga SM	Mwandawiro C	Minakawa N	Takagi M: Distribution of a Knockdown Resistance Mutation (L1014S) in Anopheles gambiae s.s. and Anopheles arabiensis in Western and Southern Kenya. Plos One 2011	6.	NA	Wiebe2017
522	Kenya	-0.53773	34.16445	Morphology	PCR (Scott	1993)	Larval collection	NA	NA	NA	NA	NA	NA	NA	2005	2005	NA	NA	NA	NA	Kawada H	Futami K	Komagata O	Kasai S	Tomita T	Sonye G	Mwatele C	Njenga SM	Mwandawiro C	Minakawa N	Takagi M: Distribution of a Knockdown Resistance Mutation (L1014S) in Anopheles gambiae s.s. and Anopheles arabiensis in Western and Southern Kenya. Plos One 2011	6.	NA	Wiebe2017
523	Kenya	-0.55435	34.25305	Morphology	PCR (Scott	1993)	Larval collection	NA	NA	NA	NA	NA	NA	NA	2005	2005	NA	NA	NA	NA	Kawada H	Futami K	Komagata O	Kasai S	Tomita T	Sonye G	Mwatele C	Njenga SM	Mwandawiro C	Minakawa N	Takagi M: Distribution of a Knockdown Resistance Mutation (L1014S) in Anopheles gambiae s.s. and Anopheles arabiensis in Western and Southern Kenya. Plos One 2011	6.	NA	Wiebe2017
524	Kenya	-0.57398	34.26432	Morphology	PCR (Scott	1993)	Larval collection	NA	NA	NA	NA	NA	NA	NA	2005	2005	NA	NA	NA	NA	Kawada H	Futami K	Komagata O	Kasai S	Tomita T	Sonye G	Mwatele C	Njenga SM	Mwandawiro C	Minakawa N	Takagi M: Distribution of a Knockdown Resistance Mutation (L1014S) in Anopheles gambiae s.s. and Anopheles arabiensis in Western and Southern Kenya. Plos One 2011	6.	NA	Wiebe2017
525	Kenya	-0.63622	34.24143	Morphology	PCR (Scott	1993)	Larval collection	NA	NA	NA	NA	NA	NA	NA	2005	2005	NA	NA	NA	NA	Kawada H	Futami K	Komagata O	Kasai S	Tomita T	Sonye G	Mwatele C	Njenga SM	Mwandawiro C	Minakawa N	Takagi M: Distribution of a Knockdown Resistance Mutation (L1014S) in Anopheles gambiae s.s. and Anopheles arabiensis in Western and Southern Kenya. Plos One 2011	6.	NA	Wiebe2017
526	Kenya	-0.67587	34.21093	Morphology	PCR (Scott	1993)	Larval collection	NA	NA	NA	NA	NA	NA	NA	2005	2005	NA	NA	NA	NA	Kawada H	Futami K	Komagata O	Kasai S	Tomita T	Sonye G	Mwatele C	Njenga SM	Mwandawiro C	Minakawa N	Takagi M: Distribution of a Knockdown Resistance Mutation (L1014S) in Anopheles gambiae s.s. and Anopheles arabiensis in Western and Southern Kenya. Plos One 2011	6.	NA	Wiebe2017
527	Kenya	-0.72898	34.07062	Morphology	PCR (Scott	1993)	Larval collection	NA	NA	NA	NA	NA	NA	NA	2005	2005	NA	NA	NA	NA	Kawada H	Futami K	Komagata O	Kasai S	Tomita T	Sonye G	Mwatele C	Njenga SM	Mwandawiro C	Minakawa N	Takagi M: Distribution of a Knockdown Resistance Mutation (L1014S) in Anopheles gambiae s.s. and Anopheles arabiensis in Western and Southern Kenya. Plos One 2011	6.	NA	Wiebe2017
528	Kenya	-0.72507	34.05972	Morphology	PCR (Scott	1993)	Larval collection	NA	NA	NA	NA	NA	NA	NA	2005	2005	NA	NA	NA	NA	Kawada H	Futami K	Komagata O	Kasai S	Tomita T	Sonye G	Mwatele C	Njenga SM	Mwandawiro C	Minakawa N	Takagi M: Distribution of a Knockdown Resistance Mutation (L1014S) in Anopheles gambiae s.s. and Anopheles arabiensis in Western and Southern Kenya. Plos One 2011	6.	NA	Wiebe2017
529	Kenya	-0.81432	34.12788	Morphology	PCR (Scott	1993)	Larval collection	NA	NA	NA	NA	NA	NA	NA	2005	2005	NA	NA	NA	NA	Kawada H	Futami K	Komagata O	Kasai S	Tomita T	Sonye G	Mwatele C	Njenga SM	Mwandawiro C	Minakawa N	Takagi M: Distribution of a Knockdown Resistance Mutation (L1014S) in Anopheles gambiae s.s. and Anopheles arabiensis in Western and Southern Kenya. Plos One 2011	6.	NA	Wiebe2017
530	Kenya	-0.83802	34.15318	Morphology	PCR (Scott	1993)	Larval collection	NA	NA	NA	NA	NA	NA	NA	2005	2005	NA	NA	NA	NA	Kawada H	Futami K	Komagata O	Kasai S	Tomita T	Sonye G	Mwatele C	Njenga SM	Mwandawiro C	Minakawa N	Takagi M: Distribution of a Knockdown Resistance Mutation (L1014S) in Anopheles gambiae s.s. and Anopheles arabiensis in Western and Southern Kenya. Plos One 2011	6.	NA	Wiebe2017
531	Kenya	-0.9662	35.47135	Morphology	PCR (Scott	1993)	Larval collection	NA	NA	NA	NA	NA	NA	NA	2005	2005	NA	NA	NA	NA	Kawada H	Futami K	Komagata O	Kasai S	Tomita T	Sonye G	Mwatele C	Njenga SM	Mwandawiro C	Minakawa N	Takagi M: Distribution of a Knockdown Resistance Mutation (L1014S) in Anopheles gambiae s.s. and Anopheles arabiensis in Western and Southern Kenya. Plos One 2011	6.	NA	Wiebe2017
532	Kenya	-0.72797	35.0354	Morphology	PCR (Scott	1993)	Larval collection	NA	NA	NA	NA	NA	NA	NA	2005	2005	NA	NA	NA	NA	Kawada H	Futami K	Komagata O	Kasai S	Tomita T	Sonye G	Mwatele C	Njenga SM	Mwandawiro C	Minakawa N	Takagi M: Distribution of a Knockdown Resistance Mutation (L1014S) in Anopheles gambiae s.s. and Anopheles arabiensis in Western and Southern Kenya. Plos One 2011	6.	NA	Wiebe2017
533	Kenya	-0.69818	34.66728	Morphology	PCR (Scott	1993)	Larval collection	NA	NA	NA	NA	NA	NA	NA	2005	2005	NA	NA	NA	NA	Kawada H	Futami K	Komagata O	Kasai S	Tomita T	Sonye G	Mwatele C	Njenga SM	Mwandawiro C	Minakawa N	Takagi M: Distribution of a Knockdown Resistance Mutation (L1014S) in Anopheles gambiae s.s. and Anopheles arabiensis in Western and Southern Kenya. Plos One 2011	6.	NA	Wiebe2017
534	Kenya	-0.72247	34.6442	Morphology	PCR (Scott	1993)	Larval collection	NA	NA	NA	NA	NA	NA	NA	2005	2005	NA	NA	NA	NA	Kawada H	Futami K	Komagata O	Kasai S	Tomita T	Sonye G	Mwatele C	Njenga SM	Mwandawiro C	Minakawa N	Takagi M: Distribution of a Knockdown Resistance Mutation (L1014S) in Anopheles gambiae s.s. and Anopheles arabiensis in Western and Southern Kenya. Plos One 2011	6.	NA	Wiebe2017
535	Kenya	-0.75808	34.60188	Morphology	PCR (Scott	1993)	Larval collection	NA	NA	NA	NA	NA	NA	NA	2005	2005	NA	NA	NA	NA	Kawada H	Futami K	Komagata O	Kasai S	Tomita T	Sonye G	Mwatele C	Njenga SM	Mwandawiro C	Minakawa N	Takagi M: Distribution of a Knockdown Resistance Mutation (L1014S) in Anopheles gambiae s.s. and Anopheles arabiensis in Western and Southern Kenya. Plos One 2011	6.	NA	Wiebe2017
536	Kenya	-0.76597	34.59805	Morphology	PCR (Scott	1993)	Larval collection	NA	NA	NA	NA	NA	NA	NA	2005	2005	NA	NA	NA	NA	Kawada H	Futami K	Komagata O	Kasai S	Tomita T	Sonye G	Mwatele C	Njenga SM	Mwandawiro C	Minakawa N	Takagi M: Distribution of a Knockdown Resistance Mutation (L1014S) in Anopheles gambiae s.s. and Anopheles arabiensis in Western and Southern Kenya. Plos One 2011	6.	NA	Wiebe2017
537	Kenya	-0.81333	34.59268	Morphology	PCR (Scott	1993)	Larval collection	NA	NA	NA	NA	NA	NA	NA	2005	2005	NA	NA	NA	NA	Kawada H	Futami K	Komagata O	Kasai S	Tomita T	Sonye G	Mwatele C	Njenga SM	Mwandawiro C	Minakawa N	Takagi M: Distribution of a Knockdown Resistance Mutation (L1014S) in Anopheles gambiae s.s. and Anopheles arabiensis in Western and Southern Kenya. Plos One 2011	6.	NA	Wiebe2017
538	Kenya	-0.83923	34.58158	Morphology	PCR (Scott	1993)	Larval collection	NA	NA	NA	NA	NA	NA	NA	2005	2005	NA	NA	NA	NA	Kawada H	Futami K	Komagata O	Kasai S	Tomita T	Sonye G	Mwatele C	Njenga SM	Mwandawiro C	Minakawa N	Takagi M: Distribution of a Knockdown Resistance Mutation (L1014S) in Anopheles gambiae s.s. and Anopheles arabiensis in Western and Southern Kenya. Plos One 2011	6.	NA	Wiebe2017
539	Kenya	-0.89728	34.5403	Morphology	PCR (Scott	1993)	Larval collection	NA	NA	NA	NA	NA	NA	NA	2005	2005	NA	NA	NA	NA	Kawada H	Futami K	Komagata O	Kasai S	Tomita T	Sonye G	Mwatele C	Njenga SM	Mwandawiro C	Minakawa N	Takagi M: Distribution of a Knockdown Resistance Mutation (L1014S) in Anopheles gambiae s.s. and Anopheles arabiensis in Western and Southern Kenya. Plos One 2011	6.	NA	Wiebe2017
540	Kenya	-0.98057	34.50128	Morphology	PCR (Scott	1993)	Larval collection	NA	NA	NA	NA	NA	NA	NA	2005	2005	NA	NA	NA	NA	Kawada H	Futami K	Komagata O	Kasai S	Tomita T	Sonye G	Mwatele C	Njenga SM	Mwandawiro C	Minakawa N	Takagi M: Distribution of a Knockdown Resistance Mutation (L1014S) in Anopheles gambiae s.s. and Anopheles arabiensis in Western and Southern Kenya. Plos One 2011	6.	NA	Wiebe2017
541	Kenya	-1.08922	34.45905	Morphology	PCR (Scott	1993)	Larval collection	NA	NA	NA	NA	NA	NA	NA	2005	2005	NA	NA	NA	NA	Kawada H	Futami K	Komagata O	Kasai S	Tomita T	Sonye G	Mwatele C	Njenga SM	Mwandawiro C	Minakawa N	Takagi M: Distribution of a Knockdown Resistance Mutation (L1014S) in Anopheles gambiae s.s. and Anopheles arabiensis in Western and Southern Kenya. Plos One 2011	6.	NA	Wiebe2017
542	Kenya	-1.13023	34.44997	Morphology	PCR (Scott	1993)	Larval collection	NA	NA	NA	NA	NA	NA	NA	2005	2005	NA	NA	NA	NA	Kawada H	Futami K	Komagata O	Kasai S	Tomita T	Sonye G	Mwatele C	Njenga SM	Mwandawiro C	Minakawa N	Takagi M: Distribution of a Knockdown Resistance Mutation (L1014S) in Anopheles gambiae s.s. and Anopheles arabiensis in Western and Southern Kenya. Plos One 2011	6.	NA	Wiebe2017
543	Kenya	-0.7432	34.59505	Morphology	PCR (Scott	1993)	Larval collection	NA	NA	NA	NA	NA	NA	NA	2005	2005	NA	NA	NA	NA	Kawada H	Futami K	Komagata O	Kasai S	Tomita T	Sonye G	Mwatele C	Njenga SM	Mwandawiro C	Minakawa N	Takagi M: Distribution of a Knockdown Resistance Mutation (L1014S) in Anopheles gambiae s.s. and Anopheles arabiensis in Western and Southern Kenya. Plos One 2011	6.	NA	Wiebe2017
544	Kenya	-0.72162	34.57562	Morphology	PCR (Scott	1993)	Larval collection	NA	NA	NA	NA	NA	NA	NA	2005	2005	NA	NA	NA	NA	Kawada H	Futami K	Komagata O	Kasai S	Tomita T	Sonye G	Mwatele C	Njenga SM	Mwandawiro C	Minakawa N	Takagi M: Distribution of a Knockdown Resistance Mutation (L1014S) in Anopheles gambiae s.s. and Anopheles arabiensis in Western and Southern Kenya. Plos One 2011	6.	NA	Wiebe2017
545	Kenya	-0.7029	34.55353	Morphology	PCR (Scott	1993)	Larval collection	NA	NA	NA	NA	NA	NA	NA	2005	2005	NA	NA	NA	NA	Kawada H	Futami K	Komagata O	Kasai S	Tomita T	Sonye G	Mwatele C	Njenga SM	Mwandawiro C	Minakawa N	Takagi M: Distribution of a Knockdown Resistance Mutation (L1014S) in Anopheles gambiae s.s. and Anopheles arabiensis in Western and Southern Kenya. Plos One 2011	6.	NA	Wiebe2017
546	Kenya	-0.68757	34.53923	Morphology	PCR (Scott	1993)	Larval collection	NA	NA	NA	NA	NA	NA	NA	2005	2005	NA	NA	NA	NA	Kawada H	Futami K	Komagata O	Kasai S	Tomita T	Sonye G	Mwatele C	Njenga SM	Mwandawiro C	Minakawa N	Takagi M: Distribution of a Knockdown Resistance Mutation (L1014S) in Anopheles gambiae s.s. and Anopheles arabiensis in Western and Southern Kenya. Plos One 2011	6.	NA	Wiebe2017
547	Kenya	-0.6531	34.52247	Morphology	PCR (Scott	1993)	Larval collection	NA	NA	NA	NA	NA	NA	NA	2005	2005	NA	NA	NA	NA	Kawada H	Futami K	Komagata O	Kasai S	Tomita T	Sonye G	Mwatele C	Njenga SM	Mwandawiro C	Minakawa N	Takagi M: Distribution of a Knockdown Resistance Mutation (L1014S) in Anopheles gambiae s.s. and Anopheles arabiensis in Western and Southern Kenya. Plos One 2011	6.	NA	Wiebe2017
548	Kenya	-0.62895	34.5063	Morphology	PCR (Scott	1993)	Larval collection	NA	NA	NA	NA	NA	NA	NA	2005	2005	NA	NA	NA	NA	Kawada H	Futami K	Komagata O	Kasai S	Tomita T	Sonye G	Mwatele C	Njenga SM	Mwandawiro C	Minakawa N	Takagi M: Distribution of a Knockdown Resistance Mutation (L1014S) in Anopheles gambiae s.s. and Anopheles arabiensis in Western and Southern Kenya. Plos One 2011	6.	NA	Wiebe2017
549	Kenya	-0.60507	34.48732	Morphology	PCR (Scott	1993)	Larval collection	NA	NA	NA	NA	NA	NA	NA	2005	2005	NA	NA	NA	NA	Kawada H	Futami K	Komagata O	Kasai S	Tomita T	Sonye G	Mwatele C	Njenga SM	Mwandawiro C	Minakawa N	Takagi M: Distribution of a Knockdown Resistance Mutation (L1014S) in Anopheles gambiae s.s. and Anopheles arabiensis in Western and Southern Kenya. Plos One 2011	6.	NA	Wiebe2017
550	Kenya	-0.56478	34.46193	Morphology	PCR (Scott	1993)	Larval collection	NA	NA	NA	NA	NA	NA	NA	2005	2005	NA	NA	NA	NA	Kawada H	Futami K	Komagata O	Kasai S	Tomita T	Sonye G	Mwatele C	Njenga SM	Mwandawiro C	Minakawa N	Takagi M: Distribution of a Knockdown Resistance Mutation (L1014S) in Anopheles gambiae s.s. and Anopheles arabiensis in Western and Southern Kenya. Plos One 2011	6.	NA	Wiebe2017
551	Kenya	-0.62657	34.49945	Morphology	PCR (Scott	1993)	Larval collection	NA	NA	NA	NA	NA	NA	NA	2005	2005	NA	NA	NA	NA	Kawada H	Futami K	Komagata O	Kasai S	Tomita T	Sonye G	Mwatele C	Njenga SM	Mwandawiro C	Minakawa N	Takagi M: Distribution of a Knockdown Resistance Mutation (L1014S) in Anopheles gambiae s.s. and Anopheles arabiensis in Western and Southern Kenya. Plos One 2011	6.	NA	Wiebe2017
552	Kenya	-0.6408	34.47465	Morphology	PCR (Scott	1993)	Larval collection	NA	NA	NA	NA	NA	NA	NA	2005	2005	NA	NA	NA	NA	Kawada H	Futami K	Komagata O	Kasai S	Tomita T	Sonye G	Mwatele C	Njenga SM	Mwandawiro C	Minakawa N	Takagi M: Distribution of a Knockdown Resistance Mutation (L1014S) in Anopheles gambiae s.s. and Anopheles arabiensis in Western and Southern Kenya. Plos One 2011	6.	NA	Wiebe2017
553	Kenya	-0.6567	34.43727	Morphology	PCR (Scott	1993)	Larval collection	NA	NA	NA	NA	NA	NA	NA	2005	2005	NA	NA	NA	NA	Kawada H	Futami K	Komagata O	Kasai S	Tomita T	Sonye G	Mwatele C	Njenga SM	Mwandawiro C	Minakawa N	Takagi M: Distribution of a Knockdown Resistance Mutation (L1014S) in Anopheles gambiae s.s. and Anopheles arabiensis in Western and Southern Kenya. Plos One 2011	6.	NA	Wiebe2017
554	Kenya	-0.66853	34.41797	Morphology	PCR (Scott	1993)	Larval collection	NA	NA	NA	NA	NA	NA	NA	2005	2005	NA	NA	NA	NA	Kawada H	Futami K	Komagata O	Kasai S	Tomita T	Sonye G	Mwatele C	Njenga SM	Mwandawiro C	Minakawa N	Takagi M: Distribution of a Knockdown Resistance Mutation (L1014S) in Anopheles gambiae s.s. and Anopheles arabiensis in Western and Southern Kenya. Plos One 2011	6.	NA	Wiebe2017
555	Kenya	-0.72063	34.37662	Morphology	PCR (Scott	1993)	Larval collection	NA	NA	NA	NA	NA	NA	NA	2005	2005	NA	NA	NA	NA	Kawada H	Futami K	Komagata O	Kasai S	Tomita T	Sonye G	Mwatele C	Njenga SM	Mwandawiro C	Minakawa N	Takagi M: Distribution of a Knockdown Resistance Mutation (L1014S) in Anopheles gambiae s.s. and Anopheles arabiensis in Western and Southern Kenya. Plos One 2011	6.	NA	Wiebe2017
556	Kenya	-0.73355	34.36162	Morphology	PCR (Scott	1993)	Larval collection	NA	NA	NA	NA	NA	NA	NA	2005	2005	NA	NA	NA	NA	Kawada H	Futami K	Komagata O	Kasai S	Tomita T	Sonye G	Mwatele C	Njenga SM	Mwandawiro C	Minakawa N	Takagi M: Distribution of a Knockdown Resistance Mutation (L1014S) in Anopheles gambiae s.s. and Anopheles arabiensis in Western and Southern Kenya. Plos One 2011	6.	NA	Wiebe2017
557	Kenya	-0.74503	34.33412	Morphology	PCR (Scott	1993)	Larval collection	NA	NA	NA	NA	NA	NA	NA	2005	2005	NA	NA	NA	NA	Kawada H	Futami K	Komagata O	Kasai S	Tomita T	Sonye G	Mwatele C	Njenga SM	Mwandawiro C	Minakawa N	Takagi M: Distribution of a Knockdown Resistance Mutation (L1014S) in Anopheles gambiae s.s. and Anopheles arabiensis in Western and Southern Kenya. Plos One 2011	6.	NA	Wiebe2017
558	Kenya	-0.75367	34.28902	Morphology	PCR (Scott	1993)	Larval collection	NA	NA	NA	NA	NA	NA	NA	2005	2005	NA	NA	NA	NA	Kawada H	Futami K	Komagata O	Kasai S	Tomita T	Sonye G	Mwatele C	Njenga SM	Mwandawiro C	Minakawa N	Takagi M: Distribution of a Knockdown Resistance Mutation (L1014S) in Anopheles gambiae s.s. and Anopheles arabiensis in Western and Southern Kenya. Plos One 2011	6.	NA	Wiebe2017
559	Kenya	-0.7693	34.26395	Morphology	PCR (Scott	1993)	Larval collection	NA	NA	NA	NA	NA	NA	NA	2005	2005	NA	NA	NA	NA	Kawada H	Futami K	Komagata O	Kasai S	Tomita T	Sonye G	Mwatele C	Njenga SM	Mwandawiro C	Minakawa N	Takagi M: Distribution of a Knockdown Resistance Mutation (L1014S) in Anopheles gambiae s.s. and Anopheles arabiensis in Western and Southern Kenya. Plos One 2011	6.	NA	Wiebe2017
560	Kenya	-0.78613	34.24343	Morphology	PCR (Scott	1993)	Larval collection	NA	NA	NA	NA	NA	NA	NA	2005	2005	NA	NA	NA	NA	Kawada H	Futami K	Komagata O	Kasai S	Tomita T	Sonye G	Mwatele C	Njenga SM	Mwandawiro C	Minakawa N	Takagi M: Distribution of a Knockdown Resistance Mutation (L1014S) in Anopheles gambiae s.s. and Anopheles arabiensis in Western and Southern Kenya. Plos One 2011	6.	NA	Wiebe2017
561	Kenya	-0.81162	34.21697	Morphology	PCR (Scott	1993)	Larval collection	NA	NA	NA	NA	NA	NA	NA	2005	2005	NA	NA	NA	NA	Kawada H	Futami K	Komagata O	Kasai S	Tomita T	Sonye G	Mwatele C	Njenga SM	Mwandawiro C	Minakawa N	Takagi M: Distribution of a Knockdown Resistance Mutation (L1014S) in Anopheles gambiae s.s. and Anopheles arabiensis in Western and Southern Kenya. Plos One 2011	6.	NA	Wiebe2017
562	Kenya	-0.82827	34.17835	Morphology	PCR (Scott	1993)	Larval collection	NA	NA	NA	NA	NA	NA	NA	2005	2005	NA	NA	NA	NA	Kawada H	Futami K	Komagata O	Kasai S	Tomita T	Sonye G	Mwatele C	Njenga SM	Mwandawiro C	Minakawa N	Takagi M: Distribution of a Knockdown Resistance Mutation (L1014S) in Anopheles gambiae s.s. and Anopheles arabiensis in Western and Southern Kenya. Plos One 2011	6.	NA	Wiebe2017
563	Kenya	-0.08385	34.75172	Morphology	PCR (Scott	1993)	Larval collection	NA	NA	NA	NA	NA	NA	NA	2005	2005	NA	NA	NA	NA	Kawada H	Futami K	Komagata O	Kasai S	Tomita T	Sonye G	Mwatele C	Njenga SM	Mwandawiro C	Minakawa N	Takagi M: Distribution of a Knockdown Resistance Mutation (L1014S) in Anopheles gambiae s.s. and Anopheles arabiensis in Western and Southern Kenya. Plos One 2011	6.	NA	Wiebe2017
564	Kenya	-0.07427	34.66272	Morphology	PCR (Scott	1993)	Larval collection	NA	NA	NA	NA	NA	NA	NA	2005	2005	NA	NA	NA	NA	Kawada H	Futami K	Komagata O	Kasai S	Tomita T	Sonye G	Mwatele C	Njenga SM	Mwandawiro C	Minakawa N	Takagi M: Distribution of a Knockdown Resistance Mutation (L1014S) in Anopheles gambiae s.s. and Anopheles arabiensis in Western and Southern Kenya. Plos One 2011	6.	NA	Wiebe2017
565	Kenya	-0.10432	34.61313	Morphology	PCR (Scott	1993)	Larval collection	NA	NA	NA	NA	NA	NA	NA	2005	2005	NA	NA	NA	NA	Kawada H	Futami K	Komagata O	Kasai S	Tomita T	Sonye G	Mwatele C	Njenga SM	Mwandawiro C	Minakawa N	Takagi M: Distribution of a Knockdown Resistance Mutation (L1014S) in Anopheles gambiae s.s. and Anopheles arabiensis in Western and Southern Kenya. Plos One 2011	6.	NA	Wiebe2017
566	Kenya	-0.10378	34.58275	Morphology	PCR (Scott	1993)	Larval collection	NA	NA	NA	NA	NA	NA	NA	2005	2005	NA	NA	NA	NA	Kawada H	Futami K	Komagata O	Kasai S	Tomita T	Sonye G	Mwatele C	Njenga SM	Mwandawiro C	Minakawa N	Takagi M: Distribution of a Knockdown Resistance Mutation (L1014S) in Anopheles gambiae s.s. and Anopheles arabiensis in Western and Southern Kenya. Plos One 2011	6.	NA	Wiebe2017
567	Kenya	-0.11075	34.51028	Morphology	PCR (Scott	1993)	Larval collection	NA	NA	NA	NA	NA	NA	NA	2005	2005	NA	NA	NA	NA	Kawada H	Futami K	Komagata O	Kasai S	Tomita T	Sonye G	Mwatele C	Njenga SM	Mwandawiro C	Minakawa N	Takagi M: Distribution of a Knockdown Resistance Mutation (L1014S) in Anopheles gambiae s.s. and Anopheles arabiensis in Western and Southern Kenya. Plos One 2011	6.	NA	Wiebe2017
568	Kenya	-0.08275	34.4529	Morphology	PCR (Scott	1993)	Larval collection	NA	NA	NA	NA	NA	NA	NA	2005	2005	NA	NA	NA	NA	Kawada H	Futami K	Komagata O	Kasai S	Tomita T	Sonye G	Mwatele C	Njenga SM	Mwandawiro C	Minakawa N	Takagi M: Distribution of a Knockdown Resistance Mutation (L1014S) in Anopheles gambiae s.s. and Anopheles arabiensis in Western and Southern Kenya. Plos One 2011	6.	NA	Wiebe2017
569	Kenya	-0.08508	34.3546	Morphology	PCR (Scott	1993)	Larval collection	NA	NA	NA	NA	NA	NA	NA	2005	2005	NA	NA	NA	NA	Kawada H	Futami K	Komagata O	Kasai S	Tomita T	Sonye G	Mwatele C	Njenga SM	Mwandawiro C	Minakawa N	Takagi M: Distribution of a Knockdown Resistance Mutation (L1014S) in Anopheles gambiae s.s. and Anopheles arabiensis in Western and Southern Kenya. Plos One 2011	6.	NA	Wiebe2017
570	Kenya	-0.09942	34.28423	Morphology	PCR (Scott	1993)	Larval collection	NA	NA	NA	NA	NA	NA	NA	2005	2005	NA	NA	NA	NA	Kawada H	Futami K	Komagata O	Kasai S	Tomita T	Sonye G	Mwatele C	Njenga SM	Mwandawiro C	Minakawa N	Takagi M: Distribution of a Knockdown Resistance Mutation (L1014S) in Anopheles gambiae s.s. and Anopheles arabiensis in Western and Southern Kenya. Plos One 2011	6.	NA	Wiebe2017
571	Kenya	-0.08555	34.23882	Morphology	PCR (Scott	1993)	Larval collection	NA	NA	NA	NA	NA	NA	NA	2005	2005	NA	NA	NA	NA	Kawada H	Futami K	Komagata O	Kasai S	Tomita T	Sonye G	Mwatele C	Njenga SM	Mwandawiro C	Minakawa N	Takagi M: Distribution of a Knockdown Resistance Mutation (L1014S) in Anopheles gambiae s.s. and Anopheles arabiensis in Western and Southern Kenya. Plos One 2011	6.	NA	Wiebe2017
572	Kenya	-0.07943	34.2079	Morphology	PCR (Scott	1993)	Larval collection	NA	NA	NA	NA	NA	NA	NA	2005	2005	NA	NA	NA	NA	Kawada H	Futami K	Komagata O	Kasai S	Tomita T	Sonye G	Mwatele C	Njenga SM	Mwandawiro C	Minakawa N	Takagi M: Distribution of a Knockdown Resistance Mutation (L1014S) in Anopheles gambiae s.s. and Anopheles arabiensis in Western and Southern Kenya. Plos One 2011	6.	NA	Wiebe2017
573	Kenya	-0.06305	34.16162	Morphology	PCR (Scott	1993)	Larval collection	NA	NA	NA	NA	NA	NA	NA	2005	2005	NA	NA	NA	NA	Kawada H	Futami K	Komagata O	Kasai S	Tomita T	Sonye G	Mwatele C	Njenga SM	Mwandawiro C	Minakawa N	Takagi M: Distribution of a Knockdown Resistance Mutation (L1014S) in Anopheles gambiae s.s. and Anopheles arabiensis in Western and Southern Kenya. Plos One 2011	6.	NA	Wiebe2017
574	Kenya	-0.0518	34.133	Morphology	PCR (Scott	1993)	Larval collection	NA	NA	NA	NA	NA	NA	NA	2005	2005	NA	NA	NA	NA	Kawada H	Futami K	Komagata O	Kasai S	Tomita T	Sonye G	Mwatele C	Njenga SM	Mwandawiro C	Minakawa N	Takagi M: Distribution of a Knockdown Resistance Mutation (L1014S) in Anopheles gambiae s.s. and Anopheles arabiensis in Western and Southern Kenya. Plos One 2011	6.	NA	Wiebe2017
575	Kenya	-0.0554	34.11557	Morphology	PCR (Scott	1993)	Larval collection	NA	NA	NA	NA	NA	NA	NA	2005	2005	NA	NA	NA	NA	Kawada H	Futami K	Komagata O	Kasai S	Tomita T	Sonye G	Mwatele C	Njenga SM	Mwandawiro C	Minakawa N	Takagi M: Distribution of a Knockdown Resistance Mutation (L1014S) in Anopheles gambiae s.s. and Anopheles arabiensis in Western and Southern Kenya. Plos One 2011	6.	NA	Wiebe2017
576	Kenya	-0.07313	34.05967	Morphology	PCR (Scott	1993)	Larval collection	NA	NA	NA	NA	NA	NA	NA	2005	2005	NA	NA	NA	NA	Kawada H	Futami K	Komagata O	Kasai S	Tomita T	Sonye G	Mwatele C	Njenga SM	Mwandawiro C	Minakawa N	Takagi M: Distribution of a Knockdown Resistance Mutation (L1014S) in Anopheles gambiae s.s. and Anopheles arabiensis in Western and Southern Kenya. Plos One 2011	6.	NA	Wiebe2017
577	Kenya	-0.10947	34.38123	Morphology	PCR (Scott	1993)	Larval collection	NA	NA	NA	NA	NA	NA	NA	2005	2005	NA	NA	NA	NA	Kawada H	Futami K	Komagata O	Kasai S	Tomita T	Sonye G	Mwatele C	Njenga SM	Mwandawiro C	Minakawa N	Takagi M: Distribution of a Knockdown Resistance Mutation (L1014S) in Anopheles gambiae s.s. and Anopheles arabiensis in Western and Southern Kenya. Plos One 2011	6.	NA	Wiebe2017
578	Kenya	-0.12863	34.38547	Morphology	PCR (Scott	1993)	Larval collection	NA	NA	NA	NA	NA	NA	NA	2005	2005	NA	NA	NA	NA	Kawada H	Futami K	Komagata O	Kasai S	Tomita T	Sonye G	Mwatele C	Njenga SM	Mwandawiro C	Minakawa N	Takagi M: Distribution of a Knockdown Resistance Mutation (L1014S) in Anopheles gambiae s.s. and Anopheles arabiensis in Western and Southern Kenya. Plos One 2011	6.	NA	Wiebe2017
579	Kenya	-0.16655	34.378	Morphology	PCR (Scott	1993)	Larval collection	NA	NA	NA	NA	NA	NA	NA	2005	2005	NA	NA	NA	NA	Kawada H	Futami K	Komagata O	Kasai S	Tomita T	Sonye G	Mwatele C	Njenga SM	Mwandawiro C	Minakawa N	Takagi M: Distribution of a Knockdown Resistance Mutation (L1014S) in Anopheles gambiae s.s. and Anopheles arabiensis in Western and Southern Kenya. Plos One 2011	6.	NA	Wiebe2017
580	Kenya	-0.19278	34.34517	Morphology	PCR (Scott	1993)	Larval collection	NA	NA	NA	NA	NA	NA	NA	2005	2005	NA	NA	NA	NA	Kawada H	Futami K	Komagata O	Kasai S	Tomita T	Sonye G	Mwatele C	Njenga SM	Mwandawiro C	Minakawa N	Takagi M: Distribution of a Knockdown Resistance Mutation (L1014S) in Anopheles gambiae s.s. and Anopheles arabiensis in Western and Southern Kenya. Plos One 2011	6.	NA	Wiebe2017
581	Kenya	-0.25127	34.35333	Morphology	PCR (Scott	1993)	Larval collection	NA	NA	NA	NA	NA	NA	NA	2005	2005	NA	NA	NA	NA	Kawada H	Futami K	Komagata O	Kasai S	Tomita T	Sonye G	Mwatele C	Njenga SM	Mwandawiro C	Minakawa N	Takagi M: Distribution of a Knockdown Resistance Mutation (L1014S) in Anopheles gambiae s.s. and Anopheles arabiensis in Western and Southern Kenya. Plos One 2011	6.	NA	Wiebe2017
582	Kenya	-0.28808	34.3574	Morphology	PCR (Scott	1993)	Larval collection	NA	NA	NA	NA	NA	NA	NA	2005	2005	NA	NA	NA	NA	Kawada H	Futami K	Komagata O	Kasai S	Tomita T	Sonye G	Mwatele C	Njenga SM	Mwandawiro C	Minakawa N	Takagi M: Distribution of a Knockdown Resistance Mutation (L1014S) in Anopheles gambiae s.s. and Anopheles arabiensis in Western and Southern Kenya. Plos One 2011	6.	NA	Wiebe2017
583	Kenya	-0.32008	34.33232	Morphology	PCR (Scott	1993)	Larval collection	NA	NA	NA	NA	NA	NA	NA	2005	2005	NA	NA	NA	NA	Kawada H	Futami K	Komagata O	Kasai S	Tomita T	Sonye G	Mwatele C	Njenga SM	Mwandawiro C	Minakawa N	Takagi M: Distribution of a Knockdown Resistance Mutation (L1014S) in Anopheles gambiae s.s. and Anopheles arabiensis in Western and Southern Kenya. Plos One 2011	6.	NA	Wiebe2017
584	Kenya	-0.34942	34.31287	Morphology	PCR (Scott	1993)	Larval collection	NA	NA	NA	NA	NA	NA	NA	2005	2005	NA	NA	NA	NA	Kawada H	Futami K	Komagata O	Kasai S	Tomita T	Sonye G	Mwatele C	Njenga SM	Mwandawiro C	Minakawa N	Takagi M: Distribution of a Knockdown Resistance Mutation (L1014S) in Anopheles gambiae s.s. and Anopheles arabiensis in Western and Southern Kenya. Plos One 2011	6.	NA	Wiebe2017
585	Kenya	-0.38442	34.28282	Morphology	PCR (Scott	1993)	Larval collection	NA	NA	NA	NA	NA	NA	NA	2005	2005	NA	NA	NA	NA	Kawada H	Futami K	Komagata O	Kasai S	Tomita T	Sonye G	Mwatele C	Njenga SM	Mwandawiro C	Minakawa N	Takagi M: Distribution of a Knockdown Resistance Mutation (L1014S) in Anopheles gambiae s.s. and Anopheles arabiensis in Western and Southern Kenya. Plos One 2011	6.	NA	Wiebe2017
586	Kenya	-0.18752	34.38833	Morphology	PCR (Scott	1993)	Larval collection	NA	NA	NA	NA	NA	NA	NA	2005	2005	NA	NA	NA	NA	Kawada H	Futami K	Komagata O	Kasai S	Tomita T	Sonye G	Mwatele C	Njenga SM	Mwandawiro C	Minakawa N	Takagi M: Distribution of a Knockdown Resistance Mutation (L1014S) in Anopheles gambiae s.s. and Anopheles arabiensis in Western and Southern Kenya. Plos One 2011	6.	NA	Wiebe2017
587	Kenya	-0.15413	34.98523	Morphology	PCR (Scott	1993)	Larval collection	NA	NA	NA	NA	NA	NA	NA	2005	2005	NA	NA	NA	NA	Kawada H	Futami K	Komagata O	Kasai S	Tomita T	Sonye G	Mwatele C	Njenga SM	Mwandawiro C	Minakawa N	Takagi M: Distribution of a Knockdown Resistance Mutation (L1014S) in Anopheles gambiae s.s. and Anopheles arabiensis in Western and Southern Kenya. Plos One 2011	6.	NA	Wiebe2017
588	Kenya	-0.17927	35.09545	Morphology	PCR (Scott	1993)	Larval collection	NA	NA	NA	NA	NA	NA	NA	2005	2005	NA	NA	NA	NA	Kawada H	Futami K	Komagata O	Kasai S	Tomita T	Sonye G	Mwatele C	Njenga SM	Mwandawiro C	Minakawa N	Takagi M: Distribution of a Knockdown Resistance Mutation (L1014S) in Anopheles gambiae s.s. and Anopheles arabiensis in Western and Southern Kenya. Plos One 2011	6.	NA	Wiebe2017
589	Kenya	-0.19525	35.13842	Morphology	PCR (Scott	1993)	Larval collection	NA	NA	NA	NA	NA	NA	NA	2005	2005	NA	NA	NA	NA	Kawada H	Futami K	Komagata O	Kasai S	Tomita T	Sonye G	Mwatele C	Njenga SM	Mwandawiro C	Minakawa N	Takagi M: Distribution of a Knockdown Resistance Mutation (L1014S) in Anopheles gambiae s.s. and Anopheles arabiensis in Western and Southern Kenya. Plos One 2011	6.	NA	Wiebe2017
590	Kenya	-0.23655	35.15522	Morphology	PCR (Scott	1993)	Larval collection	NA	NA	NA	NA	NA	NA	NA	2005	2005	NA	NA	NA	NA	Kawada H	Futami K	Komagata O	Kasai S	Tomita T	Sonye G	Mwatele C	Njenga SM	Mwandawiro C	Minakawa N	Takagi M: Distribution of a Knockdown Resistance Mutation (L1014S) in Anopheles gambiae s.s. and Anopheles arabiensis in Western and Southern Kenya. Plos One 2011	6.	NA	Wiebe2017
591	Kenya	-0.64552	36.38675	Morphology	PCR (Scott	1993)	Larval collection	NA	NA	NA	NA	NA	NA	NA	2005	2005	NA	NA	NA	NA	Kawada H	Futami K	Komagata O	Kasai S	Tomita T	Sonye G	Mwatele C	Njenga SM	Mwandawiro C	Minakawa N	Takagi M: Distribution of a Knockdown Resistance Mutation (L1014S) in Anopheles gambiae s.s. and Anopheles arabiensis in Western and Southern Kenya. Plos One 2011	6.	NA	Wiebe2017
592	Kenya	0.80487	35.1331	Morphology	PCR (Scott	1993)	Larval collection	NA	NA	NA	NA	NA	NA	NA	2005	2005	NA	NA	NA	NA	Kawada H	Futami K	Komagata O	Kasai S	Tomita T	Sonye G	Mwatele C	Njenga SM	Mwandawiro C	Minakawa N	Takagi M: Distribution of a Knockdown Resistance Mutation (L1014S) in Anopheles gambiae s.s. and Anopheles arabiensis in Western and Southern Kenya. Plos One 2011	6.	NA	Wiebe2017
593	Kenya	0.85423	34.86798	Morphology	PCR (Scott	1993)	Larval collection	NA	NA	NA	NA	NA	NA	NA	2005	2005	NA	NA	NA	NA	Kawada H	Futami K	Komagata O	Kasai S	Tomita T	Sonye G	Mwatele C	Njenga SM	Mwandawiro C	Minakawa N	Takagi M: Distribution of a Knockdown Resistance Mutation (L1014S) in Anopheles gambiae s.s. and Anopheles arabiensis in Western and Southern Kenya. Plos One 2011	6.	NA	Wiebe2017
594	Kenya	0.72758	34.76315	Morphology	PCR (Scott	1993)	Larval collection	NA	NA	NA	NA	NA	NA	NA	2005	2005	NA	NA	NA	NA	Kawada H	Futami K	Komagata O	Kasai S	Tomita T	Sonye G	Mwatele C	Njenga SM	Mwandawiro C	Minakawa N	Takagi M: Distribution of a Knockdown Resistance Mutation (L1014S) in Anopheles gambiae s.s. and Anopheles arabiensis in Western and Southern Kenya. Plos One 2011	6.	NA	Wiebe2017
595	Kenya	0.70143	34.752	Morphology	PCR (Scott	1993)	Larval collection	NA	NA	NA	NA	NA	NA	NA	2005	2005	NA	NA	NA	NA	Kawada H	Futami K	Komagata O	Kasai S	Tomita T	Sonye G	Mwatele C	Njenga SM	Mwandawiro C	Minakawa N	Takagi M: Distribution of a Knockdown Resistance Mutation (L1014S) in Anopheles gambiae s.s. and Anopheles arabiensis in Western and Southern Kenya. Plos One 2011	6.	NA	Wiebe2017
596	Kenya	0.59518	34.76818	Morphology	PCR (Scott	1993)	Larval collection	NA	NA	NA	NA	NA	NA	NA	2005	2005	NA	NA	NA	NA	Kawada H	Futami K	Komagata O	Kasai S	Tomita T	Sonye G	Mwatele C	Njenga SM	Mwandawiro C	Minakawa N	Takagi M: Distribution of a Knockdown Resistance Mutation (L1014S) in Anopheles gambiae s.s. and Anopheles arabiensis in Western and Southern Kenya. Plos One 2011	6.	NA	Wiebe2017
597	Kenya	0.57162	34.8069	Morphology	PCR (Scott	1993)	Larval collection	NA	NA	NA	NA	NA	NA	NA	2005	2005	NA	NA	NA	NA	Kawada H	Futami K	Komagata O	Kasai S	Tomita T	Sonye G	Mwatele C	Njenga SM	Mwandawiro C	Minakawa N	Takagi M: Distribution of a Knockdown Resistance Mutation (L1014S) in Anopheles gambiae s.s. and Anopheles arabiensis in Western and Southern Kenya. Plos One 2011	6.	NA	Wiebe2017
598	Kenya	0.52953	34.81358	Morphology	PCR (Scott	1993)	Larval collection	NA	NA	NA	NA	NA	NA	NA	2005	2005	NA	NA	NA	NA	Kawada H	Futami K	Komagata O	Kasai S	Tomita T	Sonye G	Mwatele C	Njenga SM	Mwandawiro C	Minakawa N	Takagi M: Distribution of a Knockdown Resistance Mutation (L1014S) in Anopheles gambiae s.s. and Anopheles arabiensis in Western and Southern Kenya. Plos One 2011	6.	NA	Wiebe2017
599	Kenya	0.48448	34.84075	Morphology	PCR (Scott	1993)	Larval collection	NA	NA	NA	NA	NA	NA	NA	2005	2005	NA	NA	NA	NA	Kawada H	Futami K	Komagata O	Kasai S	Tomita T	Sonye G	Mwatele C	Njenga SM	Mwandawiro C	Minakawa N	Takagi M: Distribution of a Knockdown Resistance Mutation (L1014S) in Anopheles gambiae s.s. and Anopheles arabiensis in Western and Southern Kenya. Plos One 2011	6.	NA	Wiebe2017
600	Kenya	0.345	34.83098	Morphology	PCR (Scott	1993)	Larval collection	NA	NA	NA	NA	NA	NA	NA	2005	2005	NA	NA	NA	NA	Kawada H	Futami K	Komagata O	Kasai S	Tomita T	Sonye G	Mwatele C	Njenga SM	Mwandawiro C	Minakawa N	Takagi M: Distribution of a Knockdown Resistance Mutation (L1014S) in Anopheles gambiae s.s. and Anopheles arabiensis in Western and Southern Kenya. Plos One 2011	6.	NA	Wiebe2017
601	Kenya	0.22838	34.75598	Morphology	PCR (Scott	1993)	Larval collection	NA	NA	NA	NA	NA	NA	NA	2005	2005	NA	NA	NA	NA	Kawada H	Futami K	Komagata O	Kasai S	Tomita T	Sonye G	Mwatele C	Njenga SM	Mwandawiro C	Minakawa N	Takagi M: Distribution of a Knockdown Resistance Mutation (L1014S) in Anopheles gambiae s.s. and Anopheles arabiensis in Western and Southern Kenya. Plos One 2011	6.	NA	Wiebe2017
602	Kenya	0.16303	34.7438	Morphology	PCR (Scott	1993)	Larval collection	NA	NA	NA	NA	NA	NA	NA	2005	2005	NA	NA	NA	NA	Kawada H	Futami K	Komagata O	Kasai S	Tomita T	Sonye G	Mwatele C	Njenga SM	Mwandawiro C	Minakawa N	Takagi M: Distribution of a Knockdown Resistance Mutation (L1014S) in Anopheles gambiae s.s. and Anopheles arabiensis in Western and Southern Kenya. Plos One 2011	6.	NA	Wiebe2017
603	Kenya	-0.08262	34.77468	Morphology	PCR (Scott	1993)	Larval collection	NA	NA	NA	NA	NA	NA	NA	2005	2005	NA	NA	NA	NA	Kawada H	Futami K	Komagata O	Kasai S	Tomita T	Sonye G	Mwatele C	Njenga SM	Mwandawiro C	Minakawa N	Takagi M: Distribution of a Knockdown Resistance Mutation (L1014S) in Anopheles gambiae s.s. and Anopheles arabiensis in Western and Southern Kenya. Plos One 2011	6.	NA	Wiebe2017
604	Kenya	0.03913	34.58018	Morphology	PCR (Scott	1993)	Larval collection	NA	NA	NA	NA	NA	NA	NA	2005	2005	NA	NA	NA	NA	Kawada H	Futami K	Komagata O	Kasai S	Tomita T	Sonye G	Mwatele C	Njenga SM	Mwandawiro C	Minakawa N	Takagi M: Distribution of a Knockdown Resistance Mutation (L1014S) in Anopheles gambiae s.s. and Anopheles arabiensis in Western and Southern Kenya. Plos One 2011	6.	NA	Wiebe2017
605	Kenya	0.08562	34.55363	Morphology	PCR (Scott	1993)	Larval collection	NA	NA	NA	NA	NA	NA	NA	2005	2005	NA	NA	NA	NA	Kawada H	Futami K	Komagata O	Kasai S	Tomita T	Sonye G	Mwatele C	Njenga SM	Mwandawiro C	Minakawa N	Takagi M: Distribution of a Knockdown Resistance Mutation (L1014S) in Anopheles gambiae s.s. and Anopheles arabiensis in Western and Southern Kenya. Plos One 2011	6.	NA	Wiebe2017
606	Kenya	0.12582	34.43458	Morphology	PCR (Scott	1993)	Larval collection	NA	NA	NA	NA	NA	NA	NA	2005	2005	NA	NA	NA	NA	Kawada H	Futami K	Komagata O	Kasai S	Tomita T	Sonye G	Mwatele C	Njenga SM	Mwandawiro C	Minakawa N	Takagi M: Distribution of a Knockdown Resistance Mutation (L1014S) in Anopheles gambiae s.s. and Anopheles arabiensis in Western and Southern Kenya. Plos One 2011	6.	NA	Wiebe2017
607	Kenya	0.15517	34.32713	Morphology	PCR (Scott	1993)	Larval collection	NA	NA	NA	NA	NA	NA	NA	2005	2005	NA	NA	NA	NA	Kawada H	Futami K	Komagata O	Kasai S	Tomita T	Sonye G	Mwatele C	Njenga SM	Mwandawiro C	Minakawa N	Takagi M: Distribution of a Knockdown Resistance Mutation (L1014S) in Anopheles gambiae s.s. and Anopheles arabiensis in Western and Southern Kenya. Plos One 2011	6.	NA	Wiebe2017
608	Kenya	0.22153	34.25597	Morphology	PCR (Scott	1993)	Larval collection	NA	NA	NA	NA	NA	NA	NA	2005	2005	NA	NA	NA	NA	Kawada H	Futami K	Komagata O	Kasai S	Tomita T	Sonye G	Mwatele C	Njenga SM	Mwandawiro C	Minakawa N	Takagi M: Distribution of a Knockdown Resistance Mutation (L1014S) in Anopheles gambiae s.s. and Anopheles arabiensis in Western and Southern Kenya. Plos One 2011	6.	NA	Wiebe2017
609	Kenya	0.29307	34.21272	Morphology	PCR (Scott	1993)	Larval collection	NA	NA	NA	NA	NA	NA	NA	2005	2005	NA	NA	NA	NA	Kawada H	Futami K	Komagata O	Kasai S	Tomita T	Sonye G	Mwatele C	Njenga SM	Mwandawiro C	Minakawa N	Takagi M: Distribution of a Knockdown Resistance Mutation (L1014S) in Anopheles gambiae s.s. and Anopheles arabiensis in Western and Southern Kenya. Plos One 2011	6.	NA	Wiebe2017
610	Kenya	0.34008	34.18675	Morphology	PCR (Scott	1993)	Larval collection	NA	NA	NA	NA	NA	NA	NA	2005	2005	NA	NA	NA	NA	Kawada H	Futami K	Komagata O	Kasai S	Tomita T	Sonye G	Mwatele C	Njenga SM	Mwandawiro C	Minakawa N	Takagi M: Distribution of a Knockdown Resistance Mutation (L1014S) in Anopheles gambiae s.s. and Anopheles arabiensis in Western and Southern Kenya. Plos One 2011	6.	NA	Wiebe2017
611	Kenya	0.44638	34.14182	Morphology	PCR (Scott	1993)	Larval collection	NA	NA	NA	NA	NA	NA	NA	2005	2005	NA	NA	NA	NA	Kawada H	Futami K	Komagata O	Kasai S	Tomita T	Sonye G	Mwatele C	Njenga SM	Mwandawiro C	Minakawa N	Takagi M: Distribution of a Knockdown Resistance Mutation (L1014S) in Anopheles gambiae s.s. and Anopheles arabiensis in Western and Southern Kenya. Plos One 2011	6.	NA	Wiebe2017
612	Kenya	0.59887	34.22798	Morphology	PCR (Scott	1993)	Larval collection	NA	NA	NA	NA	NA	NA	NA	2005	2005	NA	NA	NA	NA	Kawada H	Futami K	Komagata O	Kasai S	Tomita T	Sonye G	Mwatele C	Njenga SM	Mwandawiro C	Minakawa N	Takagi M: Distribution of a Knockdown Resistance Mutation (L1014S) in Anopheles gambiae s.s. and Anopheles arabiensis in Western and Southern Kenya. Plos One 2011	6.	NA	Wiebe2017
613	Kenya	0.6331	34.29153	Morphology	PCR (Scott	1993)	Larval collection	NA	NA	NA	NA	NA	NA	NA	2005	2005	NA	NA	NA	NA	Kawada H	Futami K	Komagata O	Kasai S	Tomita T	Sonye G	Mwatele C	Njenga SM	Mwandawiro C	Minakawa N	Takagi M: Distribution of a Knockdown Resistance Mutation (L1014S) in Anopheles gambiae s.s. and Anopheles arabiensis in Western and Southern Kenya. Plos One 2011	6.	NA	Wiebe2017
614	Kenya	0.62018	34.34152	Morphology	PCR (Scott	1993)	Larval collection	NA	NA	NA	NA	NA	NA	NA	2005	2005	NA	NA	NA	NA	Kawada H	Futami K	Komagata O	Kasai S	Tomita T	Sonye G	Mwatele C	Njenga SM	Mwandawiro C	Minakawa N	Takagi M: Distribution of a Knockdown Resistance Mutation (L1014S) in Anopheles gambiae s.s. and Anopheles arabiensis in Western and Southern Kenya. Plos One 2011	6.	NA	Wiebe2017
615	Kenya	0.60605	34.39998	Morphology	PCR (Scott	1993)	Larval collection	NA	NA	NA	NA	NA	NA	NA	2005	2005	NA	NA	NA	NA	Kawada H	Futami K	Komagata O	Kasai S	Tomita T	Sonye G	Mwatele C	Njenga SM	Mwandawiro C	Minakawa N	Takagi M: Distribution of a Knockdown Resistance Mutation (L1014S) in Anopheles gambiae s.s. and Anopheles arabiensis in Western and Southern Kenya. Plos One 2011	6.	NA	Wiebe2017
616	Kenya	0.59687	34.44313	Morphology	PCR (Scott	1993)	Larval collection	NA	NA	NA	NA	NA	NA	NA	2005	2005	NA	NA	NA	NA	Kawada H	Futami K	Komagata O	Kasai S	Tomita T	Sonye G	Mwatele C	Njenga SM	Mwandawiro C	Minakawa N	Takagi M: Distribution of a Knockdown Resistance Mutation (L1014S) in Anopheles gambiae s.s. and Anopheles arabiensis in Western and Southern Kenya. Plos One 2011	6.	NA	Wiebe2017
617	Kenya	0.59102	34.50098	Morphology	PCR (Scott	1993)	Larval collection	NA	NA	NA	NA	NA	NA	NA	2005	2005	NA	NA	NA	NA	Kawada H	Futami K	Komagata O	Kasai S	Tomita T	Sonye G	Mwatele C	Njenga SM	Mwandawiro C	Minakawa N	Takagi M: Distribution of a Knockdown Resistance Mutation (L1014S) in Anopheles gambiae s.s. and Anopheles arabiensis in Western and Southern Kenya. Plos One 2011	6.	NA	Wiebe2017
618	Kenya	0.57807	34.56365	Morphology	PCR (Scott	1993)	Larval collection	NA	NA	NA	NA	NA	NA	NA	2005	2005	NA	NA	NA	NA	Kawada H	Futami K	Komagata O	Kasai S	Tomita T	Sonye G	Mwatele C	Njenga SM	Mwandawiro C	Minakawa N	Takagi M: Distribution of a Knockdown Resistance Mutation (L1014S) in Anopheles gambiae s.s. and Anopheles arabiensis in Western and Southern Kenya. Plos One 2011	6.	NA	Wiebe2017
619	Kenya	0.59707	34.61798	Morphology	PCR (Scott	1993)	Larval collection	NA	NA	NA	NA	NA	NA	NA	2005	2005	NA	NA	NA	NA	Kawada H	Futami K	Komagata O	Kasai S	Tomita T	Sonye G	Mwatele C	Njenga SM	Mwandawiro C	Minakawa N	Takagi M: Distribution of a Knockdown Resistance Mutation (L1014S) in Anopheles gambiae s.s. and Anopheles arabiensis in Western and Southern Kenya. Plos One 2011	6.	NA	Wiebe2017
620	Kenya	0.62063	34.69815	Morphology	PCR (Scott	1993)	Larval collection	NA	NA	NA	NA	NA	NA	NA	2005	2005	NA	NA	NA	NA	Kawada H	Futami K	Komagata O	Kasai S	Tomita T	Sonye G	Mwatele C	Njenga SM	Mwandawiro C	Minakawa N	Takagi M: Distribution of a Knockdown Resistance Mutation (L1014S) in Anopheles gambiae s.s. and Anopheles arabiensis in Western and Southern Kenya. Plos One 2011	6.	NA	Wiebe2017
621	Kenya	0.37977	34.49062	Morphology	PCR (Scott	1993)	Larval collection	NA	NA	NA	NA	NA	NA	NA	2005	2005	NA	NA	NA	NA	Kawada H	Futami K	Komagata O	Kasai S	Tomita T	Sonye G	Mwatele C	Njenga SM	Mwandawiro C	Minakawa N	Takagi M: Distribution of a Knockdown Resistance Mutation (L1014S) in Anopheles gambiae s.s. and Anopheles arabiensis in Western and Southern Kenya. Plos One 2011	6.	NA	Wiebe2017
622	Kenya	0.33893	34.49425	Morphology	PCR (Scott	1993)	Larval collection	NA	NA	NA	NA	NA	NA	NA	2005	2005	NA	NA	NA	NA	Kawada H	Futami K	Komagata O	Kasai S	Tomita T	Sonye G	Mwatele C	Njenga SM	Mwandawiro C	Minakawa N	Takagi M: Distribution of a Knockdown Resistance Mutation (L1014S) in Anopheles gambiae s.s. and Anopheles arabiensis in Western and Southern Kenya. Plos One 2011	6.	NA	Wiebe2017
623	Kenya	-1.32877	36.87553	Morphology	PCR (Scott	1993)	Larval collection	NA	NA	NA	NA	NA	NA	NA	2005	2005	NA	NA	NA	NA	Kawada H	Futami K	Komagata O	Kasai S	Tomita T	Sonye G	Mwatele C	Njenga SM	Mwandawiro C	Minakawa N	Takagi M: Distribution of a Knockdown Resistance Mutation (L1014S) in Anopheles gambiae s.s. and Anopheles arabiensis in Western and Southern Kenya. Plos One 2011	6.	NA	Wiebe2017
624	Kenya	-1.38773	36.9356	Morphology	PCR (Scott	1993)	Larval collection	NA	NA	NA	NA	NA	NA	NA	2005	2005	NA	NA	NA	NA	Kawada H	Futami K	Komagata O	Kasai S	Tomita T	Sonye G	Mwatele C	Njenga SM	Mwandawiro C	Minakawa N	Takagi M: Distribution of a Knockdown Resistance Mutation (L1014S) in Anopheles gambiae s.s. and Anopheles arabiensis in Western and Southern Kenya. Plos One 2011	6.	NA	Wiebe2017
625	Kenya	-1.49567	36.9546	Morphology	PCR (Scott	1993)	Larval collection	NA	NA	NA	NA	NA	NA	NA	2005	2005	NA	NA	NA	NA	Kawada H	Futami K	Komagata O	Kasai S	Tomita T	Sonye G	Mwatele C	Njenga SM	Mwandawiro C	Minakawa N	Takagi M: Distribution of a Knockdown Resistance Mutation (L1014S) in Anopheles gambiae s.s. and Anopheles arabiensis in Western and Southern Kenya. Plos One 2011	6.	NA	Wiebe2017
626	Kenya	-1.54093	36.9408	Morphology	PCR (Scott	1993)	Larval collection	NA	NA	NA	NA	NA	NA	NA	2005	2005	NA	NA	NA	NA	Kawada H	Futami K	Komagata O	Kasai S	Tomita T	Sonye G	Mwatele C	Njenga SM	Mwandawiro C	Minakawa N	Takagi M: Distribution of a Knockdown Resistance Mutation (L1014S) in Anopheles gambiae s.s. and Anopheles arabiensis in Western and Southern Kenya. Plos One 2011	6.	NA	Wiebe2017
627	Kenya	-1.68368	36.84742	Morphology	PCR (Scott	1993)	Larval collection	NA	NA	NA	NA	NA	NA	NA	2005	2005	NA	NA	NA	NA	Kawada H	Futami K	Komagata O	Kasai S	Tomita T	Sonye G	Mwatele C	Njenga SM	Mwandawiro C	Minakawa N	Takagi M: Distribution of a Knockdown Resistance Mutation (L1014S) in Anopheles gambiae s.s. and Anopheles arabiensis in Western and Southern Kenya. Plos One 2011	6.	NA	Wiebe2017
628	Kenya	-2.39592	36.85167	Morphology	PCR (Scott	1993)	Larval collection	NA	NA	NA	NA	NA	NA	NA	2005	2005	NA	NA	NA	NA	Kawada H	Futami K	Komagata O	Kasai S	Tomita T	Sonye G	Mwatele C	Njenga SM	Mwandawiro C	Minakawa N	Takagi M: Distribution of a Knockdown Resistance Mutation (L1014S) in Anopheles gambiae s.s. and Anopheles arabiensis in Western and Southern Kenya. Plos One 2011	6.	NA	Wiebe2017
629	Kenya	-1.71865	36.84013	Morphology	PCR (Scott	1993)	Larval collection	NA	NA	NA	NA	NA	NA	NA	2005	2005	NA	NA	NA	NA	Kawada H	Futami K	Komagata O	Kasai S	Tomita T	Sonye G	Mwatele C	Njenga SM	Mwandawiro C	Minakawa N	Takagi M: Distribution of a Knockdown Resistance Mutation (L1014S) in Anopheles gambiae s.s. and Anopheles arabiensis in Western and Southern Kenya. Plos One 2011	6.	NA	Wiebe2017
630	Kenya	-1.4461	36.9964	Morphology	PCR (Scott	1993)	Larval collection	NA	NA	NA	NA	NA	NA	NA	2005	2005	NA	NA	NA	NA	Kawada H	Futami K	Komagata O	Kasai S	Tomita T	Sonye G	Mwatele C	Njenga SM	Mwandawiro C	Minakawa N	Takagi M: Distribution of a Knockdown Resistance Mutation (L1014S) in Anopheles gambiae s.s. and Anopheles arabiensis in Western and Southern Kenya. Plos One 2011	6.	NA	Wiebe2017
631	Kenya	-1.49705	37.07622	Morphology	PCR (Scott	1993)	Larval collection	NA	NA	NA	NA	NA	NA	NA	2005	2005	NA	NA	NA	NA	Kawada H	Futami K	Komagata O	Kasai S	Tomita T	Sonye G	Mwatele C	Njenga SM	Mwandawiro C	Minakawa N	Takagi M: Distribution of a Knockdown Resistance Mutation (L1014S) in Anopheles gambiae s.s. and Anopheles arabiensis in Western and Southern Kenya. Plos One 2011	6.	NA	Wiebe2017
632	Kenya	-1.52038	37.24683	Morphology	PCR (Scott	1993)	Larval collection	NA	NA	NA	NA	NA	NA	NA	2005	2005	NA	NA	NA	NA	Kawada H	Futami K	Komagata O	Kasai S	Tomita T	Sonye G	Mwatele C	Njenga SM	Mwandawiro C	Minakawa N	Takagi M: Distribution of a Knockdown Resistance Mutation (L1014S) in Anopheles gambiae s.s. and Anopheles arabiensis in Western and Southern Kenya. Plos One 2011	6.	NA	Wiebe2017
633	Kenya	-1.53768	37.18248	Morphology	PCR (Scott	1993)	Larval collection	NA	NA	NA	NA	NA	NA	NA	2005	2005	NA	NA	NA	NA	Kawada H	Futami K	Komagata O	Kasai S	Tomita T	Sonye G	Mwatele C	Njenga SM	Mwandawiro C	Minakawa N	Takagi M: Distribution of a Knockdown Resistance Mutation (L1014S) in Anopheles gambiae s.s. and Anopheles arabiensis in Western and Southern Kenya. Plos One 2011	6.	NA	Wiebe2017
634	Kenya	-1.53438	37.16852	Morphology	PCR (Scott	1993)	Larval collection	NA	NA	NA	NA	NA	NA	NA	2005	2005	NA	NA	NA	NA	Kawada H	Futami K	Komagata O	Kasai S	Tomita T	Sonye G	Mwatele C	Njenga SM	Mwandawiro C	Minakawa N	Takagi M: Distribution of a Knockdown Resistance Mutation (L1014S) in Anopheles gambiae s.s. and Anopheles arabiensis in Western and Southern Kenya. Plos One 2011	6.	NA	Wiebe2017
635	Kenya	-1.50365	37.3743	Morphology	PCR (Scott	1993)	Larval collection	NA	NA	NA	NA	NA	NA	NA	2005	2005	NA	NA	NA	NA	Kawada H	Futami K	Komagata O	Kasai S	Tomita T	Sonye G	Mwatele C	Njenga SM	Mwandawiro C	Minakawa N	Takagi M: Distribution of a Knockdown Resistance Mutation (L1014S) in Anopheles gambiae s.s. and Anopheles arabiensis in Western and Southern Kenya. Plos One 2011	6.	NA	Wiebe2017
636	Kenya	-1.41395	37.64643	Morphology	PCR (Scott	1993)	Larval collection	NA	NA	NA	NA	NA	NA	NA	2005	2005	NA	NA	NA	NA	Kawada H	Futami K	Komagata O	Kasai S	Tomita T	Sonye G	Mwatele C	Njenga SM	Mwandawiro C	Minakawa N	Takagi M: Distribution of a Knockdown Resistance Mutation (L1014S) in Anopheles gambiae s.s. and Anopheles arabiensis in Western and Southern Kenya. Plos One 2011	6.	NA	Wiebe2017
637	Kenya	-1.39925	37.80537	Morphology	PCR (Scott	1993)	Larval collection	NA	NA	NA	NA	NA	NA	NA	2005	2005	NA	NA	NA	NA	Kawada H	Futami K	Komagata O	Kasai S	Tomita T	Sonye G	Mwatele C	Njenga SM	Mwandawiro C	Minakawa N	Takagi M: Distribution of a Knockdown Resistance Mutation (L1014S) in Anopheles gambiae s.s. and Anopheles arabiensis in Western and Southern Kenya. Plos One 2011	6.	NA	Wiebe2017
638	Kenya	-1.51122	38.01522	Morphology	PCR (Scott	1993)	Larval collection	NA	NA	NA	NA	NA	NA	NA	2005	2005	NA	NA	NA	NA	Kawada H	Futami K	Komagata O	Kasai S	Tomita T	Sonye G	Mwatele C	Njenga SM	Mwandawiro C	Minakawa N	Takagi M: Distribution of a Knockdown Resistance Mutation (L1014S) in Anopheles gambiae s.s. and Anopheles arabiensis in Western and Southern Kenya. Plos One 2011	6.	NA	Wiebe2017
639	Kenya	-2.0788	38.16512	Morphology	PCR (Scott	1993)	Larval collection	NA	NA	NA	NA	NA	NA	NA	2005	2005	NA	NA	NA	NA	Kawada H	Futami K	Komagata O	Kasai S	Tomita T	Sonye G	Mwatele C	Njenga SM	Mwandawiro C	Minakawa N	Takagi M: Distribution of a Knockdown Resistance Mutation (L1014S) in Anopheles gambiae s.s. and Anopheles arabiensis in Western and Southern Kenya. Plos One 2011	6.	NA	Wiebe2017
640	Kenya	-2.2009	38.05742	Morphology	PCR (Scott	1993)	Larval collection	NA	NA	NA	NA	NA	NA	NA	2005	2005	NA	NA	NA	NA	Kawada H	Futami K	Komagata O	Kasai S	Tomita T	Sonye G	Mwatele C	Njenga SM	Mwandawiro C	Minakawa N	Takagi M: Distribution of a Knockdown Resistance Mutation (L1014S) in Anopheles gambiae s.s. and Anopheles arabiensis in Western and Southern Kenya. Plos One 2011	6.	NA	Wiebe2017
641	Kenya	-2.61545	38.07468	Morphology	PCR (Scott	1993)	Larval collection	NA	NA	NA	NA	NA	NA	NA	2005	2005	NA	NA	NA	NA	Kawada H	Futami K	Komagata O	Kasai S	Tomita T	Sonye G	Mwatele C	Njenga SM	Mwandawiro C	Minakawa N	Takagi M: Distribution of a Knockdown Resistance Mutation (L1014S) in Anopheles gambiae s.s. and Anopheles arabiensis in Western and Southern Kenya. Plos One 2011	6.	NA	Wiebe2017
642	Kenya	-2.9948	38.46088	Morphology	PCR (Scott	1993)	Larval collection	NA	NA	NA	NA	NA	NA	NA	2005	2005	NA	NA	NA	NA	Kawada H	Futami K	Komagata O	Kasai S	Tomita T	Sonye G	Mwatele C	Njenga SM	Mwandawiro C	Minakawa N	Takagi M: Distribution of a Knockdown Resistance Mutation (L1014S) in Anopheles gambiae s.s. and Anopheles arabiensis in Western and Southern Kenya. Plos One 2011	6.	NA	Wiebe2017
643	Kenya	-3.4554	38.48472	Morphology	PCR (Scott	1993)	Larval collection	NA	NA	NA	NA	NA	NA	NA	2005	2005	NA	NA	NA	NA	Kawada H	Futami K	Komagata O	Kasai S	Tomita T	Sonye G	Mwatele C	Njenga SM	Mwandawiro C	Minakawa N	Takagi M: Distribution of a Knockdown Resistance Mutation (L1014S) in Anopheles gambiae s.s. and Anopheles arabiensis in Western and Southern Kenya. Plos One 2011	6.	NA	Wiebe2017
644	Kenya	-3.38965	37.70548	Morphology	PCR (Scott	1993)	Larval collection	NA	NA	NA	NA	NA	NA	NA	2005	2005	NA	NA	NA	NA	Kawada H	Futami K	Komagata O	Kasai S	Tomita T	Sonye G	Mwatele C	Njenga SM	Mwandawiro C	Minakawa N	Takagi M: Distribution of a Knockdown Resistance Mutation (L1014S) in Anopheles gambiae s.s. and Anopheles arabiensis in Western and Southern Kenya. Plos One 2011	6.	NA	Wiebe2017
645	Kenya	-3.456	37.60888	Morphology	PCR (Scott	1993)	Larval collection	NA	NA	NA	NA	NA	NA	NA	2005	2005	NA	NA	NA	NA	Kawada H	Futami K	Komagata O	Kasai S	Tomita T	Sonye G	Mwatele C	Njenga SM	Mwandawiro C	Minakawa N	Takagi M: Distribution of a Knockdown Resistance Mutation (L1014S) in Anopheles gambiae s.s. and Anopheles arabiensis in Western and Southern Kenya. Plos One 2011	6.	NA	Wiebe2017
646	Kenya	-3.26605	37.74662	Morphology	PCR (Scott	1993)	Larval collection	NA	NA	NA	NA	NA	NA	NA	2005	2005	NA	NA	NA	NA	Kawada H	Futami K	Komagata O	Kasai S	Tomita T	Sonye G	Mwatele C	Njenga SM	Mwandawiro C	Minakawa N	Takagi M: Distribution of a Knockdown Resistance Mutation (L1014S) in Anopheles gambiae s.s. and Anopheles arabiensis in Western and Southern Kenya. Plos One 2011	6.	NA	Wiebe2017
647	Kenya	-3.40782	38.56085	Morphology	PCR (Scott	1993)	Larval collection	NA	NA	NA	NA	NA	NA	NA	2005	2005	NA	NA	NA	NA	Kawada H	Futami K	Komagata O	Kasai S	Tomita T	Sonye G	Mwatele C	Njenga SM	Mwandawiro C	Minakawa N	Takagi M: Distribution of a Knockdown Resistance Mutation (L1014S) in Anopheles gambiae s.s. and Anopheles arabiensis in Western and Southern Kenya. Plos One 2011	6.	NA	Wiebe2017
648	Kenya	-3.66307	38.92753	Morphology	PCR (Scott	1993)	Larval collection	NA	NA	NA	NA	NA	NA	NA	2005	2005	NA	NA	NA	NA	Kawada H	Futami K	Komagata O	Kasai S	Tomita T	Sonye G	Mwatele C	Njenga SM	Mwandawiro C	Minakawa N	Takagi M: Distribution of a Knockdown Resistance Mutation (L1014S) in Anopheles gambiae s.s. and Anopheles arabiensis in Western and Southern Kenya. Plos One 2011	6.	NA	Wiebe2017
649	Kenya	-3.74312	39.08232	Morphology	PCR (Scott	1993)	Larval collection	NA	NA	NA	NA	NA	NA	NA	2005	2005	NA	NA	NA	NA	Kawada H	Futami K	Komagata O	Kasai S	Tomita T	Sonye G	Mwatele C	Njenga SM	Mwandawiro C	Minakawa N	Takagi M: Distribution of a Knockdown Resistance Mutation (L1014S) in Anopheles gambiae s.s. and Anopheles arabiensis in Western and Southern Kenya. Plos One 2011	6.	NA	Wiebe2017
650	Kenya	-3.88912	39.49877	Morphology	PCR (Scott	1993)	Larval collection	NA	NA	NA	NA	NA	NA	NA	2005	2005	NA	NA	NA	NA	Kawada H	Futami K	Komagata O	Kasai S	Tomita T	Sonye G	Mwatele C	Njenga SM	Mwandawiro C	Minakawa N	Takagi M: Distribution of a Knockdown Resistance Mutation (L1014S) in Anopheles gambiae s.s. and Anopheles arabiensis in Western and Southern Kenya. Plos One 2011	6.	NA	Wiebe2017
651	Kenya	-3.93595	39.5368	Morphology	PCR (Scott	1993)	Larval collection	NA	NA	NA	NA	NA	NA	NA	2005	2005	NA	NA	NA	NA	Kawada H	Futami K	Komagata O	Kasai S	Tomita T	Sonye G	Mwatele C	Njenga SM	Mwandawiro C	Minakawa N	Takagi M: Distribution of a Knockdown Resistance Mutation (L1014S) in Anopheles gambiae s.s. and Anopheles arabiensis in Western and Southern Kenya. Plos One 2011	6.	NA	Wiebe2017
652	Kenya	-4.51835	39.29263	Morphology	PCR (Scott	1993)	Larval collection	NA	NA	NA	NA	NA	NA	NA	2005	2005	NA	NA	NA	NA	Kawada H	Futami K	Komagata O	Kasai S	Tomita T	Sonye G	Mwatele C	Njenga SM	Mwandawiro C	Minakawa N	Takagi M: Distribution of a Knockdown Resistance Mutation (L1014S) in Anopheles gambiae s.s. and Anopheles arabiensis in Western and Southern Kenya. Plos One 2011	6.	NA	Wiebe2017
653	Kenya	-4.51802	39.19067	Morphology	PCR (Scott	1993)	Larval collection	NA	NA	NA	NA	NA	NA	NA	2005	2005	NA	NA	NA	NA	Kawada H	Futami K	Komagata O	Kasai S	Tomita T	Sonye G	Mwatele C	Njenga SM	Mwandawiro C	Minakawa N	Takagi M: Distribution of a Knockdown Resistance Mutation (L1014S) in Anopheles gambiae s.s. and Anopheles arabiensis in Western and Southern Kenya. Plos One 2011	6.	NA	Wiebe2017
654	Kenya	-4.55245	39.12538	Morphology	PCR (Scott	1993)	Larval collection	NA	NA	NA	NA	NA	NA	NA	2005	2005	NA	NA	NA	NA	Kawada H	Futami K	Komagata O	Kasai S	Tomita T	Sonye G	Mwatele C	Njenga SM	Mwandawiro C	Minakawa N	Takagi M: Distribution of a Knockdown Resistance Mutation (L1014S) in Anopheles gambiae s.s. and Anopheles arabiensis in Western and Southern Kenya. Plos One 2011	6.	NA	Wiebe2017
655	Kenya	-4.50305	39.26323	Morphology	PCR (Scott	1993)	Larval collection	NA	NA	NA	NA	NA	NA	NA	2005	2005	NA	NA	NA	NA	Kawada H	Futami K	Komagata O	Kasai S	Tomita T	Sonye G	Mwatele C	Njenga SM	Mwandawiro C	Minakawa N	Takagi M: Distribution of a Knockdown Resistance Mutation (L1014S) in Anopheles gambiae s.s. and Anopheles arabiensis in Western and Southern Kenya. Plos One 2011	6.	NA	Wiebe2017
656	Kenya	-3.9326	39.7466	Morphology	PCR (Scott	1993)	Larval collection	NA	NA	NA	NA	NA	NA	NA	2005	2005	NA	NA	NA	NA	Kawada H	Futami K	Komagata O	Kasai S	Tomita T	Sonye G	Mwatele C	Njenga SM	Mwandawiro C	Minakawa N	Takagi M: Distribution of a Knockdown Resistance Mutation (L1014S) in Anopheles gambiae s.s. and Anopheles arabiensis in Western and Southern Kenya. Plos One 2011	6.	NA	Wiebe2017
657	Kenya	-3.36253	39.93483	Morphology	PCR (Scott	1993)	Larval collection	NA	NA	NA	NA	NA	NA	NA	2005	2005	NA	NA	NA	NA	Kawada H	Futami K	Komagata O	Kasai S	Tomita T	Sonye G	Mwatele C	Njenga SM	Mwandawiro C	Minakawa N	Takagi M: Distribution of a Knockdown Resistance Mutation (L1014S) in Anopheles gambiae s.s. and Anopheles arabiensis in Western and Southern Kenya. Plos One 2011	6.	NA	Wiebe2017
658	Kenya	-3.1478	40.1234	Morphology	PCR (Scott	1993)	Larval collection	NA	NA	NA	NA	NA	NA	NA	2005	2005	NA	NA	NA	NA	Kawada H	Futami K	Komagata O	Kasai S	Tomita T	Sonye G	Mwatele C	Njenga SM	Mwandawiro C	Minakawa N	Takagi M: Distribution of a Knockdown Resistance Mutation (L1014S) in Anopheles gambiae s.s. and Anopheles arabiensis in Western and Southern Kenya. Plos One 2011	6.	NA	Wiebe2017
659	Kenya	-2.97188	40.14268	Morphology	PCR (Scott	1993)	Larval collection	NA	NA	NA	NA	NA	NA	NA	2005	2005	NA	NA	NA	NA	Kawada H	Futami K	Komagata O	Kasai S	Tomita T	Sonye G	Mwatele C	Njenga SM	Mwandawiro C	Minakawa N	Takagi M: Distribution of a Knockdown Resistance Mutation (L1014S) in Anopheles gambiae s.s. and Anopheles arabiensis in Western and Southern Kenya. Plos One 2011	6.	NA	Wiebe2017
660	Kenya	-2.79558	40.14737	Morphology	PCR (Scott	1993)	Larval collection	NA	NA	NA	NA	NA	NA	NA	2005	2005	NA	NA	NA	NA	Kawada H	Futami K	Komagata O	Kasai S	Tomita T	Sonye G	Mwatele C	Njenga SM	Mwandawiro C	Minakawa N	Takagi M: Distribution of a Knockdown Resistance Mutation (L1014S) in Anopheles gambiae s.s. and Anopheles arabiensis in Western and Southern Kenya. Plos One 2011	6.	NA	Wiebe2017
661	Kenya	-2.4433	40.167	Morphology	PCR (Scott	1993)	Larval collection	NA	NA	NA	NA	NA	NA	NA	2005	2005	NA	NA	NA	NA	Kawada H	Futami K	Komagata O	Kasai S	Tomita T	Sonye G	Mwatele C	Njenga SM	Mwandawiro C	Minakawa N	Takagi M: Distribution of a Knockdown Resistance Mutation (L1014S) in Anopheles gambiae s.s. and Anopheles arabiensis in Western and Southern Kenya. Plos One 2011	6.	NA	Wiebe2017
662	Kenya	-2.40968	40.20353	Morphology	PCR (Scott	1993)	Larval collection	NA	NA	NA	NA	NA	NA	NA	2005	2005	NA	NA	NA	NA	Kawada H	Futami K	Komagata O	Kasai S	Tomita T	Sonye G	Mwatele C	Njenga SM	Mwandawiro C	Minakawa N	Takagi M: Distribution of a Knockdown Resistance Mutation (L1014S) in Anopheles gambiae s.s. and Anopheles arabiensis in Western and Southern Kenya. Plos One 2011	6.	NA	Wiebe2017
663	Kenya	-2.33363	40.11907	Morphology	PCR (Scott	1993)	Larval collection	NA	NA	NA	NA	NA	NA	NA	2005	2005	NA	NA	NA	NA	Kawada H	Futami K	Komagata O	Kasai S	Tomita T	Sonye G	Mwatele C	Njenga SM	Mwandawiro C	Minakawa N	Takagi M: Distribution of a Knockdown Resistance Mutation (L1014S) in Anopheles gambiae s.s. and Anopheles arabiensis in Western and Southern Kenya. Plos One 2011	6.	NA	Wiebe2017
664	Kenya	-1.98633	40.0988	Morphology	PCR (Scott	1993)	Larval collection	NA	NA	NA	NA	NA	NA	NA	2005	2005	NA	NA	NA	NA	Kawada H	Futami K	Komagata O	Kasai S	Tomita T	Sonye G	Mwatele C	Njenga SM	Mwandawiro C	Minakawa N	Takagi M: Distribution of a Knockdown Resistance Mutation (L1014S) in Anopheles gambiae s.s. and Anopheles arabiensis in Western and Southern Kenya. Plos One 2011	6.	NA	Wiebe2017
665	Kenya	-1.84273	40.10122	Morphology	PCR (Scott	1993)	Larval collection	NA	NA	NA	NA	NA	NA	NA	2005	2005	NA	NA	NA	NA	Kawada H	Futami K	Komagata O	Kasai S	Tomita T	Sonye G	Mwatele C	Njenga SM	Mwandawiro C	Minakawa N	Takagi M: Distribution of a Knockdown Resistance Mutation (L1014S) in Anopheles gambiae s.s. and Anopheles arabiensis in Western and Southern Kenya. Plos One 2011	6.	NA	Wiebe2017
666	Kenya	-1.79177	40.11213	Morphology	PCR (Scott	1993)	Larval collection	NA	NA	NA	NA	NA	NA	NA	2005	2005	NA	NA	NA	NA	Kawada H	Futami K	Komagata O	Kasai S	Tomita T	Sonye G	Mwatele C	Njenga SM	Mwandawiro C	Minakawa N	Takagi M: Distribution of a Knockdown Resistance Mutation (L1014S) in Anopheles gambiae s.s. and Anopheles arabiensis in Western and Southern Kenya. Plos One 2011	6.	NA	Wiebe2017
667	Kenya	-1.68732	40.16153	Morphology	PCR (Scott	1993)	Larval collection	NA	NA	NA	NA	NA	NA	NA	2005	2005	NA	NA	NA	NA	Kawada H	Futami K	Komagata O	Kasai S	Tomita T	Sonye G	Mwatele C	Njenga SM	Mwandawiro C	Minakawa N	Takagi M: Distribution of a Knockdown Resistance Mutation (L1014S) in Anopheles gambiae s.s. and Anopheles arabiensis in Western and Southern Kenya. Plos One 2011	6.	NA	Wiebe2017
668	Kenya	-2.26908	40.12128	Morphology	PCR (Scott	1993)	Larval collection	NA	NA	NA	NA	NA	NA	NA	2005	2005	NA	NA	NA	NA	Kawada H	Futami K	Komagata O	Kasai S	Tomita T	Sonye G	Mwatele C	Njenga SM	Mwandawiro C	Minakawa N	Takagi M: Distribution of a Knockdown Resistance Mutation (L1014S) in Anopheles gambiae s.s. and Anopheles arabiensis in Western and Southern Kenya. Plos One 2011	6.	NA	Wiebe2017
669	Kenya	-2.33938	40.3398	Morphology	PCR (Scott	1993)	Larval collection	NA	NA	NA	NA	NA	NA	NA	2005	2005	NA	NA	NA	NA	Kawada H	Futami K	Komagata O	Kasai S	Tomita T	Sonye G	Mwatele C	Njenga SM	Mwandawiro C	Minakawa N	Takagi M: Distribution of a Knockdown Resistance Mutation (L1014S) in Anopheles gambiae s.s. and Anopheles arabiensis in Western and Southern Kenya. Plos One 2011	6.	NA	Wiebe2017
670	Kenya	-2.3642	40.3633	Morphology	PCR (Scott	1993)	Larval collection	NA	NA	NA	NA	NA	NA	NA	2005	2005	NA	NA	NA	NA	Kawada H	Futami K	Komagata O	Kasai S	Tomita T	Sonye G	Mwatele C	Njenga SM	Mwandawiro C	Minakawa N	Takagi M: Distribution of a Knockdown Resistance Mutation (L1014S) in Anopheles gambiae s.s. and Anopheles arabiensis in Western and Southern Kenya. Plos One 2011	6.	NA	Wiebe2017
671	Kenya	-2.26485	40.69167	Morphology	PCR (Scott	1993)	Larval collection	NA	NA	NA	NA	NA	NA	NA	2005	2005	NA	NA	NA	NA	Kawada H	Futami K	Komagata O	Kasai S	Tomita T	Sonye G	Mwatele C	Njenga SM	Mwandawiro C	Minakawa N	Takagi M: Distribution of a Knockdown Resistance Mutation (L1014S) in Anopheles gambiae s.s. and Anopheles arabiensis in Western and Southern Kenya. Plos One 2011	6.	NA	Wiebe2017
672	Kenya	-2.40595	40.67583	Morphology	PCR (Scott	1993)	Larval collection	NA	NA	NA	NA	NA	NA	NA	2005	2005	NA	NA	NA	NA	Kawada H	Futami K	Komagata O	Kasai S	Tomita T	Sonye G	Mwatele C	Njenga SM	Mwandawiro C	Minakawa N	Takagi M: Distribution of a Knockdown Resistance Mutation (L1014S) in Anopheles gambiae s.s. and Anopheles arabiensis in Western and Southern Kenya. Plos One 2011	6.	NA	Wiebe2017
673	Kenya	-2.35822	40.57033	Morphology	PCR (Scott	1993)	Larval collection	NA	NA	NA	NA	NA	NA	NA	2005	2005	NA	NA	NA	NA	Kawada H	Futami K	Komagata O	Kasai S	Tomita T	Sonye G	Mwatele C	Njenga SM	Mwandawiro C	Minakawa N	Takagi M: Distribution of a Knockdown Resistance Mutation (L1014S) in Anopheles gambiae s.s. and Anopheles arabiensis in Western and Southern Kenya. Plos One 2011	6.	NA	Wiebe2017
674	Kenya	-2.38693	40.41618	Morphology	PCR (Scott	1993)	Larval collection	NA	NA	NA	NA	NA	NA	NA	2005	2005	NA	NA	NA	NA	Kawada H	Futami K	Komagata O	Kasai S	Tomita T	Sonye G	Mwatele C	Njenga SM	Mwandawiro C	Minakawa N	Takagi M: Distribution of a Knockdown Resistance Mutation (L1014S) in Anopheles gambiae s.s. and Anopheles arabiensis in Western and Southern Kenya. Plos One 2011	6.	NA	Wiebe2017
675	Kenya	-2.64302	40.19115	Morphology	PCR (Scott	1993)	Larval collection	NA	NA	NA	NA	NA	NA	NA	2005	2005	NA	NA	NA	NA	Kawada H	Futami K	Komagata O	Kasai S	Tomita T	Sonye G	Mwatele C	Njenga SM	Mwandawiro C	Minakawa N	Takagi M: Distribution of a Knockdown Resistance Mutation (L1014S) in Anopheles gambiae s.s. and Anopheles arabiensis in Western and Southern Kenya. Plos One 2011	6.	NA	Wiebe2017
676	Kenya	-3.21453	40.09575	Morphology	PCR (Scott	1993)	Larval collection	NA	NA	NA	NA	NA	NA	NA	2005	2005	NA	NA	NA	NA	Kawada H	Futami K	Komagata O	Kasai S	Tomita T	Sonye G	Mwatele C	Njenga SM	Mwandawiro C	Minakawa N	Takagi M: Distribution of a Knockdown Resistance Mutation (L1014S) in Anopheles gambiae s.s. and Anopheles arabiensis in Western and Southern Kenya. Plos One 2011	6.	NA	Wiebe2017
677	Kenya	-3.32553	39.95412	Morphology	PCR (Scott	1993)	Larval collection	NA	NA	NA	NA	NA	NA	NA	2005	2005	NA	NA	NA	NA	Kawada H	Futami K	Komagata O	Kasai S	Tomita T	Sonye G	Mwatele C	Njenga SM	Mwandawiro C	Minakawa N	Takagi M: Distribution of a Knockdown Resistance Mutation (L1014S) in Anopheles gambiae s.s. and Anopheles arabiensis in Western and Southern Kenya. Plos One 2011	6.	NA	Wiebe2017
678	Kenya	-3.69938	39.81415	Morphology	PCR (Scott	1993)	Larval collection	NA	NA	NA	NA	NA	NA	NA	2005	2005	NA	NA	NA	NA	Kawada H	Futami K	Komagata O	Kasai S	Tomita T	Sonye G	Mwatele C	Njenga SM	Mwandawiro C	Minakawa N	Takagi M: Distribution of a Knockdown Resistance Mutation (L1014S) in Anopheles gambiae s.s. and Anopheles arabiensis in Western and Southern Kenya. Plos One 2011	6.	NA	Wiebe2017
679	Kenya	-3.79245	39.3811	Morphology	PCR (Scott	1993)	Larval collection	NA	NA	NA	NA	NA	NA	NA	2005	2005	NA	NA	NA	NA	Kawada H	Futami K	Komagata O	Kasai S	Tomita T	Sonye G	Mwatele C	Njenga SM	Mwandawiro C	Minakawa N	Takagi M: Distribution of a Knockdown Resistance Mutation (L1014S) in Anopheles gambiae s.s. and Anopheles arabiensis in Western and Southern Kenya. Plos One 2011	6.	NA	Wiebe2017
680	Kenya	-2.208	37.6986	Morphology	PCR (Scott	1993)	Larval collection	NA	NA	NA	NA	NA	NA	NA	2005	2005	NA	NA	NA	NA	Kawada H	Futami K	Komagata O	Kasai S	Tomita T	Sonye G	Mwatele C	Njenga SM	Mwandawiro C	Minakawa N	Takagi M: Distribution of a Knockdown Resistance Mutation (L1014S) in Anopheles gambiae s.s. and Anopheles arabiensis in Western and Southern Kenya. Plos One 2011	6.	NA	Wiebe2017
681	Kenya	-1.28988	36.8165	Morphology	PCR (Scott	1993)	Larval collection	NA	NA	NA	NA	NA	NA	NA	2005	2005	NA	NA	NA	NA	Kawada H	Futami K	Komagata O	Kasai S	Tomita T	Sonye G	Mwatele C	Njenga SM	Mwandawiro C	Minakawa N	Takagi M: Distribution of a Knockdown Resistance Mutation (L1014S) in Anopheles gambiae s.s. and Anopheles arabiensis in Western and Southern Kenya. Plos One 2011	6.	NA	Wiebe2017
682	Kenya	-1.25515	36.90163	Morphology	PCR (Scott	1993)	Larval collection	NA	NA	NA	NA	NA	NA	NA	2005	2005	NA	NA	NA	NA	Kawada H	Futami K	Komagata O	Kasai S	Tomita T	Sonye G	Mwatele C	Njenga SM	Mwandawiro C	Minakawa N	Takagi M: Distribution of a Knockdown Resistance Mutation (L1014S) in Anopheles gambiae s.s. and Anopheles arabiensis in Western and Southern Kenya. Plos One 2011	6.	NA	Wiebe2017
683	Kenya	-1.25358	36.9028	Morphology	PCR (Scott	1993)	Larval collection	NA	NA	NA	NA	NA	NA	NA	2005	2005	NA	NA	NA	NA	Kawada H	Futami K	Komagata O	Kasai S	Tomita T	Sonye G	Mwatele C	Njenga SM	Mwandawiro C	Minakawa N	Takagi M: Distribution of a Knockdown Resistance Mutation (L1014S) in Anopheles gambiae s.s. and Anopheles arabiensis in Western and Southern Kenya. Plos One 2011	6.	NA	Wiebe2017
684	Kenya	-1.27208	36.9546	Morphology	PCR (Scott	1993)	Larval collection	NA	NA	NA	NA	NA	NA	NA	2005	2005	NA	NA	NA	NA	Kawada H	Futami K	Komagata O	Kasai S	Tomita T	Sonye G	Mwatele C	Njenga SM	Mwandawiro C	Minakawa N	Takagi M: Distribution of a Knockdown Resistance Mutation (L1014S) in Anopheles gambiae s.s. and Anopheles arabiensis in Western and Southern Kenya. Plos One 2011	6.	NA	Wiebe2017
685	Kenya	-1.4295	36.68967	Morphology	PCR (Scott	1993)	Larval collection	NA	NA	NA	NA	NA	NA	NA	2005	2005	NA	NA	NA	NA	Kawada H	Futami K	Komagata O	Kasai S	Tomita T	Sonye G	Mwatele C	Njenga SM	Mwandawiro C	Minakawa N	Takagi M: Distribution of a Knockdown Resistance Mutation (L1014S) in Anopheles gambiae s.s. and Anopheles arabiensis in Western and Southern Kenya. Plos One 2011	6.	NA	Wiebe2017
686	Kenya	-1.23033	36.78002	Morphology	PCR (Scott	1993)	Larval collection	NA	NA	NA	NA	NA	NA	NA	2005	2005	NA	NA	NA	NA	Kawada H	Futami K	Komagata O	Kasai S	Tomita T	Sonye G	Mwatele C	Njenga SM	Mwandawiro C	Minakawa N	Takagi M: Distribution of a Knockdown Resistance Mutation (L1014S) in Anopheles gambiae s.s. and Anopheles arabiensis in Western and Southern Kenya. Plos One 2011	6.	NA	Wiebe2017
687	Kenya	0.32533	37.57385	Morphology	PCR (Scott	1993)	Larval collection	NA	NA	NA	NA	NA	NA	NA	2005	2005	NA	NA	NA	NA	Kawada H	Futami K	Komagata O	Kasai S	Tomita T	Sonye G	Mwatele C	Njenga SM	Mwandawiro C	Minakawa N	Takagi M: Distribution of a Knockdown Resistance Mutation (L1014S) in Anopheles gambiae s.s. and Anopheles arabiensis in Western and Southern Kenya. Plos One 2011	6.	NA	Wiebe2017
688	Kenya	-0.24147	37.01415	Morphology	PCR (Scott	1993)	Larval collection	NA	NA	NA	NA	NA	NA	NA	2005	2005	NA	NA	NA	NA	Kawada H	Futami K	Komagata O	Kasai S	Tomita T	Sonye G	Mwatele C	Njenga SM	Mwandawiro C	Minakawa N	Takagi M: Distribution of a Knockdown Resistance Mutation (L1014S) in Anopheles gambiae s.s. and Anopheles arabiensis in Western and Southern Kenya. Plos One 2011	6.	NA	Wiebe2017
689	Kenya	-0.37198	36.93253	Morphology	PCR (Scott	1993)	Larval collection	NA	NA	NA	NA	NA	NA	NA	2005	2005	NA	NA	NA	NA	Kawada H	Futami K	Komagata O	Kasai S	Tomita T	Sonye G	Mwatele C	Njenga SM	Mwandawiro C	Minakawa N	Takagi M: Distribution of a Knockdown Resistance Mutation (L1014S) in Anopheles gambiae s.s. and Anopheles arabiensis in Western and Southern Kenya. Plos One 2011	6.	NA	Wiebe2017
690	Kenya	-0.31558	36.89913	Morphology	PCR (Scott	1993)	Larval collection	NA	NA	NA	NA	NA	NA	NA	2005	2005	NA	NA	NA	NA	Kawada H	Futami K	Komagata O	Kasai S	Tomita T	Sonye G	Mwatele C	Njenga SM	Mwandawiro C	Minakawa N	Takagi M: Distribution of a Knockdown Resistance Mutation (L1014S) in Anopheles gambiae s.s. and Anopheles arabiensis in Western and Southern Kenya. Plos One 2011	6.	NA	Wiebe2017
691	Kenya	-1.06072	37.15368	Morphology	PCR (Scott	1993)	Larval collection	NA	NA	NA	NA	NA	NA	NA	2009	2009	NA	NA	NA	NA	Kawada H	Futami K	Komagata O	Kasai S	Tomita T	Sonye G	Mwatele C	Njenga SM	Mwandawiro C	Minakawa N	Takagi M: Distribution of a Knockdown Resistance Mutation (L1014S) in Anopheles gambiae s.s. and Anopheles arabiensis in Western and Southern Kenya. Plos One 2011	6.	NA	Wiebe2017
692	Kenya	-1.06085	37.24553	Morphology	PCR (Scott	1993)	Larval collection	NA	NA	NA	NA	NA	NA	NA	2009	2009	NA	NA	NA	NA	Kawada H	Futami K	Komagata O	Kasai S	Tomita T	Sonye G	Mwatele C	Njenga SM	Mwandawiro C	Minakawa N	Takagi M: Distribution of a Knockdown Resistance Mutation (L1014S) in Anopheles gambiae s.s. and Anopheles arabiensis in Western and Southern Kenya. Plos One 2011	6.	NA	Wiebe2017
693	Kenya	-1.06327	37.29327	Morphology	PCR (Scott	1993)	Larval collection	NA	NA	NA	NA	NA	NA	NA	2009	2009	NA	NA	NA	NA	Kawada H	Futami K	Komagata O	Kasai S	Tomita T	Sonye G	Mwatele C	Njenga SM	Mwandawiro C	Minakawa N	Takagi M: Distribution of a Knockdown Resistance Mutation (L1014S) in Anopheles gambiae s.s. and Anopheles arabiensis in Western and Southern Kenya. Plos One 2011	6.	NA	Wiebe2017
694	Kenya	-1.10217	37.34042	Morphology	PCR (Scott	1993)	Larval collection	NA	NA	NA	NA	NA	NA	NA	2009	2009	NA	NA	NA	NA	Kawada H	Futami K	Komagata O	Kasai S	Tomita T	Sonye G	Mwatele C	Njenga SM	Mwandawiro C	Minakawa N	Takagi M: Distribution of a Knockdown Resistance Mutation (L1014S) in Anopheles gambiae s.s. and Anopheles arabiensis in Western and Southern Kenya. Plos One 2011	6.	NA	Wiebe2017
695	Kenya	-1.17823	37.44362	Morphology	PCR (Scott	1993)	Larval collection	NA	NA	NA	NA	NA	NA	NA	2009	2009	NA	NA	NA	NA	Kawada H	Futami K	Komagata O	Kasai S	Tomita T	Sonye G	Mwatele C	Njenga SM	Mwandawiro C	Minakawa N	Takagi M: Distribution of a Knockdown Resistance Mutation (L1014S) in Anopheles gambiae s.s. and Anopheles arabiensis in Western and Southern Kenya. Plos One 2011	6.	NA	Wiebe2017
696	Kenya	-1.14597	37.50365	Morphology	PCR (Scott	1993)	Larval collection	NA	NA	NA	NA	NA	NA	NA	2009	2009	NA	NA	NA	NA	Kawada H	Futami K	Komagata O	Kasai S	Tomita T	Sonye G	Mwatele C	Njenga SM	Mwandawiro C	Minakawa N	Takagi M: Distribution of a Knockdown Resistance Mutation (L1014S) in Anopheles gambiae s.s. and Anopheles arabiensis in Western and Southern Kenya. Plos One 2011	6.	NA	Wiebe2017
697	Kenya	-1.1349	37.57118	Morphology	PCR (Scott	1993)	Larval collection	NA	NA	NA	NA	NA	NA	NA	2009	2009	NA	NA	NA	NA	Kawada H	Futami K	Komagata O	Kasai S	Tomita T	Sonye G	Mwatele C	Njenga SM	Mwandawiro C	Minakawa N	Takagi M: Distribution of a Knockdown Resistance Mutation (L1014S) in Anopheles gambiae s.s. and Anopheles arabiensis in Western and Southern Kenya. Plos One 2011	6.	NA	Wiebe2017
698	Kenya	-1.05565	37.829	Morphology	PCR (Scott	1993)	Larval collection	NA	NA	NA	NA	NA	NA	NA	2009	2009	NA	NA	NA	NA	Kawada H	Futami K	Komagata O	Kasai S	Tomita T	Sonye G	Mwatele C	Njenga SM	Mwandawiro C	Minakawa N	Takagi M: Distribution of a Knockdown Resistance Mutation (L1014S) in Anopheles gambiae s.s. and Anopheles arabiensis in Western and Southern Kenya. Plos One 2011	6.	NA	Wiebe2017
699	Kenya	-1.03255	37.87798	Morphology	PCR (Scott	1993)	Larval collection	NA	NA	NA	NA	NA	NA	NA	2009	2009	NA	NA	NA	NA	Kawada H	Futami K	Komagata O	Kasai S	Tomita T	Sonye G	Mwatele C	Njenga SM	Mwandawiro C	Minakawa N	Takagi M: Distribution of a Knockdown Resistance Mutation (L1014S) in Anopheles gambiae s.s. and Anopheles arabiensis in Western and Southern Kenya. Plos One 2011	6.	NA	Wiebe2017
700	Kenya	-0.88898	38.16093	Morphology	PCR (Scott	1993)	Larval collection	NA	NA	NA	NA	NA	NA	NA	2009	2009	NA	NA	NA	NA	Kawada H	Futami K	Komagata O	Kasai S	Tomita T	Sonye G	Mwatele C	Njenga SM	Mwandawiro C	Minakawa N	Takagi M: Distribution of a Knockdown Resistance Mutation (L1014S) in Anopheles gambiae s.s. and Anopheles arabiensis in Western and Southern Kenya. Plos One 2011	6.	NA	Wiebe2017
701	Kenya	-0.88002	38.17442	Morphology	PCR (Scott	1993)	Larval collection	NA	NA	NA	NA	NA	NA	NA	2009	2009	NA	NA	NA	NA	Kawada H	Futami K	Komagata O	Kasai S	Tomita T	Sonye G	Mwatele C	Njenga SM	Mwandawiro C	Minakawa N	Takagi M: Distribution of a Knockdown Resistance Mutation (L1014S) in Anopheles gambiae s.s. and Anopheles arabiensis in Western and Southern Kenya. Plos One 2011	6.	NA	Wiebe2017
702	Kenya	-0.76705	38.40297	Morphology	PCR (Scott	1993)	Larval collection	NA	NA	NA	NA	NA	NA	NA	2009	2009	NA	NA	NA	NA	Kawada H	Futami K	Komagata O	Kasai S	Tomita T	Sonye G	Mwatele C	Njenga SM	Mwandawiro C	Minakawa N	Takagi M: Distribution of a Knockdown Resistance Mutation (L1014S) in Anopheles gambiae s.s. and Anopheles arabiensis in Western and Southern Kenya. Plos One 2011	6.	NA	Wiebe2017
703	Kenya	-0.6433	39.27245	Morphology	PCR (Scott	1993)	Larval collection	NA	NA	NA	NA	NA	NA	NA	2009	2009	NA	NA	NA	NA	Kawada H	Futami K	Komagata O	Kasai S	Tomita T	Sonye G	Mwatele C	Njenga SM	Mwandawiro C	Minakawa N	Takagi M: Distribution of a Knockdown Resistance Mutation (L1014S) in Anopheles gambiae s.s. and Anopheles arabiensis in Western and Southern Kenya. Plos One 2011	6.	NA	Wiebe2017
704	Kenya	-0.47412	39.59837	Morphology	PCR (Scott	1993)	Larval collection	NA	NA	NA	NA	NA	NA	NA	2009	2009	NA	NA	NA	NA	Kawada H	Futami K	Komagata O	Kasai S	Tomita T	Sonye G	Mwatele C	Njenga SM	Mwandawiro C	Minakawa N	Takagi M: Distribution of a Knockdown Resistance Mutation (L1014S) in Anopheles gambiae s.s. and Anopheles arabiensis in Western and Southern Kenya. Plos One 2011	6.	NA	Wiebe2017
705	Kenya	-0.51577	39.68192	Morphology	PCR (Scott	1993)	Larval collection	NA	NA	NA	NA	NA	NA	NA	2009	2009	NA	NA	NA	NA	Kawada H	Futami K	Komagata O	Kasai S	Tomita T	Sonye G	Mwatele C	Njenga SM	Mwandawiro C	Minakawa N	Takagi M: Distribution of a Knockdown Resistance Mutation (L1014S) in Anopheles gambiae s.s. and Anopheles arabiensis in Western and Southern Kenya. Plos One 2011	6.	NA	Wiebe2017
706	Kenya	-0.6139	39.77633	Morphology	PCR (Scott	1993)	Larval collection	NA	NA	NA	NA	NA	NA	NA	2009	2009	NA	NA	NA	NA	Kawada H	Futami K	Komagata O	Kasai S	Tomita T	Sonye G	Mwatele C	Njenga SM	Mwandawiro C	Minakawa N	Takagi M: Distribution of a Knockdown Resistance Mutation (L1014S) in Anopheles gambiae s.s. and Anopheles arabiensis in Western and Southern Kenya. Plos One 2011	6.	NA	Wiebe2017
707	Kenya	-1.08288	39.93152	Morphology	PCR (Scott	1993)	Larval collection	NA	NA	NA	NA	NA	NA	NA	2009	2009	NA	NA	NA	NA	Kawada H	Futami K	Komagata O	Kasai S	Tomita T	Sonye G	Mwatele C	Njenga SM	Mwandawiro C	Minakawa N	Takagi M: Distribution of a Knockdown Resistance Mutation (L1014S) in Anopheles gambiae s.s. and Anopheles arabiensis in Western and Southern Kenya. Plos One 2011	6.	NA	Wiebe2017
708	Kenya	-1.50323	40.02038	Morphology	PCR (Scott	1993)	Larval collection	NA	NA	NA	NA	NA	NA	NA	2009	2009	NA	NA	NA	NA	Kawada H	Futami K	Komagata O	Kasai S	Tomita T	Sonye G	Mwatele C	Njenga SM	Mwandawiro C	Minakawa N	Takagi M: Distribution of a Knockdown Resistance Mutation (L1014S) in Anopheles gambiae s.s. and Anopheles arabiensis in Western and Southern Kenya. Plos One 2011	6.	NA	Wiebe2017
709	Kenya	-1.50513	39.99992	Morphology	PCR (Scott	1993)	Larval collection	NA	NA	NA	NA	NA	NA	NA	2009	2009	NA	NA	NA	NA	Kawada H	Futami K	Komagata O	Kasai S	Tomita T	Sonye G	Mwatele C	Njenga SM	Mwandawiro C	Minakawa N	Takagi M: Distribution of a Knockdown Resistance Mutation (L1014S) in Anopheles gambiae s.s. and Anopheles arabiensis in Western and Southern Kenya. Plos One 2011	6.	NA	Wiebe2017
710	Kenya	-1.18875	39.8284	Morphology	PCR (Scott	1993)	Larval collection	NA	NA	NA	NA	NA	NA	NA	2009	2009	NA	NA	NA	NA	Kawada H	Futami K	Komagata O	Kasai S	Tomita T	Sonye G	Mwatele C	Njenga SM	Mwandawiro C	Minakawa N	Takagi M: Distribution of a Knockdown Resistance Mutation (L1014S) in Anopheles gambiae s.s. and Anopheles arabiensis in Western and Southern Kenya. Plos One 2011	6.	NA	Wiebe2017
711	Kenya	-1.15677	39.865	Morphology	PCR (Scott	1993)	Larval collection	NA	NA	NA	NA	NA	NA	NA	2009	2009	NA	NA	NA	NA	Kawada H	Futami K	Komagata O	Kasai S	Tomita T	Sonye G	Mwatele C	Njenga SM	Mwandawiro C	Minakawa N	Takagi M: Distribution of a Knockdown Resistance Mutation (L1014S) in Anopheles gambiae s.s. and Anopheles arabiensis in Western and Southern Kenya. Plos One 2011	6.	NA	Wiebe2017
712	Kenya	-1.33445	40.00435	Morphology	PCR (Scott	1993)	Larval collection	NA	NA	NA	NA	NA	NA	NA	2009	2009	NA	NA	NA	NA	Kawada H	Futami K	Komagata O	Kasai S	Tomita T	Sonye G	Mwatele C	Njenga SM	Mwandawiro C	Minakawa N	Takagi M: Distribution of a Knockdown Resistance Mutation (L1014S) in Anopheles gambiae s.s. and Anopheles arabiensis in Western and Southern Kenya. Plos One 2011	6.	NA	Wiebe2017
713	Kenya	-1.39787	36.72587	Morphology	PCR (Scott	1993)	Larval collection	NA	NA	NA	NA	NA	NA	NA	2005	2005	NA	NA	NA	NA	Kawada H	Futami K	Komagata O	Kasai S	Tomita T	Sonye G	Mwatele C	Njenga SM	Mwandawiro C	Minakawa N	Takagi M: Distribution of a Knockdown Resistance Mutation (L1014S) in Anopheles gambiae s.s. and Anopheles arabiensis in Western and Southern Kenya. Plos One 2011	6.	NA	Wiebe2017
714	Kenya	-1.41382	36.71148	Morphology	PCR (Scott	1993)	Larval collection	NA	NA	NA	NA	NA	NA	NA	2005	2005	NA	NA	NA	NA	Kawada H	Futami K	Komagata O	Kasai S	Tomita T	Sonye G	Mwatele C	Njenga SM	Mwandawiro C	Minakawa N	Takagi M: Distribution of a Knockdown Resistance Mutation (L1014S) in Anopheles gambiae s.s. and Anopheles arabiensis in Western and Southern Kenya. Plos One 2011	6.	NA	Wiebe2017
715	Kenya	-1.42942	36.68935	Morphology	PCR (Scott	1993)	Larval collection	NA	NA	NA	NA	NA	NA	NA	2005	2005	NA	NA	NA	NA	Kawada H	Futami K	Komagata O	Kasai S	Tomita T	Sonye G	Mwatele C	Njenga SM	Mwandawiro C	Minakawa N	Takagi M: Distribution of a Knockdown Resistance Mutation (L1014S) in Anopheles gambiae s.s. and Anopheles arabiensis in Western and Southern Kenya. Plos One 2011	6.	NA	Wiebe2017
716	Kenya	-1.23035	36.78	Morphology	PCR (Scott	1993)	Larval collection	NA	NA	NA	NA	NA	NA	NA	2006	2006	NA	NA	NA	NA	Kawada H	Futami K	Komagata O	Kasai S	Tomita T	Sonye G	Mwatele C	Njenga SM	Mwandawiro C	Minakawa N	Takagi M: Distribution of a Knockdown Resistance Mutation (L1014S) in Anopheles gambiae s.s. and Anopheles arabiensis in Western and Southern Kenya. Plos One 2011	6.	NA	Wiebe2017
717	Kenya	-1.23318	36.74598	Morphology	PCR (Scott	1993)	Larval collection	NA	NA	NA	NA	NA	NA	NA	2006	2006	NA	NA	NA	NA	Kawada H	Futami K	Komagata O	Kasai S	Tomita T	Sonye G	Mwatele C	Njenga SM	Mwandawiro C	Minakawa N	Takagi M: Distribution of a Knockdown Resistance Mutation (L1014S) in Anopheles gambiae s.s. and Anopheles arabiensis in Western and Southern Kenya. Plos One 2011	6.	NA	Wiebe2017
718	Kenya	-1.23292	36.74602	Morphology	PCR (Scott	1993)	Larval collection	NA	NA	NA	NA	NA	NA	NA	2006	2006	NA	NA	NA	NA	Kawada H	Futami K	Komagata O	Kasai S	Tomita T	Sonye G	Mwatele C	Njenga SM	Mwandawiro C	Minakawa N	Takagi M: Distribution of a Knockdown Resistance Mutation (L1014S) in Anopheles gambiae s.s. and Anopheles arabiensis in Western and Southern Kenya. Plos One 2011	6.	NA	Wiebe2017
719	Kenya	-1.19385	36.7283	Morphology	PCR (Scott	1993)	Larval collection	NA	NA	NA	NA	NA	NA	NA	2006	2006	NA	NA	NA	NA	Kawada H	Futami K	Komagata O	Kasai S	Tomita T	Sonye G	Mwatele C	Njenga SM	Mwandawiro C	Minakawa N	Takagi M: Distribution of a Knockdown Resistance Mutation (L1014S) in Anopheles gambiae s.s. and Anopheles arabiensis in Western and Southern Kenya. Plos One 2011	6.	NA	Wiebe2017
720	Kenya	-1.36298	36.90822	Morphology	PCR (Scott	1993)	Larval collection	NA	NA	NA	NA	NA	NA	NA	2006	2006	NA	NA	NA	NA	Kawada H	Futami K	Komagata O	Kasai S	Tomita T	Sonye G	Mwatele C	Njenga SM	Mwandawiro C	Minakawa N	Takagi M: Distribution of a Knockdown Resistance Mutation (L1014S) in Anopheles gambiae s.s. and Anopheles arabiensis in Western and Southern Kenya. Plos One 2011	6.	NA	Wiebe2017
721	Kenya	-1.33757	36.89165	Morphology	PCR (Scott	1993)	Larval collection	NA	NA	NA	NA	NA	NA	NA	2006	2006	NA	NA	NA	NA	Kawada H	Futami K	Komagata O	Kasai S	Tomita T	Sonye G	Mwatele C	Njenga SM	Mwandawiro C	Minakawa N	Takagi M: Distribution of a Knockdown Resistance Mutation (L1014S) in Anopheles gambiae s.s. and Anopheles arabiensis in Western and Southern Kenya. Plos One 2011	6.	NA	Wiebe2017
722	Kenya	-1.29165	36.81687	Morphology	PCR (Scott	1993)	Larval collection	NA	NA	NA	NA	NA	NA	NA	2006	2006	NA	NA	NA	NA	Kawada H	Futami K	Komagata O	Kasai S	Tomita T	Sonye G	Mwatele C	Njenga SM	Mwandawiro C	Minakawa N	Takagi M: Distribution of a Knockdown Resistance Mutation (L1014S) in Anopheles gambiae s.s. and Anopheles arabiensis in Western and Southern Kenya. Plos One 2011	6.	NA	Wiebe2017
723	Kenya	-1.29333	36.84535	Morphology	PCR (Scott	1993)	Larval collection	NA	NA	NA	NA	NA	NA	NA	2006	2006	NA	NA	NA	NA	Kawada H	Futami K	Komagata O	Kasai S	Tomita T	Sonye G	Mwatele C	Njenga SM	Mwandawiro C	Minakawa N	Takagi M: Distribution of a Knockdown Resistance Mutation (L1014S) in Anopheles gambiae s.s. and Anopheles arabiensis in Western and Southern Kenya. Plos One 2011	6.	NA	Wiebe2017
724	Kenya	-1.31055	36.89135	Morphology	PCR (Scott	1993)	Larval collection	NA	NA	NA	NA	NA	NA	NA	2006	2006	NA	NA	NA	NA	Kawada H	Futami K	Komagata O	Kasai S	Tomita T	Sonye G	Mwatele C	Njenga SM	Mwandawiro C	Minakawa N	Takagi M: Distribution of a Knockdown Resistance Mutation (L1014S) in Anopheles gambiae s.s. and Anopheles arabiensis in Western and Southern Kenya. Plos One 2011	6.	NA	Wiebe2017
725	Kenya	-1.29007	36.86805	Morphology	PCR (Scott	1993)	Larval collection	NA	NA	NA	NA	NA	NA	NA	2010	2010	NA	NA	NA	NA	Kawada H	Futami K	Komagata O	Kasai S	Tomita T	Sonye G	Mwatele C	Njenga SM	Mwandawiro C	Minakawa N	Takagi M: Distribution of a Knockdown Resistance Mutation (L1014S) in Anopheles gambiae s.s. and Anopheles arabiensis in Western and Southern Kenya. Plos One 2011	6.	NA	Wiebe2017
726	Kenya	-1.25503	36.90027	Morphology	PCR (Scott	1993)	Larval collection	NA	NA	NA	NA	NA	NA	NA	2010	2010	NA	NA	NA	NA	Kawada H	Futami K	Komagata O	Kasai S	Tomita T	Sonye G	Mwatele C	Njenga SM	Mwandawiro C	Minakawa N	Takagi M: Distribution of a Knockdown Resistance Mutation (L1014S) in Anopheles gambiae s.s. and Anopheles arabiensis in Western and Southern Kenya. Plos One 2011	6.	NA	Wiebe2017
727	Kenya	-1.25517	36.90158	Morphology	PCR (Scott	1993)	Larval collection	NA	NA	NA	NA	NA	NA	NA	2010	2010	NA	NA	NA	NA	Kawada H	Futami K	Komagata O	Kasai S	Tomita T	Sonye G	Mwatele C	Njenga SM	Mwandawiro C	Minakawa N	Takagi M: Distribution of a Knockdown Resistance Mutation (L1014S) in Anopheles gambiae s.s. and Anopheles arabiensis in Western and Southern Kenya. Plos One 2011	6.	NA	Wiebe2017
728	Kenya	-1.2568	36.90028	Morphology	PCR (Scott	1993)	Larval collection	NA	NA	NA	NA	NA	NA	NA	2010	2010	NA	NA	NA	NA	Kawada H	Futami K	Komagata O	Kasai S	Tomita T	Sonye G	Mwatele C	Njenga SM	Mwandawiro C	Minakawa N	Takagi M: Distribution of a Knockdown Resistance Mutation (L1014S) in Anopheles gambiae s.s. and Anopheles arabiensis in Western and Southern Kenya. Plos One 2011	6.	NA	Wiebe2017
729	Kenya	-1.25722	36.92127	Morphology	PCR (Scott	1993)	Larval collection	NA	NA	NA	NA	NA	NA	NA	2010	2010	NA	NA	NA	NA	Kawada H	Futami K	Komagata O	Kasai S	Tomita T	Sonye G	Mwatele C	Njenga SM	Mwandawiro C	Minakawa N	Takagi M: Distribution of a Knockdown Resistance Mutation (L1014S) in Anopheles gambiae s.s. and Anopheles arabiensis in Western and Southern Kenya. Plos One 2011	6.	NA	Wiebe2017
730	Kenya	-1.25168	36.93478	Morphology	PCR (Scott	1993)	Larval collection	NA	NA	NA	NA	NA	NA	NA	2010	2010	NA	NA	NA	NA	Kawada H	Futami K	Komagata O	Kasai S	Tomita T	Sonye G	Mwatele C	Njenga SM	Mwandawiro C	Minakawa N	Takagi M: Distribution of a Knockdown Resistance Mutation (L1014S) in Anopheles gambiae s.s. and Anopheles arabiensis in Western and Southern Kenya. Plos One 2011	6.	NA	Wiebe2017
731	Kenya	-1.25168	36.9556	Morphology	PCR (Scott	1993)	Larval collection	NA	NA	NA	NA	NA	NA	NA	2010	2010	NA	NA	NA	NA	Kawada H	Futami K	Komagata O	Kasai S	Tomita T	Sonye G	Mwatele C	Njenga SM	Mwandawiro C	Minakawa N	Takagi M: Distribution of a Knockdown Resistance Mutation (L1014S) in Anopheles gambiae s.s. and Anopheles arabiensis in Western and Southern Kenya. Plos One 2011	6.	NA	Wiebe2017
732	Kenya	-1.25133	36.95565	Morphology	PCR (Scott	1993)	Larval collection	NA	NA	NA	NA	NA	NA	NA	2010	2010	NA	NA	NA	NA	Kawada H	Futami K	Komagata O	Kasai S	Tomita T	Sonye G	Mwatele C	Njenga SM	Mwandawiro C	Minakawa N	Takagi M: Distribution of a Knockdown Resistance Mutation (L1014S) in Anopheles gambiae s.s. and Anopheles arabiensis in Western and Southern Kenya. Plos One 2011	6.	NA	Wiebe2017
733	Kenya	-1.26517	36.96552	Morphology	PCR (Scott	1993)	Larval collection	NA	NA	NA	NA	NA	NA	NA	2010	2010	NA	NA	NA	NA	Kawada H	Futami K	Komagata O	Kasai S	Tomita T	Sonye G	Mwatele C	Njenga SM	Mwandawiro C	Minakawa N	Takagi M: Distribution of a Knockdown Resistance Mutation (L1014S) in Anopheles gambiae s.s. and Anopheles arabiensis in Western and Southern Kenya. Plos One 2011	6.	NA	Wiebe2017
734	Kenya	-1.27053	36.96208	Morphology	PCR (Scott	1993)	Larval collection	NA	NA	NA	NA	NA	NA	NA	2010	2010	NA	NA	NA	NA	Kawada H	Futami K	Komagata O	Kasai S	Tomita T	Sonye G	Mwatele C	Njenga SM	Mwandawiro C	Minakawa N	Takagi M: Distribution of a Knockdown Resistance Mutation (L1014S) in Anopheles gambiae s.s. and Anopheles arabiensis in Western and Southern Kenya. Plos One 2011	6.	NA	Wiebe2017
735	Kenya	-1.24583	36.86553	Morphology	PCR (Scott	1993)	Larval collection	NA	NA	NA	NA	NA	NA	NA	2010	2010	NA	NA	NA	NA	Kawada H	Futami K	Komagata O	Kasai S	Tomita T	Sonye G	Mwatele C	Njenga SM	Mwandawiro C	Minakawa N	Takagi M: Distribution of a Knockdown Resistance Mutation (L1014S) in Anopheles gambiae s.s. and Anopheles arabiensis in Western and Southern Kenya. Plos One 2011	6.	NA	Wiebe2017
736	Kenya	-1.19443	36.90163	Morphology	PCR (Scott	1993)	Larval collection	NA	NA	NA	NA	NA	NA	NA	2010	2010	NA	NA	NA	NA	Kawada H	Futami K	Komagata O	Kasai S	Tomita T	Sonye G	Mwatele C	Njenga SM	Mwandawiro C	Minakawa N	Takagi M: Distribution of a Knockdown Resistance Mutation (L1014S) in Anopheles gambiae s.s. and Anopheles arabiensis in Western and Southern Kenya. Plos One 2011	6.	NA	Wiebe2017
737	Kenya	-1.19472	36.90222	Morphology	PCR (Scott	1993)	Larval collection	NA	NA	NA	NA	NA	NA	NA	2010	2010	NA	NA	NA	NA	Kawada H	Futami K	Komagata O	Kasai S	Tomita T	Sonye G	Mwatele C	Njenga SM	Mwandawiro C	Minakawa N	Takagi M: Distribution of a Knockdown Resistance Mutation (L1014S) in Anopheles gambiae s.s. and Anopheles arabiensis in Western and Southern Kenya. Plos One 2011	6.	NA	Wiebe2017
738	Kenya	-1.18187	36.72333	Morphology	PCR (Scott	1993)	Larval collection	NA	NA	NA	NA	NA	NA	NA	2010	2010	NA	NA	NA	NA	Kawada H	Futami K	Komagata O	Kasai S	Tomita T	Sonye G	Mwatele C	Njenga SM	Mwandawiro C	Minakawa N	Takagi M: Distribution of a Knockdown Resistance Mutation (L1014S) in Anopheles gambiae s.s. and Anopheles arabiensis in Western and Southern Kenya. Plos One 2011	6.	NA	Wiebe2017
739	Kenya	-1.20143	36.78555	Morphology	PCR (Scott	1993)	Larval collection	NA	NA	NA	NA	NA	NA	NA	2010	2010	NA	NA	NA	NA	Kawada H	Futami K	Komagata O	Kasai S	Tomita T	Sonye G	Mwatele C	Njenga SM	Mwandawiro C	Minakawa N	Takagi M: Distribution of a Knockdown Resistance Mutation (L1014S) in Anopheles gambiae s.s. and Anopheles arabiensis in Western and Southern Kenya. Plos One 2011	6.	NA	Wiebe2017
740	Kenya	-3.45167	37.6132	Morphology	PCR (Scott	1993)	Larval collection	NA	NA	NA	NA	NA	NA	NA	2006	2006	NA	NA	NA	NA	Kawada H	Futami K	Komagata O	Kasai S	Tomita T	Sonye G	Mwatele C	Njenga SM	Mwandawiro C	Minakawa N	Takagi M: Distribution of a Knockdown Resistance Mutation (L1014S) in Anopheles gambiae s.s. and Anopheles arabiensis in Western and Southern Kenya. Plos One 2011	6.	NA	Wiebe2017
741	Kenya	-3.49672	38.31258	Morphology	PCR (Scott	1993)	Larval collection	NA	NA	NA	NA	NA	NA	NA	2006	2006	NA	NA	NA	NA	Kawada H	Futami K	Komagata O	Kasai S	Tomita T	Sonye G	Mwatele C	Njenga SM	Mwandawiro C	Minakawa N	Takagi M: Distribution of a Knockdown Resistance Mutation (L1014S) in Anopheles gambiae s.s. and Anopheles arabiensis in Western and Southern Kenya. Plos One 2011	6.	NA	Wiebe2017
752	Uganda	0.43095	33.22898	PCR (Scott	1993)	SINE-PCR (Santolamazza	2008)	Larval collection	NA	NA	NA	NA	NA	NA	NA	2011	2011	NA	NA	NA	NA	Mawejje HD	Wilding CS	Rippon EJ	Hughes A	Weetman D	Donnelly MJ: Insecticide resistance monitoring of field-collected Anopheles gambiae s.l. populations from Jinja	eastern Uganda	identifies high levels of pyrethroid resistance. Medical and Veterinary Entomology 2013	27:276-283.	NA	Wiebe2017
755	Zambia	-14.658	28.07345	PCR (Scott	1993)	PCR-RFLP (Favia	1997)	Window exit trap	NA	NA	NA	NA	NA	NA	NA	2008	2008	NA	NA	NA	NA	Chanda E	Hemingway J	Kleinschmidt I	Rehman AM	Ramdeen V	Phiri FN	Coetzer S	Mthembu D	Shinondo CJ	Chizema-Kawesha E	et al: Insecticide Resistance and the Future of Malaria Control in Zambia. Plos One 2011	6.	NA	Wiebe2017
756	Zambia	-12.54133	27.85684	PCR (Scott	1993)	PCR-RFLP (Favia	1997)	Window exit trap	NA	NA	NA	NA	NA	NA	NA	2008	2008	NA	NA	NA	NA	Chanda E	Hemingway J	Kleinschmidt I	Rehman AM	Ramdeen V	Phiri FN	Coetzer S	Mthembu D	Shinondo CJ	Chizema-Kawesha E	et al: Insecticide Resistance and the Future of Malaria Control in Zambia. Plos One 2011	6.	NA	Wiebe2017
757	Zambia	-12.93999	28.65865	PCR (Scott	1993)	PCR-RFLP (Favia	1997)	Window exit trap	NA	NA	NA	NA	NA	NA	NA	2008	2008	NA	NA	NA	NA	Chanda E	Hemingway J	Kleinschmidt I	Rehman AM	Ramdeen V	Phiri FN	Coetzer S	Mthembu D	Shinondo CJ	Chizema-Kawesha E	et al: Insecticide Resistance and the Future of Malaria Control in Zambia. Plos One 2011	6.	NA	Wiebe2017
758	Zambia	-17.85411	25.86093	PCR (Scott	1993)	PCR-RFLP (Favia	1997)	Window exit trap	NA	NA	NA	NA	NA	NA	NA	2008	2008	NA	NA	NA	NA	Chanda E	Hemingway J	Kleinschmidt I	Rehman AM	Ramdeen V	Phiri FN	Coetzer S	Mthembu D	Shinondo CJ	Chizema-Kawesha E	et al: Insecticide Resistance and the Future of Malaria Control in Zambia. Plos One 2011	6.	NA	Wiebe2017
759	Zambia	-15.40735	28.28768	PCR (Scott	1993)	PCR-RFLP (Favia	1997)	Window exit trap	NA	NA	NA	NA	NA	NA	NA	2008	2008	NA	NA	NA	NA	Chanda E	Hemingway J	Kleinschmidt I	Rehman AM	Ramdeen V	Phiri FN	Coetzer S	Mthembu D	Shinondo CJ	Chizema-Kawesha E	et al: Insecticide Resistance and the Future of Malaria Control in Zambia. Plos One 2011	6.	NA	Wiebe2017
760	Zambia	-14.41667	28.41667	PCR (Scott	1993)	PCR-RFLP (Favia	1997)	Window exit trap	NA	NA	NA	NA	NA	NA	NA	2008	2008	NA	NA	NA	NA	Chanda E	Hemingway J	Kleinschmidt I	Rehman AM	Ramdeen V	Phiri FN	Coetzer S	Mthembu D	Shinondo CJ	Chizema-Kawesha E	et al: Insecticide Resistance and the Future of Malaria Control in Zambia. Plos One 2011	6.	NA	Wiebe2017
761	Zambia	-14.05012	27.35037	PCR (Scott	1993)	PCR-RFLP (Favia	1997)	Window exit trap	NA	NA	NA	NA	NA	NA	NA	2008	2008	NA	NA	NA	NA	Chanda E	Hemingway J	Kleinschmidt I	Rehman AM	Ramdeen V	Phiri FN	Coetzer S	Mthembu D	Shinondo CJ	Chizema-Kawesha E	et al: Insecticide Resistance and the Future of Malaria Control in Zambia. Plos One 2011	6.	NA	Wiebe2017
762	Zambia	-11.36191	29.55158	PCR (Scott	1993)	PCR-RFLP (Favia	1997)	Window exit trap	NA	NA	NA	NA	NA	NA	NA	2008	2008	NA	NA	NA	NA	Chanda E	Hemingway J	Kleinschmidt I	Rehman AM	Ramdeen V	Phiri FN	Coetzer S	Mthembu D	Shinondo CJ	Chizema-Kawesha E	et al: Insecticide Resistance and the Future of Malaria Control in Zambia. Plos One 2011	6.	NA	Wiebe2017
763	Zambia	-15.89076	29.04483	PCR (Scott	1993)	PCR-RFLP (Favia	1997)	Window exit trap	NA	NA	NA	NA	NA	NA	NA	2008	2008	NA	NA	NA	NA	Chanda E	Hemingway J	Kleinschmidt I	Rehman AM	Ramdeen V	Phiri FN	Coetzer S	Mthembu D	Shinondo CJ	Chizema-Kawesha E	et al: Insecticide Resistance and the Future of Malaria Control in Zambia. Plos One 2011	6.	NA	Wiebe2017
764	Zambia	-14.73853	27.94943	PCR (Scott	1993)	PCR-RFLP (Favia	1997)	Window exit trap	NA	NA	NA	NA	NA	NA	NA	2008	2008	NA	NA	NA	NA	Chanda E	Hemingway J	Kleinschmidt I	Rehman AM	Ramdeen V	Phiri FN	Coetzer S	Mthembu D	Shinondo CJ	Chizema-Kawesha E	et al: Insecticide Resistance and the Future of Malaria Control in Zambia. Plos One 2011	6.	NA	Wiebe2017
765	Zambia	-15.8499	27.56666	PCR (Scott	1993)	PCR-RFLP (Favia	1997)	Window exit trap	NA	NA	NA	NA	NA	NA	NA	2008	2008	NA	NA	NA	NA	Chanda E	Hemingway J	Kleinschmidt I	Rehman AM	Ramdeen V	Phiri FN	Coetzer S	Mthembu D	Shinondo CJ	Chizema-Kawesha E	et al: Insecticide Resistance and the Future of Malaria Control in Zambia. Plos One 2011	6.	NA	Wiebe2017
766	Zambia	-15.21751	27.3433	PCR (Scott	1993)	PCR-RFLP (Favia	1997)	Window exit trap	NA	NA	NA	NA	NA	NA	NA	2008	2008	NA	NA	NA	NA	Chanda E	Hemingway J	Kleinschmidt I	Rehman AM	Ramdeen V	Phiri FN	Coetzer S	Mthembu D	Shinondo CJ	Chizema-Kawesha E	et al: Insecticide Resistance and the Future of Malaria Control in Zambia. Plos One 2011	6.	NA	Wiebe2017
767	Zambia	-15.78627	27.91332	PCR (Scott	1993)	PCR-RFLP (Favia	1997)	Window exit trap	NA	NA	NA	NA	NA	NA	NA	2008	2008	NA	NA	NA	NA	Chanda E	Hemingway J	Kleinschmidt I	Rehman AM	Ramdeen V	Phiri FN	Coetzer S	Mthembu D	Shinondo CJ	Chizema-Kawesha E	et al: Insecticide Resistance and the Future of Malaria Control in Zambia. Plos One 2011	6.	NA	Wiebe2017
768	Zambia	-15.13426	30.21293	PCR (Scott	1993)	PCR-RFLP (Favia	1997)	Window exit trap	NA	NA	NA	NA	NA	NA	NA	2008	2008	NA	NA	NA	NA	Chanda E	Hemingway J	Kleinschmidt I	Rehman AM	Ramdeen V	Phiri FN	Coetzer S	Mthembu D	Shinondo CJ	Chizema-Kawesha E	et al: Insecticide Resistance and the Future of Malaria Control in Zambia. Plos One 2011	6.	NA	Wiebe2017
769	Zambia	-15.77507	28.17939	PCR (Scott	1993)	PCR-RFLP (Favia	1997)	Window exit trap	NA	NA	NA	NA	NA	NA	NA	2008	2008	NA	NA	NA	NA	Chanda E	Hemingway J	Kleinschmidt I	Rehman AM	Ramdeen V	Phiri FN	Coetzer S	Mthembu D	Shinondo CJ	Chizema-Kawesha E	et al: Insecticide Resistance and the Future of Malaria Control in Zambia. Plos One 2011	6.	NA	Wiebe2017
770	Zambia	-14.658	28.07345	PCR (Scott	1993)	PCR-RFLP (Favia	1997)	Window exit trap	NA	NA	NA	NA	NA	NA	NA	2009	2009	NA	NA	NA	NA	Chanda E	Hemingway J	Kleinschmidt I	Rehman AM	Ramdeen V	Phiri FN	Coetzer S	Mthembu D	Shinondo CJ	Chizema-Kawesha E	et al: Insecticide Resistance and the Future of Malaria Control in Zambia. Plos One 2011	6.	NA	Wiebe2017
771	Zambia	-12.54133	27.85684	PCR (Scott	1993)	PCR-RFLP (Favia	1997)	Window exit trap	NA	NA	NA	NA	NA	NA	NA	2009	2009	NA	NA	NA	NA	Chanda E	Hemingway J	Kleinschmidt I	Rehman AM	Ramdeen V	Phiri FN	Coetzer S	Mthembu D	Shinondo CJ	Chizema-Kawesha E	et al: Insecticide Resistance and the Future of Malaria Control in Zambia. Plos One 2011	6.	NA	Wiebe2017
772	Zambia	-12.93999	28.65865	PCR (Scott	1993)	PCR-RFLP (Favia	1997)	Window exit trap	NA	NA	NA	NA	NA	NA	NA	2009	2009	NA	NA	NA	NA	Chanda E	Hemingway J	Kleinschmidt I	Rehman AM	Ramdeen V	Phiri FN	Coetzer S	Mthembu D	Shinondo CJ	Chizema-Kawesha E	et al: Insecticide Resistance and the Future of Malaria Control in Zambia. Plos One 2011	6.	NA	Wiebe2017
773	Zambia	-17.85411	25.86093	PCR (Scott	1993)	PCR-RFLP (Favia	1997)	Window exit trap	NA	NA	NA	NA	NA	NA	NA	2009	2009	NA	NA	NA	NA	Chanda E	Hemingway J	Kleinschmidt I	Rehman AM	Ramdeen V	Phiri FN	Coetzer S	Mthembu D	Shinondo CJ	Chizema-Kawesha E	et al: Insecticide Resistance and the Future of Malaria Control in Zambia. Plos One 2011	6.	NA	Wiebe2017
774	Zambia	-15.40735	28.28768	PCR (Scott	1993)	PCR-RFLP (Favia	1997)	Window exit trap	NA	NA	NA	NA	NA	NA	NA	2009	2009	NA	NA	NA	NA	Chanda E	Hemingway J	Kleinschmidt I	Rehman AM	Ramdeen V	Phiri FN	Coetzer S	Mthembu D	Shinondo CJ	Chizema-Kawesha E	et al: Insecticide Resistance and the Future of Malaria Control in Zambia. Plos One 2011	6.	NA	Wiebe2017
775	Zambia	-14.41667	28.41667	PCR (Scott	1993)	PCR-RFLP (Favia	1997)	Window exit trap	NA	NA	NA	NA	NA	NA	NA	2009	2009	NA	NA	NA	NA	Chanda E	Hemingway J	Kleinschmidt I	Rehman AM	Ramdeen V	Phiri FN	Coetzer S	Mthembu D	Shinondo CJ	Chizema-Kawesha E	et al: Insecticide Resistance and the Future of Malaria Control in Zambia. Plos One 2011	6.	NA	Wiebe2017
776	Zambia	-14.05012	27.35037	PCR (Scott	1993)	PCR-RFLP (Favia	1997)	Window exit trap	NA	NA	NA	NA	NA	NA	NA	2009	2009	NA	NA	NA	NA	Chanda E	Hemingway J	Kleinschmidt I	Rehman AM	Ramdeen V	Phiri FN	Coetzer S	Mthembu D	Shinondo CJ	Chizema-Kawesha E	et al: Insecticide Resistance and the Future of Malaria Control in Zambia. Plos One 2011	6.	NA	Wiebe2017
777	Zambia	-11.36191	29.55158	PCR (Scott	1993)	PCR-RFLP (Favia	1997)	Window exit trap	NA	NA	NA	NA	NA	NA	NA	2009	2009	NA	NA	NA	NA	Chanda E	Hemingway J	Kleinschmidt I	Rehman AM	Ramdeen V	Phiri FN	Coetzer S	Mthembu D	Shinondo CJ	Chizema-Kawesha E	et al: Insecticide Resistance and the Future of Malaria Control in Zambia. Plos One 2011	6.	NA	Wiebe2017
778	Zambia	-15.89076	29.04483	PCR (Scott	1993)	PCR-RFLP (Favia	1997)	Window exit trap	NA	NA	NA	NA	NA	NA	NA	2009	2009	NA	NA	NA	NA	Chanda E	Hemingway J	Kleinschmidt I	Rehman AM	Ramdeen V	Phiri FN	Coetzer S	Mthembu D	Shinondo CJ	Chizema-Kawesha E	et al: Insecticide Resistance and the Future of Malaria Control in Zambia. Plos One 2011	6.	NA	Wiebe2017
779	Zambia	-14.73853	27.94943	PCR (Scott	1993)	PCR-RFLP (Favia	1997)	Window exit trap	NA	NA	NA	NA	NA	NA	NA	2009	2009	NA	NA	NA	NA	Chanda E	Hemingway J	Kleinschmidt I	Rehman AM	Ramdeen V	Phiri FN	Coetzer S	Mthembu D	Shinondo CJ	Chizema-Kawesha E	et al: Insecticide Resistance and the Future of Malaria Control in Zambia. Plos One 2011	6.	NA	Wiebe2017
780	Zambia	-15.8499	27.56666	PCR (Scott	1993)	PCR-RFLP (Favia	1997)	Window exit trap	NA	NA	NA	NA	NA	NA	NA	2009	2009	NA	NA	NA	NA	Chanda E	Hemingway J	Kleinschmidt I	Rehman AM	Ramdeen V	Phiri FN	Coetzer S	Mthembu D	Shinondo CJ	Chizema-Kawesha E	et al: Insecticide Resistance and the Future of Malaria Control in Zambia. Plos One 2011	6.	NA	Wiebe2017
781	Zambia	-15.21751	27.3433	PCR (Scott	1993)	PCR-RFLP (Favia	1997)	Window exit trap	NA	NA	NA	NA	NA	NA	NA	2009	2009	NA	NA	NA	NA	Chanda E	Hemingway J	Kleinschmidt I	Rehman AM	Ramdeen V	Phiri FN	Coetzer S	Mthembu D	Shinondo CJ	Chizema-Kawesha E	et al: Insecticide Resistance and the Future of Malaria Control in Zambia. Plos One 2011	6.	NA	Wiebe2017
782	Zambia	-15.78627	27.91332	PCR (Scott	1993)	PCR-RFLP (Favia	1997)	Window exit trap	NA	NA	NA	NA	NA	NA	NA	2009	2009	NA	NA	NA	NA	Chanda E	Hemingway J	Kleinschmidt I	Rehman AM	Ramdeen V	Phiri FN	Coetzer S	Mthembu D	Shinondo CJ	Chizema-Kawesha E	et al: Insecticide Resistance and the Future of Malaria Control in Zambia. Plos One 2011	6.	NA	Wiebe2017
783	Zambia	-15.13426	30.21293	PCR (Scott	1993)	PCR-RFLP (Favia	1997)	Window exit trap	NA	NA	NA	NA	NA	NA	NA	2009	2009	NA	NA	NA	NA	Chanda E	Hemingway J	Kleinschmidt I	Rehman AM	Ramdeen V	Phiri FN	Coetzer S	Mthembu D	Shinondo CJ	Chizema-Kawesha E	et al: Insecticide Resistance and the Future of Malaria Control in Zambia. Plos One 2011	6.	NA	Wiebe2017
784	Zambia	-15.77507	28.17939	PCR (Scott	1993)	PCR-RFLP (Favia	1997)	Window exit trap	NA	NA	NA	NA	NA	NA	NA	2009	2009	NA	NA	NA	NA	Chanda E	Hemingway J	Kleinschmidt I	Rehman AM	Ramdeen V	Phiri FN	Coetzer S	Mthembu D	Shinondo CJ	Chizema-Kawesha E	et al: Insecticide Resistance and the Future of Malaria Control in Zambia. Plos One 2011	6.	NA	Wiebe2017
785	Zambia	-14.658	28.07345	PCR (Scott	1993)	PCR-RFLP (Favia	1997)	Window exit trap	NA	NA	NA	NA	NA	NA	NA	2010	2010	NA	NA	NA	NA	Chanda E	Hemingway J	Kleinschmidt I	Rehman AM	Ramdeen V	Phiri FN	Coetzer S	Mthembu D	Shinondo CJ	Chizema-Kawesha E	et al: Insecticide Resistance and the Future of Malaria Control in Zambia. Plos One 2011	6.	NA	Wiebe2017
786	Zambia	-12.54133	27.85684	PCR (Scott	1993)	PCR-RFLP (Favia	1997)	Window exit trap	NA	NA	NA	NA	NA	NA	NA	2010	2010	NA	NA	NA	NA	Chanda E	Hemingway J	Kleinschmidt I	Rehman AM	Ramdeen V	Phiri FN	Coetzer S	Mthembu D	Shinondo CJ	Chizema-Kawesha E	et al: Insecticide Resistance and the Future of Malaria Control in Zambia. Plos One 2011	6.	NA	Wiebe2017
787	Zambia	-12.93999	28.65865	PCR (Scott	1993)	PCR-RFLP (Favia	1997)	Window exit trap	NA	NA	NA	NA	NA	NA	NA	2010	2010	NA	NA	NA	NA	Chanda E	Hemingway J	Kleinschmidt I	Rehman AM	Ramdeen V	Phiri FN	Coetzer S	Mthembu D	Shinondo CJ	Chizema-Kawesha E	et al: Insecticide Resistance and the Future of Malaria Control in Zambia. Plos One 2011	6.	NA	Wiebe2017
788	Zambia	-17.85411	25.86093	PCR (Scott	1993)	PCR-RFLP (Favia	1997)	Window exit trap	NA	NA	NA	NA	NA	NA	NA	2010	2010	NA	NA	NA	NA	Chanda E	Hemingway J	Kleinschmidt I	Rehman AM	Ramdeen V	Phiri FN	Coetzer S	Mthembu D	Shinondo CJ	Chizema-Kawesha E	et al: Insecticide Resistance and the Future of Malaria Control in Zambia. Plos One 2011	6.	NA	Wiebe2017
789	Zambia	-15.40735	28.28768	PCR (Scott	1993)	PCR-RFLP (Favia	1997)	Window exit trap	NA	NA	NA	NA	NA	NA	NA	2010	2010	NA	NA	NA	NA	Chanda E	Hemingway J	Kleinschmidt I	Rehman AM	Ramdeen V	Phiri FN	Coetzer S	Mthembu D	Shinondo CJ	Chizema-Kawesha E	et al: Insecticide Resistance and the Future of Malaria Control in Zambia. Plos One 2011	6.	NA	Wiebe2017
790	Zambia	-14.41667	28.41667	PCR (Scott	1993)	PCR-RFLP (Favia	1997)	Window exit trap	NA	NA	NA	NA	NA	NA	NA	2010	2010	NA	NA	NA	NA	Chanda E	Hemingway J	Kleinschmidt I	Rehman AM	Ramdeen V	Phiri FN	Coetzer S	Mthembu D	Shinondo CJ	Chizema-Kawesha E	et al: Insecticide Resistance and the Future of Malaria Control in Zambia. Plos One 2011	6.	NA	Wiebe2017
791	Zambia	-14.05012	27.35037	PCR (Scott	1993)	PCR-RFLP (Favia	1997)	Window exit trap	NA	NA	NA	NA	NA	NA	NA	2010	2010	NA	NA	NA	NA	Chanda E	Hemingway J	Kleinschmidt I	Rehman AM	Ramdeen V	Phiri FN	Coetzer S	Mthembu D	Shinondo CJ	Chizema-Kawesha E	et al: Insecticide Resistance and the Future of Malaria Control in Zambia. Plos One 2011	6.	NA	Wiebe2017
792	Zambia	-11.36191	29.55158	PCR (Scott	1993)	PCR-RFLP (Favia	1997)	Window exit trap	NA	NA	NA	NA	NA	NA	NA	2010	2010	NA	NA	NA	NA	Chanda E	Hemingway J	Kleinschmidt I	Rehman AM	Ramdeen V	Phiri FN	Coetzer S	Mthembu D	Shinondo CJ	Chizema-Kawesha E	et al: Insecticide Resistance and the Future of Malaria Control in Zambia. Plos One 2011	6.	NA	Wiebe2017
793	Zambia	-15.89076	29.04483	PCR (Scott	1993)	PCR-RFLP (Favia	1997)	Window exit trap	NA	NA	NA	NA	NA	NA	NA	2010	2010	NA	NA	NA	NA	Chanda E	Hemingway J	Kleinschmidt I	Rehman AM	Ramdeen V	Phiri FN	Coetzer S	Mthembu D	Shinondo CJ	Chizema-Kawesha E	et al: Insecticide Resistance and the Future of Malaria Control in Zambia. Plos One 2011	6.	NA	Wiebe2017
794	Zambia	-14.73853	27.94943	PCR (Scott	1993)	PCR-RFLP (Favia	1997)	Window exit trap	NA	NA	NA	NA	NA	NA	NA	2010	2010	NA	NA	NA	NA	Chanda E	Hemingway J	Kleinschmidt I	Rehman AM	Ramdeen V	Phiri FN	Coetzer S	Mthembu D	Shinondo CJ	Chizema-Kawesha E	et al: Insecticide Resistance and the Future of Malaria Control in Zambia. Plos One 2011	6.	NA	Wiebe2017
795	Zambia	-15.8499	27.56666	PCR (Scott	1993)	PCR-RFLP (Favia	1997)	Window exit trap	NA	NA	NA	NA	NA	NA	NA	2010	2010	NA	NA	NA	NA	Chanda E	Hemingway J	Kleinschmidt I	Rehman AM	Ramdeen V	Phiri FN	Coetzer S	Mthembu D	Shinondo CJ	Chizema-Kawesha E	et al: Insecticide Resistance and the Future of Malaria Control in Zambia. Plos One 2011	6.	NA	Wiebe2017
796	Zambia	-15.21751	27.3433	PCR (Scott	1993)	PCR-RFLP (Favia	1997)	Window exit trap	NA	NA	NA	NA	NA	NA	NA	2010	2010	NA	NA	NA	NA	Chanda E	Hemingway J	Kleinschmidt I	Rehman AM	Ramdeen V	Phiri FN	Coetzer S	Mthembu D	Shinondo CJ	Chizema-Kawesha E	et al: Insecticide Resistance and the Future of Malaria Control in Zambia. Plos One 2011	6.	NA	Wiebe2017
797	Zambia	-15.78627	27.91332	PCR (Scott	1993)	PCR-RFLP (Favia	1997)	Window exit trap	NA	NA	NA	NA	NA	NA	NA	2010	2010	NA	NA	NA	NA	Chanda E	Hemingway J	Kleinschmidt I	Rehman AM	Ramdeen V	Phiri FN	Coetzer S	Mthembu D	Shinondo CJ	Chizema-Kawesha E	et al: Insecticide Resistance and the Future of Malaria Control in Zambia. Plos One 2011	6.	NA	Wiebe2017
798	Zambia	-15.13426	30.21293	PCR (Scott	1993)	PCR-RFLP (Favia	1997)	Window exit trap	NA	NA	NA	NA	NA	NA	NA	2010	2010	NA	NA	NA	NA	Chanda E	Hemingway J	Kleinschmidt I	Rehman AM	Ramdeen V	Phiri FN	Coetzer S	Mthembu D	Shinondo CJ	Chizema-Kawesha E	et al: Insecticide Resistance and the Future of Malaria Control in Zambia. Plos One 2011	6.	NA	Wiebe2017
799	Zambia	-15.77507	28.17939	PCR (Scott	1993)	PCR-RFLP (Favia	1997)	Window exit trap	NA	NA	NA	NA	NA	NA	NA	2010	2010	NA	NA	NA	NA	Chanda E	Hemingway J	Kleinschmidt I	Rehman AM	Ramdeen V	Phiri FN	Coetzer S	Mthembu D	Shinondo CJ	Chizema-Kawesha E	et al: Insecticide Resistance and the Future of Malaria Control in Zambia. Plos One 2011	6.	NA	Wiebe2017
800	Benin	11.86667	3.4	PCR (Scott	1993)	PCR (Favia	2001)	Larval collection	NA	NA	NA	NA	NA	NA	NA	2007	2007	NA	NA	NA	NA	Djogbenou L	Pasteur N	Akogbeto M	Weill M	Chandre F: Insecticide resistance in the Anopheles gambiae complex in Benin: a nationwide survey. Medical and Veterinary Entomology 2011	25:256-267.	NA	Wiebe2017
801	Benin	11.13023	2.9357	PCR (Scott	1993)	PCR (Favia	2001)	Larval collection	NA	NA	NA	NA	NA	NA	NA	2007	2007	NA	NA	NA	NA	Djogbenou L	Pasteur N	Akogbeto M	Weill M	Chandre F: Insecticide resistance in the Anopheles gambiae complex in Benin: a nationwide survey. Medical and Veterinary Entomology 2011	25:256-267.	NA	Wiebe2017
803	Benin	9.85	2.71667	PCR (Scott	1993)	PCR (Favia	2001)	Larval collection	NA	NA	NA	NA	NA	NA	NA	2006	2006	NA	NA	NA	NA	Djogbenou L	Pasteur N	Akogbeto M	Weill M	Chandre F: Insecticide resistance in the Anopheles gambiae complex in Benin: a nationwide survey. Medical and Veterinary Entomology 2011	25:256-267.	NA	Wiebe2017
804	Benin	9.35	2.61667	PCR (Scott	1993)	PCR (Favia	2001)	Larval collection	NA	NA	NA	NA	NA	NA	NA	2006	2006	NA	NA	NA	NA	Djogbenou L	Pasteur N	Akogbeto M	Weill M	Chandre F: Insecticide resistance in the Anopheles gambiae complex in Benin: a nationwide survey. Medical and Veterinary Entomology 2011	25:256-267.	NA	Wiebe2017
806	Benin	8.33333	2.48333	PCR (Scott	1993)	PCR (Favia	2001)	Larval collection	NA	NA	NA	NA	NA	NA	NA	2007	2007	NA	NA	NA	NA	Djogbenou L	Pasteur N	Akogbeto M	Weill M	Chandre F: Insecticide resistance in the Anopheles gambiae complex in Benin: a nationwide survey. Medical and Veterinary Entomology 2011	25:256-267.	NA	Wiebe2017
807	Benin	7.78333	2.18333	PCR (Scott	1993)	PCR (Favia	2001)	Larval collection	NA	NA	NA	NA	NA	NA	NA	2007	2007	NA	NA	NA	NA	Djogbenou L	Pasteur N	Akogbeto M	Weill M	Chandre F: Insecticide resistance in the Anopheles gambiae complex in Benin: a nationwide survey. Medical and Veterinary Entomology 2011	25:256-267.	NA	Wiebe2017
808	Benin	7.66667	2.21667	PCR (Scott	1993)	PCR (Favia	2001)	Larval collection	NA	NA	NA	NA	NA	NA	NA	2006	2006	NA	NA	NA	NA	Djogbenou L	Pasteur N	Akogbeto M	Weill M	Chandre F: Insecticide resistance in the Anopheles gambiae complex in Benin: a nationwide survey. Medical and Veterinary Entomology 2011	25:256-267.	NA	Wiebe2017
810	Benin	7.18333	2.06917	PCR (Scott	1993)	PCR (Favia	2001)	Larval collection	NA	NA	NA	NA	NA	NA	NA	2006	2006	NA	NA	NA	NA	Djogbenou L	Pasteur N	Akogbeto M	Weill M	Chandre F: Insecticide resistance in the Anopheles gambiae complex in Benin: a nationwide survey. Medical and Veterinary Entomology 2011	25:256-267.	NA	Wiebe2017
814	Benin	6.6641	2.15741	PCR (Scott	1993)	PCR (Favia	2001)	Larval collection	NA	NA	NA	NA	NA	NA	NA	2006	2006	NA	NA	NA	NA	Djogbenou L	Pasteur N	Akogbeto M	Weill M	Chandre F: Insecticide resistance in the Anopheles gambiae complex in Benin: a nationwide survey. Medical and Veterinary Entomology 2011	25:256-267.	NA	Wiebe2017
822	Ghana	7.02583	-2.34083	PCR (Scott	1993)	PCR-RFLP (Fanello	2002)	House resting indoors	NA	NA	NA	NA	NA	NA	NA	2006	2006	NA	NA	NA	NA	Hunt RH	Fuseini G	Knowles S	Stiles-Ocran J	Verster R	Kaiser ML	Choi KS	Koekemoer LL	Coetzee M: Insecticide resistance in malaria vector mosquitoes at four localities in Ghana	West Africa. Parasites & Vectors 2011	4.	NA	Wiebe2017
823	Ghana	7.02583	-2.34083	PCR (Scott	1993)	PCR-RFLP (Fanello	2002)	House resting indoors	NA	NA	NA	NA	NA	NA	NA	2007	2007	NA	NA	NA	NA	Hunt RH	Fuseini G	Knowles S	Stiles-Ocran J	Verster R	Kaiser ML	Choi KS	Koekemoer LL	Coetzee M: Insecticide resistance in malaria vector mosquitoes at four localities in Ghana	West Africa. Parasites & Vectors 2011	4.	NA	Wiebe2017
824	Ghana	7.02583	-2.34083	PCR (Scott	1993)	PCR-RFLP (Fanello	2002)	House resting indoors	NA	NA	NA	NA	NA	NA	NA	2008	2008	NA	NA	NA	NA	Hunt RH	Fuseini G	Knowles S	Stiles-Ocran J	Verster R	Kaiser ML	Choi KS	Koekemoer LL	Coetzee M: Insecticide resistance in malaria vector mosquitoes at four localities in Ghana	West Africa. Parasites & Vectors 2011	4.	NA	Wiebe2017
842	Cameroon	5.96944	11.22722	Morphology	PCR-RFLP (Fanello	2002)	Larval collection	NA	NA	NA	NA	NA	NA	NA	2005	2005	NA	NA	NA	NA	Nwane P	Etang J	Choua?bou M	Toto JC	Mimpfoundi R	Simard F: Kdr-based insecticide resistance in Anopheles gambiae s.s populations in. BMC research notes 2011	4:463.	NA	Wiebe2017
843	Cameroon	6.47	12.62222	Morphology	PCR-RFLP (Fanello	2002)	Larval collection	Indoor light trap	NA	NA	NA	NA	NA	NA	2007	2007	NA	NA	NA	NA	Nwane P	Etang J	Choua?bou M	Toto JC	Mimpfoundi R	Simard F: Kdr-based insecticide resistance in Anopheles gambiae s.s populations in. BMC research notes 2011	4:463.	NA	Wiebe2017
844	Cameroon	7.31778	13.59389	Morphology	PCR-RFLP (Fanello	2002)	Larval collection	NA	NA	NA	NA	NA	NA	NA	2006	2006	NA	NA	NA	NA	Nwane P	Etang J	Choua?bou M	Toto JC	Mimpfoundi R	Simard F: Kdr-based insecticide resistance in Anopheles gambiae s.s populations in. BMC research notes 2011	4:463.	NA	Wiebe2017
845	Cameroon	9.39194	13.5025	Morphology	PCR-RFLP (Fanello	2002)	Larval collection	NA	NA	NA	NA	NA	NA	NA	2006	2006	NA	NA	NA	NA	Nwane P	Etang J	Choua?bou M	Toto JC	Mimpfoundi R	Simard F: Kdr-based insecticide resistance in Anopheles gambiae s.s populations in. BMC research notes 2011	4:463.	NA	Wiebe2017
846	Mozambique	-17.86355	36.89125	Morphology	PCR (Scott	1993)	Window exit trap	NA	NA	NA	NA	NA	NA	NA	2006	2007	NA	NA	NA	NA	Abilio AP	Kleinschmidt I	Rehman AM	Cuamba N	Ramdeen V	Mthembu DS	Coetzer S	Maharaj R	Wilding CS	Steven A	et al: The emergence of insecticide resistance in central Mozambique and potential threat to the successful indoor residual spraying malaria control programme. Malaria Journal 2011	10.	NA	Wiebe2017
847	Mozambique	-17.86355	36.89125	Morphology	PCR (Scott	1993)	NA	NA	NA	NA	NA	NA	NA	NA	2009	2010	NA	NA	NA	NA	Abilio AP	Kleinschmidt I	Rehman AM	Cuamba N	Ramdeen V	Mthembu DS	Coetzer S	Maharaj R	Wilding CS	Steven A	et al: The emergence of insecticide resistance in central Mozambique and potential threat to the successful indoor residual spraying malaria control programme. Malaria Journal 2011	10.	NA	Wiebe2017
848	Mozambique	-17.78265	37.00498	Morphology	PCR (Scott	1993)	Window exit trap	NA	NA	NA	NA	NA	NA	NA	2006	2007	NA	NA	NA	NA	Abilio AP	Kleinschmidt I	Rehman AM	Cuamba N	Ramdeen V	Mthembu DS	Coetzer S	Maharaj R	Wilding CS	Steven A	et al: The emergence of insecticide resistance in central Mozambique and potential threat to the successful indoor residual spraying malaria control programme. Malaria Journal 2011	10.	NA	Wiebe2017
849	Mozambique	-17.78265	37.00498	Morphology	PCR (Scott	1993)	NA	NA	NA	NA	NA	NA	NA	NA	2009	2010	NA	NA	NA	NA	Abilio AP	Kleinschmidt I	Rehman AM	Cuamba N	Ramdeen V	Mthembu DS	Coetzer S	Maharaj R	Wilding CS	Steven A	et al: The emergence of insecticide resistance in central Mozambique and potential threat to the successful indoor residual spraying malaria control programme. Malaria Journal 2011	10.	NA	Wiebe2017
850	Mozambique	-17.31389	37.51181	Morphology	PCR (Scott	1993)	Window exit trap	NA	NA	NA	NA	NA	NA	NA	2006	2007	NA	NA	NA	NA	Abilio AP	Kleinschmidt I	Rehman AM	Cuamba N	Ramdeen V	Mthembu DS	Coetzer S	Maharaj R	Wilding CS	Steven A	et al: The emergence of insecticide resistance in central Mozambique and potential threat to the successful indoor residual spraying malaria control programme. Malaria Journal 2011	10.	NA	Wiebe2017
851	Mozambique	-17.31389	37.51181	Morphology	PCR (Scott	1993)	NA	NA	NA	NA	NA	NA	NA	NA	2009	2010	NA	NA	NA	NA	Abilio AP	Kleinschmidt I	Rehman AM	Cuamba N	Ramdeen V	Mthembu DS	Coetzer S	Maharaj R	Wilding CS	Steven A	et al: The emergence of insecticide resistance in central Mozambique and potential threat to the successful indoor residual spraying malaria control programme. Malaria Journal 2011	10.	NA	Wiebe2017
852	Mozambique	-17.51734	37.5475	Morphology	PCR (Scott	1993)	Window exit trap	NA	NA	NA	NA	NA	NA	NA	2006	2007	NA	NA	NA	NA	Abilio AP	Kleinschmidt I	Rehman AM	Cuamba N	Ramdeen V	Mthembu DS	Coetzer S	Maharaj R	Wilding CS	Steven A	et al: The emergence of insecticide resistance in central Mozambique and potential threat to the successful indoor residual spraying malaria control programme. Malaria Journal 2011	10.	NA	Wiebe2017
853	Mozambique	-17.51734	37.5475	Morphology	PCR (Scott	1993)	NA	NA	NA	NA	NA	NA	NA	NA	2009	2010	NA	NA	NA	NA	Abilio AP	Kleinschmidt I	Rehman AM	Cuamba N	Ramdeen V	Mthembu DS	Coetzer S	Maharaj R	Wilding CS	Steven A	et al: The emergence of insecticide resistance in central Mozambique and potential threat to the successful indoor residual spraying malaria control programme. Malaria Journal 2011	10.	NA	Wiebe2017
854	Mozambique	-16.54057	37.17869	Morphology	PCR (Scott	1993)	Window exit trap	NA	NA	NA	NA	NA	NA	NA	2006	2007	NA	NA	NA	NA	Abilio AP	Kleinschmidt I	Rehman AM	Cuamba N	Ramdeen V	Mthembu DS	Coetzer S	Maharaj R	Wilding CS	Steven A	et al: The emergence of insecticide resistance in central Mozambique and potential threat to the successful indoor residual spraying malaria control programme. Malaria Journal 2011	10.	NA	Wiebe2017
855	Mozambique	-16.54057	37.17869	Morphology	PCR (Scott	1993)	NA	NA	NA	NA	NA	NA	NA	NA	2009	2010	NA	NA	NA	NA	Abilio AP	Kleinschmidt I	Rehman AM	Cuamba N	Ramdeen V	Mthembu DS	Coetzer S	Maharaj R	Wilding CS	Steven A	et al: The emergence of insecticide resistance in central Mozambique and potential threat to the successful indoor residual spraying malaria control programme. Malaria Journal 2011	10.	NA	Wiebe2017
856	United Republic of Tanzania	-3.35	37.35	Cytotaxonomy	NA	House resting indoors	Human baited net	Window exit trap	NA	NA	NA	NA	NA	2005	2005	NA	NA	NA	NA	Mosha FW	Lyimo IN	Oxborough RM	Matowo J	Malima R	Feston E	Mndeme R	Tenu F	Kulkarni M	Maxwell CA	et al: Comparative efficacies of permethrin-	deltamethrin- and alpha-cypermethrin-treated nets	against Anopheles arabiensis and Culex quinquefasciatus in northern Tanzania. Annals of Tropical Medicine and Parasitology 2008	102:367-376.	NA	Wiebe2017
857	Zambia	-16.2167	26.73333	PCR (Scott	1993)	NA	Man biting outdoors	NA	NA	NA	NA	NA	NA	NA	2010	2010	NA	NA	NA	NA	Norris LC	Norris DE: Efficacy of long-lasting insecticidal nets in use in Macha	Zambia	against the local Anopheles arabiensis population. Malaria Journal 2011	10.	NA	Wiebe2017
858	Zambia	-15.75042	26.43839	PCR (Scott	1993)	NA	Man biting outdoors	NA	NA	NA	NA	NA	NA	NA	2010	2010	NA	NA	NA	NA	Norris LC	Norris DE: Efficacy of long-lasting insecticidal nets in use in Macha	Zambia	against the local Anopheles arabiensis population. Malaria Journal 2011	10.	NA	Wiebe2017
861	Guinea	8.661	-8.3912	PCR-RFLP (Fanello	2002)	NA	Indoor light trap	Man biting outdoors	House resting indoors	NA	NA	NA	NA	NA	2007	2007	NA	NA	NA	NA	Carnevale P	Toto JC	Guibert P	Keita M	Manguin S: Entomological survey and report of a knockdown resistance mutation in the malaria vector Anopheles gambiae from the Republic of Guinea. Transactions of the Royal Society of Tropical Medicine and Hygiene 2010	104:484-489.	NA	Wiebe2017
862	Guinea	8.6697	-8.91211	PCR-RFLP (Fanello	2002)	NA	Indoor light trap	Man biting outdoors	House resting indoors	NA	NA	NA	NA	NA	2007	2007	NA	NA	NA	NA	Carnevale P	Toto JC	Guibert P	Keita M	Manguin S: Entomological survey and report of a knockdown resistance mutation in the malaria vector Anopheles gambiae from the Republic of Guinea. Transactions of the Royal Society of Tropical Medicine and Hygiene 2010	104:484-489.	NA	Wiebe2017
863	Guinea	9.26667	-9.01667	PCR-RFLP (Fanello	2002)	NA	Indoor light trap	Man biting outdoors	House resting indoors	NA	NA	NA	NA	NA	2007	2007	NA	NA	NA	NA	Carnevale P	Toto JC	Guibert P	Keita M	Manguin S: Entomological survey and report of a knockdown resistance mutation in the malaria vector Anopheles gambiae from the Republic of Guinea. Transactions of the Royal Society of Tropical Medicine and Hygiene 2010	104:484-489.	NA	Wiebe2017
870	Ethiopia	12.2	37.2667	PCR (Scott	1993)	NA	Larval collection	NA	NA	NA	NA	NA	NA	NA	2005	2005	NA	NA	NA	NA	Balkew M	Ibrahim M	Koekemoer LL	Brooke BD	Engers H	Aseffa A	Gebre-Michael T	Elhassen I: Insecticide resistance in Anopheles arabiensis (Diptera: Culicidae) from villages in central	northern and south west Ethiopia and detection of kdr mutation. Parasites & Vectors 2010	3.	NA	Wiebe2017
871	Ethiopia	8.23333	37.58333	PCR (Scott	1993)	NA	Larval collection	NA	NA	NA	NA	NA	NA	NA	2005	2005	NA	NA	NA	NA	Balkew M	Ibrahim M	Koekemoer LL	Brooke BD	Engers H	Aseffa A	Gebre-Michael T	Elhassen I: Insecticide resistance in Anopheles arabiensis (Diptera: Culicidae) from villages in central	northern and south west Ethiopia and detection of kdr mutation. Parasites & Vectors 2010	3.	NA	Wiebe2017
872	Ethiopia	8.4	39.38333	PCR (Scott	1993)	NA	Larval collection	NA	NA	NA	NA	NA	NA	NA	2005	2005	NA	NA	NA	NA	Balkew M	Ibrahim M	Koekemoer LL	Brooke BD	Engers H	Aseffa A	Gebre-Michael T	Elhassen I: Insecticide resistance in Anopheles arabiensis (Diptera: Culicidae) from villages in central	northern and south west Ethiopia and detection of kdr mutation. Parasites & Vectors 2010	3.	NA	Wiebe2017
873	Ethiopia	12.2	37.2667	PCR (Scott	1993)	NA	Larval collection	NA	NA	NA	NA	NA	NA	NA	2006	2006	NA	NA	NA	NA	Balkew M	Ibrahim M	Koekemoer LL	Brooke BD	Engers H	Aseffa A	Gebre-Michael T	Elhassen I: Insecticide resistance in Anopheles arabiensis (Diptera: Culicidae) from villages in central	northern and south west Ethiopia and detection of kdr mutation. Parasites & Vectors 2010	3.	NA	Wiebe2017
874	Ethiopia	8.23333	37.58333	PCR (Scott	1993)	NA	Larval collection	NA	NA	NA	NA	NA	NA	NA	2006	2006	NA	NA	NA	NA	Balkew M	Ibrahim M	Koekemoer LL	Brooke BD	Engers H	Aseffa A	Gebre-Michael T	Elhassen I: Insecticide resistance in Anopheles arabiensis (Diptera: Culicidae) from villages in central	northern and south west Ethiopia and detection of kdr mutation. Parasites & Vectors 2010	3.	NA	Wiebe2017
875	Ethiopia	8.4	39.38333	PCR (Scott	1993)	NA	Larval collection	NA	NA	NA	NA	NA	NA	NA	2006	2006	NA	NA	NA	NA	Balkew M	Ibrahim M	Koekemoer LL	Brooke BD	Engers H	Aseffa A	Gebre-Michael T	Elhassen I: Insecticide resistance in Anopheles arabiensis (Diptera: Culicidae) from villages in central	northern and south west Ethiopia and detection of kdr mutation. Parasites & Vectors 2010	3.	NA	Wiebe2017
876	Ethiopia	12.2	37.2667	PCR (Scott	1993)	NA	Larval collection	NA	NA	NA	NA	NA	NA	NA	2007	2007	NA	NA	NA	NA	Balkew M	Ibrahim M	Koekemoer LL	Brooke BD	Engers H	Aseffa A	Gebre-Michael T	Elhassen I: Insecticide resistance in Anopheles arabiensis (Diptera: Culicidae) from villages in central	northern and south west Ethiopia and detection of kdr mutation. Parasites & Vectors 2010	3.	NA	Wiebe2017
877	Ethiopia	8.23333	37.58333	PCR (Scott	1993)	NA	Larval collection	NA	NA	NA	NA	NA	NA	NA	2007	2007	NA	NA	NA	NA	Balkew M	Ibrahim M	Koekemoer LL	Brooke BD	Engers H	Aseffa A	Gebre-Michael T	Elhassen I: Insecticide resistance in Anopheles arabiensis (Diptera: Culicidae) from villages in central	northern and south west Ethiopia and detection of kdr mutation. Parasites & Vectors 2010	3.	NA	Wiebe2017
878	Ethiopia	8.4	39.38333	PCR (Scott	1993)	NA	Larval collection	NA	NA	NA	NA	NA	NA	NA	2007	2007	NA	NA	NA	NA	Balkew M	Ibrahim M	Koekemoer LL	Brooke BD	Engers H	Aseffa A	Gebre-Michael T	Elhassen I: Insecticide resistance in Anopheles arabiensis (Diptera: Culicidae) from villages in central	northern and south west Ethiopia and detection of kdr mutation. Parasites & Vectors 2010	3.	NA	Wiebe2017
883	Uganda	0.443	33.24213	Morphology	PCR (Scott	1993)	Man biting outdoors	Man biting indoors	NA	NA	NA	NA	NA	NA	2005	2006	NA	NA	NA	NA	Verhaeghen K	Van Bortel W	Roelants P	Okello PE	Talisuna A	Coosemans M: Spatio-Temporal Patterns in kdr Frequency in Permethrin and DDT Resistant Anopheles gambiae s.s. from Uganda. American Journal of Tropical Medicine and Hygiene 2010	82:566-573.	NA	Wiebe2017
884	Uganda	0.56475	33.23674	Morphology	PCR (Scott	1993)	Man biting outdoors	Man biting indoors	NA	NA	NA	NA	NA	NA	2004	2004	NA	NA	NA	NA	Verhaeghen K	Van Bortel W	Roelants P	Okello PE	Talisuna A	Coosemans M: Spatio-Temporal Patterns in kdr Frequency in Permethrin and DDT Resistant Anopheles gambiae s.s. from Uganda. American Journal of Tropical Medicine and Hygiene 2010	82:566-573.	NA	Wiebe2017
892	Uganda	0.7473	34.05148	Morphology	PCR (Scott	1993)	Man biting outdoors	Man biting indoors	NA	NA	NA	NA	NA	NA	2004	2004	NA	NA	NA	NA	Verhaeghen K	Van Bortel W	Roelants P	Okello PE	Talisuna A	Coosemans M: Spatio-Temporal Patterns in kdr Frequency in Permethrin and DDT Resistant Anopheles gambiae s.s. from Uganda. American Journal of Tropical Medicine and Hygiene 2010	82:566-573.	NA	Wiebe2017
893	Uganda	0.7473	34.05148	Morphology	PCR (Scott	1993)	Man biting outdoors	Man biting indoors	NA	NA	NA	NA	NA	NA	2005	2005	NA	NA	NA	NA	Verhaeghen K	Van Bortel W	Roelants P	Okello PE	Talisuna A	Coosemans M: Spatio-Temporal Patterns in kdr Frequency in Permethrin and DDT Resistant Anopheles gambiae s.s. from Uganda. American Journal of Tropical Medicine and Hygiene 2010	82:566-573.	NA	Wiebe2017
894	Uganda	0.7473	34.05148	Morphology	PCR (Scott	1993)	Man biting outdoors	Man biting indoors	NA	NA	NA	NA	NA	NA	2006	2006	NA	NA	NA	NA	Verhaeghen K	Van Bortel W	Roelants P	Okello PE	Talisuna A	Coosemans M: Spatio-Temporal Patterns in kdr Frequency in Permethrin and DDT Resistant Anopheles gambiae s.s. from Uganda. American Journal of Tropical Medicine and Hygiene 2010	82:566-573.	NA	Wiebe2017
895	Uganda	0.77025	34.01995	Morphology	PCR (Scott	1993)	Man biting outdoors	Man biting indoors	NA	NA	NA	NA	NA	NA	2004	2004	NA	NA	NA	NA	Verhaeghen K	Van Bortel W	Roelants P	Okello PE	Talisuna A	Coosemans M: Spatio-Temporal Patterns in kdr Frequency in Permethrin and DDT Resistant Anopheles gambiae s.s. from Uganda. American Journal of Tropical Medicine and Hygiene 2010	82:566-573.	NA	Wiebe2017
896	Uganda	0.72317	33.89441	Morphology	PCR (Scott	1993)	Man biting outdoors	Man biting indoors	NA	NA	NA	NA	NA	NA	2006	2006	NA	NA	NA	NA	Verhaeghen K	Van Bortel W	Roelants P	Okello PE	Talisuna A	Coosemans M: Spatio-Temporal Patterns in kdr Frequency in Permethrin and DDT Resistant Anopheles gambiae s.s. from Uganda. American Journal of Tropical Medicine and Hygiene 2010	82:566-573.	NA	Wiebe2017
897	Uganda	0.86268	34.10709	Morphology	PCR (Scott	1993)	Man biting outdoors	Man biting indoors	NA	NA	NA	NA	NA	NA	2006	2006	NA	NA	NA	NA	Verhaeghen K	Van Bortel W	Roelants P	Okello PE	Talisuna A	Coosemans M: Spatio-Temporal Patterns in kdr Frequency in Permethrin and DDT Resistant Anopheles gambiae s.s. from Uganda. American Journal of Tropical Medicine and Hygiene 2010	82:566-573.	NA	Wiebe2017
898	Uganda	0.62695	34.20763	Morphology	PCR (Scott	1993)	Man biting outdoors	Man biting indoors	NA	NA	NA	NA	NA	NA	2006	2006	NA	NA	NA	NA	Verhaeghen K	Van Bortel W	Roelants P	Okello PE	Talisuna A	Coosemans M: Spatio-Temporal Patterns in kdr Frequency in Permethrin and DDT Resistant Anopheles gambiae s.s. from Uganda. American Journal of Tropical Medicine and Hygiene 2010	82:566-573.	NA	Wiebe2017
959	Benin	9.36667	2.66667	PCR (Scott	1993)	PCR-RFLP (Favia	1997)	Larval collection	NA	NA	NA	NA	NA	NA	NA	2005	2005	NA	NA	NA	NA	Yadouleton AWM	Asidi A	Djouaka RF	Braima J	Agossou CD	Akogbeto MC: Development of vegetable farming: a cause of the emergence of insecticide resistance in populations of Anopheles gambiae in urban areas of Benin. Malaria Journal 2009	8.	NA	Wiebe2017
961	Benin	9.36667	2.66667	PCR (Scott	1993)	PCR-RFLP (Favia	1997)	Larval collection	NA	NA	NA	NA	NA	NA	NA	2006	2006	NA	NA	NA	NA	Yadouleton AWM	Asidi A	Djouaka RF	Braima J	Agossou CD	Akogbeto MC: Development of vegetable farming: a cause of the emergence of insecticide resistance in populations of Anopheles gambiae in urban areas of Benin. Malaria Journal 2009	8.	NA	Wiebe2017
963	Benin	9.36667	2.66667	PCR (Scott	1993)	PCR-RFLP (Favia	1997)	Larval collection	NA	NA	NA	NA	NA	NA	NA	2007	2007	NA	NA	NA	NA	Yadouleton AWM	Asidi A	Djouaka RF	Braima J	Agossou CD	Akogbeto MC: Development of vegetable farming: a cause of the emergence of insecticide resistance in populations of Anopheles gambiae in urban areas of Benin. Malaria Journal 2009	8.	NA	Wiebe2017
964	Benin	11.86667	3.38333	PCR (Scott	1993)	PCR (Favia	2001)	Larval collection	NA	NA	NA	NA	NA	NA	NA	2005	2005	NA	NA	NA	NA	Corbel V	Chabi J	Dabire RK	Etang J	Nwane P	Pigeon O	Akogbeto M	Hougard JM: Field efficacy of a new mosaic long-lasting mosquito net (PermaNet (R) 3.0) against pyrethroid-resistant malaria vectors: a multi centre study in Western and Central Africa. Malaria Journal 2010	9.	NA	Wiebe2017
965	Cameroon	9.35	13.51667	PCR (Scott	1993)	PCR (Favia	2001)	Larval collection	NA	NA	NA	NA	NA	NA	NA	NA	NA	NA	NA	NA	NA	Corbel V	Chabi J	Dabire RK	Etang J	Nwane P	Pigeon O	Akogbeto M	Hougard JM: Field efficacy of a new mosaic long-lasting mosquito net (PermaNet (R) 3.0) against pyrethroid-resistant malaria vectors: a multi centre study in Western and Central Africa. Malaria Journal 2010	9.	NA	Wiebe2017
967	Burkina Faso	11.15	-4.28333	Morphology	PCR-RFLP (Fanello	2002)	Larval collection	NA	NA	NA	NA	NA	NA	NA	2008	2008	NA	NA	NA	NA	Ranson H	Abdallah H	Badolo A	Guelbeogo WM	Kerah-Hinzoumbe C	Yangalbe-Kalnone E	Sagnon N	Simard F	Coetzee M: Insecticide resistance in Anopheles gambiae: data from the first year of a multi-country study highlight the extent of the problem. Malaria Journal 2009	8.	NA	Wiebe2017
968	Burkina Faso	12.5	-1.33333	Morphology	PCR-RFLP (Fanello	2002)	Larval collection	NA	NA	NA	NA	NA	NA	NA	2008	2008	NA	NA	NA	NA	Ranson H	Abdallah H	Badolo A	Guelbeogo WM	Kerah-Hinzoumbe C	Yangalbe-Kalnone E	Sagnon N	Simard F	Coetzee M: Insecticide resistance in Anopheles gambiae: data from the first year of a multi-country study highlight the extent of the problem. Malaria Journal 2009	8.	NA	Wiebe2017
969	Burkina Faso	12.16667	-0.35	Morphology	PCR-RFLP (Fanello	2002)	Larval collection	NA	NA	NA	NA	NA	NA	NA	2008	2008	NA	NA	NA	NA	Ranson H	Abdallah H	Badolo A	Guelbeogo WM	Kerah-Hinzoumbe C	Yangalbe-Kalnone E	Sagnon N	Simard F	Coetzee M: Insecticide resistance in Anopheles gambiae: data from the first year of a multi-country study highlight the extent of the problem. Malaria Journal 2009	8.	NA	Wiebe2017
970	Burkina Faso	11	-4.04583	Morphology	PCR-RFLP (Fanello	2002)	Larval collection	NA	NA	NA	NA	NA	NA	NA	2008	2008	NA	NA	NA	NA	Ranson H	Abdallah H	Badolo A	Guelbeogo WM	Kerah-Hinzoumbe C	Yangalbe-Kalnone E	Sagnon N	Simard F	Coetzee M: Insecticide resistance in Anopheles gambiae: data from the first year of a multi-country study highlight the extent of the problem. Malaria Journal 2009	8.	NA	Wiebe2017
971	Chad	12.1	15.03333	Morphology	PCR-RFLP (Fanello	2002)	Larval collection	NA	NA	NA	NA	NA	NA	NA	2008	2008	NA	NA	NA	NA	Ranson H	Abdallah H	Badolo A	Guelbeogo WM	Kerah-Hinzoumbe C	Yangalbe-Kalnone E	Sagnon N	Simard F	Coetzee M: Insecticide resistance in Anopheles gambiae: data from the first year of a multi-country study highlight the extent of the problem. Malaria Journal 2009	8.	NA	Wiebe2017
972	Chad	11.71667	15.23333	Morphology	PCR-RFLP (Fanello	2002)	Larval collection	NA	NA	NA	NA	NA	NA	NA	2008	2008	NA	NA	NA	NA	Ranson H	Abdallah H	Badolo A	Guelbeogo WM	Kerah-Hinzoumbe C	Yangalbe-Kalnone E	Sagnon N	Simard F	Coetzee M: Insecticide resistance in Anopheles gambiae: data from the first year of a multi-country study highlight the extent of the problem. Malaria Journal 2009	8.	NA	Wiebe2017
973	Chad	10.27942	15.3755	Morphology	PCR-RFLP (Fanello	2002)	Larval collection	NA	NA	NA	NA	NA	NA	NA	2008	2008	NA	NA	NA	NA	Ranson H	Abdallah H	Badolo A	Guelbeogo WM	Kerah-Hinzoumbe C	Yangalbe-Kalnone E	Sagnon N	Simard F	Coetzee M: Insecticide resistance in Anopheles gambiae: data from the first year of a multi-country study highlight the extent of the problem. Malaria Journal 2009	8.	NA	Wiebe2017
974	Chad	8.4	16.4	Morphology	PCR-RFLP (Fanello	2002)	Larval collection	NA	NA	NA	NA	NA	NA	NA	2008	2008	NA	NA	NA	NA	Ranson H	Abdallah H	Badolo A	Guelbeogo WM	Kerah-Hinzoumbe C	Yangalbe-Kalnone E	Sagnon N	Simard F	Coetzee M: Insecticide resistance in Anopheles gambiae: data from the first year of a multi-country study highlight the extent of the problem. Malaria Journal 2009	8.	NA	Wiebe2017
975	Sudan	14.4	33.51667	Morphology	PCR-RFLP (Fanello	2002)	Larval collection	NA	NA	NA	NA	NA	NA	NA	2008	2008	NA	NA	NA	NA	Ranson H	Abdallah H	Badolo A	Guelbeogo WM	Kerah-Hinzoumbe C	Yangalbe-Kalnone E	Sagnon N	Simard F	Coetzee M: Insecticide resistance in Anopheles gambiae: data from the first year of a multi-country study highlight the extent of the problem. Malaria Journal 2009	8.	NA	Wiebe2017
976	Sudan	14.4	33.51667	Morphology	PCR-RFLP (Fanello	2002)	Larval collection	NA	NA	NA	NA	NA	NA	NA	2009	2009	NA	NA	NA	NA	Ranson H	Abdallah H	Badolo A	Guelbeogo WM	Kerah-Hinzoumbe C	Yangalbe-Kalnone E	Sagnon N	Simard F	Coetzee M: Insecticide resistance in Anopheles gambiae: data from the first year of a multi-country study highlight the extent of the problem. Malaria Journal 2009	8.	NA	Wiebe2017
977	Sudan	14.78333	33.36667	Morphology	PCR-RFLP (Fanello	2002)	Larval collection	NA	NA	NA	NA	NA	NA	NA	2008	2008	NA	NA	NA	NA	Ranson H	Abdallah H	Badolo A	Guelbeogo WM	Kerah-Hinzoumbe C	Yangalbe-Kalnone E	Sagnon N	Simard F	Coetzee M: Insecticide resistance in Anopheles gambiae: data from the first year of a multi-country study highlight the extent of the problem. Malaria Journal 2009	8.	NA	Wiebe2017
978	Sudan	14.78333	33.36667	Morphology	PCR-RFLP (Fanello	2002)	Larval collection	NA	NA	NA	NA	NA	NA	NA	2009	2009	NA	NA	NA	NA	Ranson H	Abdallah H	Badolo A	Guelbeogo WM	Kerah-Hinzoumbe C	Yangalbe-Kalnone E	Sagnon N	Simard F	Coetzee M: Insecticide resistance in Anopheles gambiae: data from the first year of a multi-country study highlight the extent of the problem. Malaria Journal 2009	8.	NA	Wiebe2017
979	Sudan	13.85	33.55	Morphology	PCR-RFLP (Fanello	2002)	Larval collection	NA	NA	NA	NA	NA	NA	NA	2008	2008	NA	NA	NA	NA	Ranson H	Abdallah H	Badolo A	Guelbeogo WM	Kerah-Hinzoumbe C	Yangalbe-Kalnone E	Sagnon N	Simard F	Coetzee M: Insecticide resistance in Anopheles gambiae: data from the first year of a multi-country study highlight the extent of the problem. Malaria Journal 2009	8.	NA	Wiebe2017
980	Sudan	13.85	33.55	Morphology	PCR-RFLP (Fanello	2002)	Larval collection	NA	NA	NA	NA	NA	NA	NA	2009	2009	NA	NA	NA	NA	Ranson H	Abdallah H	Badolo A	Guelbeogo WM	Kerah-Hinzoumbe C	Yangalbe-Kalnone E	Sagnon N	Simard F	Coetzee M: Insecticide resistance in Anopheles gambiae: data from the first year of a multi-country study highlight the extent of the problem. Malaria Journal 2009	8.	NA	Wiebe2017
981	Sudan	14.18333	33.13333	Morphology	PCR-RFLP (Fanello	2002)	Larval collection	NA	NA	NA	NA	NA	NA	NA	2008	2008	NA	NA	NA	NA	Ranson H	Abdallah H	Badolo A	Guelbeogo WM	Kerah-Hinzoumbe C	Yangalbe-Kalnone E	Sagnon N	Simard F	Coetzee M: Insecticide resistance in Anopheles gambiae: data from the first year of a multi-country study highlight the extent of the problem. Malaria Journal 2009	8.	NA	Wiebe2017
982	Sudan	14.18333	33.13333	Morphology	PCR-RFLP (Fanello	2002)	Larval collection	NA	NA	NA	NA	NA	NA	NA	2009	2009	NA	NA	NA	NA	Ranson H	Abdallah H	Badolo A	Guelbeogo WM	Kerah-Hinzoumbe C	Yangalbe-Kalnone E	Sagnon N	Simard F	Coetzee M: Insecticide resistance in Anopheles gambiae: data from the first year of a multi-country study highlight the extent of the problem. Malaria Journal 2009	8.	NA	Wiebe2017
994	Burkina Faso	12.35	-1.5	PCR (Scott	1993)	PCR (Favia	2001)	Larval collection	NA	NA	NA	NA	NA	NA	NA	2006	2006	NA	NA	NA	NA	Dabire KR	Diabate A	Namountougou M	Toe KH	Ouari A	Kengne P	Bass C	Baldet T: Distribution of pyrethroid and DDT resistance and the L1014F kdr mutation in Anopheles gambiae s.l. from Burkina Faso (West Africa). Transactions of the Royal Society of Tropical Medicine and Hygiene 2009	103:1113-1120.	NA	Wiebe2017
995	Burkina Faso	13.61667	-1.08333	PCR (Scott	1993)	PCR (Favia	2001)	Larval collection	NA	NA	NA	NA	NA	NA	NA	2006	2006	NA	NA	NA	NA	Dabire KR	Diabate A	Namountougou M	Toe KH	Ouari A	Kengne P	Bass C	Baldet T: Distribution of pyrethroid and DDT resistance and the L1014F kdr mutation in Anopheles gambiae s.l. from Burkina Faso (West Africa). Transactions of the Royal Society of Tropical Medicine and Hygiene 2009	103:1113-1120.	NA	Wiebe2017
996	Burkina Faso	12.46667	-3.45	PCR (Scott	1993)	PCR (Favia	2001)	Larval collection	NA	NA	NA	NA	NA	NA	NA	2006	2006	NA	NA	NA	NA	Dabire KR	Diabate A	Namountougou M	Toe KH	Ouari A	Kengne P	Bass C	Baldet T: Distribution of pyrethroid and DDT resistance and the L1014F kdr mutation in Anopheles gambiae s.l. from Burkina Faso (West Africa). Transactions of the Royal Society of Tropical Medicine and Hygiene 2009	103:1113-1120.	NA	Wiebe2017
997	Burkina Faso	12.06022	0.36056	PCR (Scott	1993)	PCR (Favia	2001)	Larval collection	NA	NA	NA	NA	NA	NA	NA	2006	2006	NA	NA	NA	NA	Dabire KR	Diabate A	Namountougou M	Toe KH	Ouari A	Kengne P	Bass C	Baldet T: Distribution of pyrethroid and DDT resistance and the L1014F kdr mutation in Anopheles gambiae s.l. from Burkina Faso (West Africa). Transactions of the Royal Society of Tropical Medicine and Hygiene 2009	103:1113-1120.	NA	Wiebe2017
999	Burkina Faso	12.68	-2.19	PCR (Scott	1993)	PCR (Favia	2001)	House resting indoors	NA	NA	NA	NA	NA	NA	NA	2006	2006	NA	NA	NA	NA	Dabire KR	Diabate A	Namountougou M	Toe KH	Ouari A	Kengne P	Bass C	Baldet T: Distribution of pyrethroid and DDT resistance and the L1014F kdr mutation in Anopheles gambiae s.l. from Burkina Faso (West Africa). Transactions of the Royal Society of Tropical Medicine and Hygiene 2009	103:1113-1120.	NA	Wiebe2017
1000	Burkina Faso	12.26667	-1.65	PCR (Scott	1993)	PCR (Favia	2001)	House resting indoors	NA	NA	NA	NA	NA	NA	NA	2006	2006	NA	NA	NA	NA	Dabire KR	Diabate A	Namountougou M	Toe KH	Ouari A	Kengne P	Bass C	Baldet T: Distribution of pyrethroid and DDT resistance and the L1014F kdr mutation in Anopheles gambiae s.l. from Burkina Faso (West Africa). Transactions of the Royal Society of Tropical Medicine and Hygiene 2009	103:1113-1120.	NA	Wiebe2017
1001	Burkina Faso	12.06667	-1.35	PCR (Scott	1993)	PCR (Favia	2001)	House resting indoors	NA	NA	NA	NA	NA	NA	NA	2006	2006	NA	NA	NA	NA	Dabire KR	Diabate A	Namountougou M	Toe KH	Ouari A	Kengne P	Bass C	Baldet T: Distribution of pyrethroid and DDT resistance and the L1014F kdr mutation in Anopheles gambiae s.l. from Burkina Faso (West Africa). Transactions of the Royal Society of Tropical Medicine and Hygiene 2009	103:1113-1120.	NA	Wiebe2017
1002	Burkina Faso	11.66	-1.05	PCR (Scott	1993)	PCR (Favia	2001)	Larval collection	NA	NA	NA	NA	NA	NA	NA	2006	2006	NA	NA	NA	NA	Dabire KR	Diabate A	Namountougou M	Toe KH	Ouari A	Kengne P	Bass C	Baldet T: Distribution of pyrethroid and DDT resistance and the L1014F kdr mutation in Anopheles gambiae s.l. from Burkina Faso (West Africa). Transactions of the Royal Society of Tropical Medicine and Hygiene 2009	103:1113-1120.	NA	Wiebe2017
1005	Burkina Faso	10.95	-3.24	PCR (Scott	1993)	PCR (Favia	2001)	House resting indoors	NA	NA	NA	NA	NA	NA	NA	2006	2006	NA	NA	NA	NA	Dabire KR	Diabate A	Namountougou M	Toe KH	Ouari A	Kengne P	Bass C	Baldet T: Distribution of pyrethroid and DDT resistance and the L1014F kdr mutation in Anopheles gambiae s.l. from Burkina Faso (West Africa). Transactions of the Royal Society of Tropical Medicine and Hygiene 2009	103:1113-1120.	NA	Wiebe2017
1009	Benin	11.86667	3.38333	PCR (Scott	1993)	PCR-RFLP (Favia	1997)	Larval collection	NA	NA	NA	NA	NA	NA	NA	2005	2005	NA	NA	NA	NA	Corbel V	N'Guessan R	Brengues C	Chandre F	Djogbenou L	Akogbeto M	Martin T	Hougard JM	Rowland M: Multiple insecticide resistance mechanisms in Anopheles gambiae and Culex quinquefasciatus from Benin	West Africa. Acta Tropica 2007	101:207-216.	NA	Wiebe2017
1011	Benin	9.35	2.61667	PCR (Scott	1993)	PCR-RFLP (Favia	1997)	Larval collection	NA	NA	NA	NA	NA	NA	NA	2005	2005	NA	NA	NA	NA	Corbel V	N'Guessan R	Brengues C	Chandre F	Djogbenou L	Akogbeto M	Martin T	Hougard JM	Rowland M: Multiple insecticide resistance mechanisms in Anopheles gambiae and Culex quinquefasciatus from Benin	West Africa. Acta Tropica 2007	101:207-216.	NA	Wiebe2017
1012	Burundi	-3.09	29.9	PCR (Scott	1993)	PCR-RFLP (Favia	1997)	House resting indoors	NA	NA	NA	NA	NA	NA	NA	2005	2005	NA	NA	NA	NA	Protopopoff N	Verhaeghen K	Van Bortel W	Roelants P	Marcotty T	Baza D	D'Alessandro U	Coosemans M: A significant increase in kdr in Anopheles gambiae is associated with an intensive vector control intervention in Burundi highlands. Tropical Medicine & International Health 2008	13:1479-1487.	NA	Wiebe2017
1013	Burundi	-3.38	30	PCR (Scott	1993)	PCR-RFLP (Favia	1997)	House resting indoors	NA	NA	NA	NA	NA	NA	NA	2005	2005	NA	NA	NA	NA	Protopopoff N	Verhaeghen K	Van Bortel W	Roelants P	Marcotty T	Baza D	D'Alessandro U	Coosemans M: A significant increase in kdr in Anopheles gambiae is associated with an intensive vector control intervention in Burundi highlands. Tropical Medicine & International Health 2008	13:1479-1487.	NA	Wiebe2017
1014	Burundi	-3.42	30.02	PCR (Scott	1993)	PCR-RFLP (Favia	1997)	House resting indoors	NA	NA	NA	NA	NA	NA	NA	2005	2005	NA	NA	NA	NA	Protopopoff N	Verhaeghen K	Van Bortel W	Roelants P	Marcotty T	Baza D	D'Alessandro U	Coosemans M: A significant increase in kdr in Anopheles gambiae is associated with an intensive vector control intervention in Burundi highlands. Tropical Medicine & International Health 2008	13:1479-1487.	NA	Wiebe2017
1015	Burundi	-3.01	30.16	PCR (Scott	1993)	PCR-RFLP (Favia	1997)	House resting indoors	NA	NA	NA	NA	NA	NA	NA	2005	2005	NA	NA	NA	NA	Protopopoff N	Verhaeghen K	Van Bortel W	Roelants P	Marcotty T	Baza D	D'Alessandro U	Coosemans M: A significant increase in kdr in Anopheles gambiae is associated with an intensive vector control intervention in Burundi highlands. Tropical Medicine & International Health 2008	13:1479-1487.	NA	Wiebe2017
1016	Burundi	-3	30.19	PCR (Scott	1993)	PCR-RFLP (Favia	1997)	House resting indoors	NA	NA	NA	NA	NA	NA	NA	2005	2005	NA	NA	NA	NA	Protopopoff N	Verhaeghen K	Van Bortel W	Roelants P	Marcotty T	Baza D	D'Alessandro U	Coosemans M: A significant increase in kdr in Anopheles gambiae is associated with an intensive vector control intervention in Burundi highlands. Tropical Medicine & International Health 2008	13:1479-1487.	NA	Wiebe2017
1017	Mozambique	-26.342	32.66775	Morphology	PCR (Scott	1993)	House resting indoors	NA	NA	NA	NA	NA	NA	NA	2000	2000	NA	NA	NA	NA	Casimiro S	Coleman M	Hemingway J	Sharp B: Insecticide resistance in Anopheles arabiensis and Anopheles gambiae from Mozambique. Journal of Medical Entomology 2006	43:276-282.	NA	Wiebe2017
1018	Mozambique	-26.04127	32.32548	Morphology	PCR (Scott	1993)	House resting indoors	NA	NA	NA	NA	NA	NA	NA	2000	2000	NA	NA	NA	NA	Casimiro S	Coleman M	Hemingway J	Sharp B: Insecticide resistance in Anopheles arabiensis and Anopheles gambiae from Mozambique. Journal of Medical Entomology 2006	43:276-282.	NA	Wiebe2017
1019	Mozambique	-25.99175	32.53732	Morphology	PCR (Scott	1993)	House resting indoors	NA	NA	NA	NA	NA	NA	NA	2000	2000	NA	NA	NA	NA	Casimiro S	Coleman M	Hemingway J	Sharp B: Insecticide resistance in Anopheles arabiensis and Anopheles gambiae from Mozambique. Journal of Medical Entomology 2006	43:276-282.	NA	Wiebe2017
1020	Mozambique	-26.76938	32.37545	Morphology	PCR (Scott	1993)	House resting indoors	NA	NA	NA	NA	NA	NA	NA	2000	2000	NA	NA	NA	NA	Casimiro S	Coleman M	Hemingway J	Sharp B: Insecticide resistance in Anopheles arabiensis and Anopheles gambiae from Mozambique. Journal of Medical Entomology 2006	43:276-282.	NA	Wiebe2017
1021	Mozambique	-24.66713	33.08215	Morphology	PCR (Scott	1993)	House resting indoors	NA	NA	NA	NA	NA	NA	NA	2000	2000	NA	NA	NA	NA	Casimiro S	Coleman M	Hemingway J	Sharp B: Insecticide resistance in Anopheles arabiensis and Anopheles gambiae from Mozambique. Journal of Medical Entomology 2006	43:276-282.	NA	Wiebe2017
1022	Mozambique	-23.92474	35.16799	Morphology	PCR (Scott	1993)	House resting indoors	NA	NA	NA	NA	NA	NA	NA	2000	2000	NA	NA	NA	NA	Casimiro S	Coleman M	Hemingway J	Sharp B: Insecticide resistance in Anopheles arabiensis and Anopheles gambiae from Mozambique. Journal of Medical Entomology 2006	43:276-282.	NA	Wiebe2017
1023	Mozambique	-19.53779	34.62493	Morphology	PCR (Scott	1993)	House resting indoors	NA	NA	NA	NA	NA	NA	NA	2000	2000	NA	NA	NA	NA	Casimiro S	Coleman M	Hemingway J	Sharp B: Insecticide resistance in Anopheles arabiensis and Anopheles gambiae from Mozambique. Journal of Medical Entomology 2006	43:276-282.	NA	Wiebe2017
1024	Mozambique	-25.47348	32.75463	Morphology	PCR (Scott	1993)	House resting indoors	NA	NA	NA	NA	NA	NA	NA	2000	2000	NA	NA	NA	NA	Casimiro S	Coleman M	Hemingway J	Sharp B: Insecticide resistance in Anopheles arabiensis and Anopheles gambiae from Mozambique. Journal of Medical Entomology 2006	43:276-282.	NA	Wiebe2017
1025	Mozambique	-24.72173	33.87289	Morphology	PCR (Scott	1993)	House resting indoors	NA	NA	NA	NA	NA	NA	NA	2000	2000	NA	NA	NA	NA	Casimiro S	Coleman M	Hemingway J	Sharp B: Insecticide resistance in Anopheles arabiensis and Anopheles gambiae from Mozambique. Journal of Medical Entomology 2006	43:276-282.	NA	Wiebe2017
1026	Mozambique	-25.73589	32.6753	Morphology	PCR (Scott	1993)	House resting indoors	NA	NA	NA	NA	NA	NA	NA	2000	2000	NA	NA	NA	NA	Casimiro S	Coleman M	Hemingway J	Sharp B: Insecticide resistance in Anopheles arabiensis and Anopheles gambiae from Mozambique. Journal of Medical Entomology 2006	43:276-282.	NA	Wiebe2017
1027	Mozambique	-25.60583	32.25767	Morphology	PCR (Scott	1993)	House resting indoors	NA	NA	NA	NA	NA	NA	NA	2000	2000	NA	NA	NA	NA	Casimiro S	Coleman M	Hemingway J	Sharp B: Insecticide resistance in Anopheles arabiensis and Anopheles gambiae from Mozambique. Journal of Medical Entomology 2006	43:276-282.	NA	Wiebe2017
1029	Mozambique	-15.1247	39.35215	Morphology	PCR (Scott	1993)	House resting indoors	NA	NA	NA	NA	NA	NA	NA	2000	2000	NA	NA	NA	NA	Casimiro S	Coleman M	Hemingway J	Sharp B: Insecticide resistance in Anopheles arabiensis and Anopheles gambiae from Mozambique. Journal of Medical Entomology 2006	43:276-282.	NA	Wiebe2017
1030	Mozambique	-25.9284	32.61314	Morphology	PCR (Scott	1993)	House resting indoors	NA	NA	NA	NA	NA	NA	NA	2000	2000	NA	NA	NA	NA	Casimiro S	Coleman M	Hemingway J	Sharp B: Insecticide resistance in Anopheles arabiensis and Anopheles gambiae from Mozambique. Journal of Medical Entomology 2006	43:276-282.	NA	Wiebe2017
1031	Mozambique	-17.86355	36.89125	Morphology	PCR (Scott	1993)	House resting indoors	NA	NA	NA	NA	NA	NA	NA	2000	2000	NA	NA	NA	NA	Casimiro S	Coleman M	Hemingway J	Sharp B: Insecticide resistance in Anopheles arabiensis and Anopheles gambiae from Mozambique. Journal of Medical Entomology 2006	43:276-282.	NA	Wiebe2017
1032	Mozambique	-25.45229	32.02987	Morphology	PCR (Scott	1993)	House resting indoors	NA	NA	NA	NA	NA	NA	NA	2000	2000	NA	NA	NA	NA	Casimiro S	Coleman M	Hemingway J	Sharp B: Insecticide resistance in Anopheles arabiensis and Anopheles gambiae from Mozambique. Journal of Medical Entomology 2006	43:276-282.	NA	Wiebe2017
1033	Mozambique	-16.14296	33.61841	Morphology	PCR (Scott	1993)	House resting indoors	NA	NA	NA	NA	NA	NA	NA	2000	2000	NA	NA	NA	NA	Casimiro S	Coleman M	Hemingway J	Sharp B: Insecticide resistance in Anopheles arabiensis and Anopheles gambiae from Mozambique. Journal of Medical Entomology 2006	43:276-282.	NA	Wiebe2017
1034	Mozambique	-26.342	32.66775	Morphology	PCR (Scott	1993)	House resting indoors	NA	NA	NA	NA	NA	NA	NA	2001	2001	NA	NA	NA	NA	Casimiro S	Coleman M	Hemingway J	Sharp B: Insecticide resistance in Anopheles arabiensis and Anopheles gambiae from Mozambique. Journal of Medical Entomology 2006	43:276-282.	NA	Wiebe2017
1035	Mozambique	-26.04127	32.32548	Morphology	PCR (Scott	1993)	House resting indoors	NA	NA	NA	NA	NA	NA	NA	2001	2001	NA	NA	NA	NA	Casimiro S	Coleman M	Hemingway J	Sharp B: Insecticide resistance in Anopheles arabiensis and Anopheles gambiae from Mozambique. Journal of Medical Entomology 2006	43:276-282.	NA	Wiebe2017
1036	Mozambique	-25.99175	32.53732	Morphology	PCR (Scott	1993)	House resting indoors	NA	NA	NA	NA	NA	NA	NA	2001	2001	NA	NA	NA	NA	Casimiro S	Coleman M	Hemingway J	Sharp B: Insecticide resistance in Anopheles arabiensis and Anopheles gambiae from Mozambique. Journal of Medical Entomology 2006	43:276-282.	NA	Wiebe2017
1037	Mozambique	-26.76938	32.37545	Morphology	PCR (Scott	1993)	House resting indoors	NA	NA	NA	NA	NA	NA	NA	2001	2001	NA	NA	NA	NA	Casimiro S	Coleman M	Hemingway J	Sharp B: Insecticide resistance in Anopheles arabiensis and Anopheles gambiae from Mozambique. Journal of Medical Entomology 2006	43:276-282.	NA	Wiebe2017
1038	Mozambique	-24.66713	33.08215	Morphology	PCR (Scott	1993)	House resting indoors	NA	NA	NA	NA	NA	NA	NA	2001	2001	NA	NA	NA	NA	Casimiro S	Coleman M	Hemingway J	Sharp B: Insecticide resistance in Anopheles arabiensis and Anopheles gambiae from Mozambique. Journal of Medical Entomology 2006	43:276-282.	NA	Wiebe2017
1039	Mozambique	-23.92474	35.16799	Morphology	PCR (Scott	1993)	House resting indoors	NA	NA	NA	NA	NA	NA	NA	2001	2001	NA	NA	NA	NA	Casimiro S	Coleman M	Hemingway J	Sharp B: Insecticide resistance in Anopheles arabiensis and Anopheles gambiae from Mozambique. Journal of Medical Entomology 2006	43:276-282.	NA	Wiebe2017
1040	Mozambique	-19.53779	34.62493	Morphology	PCR (Scott	1993)	House resting indoors	NA	NA	NA	NA	NA	NA	NA	2001	2001	NA	NA	NA	NA	Casimiro S	Coleman M	Hemingway J	Sharp B: Insecticide resistance in Anopheles arabiensis and Anopheles gambiae from Mozambique. Journal of Medical Entomology 2006	43:276-282.	NA	Wiebe2017
1041	Mozambique	-25.47348	32.75463	Morphology	PCR (Scott	1993)	House resting indoors	NA	NA	NA	NA	NA	NA	NA	2001	2001	NA	NA	NA	NA	Casimiro S	Coleman M	Hemingway J	Sharp B: Insecticide resistance in Anopheles arabiensis and Anopheles gambiae from Mozambique. Journal of Medical Entomology 2006	43:276-282.	NA	Wiebe2017
1042	Mozambique	-24.72173	33.87289	Morphology	PCR (Scott	1993)	House resting indoors	NA	NA	NA	NA	NA	NA	NA	2001	2001	NA	NA	NA	NA	Casimiro S	Coleman M	Hemingway J	Sharp B: Insecticide resistance in Anopheles arabiensis and Anopheles gambiae from Mozambique. Journal of Medical Entomology 2006	43:276-282.	NA	Wiebe2017
1043	Mozambique	-25.73589	32.6753	Morphology	PCR (Scott	1993)	House resting indoors	NA	NA	NA	NA	NA	NA	NA	2001	2001	NA	NA	NA	NA	Casimiro S	Coleman M	Hemingway J	Sharp B: Insecticide resistance in Anopheles arabiensis and Anopheles gambiae from Mozambique. Journal of Medical Entomology 2006	43:276-282.	NA	Wiebe2017
1044	Mozambique	-25.60583	32.25767	Morphology	PCR (Scott	1993)	House resting indoors	NA	NA	NA	NA	NA	NA	NA	2001	2001	NA	NA	NA	NA	Casimiro S	Coleman M	Hemingway J	Sharp B: Insecticide resistance in Anopheles arabiensis and Anopheles gambiae from Mozambique. Journal of Medical Entomology 2006	43:276-282.	NA	Wiebe2017
1046	Mozambique	-15.1247	39.35215	Morphology	PCR (Scott	1993)	House resting indoors	NA	NA	NA	NA	NA	NA	NA	2001	2001	NA	NA	NA	NA	Casimiro S	Coleman M	Hemingway J	Sharp B: Insecticide resistance in Anopheles arabiensis and Anopheles gambiae from Mozambique. Journal of Medical Entomology 2006	43:276-282.	NA	Wiebe2017
1047	Mozambique	-25.9284	32.61314	Morphology	PCR (Scott	1993)	House resting indoors	NA	NA	NA	NA	NA	NA	NA	2001	2001	NA	NA	NA	NA	Casimiro S	Coleman M	Hemingway J	Sharp B: Insecticide resistance in Anopheles arabiensis and Anopheles gambiae from Mozambique. Journal of Medical Entomology 2006	43:276-282.	NA	Wiebe2017
1048	Mozambique	-17.86355	36.89125	Morphology	PCR (Scott	1993)	House resting indoors	NA	NA	NA	NA	NA	NA	NA	2001	2001	NA	NA	NA	NA	Casimiro S	Coleman M	Hemingway J	Sharp B: Insecticide resistance in Anopheles arabiensis and Anopheles gambiae from Mozambique. Journal of Medical Entomology 2006	43:276-282.	NA	Wiebe2017
1049	Mozambique	-25.45229	32.02987	Morphology	PCR (Scott	1993)	House resting indoors	NA	NA	NA	NA	NA	NA	NA	2001	2001	NA	NA	NA	NA	Casimiro S	Coleman M	Hemingway J	Sharp B: Insecticide resistance in Anopheles arabiensis and Anopheles gambiae from Mozambique. Journal of Medical Entomology 2006	43:276-282.	NA	Wiebe2017
1050	Mozambique	-16.14296	33.61841	Morphology	PCR (Scott	1993)	House resting indoors	NA	NA	NA	NA	NA	NA	NA	2001	2001	NA	NA	NA	NA	Casimiro S	Coleman M	Hemingway J	Sharp B: Insecticide resistance in Anopheles arabiensis and Anopheles gambiae from Mozambique. Journal of Medical Entomology 2006	43:276-282.	NA	Wiebe2017
1051	Mozambique	-26.342	32.66775	Morphology	PCR (Scott	1993)	House resting indoors	NA	NA	NA	NA	NA	NA	NA	2002	2002	NA	NA	NA	NA	Casimiro S	Coleman M	Hemingway J	Sharp B: Insecticide resistance in Anopheles arabiensis and Anopheles gambiae from Mozambique. Journal of Medical Entomology 2006	43:276-282.	NA	Wiebe2017
1052	Mozambique	-26.04127	32.32548	Morphology	PCR (Scott	1993)	House resting indoors	NA	NA	NA	NA	NA	NA	NA	2002	2002	NA	NA	NA	NA	Casimiro S	Coleman M	Hemingway J	Sharp B: Insecticide resistance in Anopheles arabiensis and Anopheles gambiae from Mozambique. Journal of Medical Entomology 2006	43:276-282.	NA	Wiebe2017
1053	Mozambique	-25.99175	32.53732	Morphology	PCR (Scott	1993)	House resting indoors	NA	NA	NA	NA	NA	NA	NA	2002	2002	NA	NA	NA	NA	Casimiro S	Coleman M	Hemingway J	Sharp B: Insecticide resistance in Anopheles arabiensis and Anopheles gambiae from Mozambique. Journal of Medical Entomology 2006	43:276-282.	NA	Wiebe2017
1054	Mozambique	-26.76938	32.37545	Morphology	PCR (Scott	1993)	House resting indoors	NA	NA	NA	NA	NA	NA	NA	2002	2002	NA	NA	NA	NA	Casimiro S	Coleman M	Hemingway J	Sharp B: Insecticide resistance in Anopheles arabiensis and Anopheles gambiae from Mozambique. Journal of Medical Entomology 2006	43:276-282.	NA	Wiebe2017
1055	Mozambique	-24.66713	33.08215	Morphology	PCR (Scott	1993)	House resting indoors	NA	NA	NA	NA	NA	NA	NA	2002	2002	NA	NA	NA	NA	Casimiro S	Coleman M	Hemingway J	Sharp B: Insecticide resistance in Anopheles arabiensis and Anopheles gambiae from Mozambique. Journal of Medical Entomology 2006	43:276-282.	NA	Wiebe2017
1056	Mozambique	-23.92474	35.16799	Morphology	PCR (Scott	1993)	House resting indoors	NA	NA	NA	NA	NA	NA	NA	2002	2002	NA	NA	NA	NA	Casimiro S	Coleman M	Hemingway J	Sharp B: Insecticide resistance in Anopheles arabiensis and Anopheles gambiae from Mozambique. Journal of Medical Entomology 2006	43:276-282.	NA	Wiebe2017
1057	Mozambique	-19.53779	34.62493	Morphology	PCR (Scott	1993)	House resting indoors	NA	NA	NA	NA	NA	NA	NA	2002	2002	NA	NA	NA	NA	Casimiro S	Coleman M	Hemingway J	Sharp B: Insecticide resistance in Anopheles arabiensis and Anopheles gambiae from Mozambique. Journal of Medical Entomology 2006	43:276-282.	NA	Wiebe2017
1058	Mozambique	-25.47348	32.75463	Morphology	PCR (Scott	1993)	House resting indoors	NA	NA	NA	NA	NA	NA	NA	2002	2002	NA	NA	NA	NA	Casimiro S	Coleman M	Hemingway J	Sharp B: Insecticide resistance in Anopheles arabiensis and Anopheles gambiae from Mozambique. Journal of Medical Entomology 2006	43:276-282.	NA	Wiebe2017
1059	Mozambique	-24.72173	33.87289	Morphology	PCR (Scott	1993)	House resting indoors	NA	NA	NA	NA	NA	NA	NA	2002	2002	NA	NA	NA	NA	Casimiro S	Coleman M	Hemingway J	Sharp B: Insecticide resistance in Anopheles arabiensis and Anopheles gambiae from Mozambique. Journal of Medical Entomology 2006	43:276-282.	NA	Wiebe2017
1060	Mozambique	-25.73589	32.6753	Morphology	PCR (Scott	1993)	House resting indoors	NA	NA	NA	NA	NA	NA	NA	2002	2002	NA	NA	NA	NA	Casimiro S	Coleman M	Hemingway J	Sharp B: Insecticide resistance in Anopheles arabiensis and Anopheles gambiae from Mozambique. Journal of Medical Entomology 2006	43:276-282.	NA	Wiebe2017
1061	Mozambique	-25.60583	32.25767	Morphology	PCR (Scott	1993)	House resting indoors	NA	NA	NA	NA	NA	NA	NA	2002	2002	NA	NA	NA	NA	Casimiro S	Coleman M	Hemingway J	Sharp B: Insecticide resistance in Anopheles arabiensis and Anopheles gambiae from Mozambique. Journal of Medical Entomology 2006	43:276-282.	NA	Wiebe2017
1063	Mozambique	-15.1247	39.35215	Morphology	PCR (Scott	1993)	House resting indoors	NA	NA	NA	NA	NA	NA	NA	2002	2002	NA	NA	NA	NA	Casimiro S	Coleman M	Hemingway J	Sharp B: Insecticide resistance in Anopheles arabiensis and Anopheles gambiae from Mozambique. Journal of Medical Entomology 2006	43:276-282.	NA	Wiebe2017
1064	Mozambique	-25.9284	32.61314	Morphology	PCR (Scott	1993)	House resting indoors	NA	NA	NA	NA	NA	NA	NA	2002	2002	NA	NA	NA	NA	Casimiro S	Coleman M	Hemingway J	Sharp B: Insecticide resistance in Anopheles arabiensis and Anopheles gambiae from Mozambique. Journal of Medical Entomology 2006	43:276-282.	NA	Wiebe2017
1065	Mozambique	-17.86355	36.89125	Morphology	PCR (Scott	1993)	House resting indoors	NA	NA	NA	NA	NA	NA	NA	2002	2002	NA	NA	NA	NA	Casimiro S	Coleman M	Hemingway J	Sharp B: Insecticide resistance in Anopheles arabiensis and Anopheles gambiae from Mozambique. Journal of Medical Entomology 2006	43:276-282.	NA	Wiebe2017
1066	Mozambique	-25.45229	32.02987	Morphology	PCR (Scott	1993)	House resting indoors	NA	NA	NA	NA	NA	NA	NA	2002	2002	NA	NA	NA	NA	Casimiro S	Coleman M	Hemingway J	Sharp B: Insecticide resistance in Anopheles arabiensis and Anopheles gambiae from Mozambique. Journal of Medical Entomology 2006	43:276-282.	NA	Wiebe2017
1067	Mozambique	-16.14296	33.61841	Morphology	PCR (Scott	1993)	House resting indoors	NA	NA	NA	NA	NA	NA	NA	2002	2002	NA	NA	NA	NA	Casimiro S	Coleman M	Hemingway J	Sharp B: Insecticide resistance in Anopheles arabiensis and Anopheles gambiae from Mozambique. Journal of Medical Entomology 2006	43:276-282.	NA	Wiebe2017
1068	Mozambique	-25.88051	32.56441	Morphology	PCR (Scott	1993)	House resting indoors	NA	NA	NA	NA	NA	NA	NA	2006	2006	NA	NA	NA	NA	Coleman M	Casimiro S	Hemingway J	Sharp B: Operational impact of DDT reintroduction for malaria control on Anopheles arabiensis in Mozambique. Journal of Medical Entomology 2008	45:885-890.	NA	Wiebe2017
1069	Mozambique	-25.99175	32.53732	Morphology	PCR (Scott	1993)	House resting indoors	NA	NA	NA	NA	NA	NA	NA	2006	2006	NA	NA	NA	NA	Coleman M	Casimiro S	Hemingway J	Sharp B: Operational impact of DDT reintroduction for malaria control on Anopheles arabiensis in Mozambique. Journal of Medical Entomology 2008	45:885-890.	NA	Wiebe2017
1070	Mozambique	-26.76938	32.37545	Morphology	PCR (Scott	1993)	House resting indoors	NA	NA	NA	NA	NA	NA	NA	2006	2006	NA	NA	NA	NA	Coleman M	Casimiro S	Hemingway J	Sharp B: Operational impact of DDT reintroduction for malaria control on Anopheles arabiensis in Mozambique. Journal of Medical Entomology 2008	45:885-890.	NA	Wiebe2017
1071	Mozambique	-23.36972	35.31333	Morphology	PCR (Scott	1993)	House resting indoors	NA	NA	NA	NA	NA	NA	NA	2006	2006	NA	NA	NA	NA	Coleman M	Casimiro S	Hemingway J	Sharp B: Operational impact of DDT reintroduction for malaria control on Anopheles arabiensis in Mozambique. Journal of Medical Entomology 2008	45:885-890.	NA	Wiebe2017
1072	Mozambique	-25.88847	32.64401	Morphology	PCR (Scott	1993)	House resting indoors	NA	NA	NA	NA	NA	NA	NA	2006	2006	NA	NA	NA	NA	Coleman M	Casimiro S	Hemingway J	Sharp B: Operational impact of DDT reintroduction for malaria control on Anopheles arabiensis in Mozambique. Journal of Medical Entomology 2008	45:885-890.	NA	Wiebe2017
1073	Mozambique	-25.90294	32.61144	Morphology	PCR (Scott	1993)	House resting indoors	NA	NA	NA	NA	NA	NA	NA	2006	2006	NA	NA	NA	NA	Coleman M	Casimiro S	Hemingway J	Sharp B: Operational impact of DDT reintroduction for malaria control on Anopheles arabiensis in Mozambique. Journal of Medical Entomology 2008	45:885-890.	NA	Wiebe2017
1074	Mozambique	-25.91307	32.53763	Morphology	PCR (Scott	1993)	House resting indoors	NA	NA	NA	NA	NA	NA	NA	2006	2006	NA	NA	NA	NA	Coleman M	Casimiro S	Hemingway J	Sharp B: Operational impact of DDT reintroduction for malaria control on Anopheles arabiensis in Mozambique. Journal of Medical Entomology 2008	45:885-890.	NA	Wiebe2017
1075	Mozambique	-25.93333	32.53691	Morphology	PCR (Scott	1993)	House resting indoors	NA	NA	NA	NA	NA	NA	NA	2006	2006	NA	NA	NA	NA	Coleman M	Casimiro S	Hemingway J	Sharp B: Operational impact of DDT reintroduction for malaria control on Anopheles arabiensis in Mozambique. Journal of Medical Entomology 2008	45:885-890.	NA	Wiebe2017
1076	Mozambique	-19.53779	34.62493	Morphology	PCR (Scott	1993)	House resting indoors	NA	NA	NA	NA	NA	NA	NA	2006	2006	NA	NA	NA	NA	Coleman M	Casimiro S	Hemingway J	Sharp B: Operational impact of DDT reintroduction for malaria control on Anopheles arabiensis in Mozambique. Journal of Medical Entomology 2008	45:885-890.	NA	Wiebe2017
1077	Mozambique	-19.53779	34.62493	Morphology	PCR (Scott	1993)	House resting indoors	NA	NA	NA	NA	NA	NA	NA	2006	2006	NA	NA	NA	NA	Coleman M	Casimiro S	Hemingway J	Sharp B: Operational impact of DDT reintroduction for malaria control on Anopheles arabiensis in Mozambique. Journal of Medical Entomology 2008	45:885-890.	NA	Wiebe2017
1078	Mozambique	-25.88806	32.43306	Morphology	PCR (Scott	1993)	House resting indoors	NA	NA	NA	NA	NA	NA	NA	2006	2006	NA	NA	NA	NA	Coleman M	Casimiro S	Hemingway J	Sharp B: Operational impact of DDT reintroduction for malaria control on Anopheles arabiensis in Mozambique. Journal of Medical Entomology 2008	45:885-890.	NA	Wiebe2017
1079	Mozambique	-15.14997	31.6995	Morphology	PCR (Scott	1993)	House resting indoors	NA	NA	NA	NA	NA	NA	NA	2006	2006	NA	NA	NA	NA	Coleman M	Casimiro S	Hemingway J	Sharp B: Operational impact of DDT reintroduction for malaria control on Anopheles arabiensis in Mozambique. Journal of Medical Entomology 2008	45:885-890.	NA	Wiebe2017
1080	Mozambique	-25.96156	32.4233	Morphology	PCR (Scott	1993)	House resting indoors	NA	NA	NA	NA	NA	NA	NA	2006	2006	NA	NA	NA	NA	Coleman M	Casimiro S	Hemingway J	Sharp B: Operational impact of DDT reintroduction for malaria control on Anopheles arabiensis in Mozambique. Journal of Medical Entomology 2008	45:885-890.	NA	Wiebe2017
1081	Mozambique	-24.80633	32.85729	Morphology	PCR (Scott	1993)	House resting indoors	NA	NA	NA	NA	NA	NA	NA	2006	2006	NA	NA	NA	NA	Coleman M	Casimiro S	Hemingway J	Sharp B: Operational impact of DDT reintroduction for malaria control on Anopheles arabiensis in Mozambique. Journal of Medical Entomology 2008	45:885-890.	NA	Wiebe2017
1082	Mozambique	-25.9284	32.61314	Morphology	PCR (Scott	1993)	House resting indoors	NA	NA	NA	NA	NA	NA	NA	2006	2006	NA	NA	NA	NA	Coleman M	Casimiro S	Hemingway J	Sharp B: Operational impact of DDT reintroduction for malaria control on Anopheles arabiensis in Mozambique. Journal of Medical Entomology 2008	45:885-890.	NA	Wiebe2017
1083	Mozambique	-25.07045	32.81446	Morphology	PCR (Scott	1993)	House resting indoors	NA	NA	NA	NA	NA	NA	NA	2006	2006	NA	NA	NA	NA	Coleman M	Casimiro S	Hemingway J	Sharp B: Operational impact of DDT reintroduction for malaria control on Anopheles arabiensis in Mozambique. Journal of Medical Entomology 2008	45:885-890.	NA	Wiebe2017
1084	Mozambique	-17.86355	36.89125	Morphology	PCR (Scott	1993)	House resting indoors	NA	NA	NA	NA	NA	NA	NA	2006	2006	NA	NA	NA	NA	Coleman M	Casimiro S	Hemingway J	Sharp B: Operational impact of DDT reintroduction for malaria control on Anopheles arabiensis in Mozambique. Journal of Medical Entomology 2008	45:885-890.	NA	Wiebe2017
1085	Mozambique	-17.78265	37.00498	Morphology	PCR (Scott	1993)	House resting indoors	NA	NA	NA	NA	NA	NA	NA	2006	2006	NA	NA	NA	NA	Coleman M	Casimiro S	Hemingway J	Sharp B: Operational impact of DDT reintroduction for malaria control on Anopheles arabiensis in Mozambique. Journal of Medical Entomology 2008	45:885-890.	NA	Wiebe2017
1099	Burkina Faso	10.96667	-3.25	PCR (Scott	1993)	PCR (Favia	2001)	House resting indoors	NA	NA	NA	NA	NA	NA	NA	2006	2006	NA	NA	NA	NA	Dabire KR	Diabate A	Namontougou M	Djogbenou L	Kengne P	Diabate A	Simard F	Bass C	Baldet T: Distribution of insensitive acetylcholinesterase (ace-1R) in Anopheles gambiae s.l. populations from Burkina Faso (West Africa). TM & IH Tropical medicine and international health 2009	14:396-403.	NA	Wiebe2017
1102	Burkina Faso	12.46667	-3.45	PCR (Scott	1993)	PCR (Favia	2001)	House resting indoors	NA	NA	NA	NA	NA	NA	NA	2006	2006	NA	NA	NA	NA	Dabire KR	Diabate A	Namontougou M	Djogbenou L	Kengne P	Diabate A	Simard F	Bass C	Baldet T: Distribution of insensitive acetylcholinesterase (ace-1R) in Anopheles gambiae s.l. populations from Burkina Faso (West Africa). TM & IH Tropical medicine and international health 2009	14:396-403.	NA	Wiebe2017
1104	Burkina Faso	12.68364	-2.19245	PCR (Scott	1993)	PCR (Favia	2001)	House resting indoors	NA	NA	NA	NA	NA	NA	NA	2006	2006	NA	NA	NA	NA	Dabire KR	Diabate A	Namontougou M	Djogbenou L	Kengne P	Diabate A	Simard F	Bass C	Baldet T: Distribution of insensitive acetylcholinesterase (ace-1R) in Anopheles gambiae s.l. populations from Burkina Faso (West Africa). TM & IH Tropical medicine and international health 2009	14:396-403.	NA	Wiebe2017
1105	Burkina Faso	11.66667	-1.08333	PCR (Scott	1993)	PCR (Favia	2001)	House resting indoors	NA	NA	NA	NA	NA	NA	NA	2006	2006	NA	NA	NA	NA	Dabire KR	Diabate A	Namontougou M	Djogbenou L	Kengne P	Diabate A	Simard F	Bass C	Baldet T: Distribution of insensitive acetylcholinesterase (ace-1R) in Anopheles gambiae s.l. populations from Burkina Faso (West Africa). TM & IH Tropical medicine and international health 2009	14:396-403.	NA	Wiebe2017
1106	Burkina Faso	12.06667	-1.35	PCR (Scott	1993)	PCR (Favia	2001)	House resting indoors	NA	NA	NA	NA	NA	NA	NA	2006	2006	NA	NA	NA	NA	Dabire KR	Diabate A	Namontougou M	Djogbenou L	Kengne P	Diabate A	Simard F	Bass C	Baldet T: Distribution of insensitive acetylcholinesterase (ace-1R) in Anopheles gambiae s.l. populations from Burkina Faso (West Africa). TM & IH Tropical medicine and international health 2009	14:396-403.	NA	Wiebe2017
1107	Burkina Faso	12.27667	-1.51139	PCR (Scott	1993)	PCR (Favia	2001)	House resting indoors	NA	NA	NA	NA	NA	NA	NA	2006	2006	NA	NA	NA	NA	Dabire KR	Diabate A	Namontougou M	Djogbenou L	Kengne P	Diabate A	Simard F	Bass C	Baldet T: Distribution of insensitive acetylcholinesterase (ace-1R) in Anopheles gambiae s.l. populations from Burkina Faso (West Africa). TM & IH Tropical medicine and international health 2009	14:396-403.	NA	Wiebe2017
1108	Burkina Faso	12.18887	-1.40027	PCR (Scott	1993)	PCR (Favia	2001)	House resting indoors	NA	NA	NA	NA	NA	NA	NA	2006	2006	NA	NA	NA	NA	Dabire KR	Diabate A	Namontougou M	Djogbenou L	Kengne P	Diabate A	Simard F	Bass C	Baldet T: Distribution of insensitive acetylcholinesterase (ace-1R) in Anopheles gambiae s.l. populations from Burkina Faso (West Africa). TM & IH Tropical medicine and international health 2009	14:396-403.	NA	Wiebe2017
1109	Burkina Faso	13.1	-1.08333	PCR (Scott	1993)	PCR (Favia	2001)	House resting indoors	NA	NA	NA	NA	NA	NA	NA	2006	2006	NA	NA	NA	NA	Dabire KR	Diabate A	Namontougou M	Djogbenou L	Kengne P	Diabate A	Simard F	Bass C	Baldet T: Distribution of insensitive acetylcholinesterase (ace-1R) in Anopheles gambiae s.l. populations from Burkina Faso (West Africa). TM & IH Tropical medicine and international health 2009	14:396-403.	NA	Wiebe2017
1114	Nigeria	7.15634	3.36945	PCR (Scott	1993)	PCR-RFLP (Fanello	2002)	Larval collection	NA	NA	NA	NA	NA	NA	NA	2001	2001	NA	NA	NA	NA	Kristan M	Fleischmann H	della Torrey A	Stich A	Curtis CF: Pyrethroid resistance/susceptibility and differential urban/rural distribution of Anopheles arabiensis and An. gambiae s.s. malaria vectors in Nigeria and Ghana. Medical and Veterinary Entomology 2003	17:326-332.	NA	Wiebe2017
1115	Nigeria	7.17841	3.39469	PCR (Scott	1993)	PCR-RFLP (Fanello	2002)	Larval collection	NA	NA	NA	NA	NA	NA	NA	2001	2001	NA	NA	NA	NA	Kristan M	Fleischmann H	della Torrey A	Stich A	Curtis CF: Pyrethroid resistance/susceptibility and differential urban/rural distribution of Anopheles arabiensis and An. gambiae s.s. malaria vectors in Nigeria and Ghana. Medical and Veterinary Entomology 2003	17:326-332.	NA	Wiebe2017
1116	Nigeria	7.18333	3.01667	PCR (Scott	1993)	PCR-RFLP (Fanello	2002)	Larval collection	NA	NA	NA	NA	NA	NA	NA	2001	2001	NA	NA	NA	NA	Kristan M	Fleischmann H	della Torrey A	Stich A	Curtis CF: Pyrethroid resistance/susceptibility and differential urban/rural distribution of Anopheles arabiensis and An. gambiae s.s. malaria vectors in Nigeria and Ghana. Medical and Veterinary Entomology 2003	17:326-332.	NA	Wiebe2017
1117	Nigeria	7.03333	3.45	PCR (Scott	1993)	PCR-RFLP (Fanello	2002)	Larval collection	NA	NA	NA	NA	NA	NA	NA	2001	2001	NA	NA	NA	NA	Kristan M	Fleischmann H	della Torrey A	Stich A	Curtis CF: Pyrethroid resistance/susceptibility and differential urban/rural distribution of Anopheles arabiensis and An. gambiae s.s. malaria vectors in Nigeria and Ghana. Medical and Veterinary Entomology 2003	17:326-332.	NA	Wiebe2017
1118	Nigeria	7.21667	3.61667	PCR (Scott	1993)	PCR-RFLP (Fanello	2002)	Larval collection	NA	NA	NA	NA	NA	NA	NA	2001	2001	NA	NA	NA	NA	Kristan M	Fleischmann H	della Torrey A	Stich A	Curtis CF: Pyrethroid resistance/susceptibility and differential urban/rural distribution of Anopheles arabiensis and An. gambiae s.s. malaria vectors in Nigeria and Ghana. Medical and Veterinary Entomology 2003	17:326-332.	NA	Wiebe2017
1119	Burkina Faso	12.41667	-1.35	PCR (Scott	1993)	PCR-RFLP (Favia	1997)	House resting indoors	NA	NA	NA	NA	NA	NA	NA	2000	2000	NA	NA	NA	NA	Fanello C	Carneiro I	Ilboudo Sanogo E	Cuzin Ouattara N	Badalo A	Badolo A	Curtis CF: Comparative evaluation of carbosulfan- and permethrin-impregnated curtains for preventing house-entry by the malaria vector Anopheles gambiae in Burkina Faso. Medical and Veterinary Entomology 2003	17:333-338.	NA	Wiebe2017
1132	Sudan	15.51764	32.63743	Morphology	PCR (Scott	1993)	Larval collection	NA	NA	NA	NA	NA	NA	NA	2010	2011	NA	NA	NA	NA	Abuelmaali S	Elaagip A	Basheer M	Frah E: Impacts of Agricultural Practices on Insecticide Resistance in the Malaria Vector Anopheles arabiensis in Khartoum State	Sudan. Plos One 2013	8.	NA	Wiebe2017
1133	Sudan	15.57346	32.50445	Morphology	PCR (Scott	1993)	Larval collection	NA	NA	NA	NA	NA	NA	NA	2010	2011	NA	NA	NA	NA	Abuelmaali S	Elaagip A	Basheer M	Frah E: Impacts of Agricultural Practices on Insecticide Resistance in the Malaria Vector Anopheles arabiensis in Khartoum State	Sudan. Plos One 2013	8.	NA	Wiebe2017
1134	Sudan	15.62047	32.50575	Morphology	PCR (Scott	1993)	Larval collection	NA	NA	NA	NA	NA	NA	NA	2010	2011	NA	NA	NA	NA	Abuelmaali S	Elaagip A	Basheer M	Frah E: Impacts of Agricultural Practices on Insecticide Resistance in the Malaria Vector Anopheles arabiensis in Khartoum State	Sudan. Plos One 2013	8.	NA	Wiebe2017
1135	Sudan	15.96236	32.58116	Morphology	PCR (Scott	1993)	Larval collection	NA	NA	NA	NA	NA	NA	NA	2010	2011	NA	NA	NA	NA	Abuelmaali S	Elaagip A	Basheer M	Frah E: Impacts of Agricultural Practices on Insecticide Resistance in the Malaria Vector Anopheles arabiensis in Khartoum State	Sudan. Plos One 2013	8.	NA	Wiebe2017
1136	Sudan	15.38724	32.44902	Morphology	PCR (Scott	1993)	Larval collection	NA	NA	NA	NA	NA	NA	NA	2010	2011	NA	NA	NA	NA	Abuelmaali S	Elaagip A	Basheer M	Frah E: Impacts of Agricultural Practices on Insecticide Resistance in the Malaria Vector Anopheles arabiensis in Khartoum State	Sudan. Plos One 2013	8.	NA	Wiebe2017
1137	Sudan	15.77824	32.61312	Morphology	PCR (Scott	1993)	Larval collection	NA	NA	NA	NA	NA	NA	NA	2010	2011	NA	NA	NA	NA	Abuelmaali S	Elaagip A	Basheer M	Frah E: Impacts of Agricultural Practices on Insecticide Resistance in the Malaria Vector Anopheles arabiensis in Khartoum State	Sudan. Plos One 2013	8.	NA	Wiebe2017
1138	Uganda	0.85707	33.9208	PCR (Scott	1993)	PCR-RFLP (Fanello	2002)	Larval collection	NA	NA	NA	NA	NA	NA	NA	2008	2008	NA	NA	NA	NA	Ramphul U	Boase T	Bass C	Okedi LM	Donnelly MJ	Muller P: Insecticide resistance and its association with target-site mutations in natural populations of Anopheles gambiae from eastern Uganda. Transactions of the Royal Society of Tropical Medicine and Hygiene 2009	103:1121-1126.	NA	Wiebe2017
1139	Uganda	0.61646	34.1453	PCR (Scott	1993)	PCR-RFLP (Fanello	2002)	Larval collection	NA	NA	NA	NA	NA	NA	NA	2008	2008	NA	NA	NA	NA	Ramphul U	Boase T	Bass C	Okedi LM	Donnelly MJ	Muller P: Insecticide resistance and its association with target-site mutations in natural populations of Anopheles gambiae from eastern Uganda. Transactions of the Royal Society of Tropical Medicine and Hygiene 2009	103:1121-1126.	NA	Wiebe2017
1140	Nigeria	7.41763	3.94213	Morphology	PCR-RFLP (Fanello	2002)	Larval collection	NA	NA	NA	NA	NA	NA	NA	2007	2007	NA	NA	NA	NA	Oduola AOO	J.B.	Ashiegbu	C.O.; Adeogun	A.O.: High level of DDT resistance in the malaria mosquito: Anopheles gambiae s.l. from rural	semi urban and urban communities in Nigeria.2010.	NA	Wiebe2017
1141	Nigeria	7.54863	3.44398	Morphology	PCR-RFLP (Fanello	2002)	Larval collection	NA	NA	NA	NA	NA	NA	NA	2007	2007	NA	NA	NA	NA	Oduola AOO	J.B.	Ashiegbu	C.O.; Adeogun	A.O.: High level of DDT resistance in the malaria mosquito: Anopheles gambiae s.l. from rural	semi urban and urban communities in Nigeria.2010.	NA	Wiebe2017
1142	Nigeria	7.98018	3.59425	Morphology	PCR-RFLP (Fanello	2002)	Larval collection	NA	NA	NA	NA	NA	NA	NA	2007	2007	NA	NA	NA	NA	Oduola AOO	J.B.	Ashiegbu	C.O.; Adeogun	A.O.: High level of DDT resistance in the malaria mosquito: Anopheles gambiae s.l. from rural	semi urban and urban communities in Nigeria.2010.	NA	Wiebe2017
1143	Nigeria	7.48432	3.8175	Morphology	PCR-RFLP (Fanello	2002)	Larval collection	NA	NA	NA	NA	NA	NA	NA	2007	2007	NA	NA	NA	NA	Oduola AOO	J.B.	Ashiegbu	C.O.; Adeogun	A.O.: High level of DDT resistance in the malaria mosquito: Anopheles gambiae s.l. from rural	semi urban and urban communities in Nigeria.2010.	NA	Wiebe2017
1144	Nigeria	8.18227	3.6941	Morphology	PCR-RFLP (Fanello	2002)	Larval collection	NA	NA	NA	NA	NA	NA	NA	2007	2007	NA	NA	NA	NA	Oduola AOO	J.B.	Ashiegbu	C.O.; Adeogun	A.O.: High level of DDT resistance in the malaria mosquito: Anopheles gambiae s.l. from rural	semi urban and urban communities in Nigeria.2010.	NA	Wiebe2017
1145	Nigeria	7.52838	3.45685	Morphology	PCR-RFLP (Fanello	2002)	Larval collection	NA	NA	NA	NA	NA	NA	NA	2007	2007	NA	NA	NA	NA	Oduola AOO	J.B.	Ashiegbu	C.O.; Adeogun	A.O.: High level of DDT resistance in the malaria mosquito: Anopheles gambiae s.l. from rural	semi urban and urban communities in Nigeria.2010.	NA	Wiebe2017
1147	Nigeria	6.46667	3.3	Morphology	PCR-RFLP (Fanello	2002)	Larval collection	NA	NA	NA	NA	NA	NA	NA	2007	2007	NA	NA	NA	NA	Oduola AOO	J.B.	Ashiegbu	C.O.; Adeogun	A.O.: High level of DDT resistance in the malaria mosquito: Anopheles gambiae s.l. from rural	semi urban and urban communities in Nigeria.2010.	NA	Wiebe2017
1151	Nigeria	6.53331	3.39627	Morphology	PCR-RFLP (Fanello	2002)	Larval collection	NA	NA	NA	NA	NA	NA	NA	2007	2007	NA	NA	NA	NA	Oduola AOO	J.B.	Ashiegbu	C.O.; Adeogun	A.O.: High level of DDT resistance in the malaria mosquito: Anopheles gambiae s.l. from rural	semi urban and urban communities in Nigeria.2010.	NA	Wiebe2017
1153	Nigeria	6.53332	3.38332	Morphology	PCR-RFLP (Fanello	2002)	Larval collection	NA	NA	NA	NA	NA	NA	NA	2007	2007	NA	NA	NA	NA	Oduola AOO	J.B.	Ashiegbu	C.O.; Adeogun	A.O.: High level of DDT resistance in the malaria mosquito: Anopheles gambiae s.l. from rural	semi urban and urban communities in Nigeria.2010.	NA	Wiebe2017
1156	Nigeria	9.12795	4.83243	Morphology	PCR-RFLP (Fanello	2002)	Larval collection	NA	NA	NA	NA	NA	NA	NA	2007	2007	NA	NA	NA	NA	Oduola AOO	J.B.	Ashiegbu	C.O.; Adeogun	A.O.: High level of DDT resistance in the malaria mosquito: Anopheles gambiae s.l. from rural	semi urban and urban communities in Nigeria.2010.	NA	Wiebe2017
1158	Nigeria	7.41763	3.94213	Morphology	PCR-RFLP (Fanello	2002)	Larval collection	NA	NA	NA	NA	NA	NA	NA	2008	2008	NA	NA	NA	NA	Oduola AOO	J.B.	Ashiegbu	C.O.; Adeogun	A.O.: High level of DDT resistance in the malaria mosquito: Anopheles gambiae s.l. from rural	semi urban and urban communities in Nigeria.2010.	NA	Wiebe2017
1159	Nigeria	7.54863	3.44398	Morphology	PCR-RFLP (Fanello	2002)	Larval collection	NA	NA	NA	NA	NA	NA	NA	2008	2008	NA	NA	NA	NA	Oduola AOO	J.B.	Ashiegbu	C.O.; Adeogun	A.O.: High level of DDT resistance in the malaria mosquito: Anopheles gambiae s.l. from rural	semi urban and urban communities in Nigeria.2010.	NA	Wiebe2017
1160	Nigeria	7.98018	3.59425	Morphology	PCR-RFLP (Fanello	2002)	Larval collection	NA	NA	NA	NA	NA	NA	NA	2008	2008	NA	NA	NA	NA	Oduola AOO	J.B.	Ashiegbu	C.O.; Adeogun	A.O.: High level of DDT resistance in the malaria mosquito: Anopheles gambiae s.l. from rural	semi urban and urban communities in Nigeria.2010.	NA	Wiebe2017
1161	Nigeria	7.48432	3.8175	Morphology	PCR-RFLP (Fanello	2002)	Larval collection	NA	NA	NA	NA	NA	NA	NA	2008	2008	NA	NA	NA	NA	Oduola AOO	J.B.	Ashiegbu	C.O.; Adeogun	A.O.: High level of DDT resistance in the malaria mosquito: Anopheles gambiae s.l. from rural	semi urban and urban communities in Nigeria.2010.	NA	Wiebe2017
1162	Nigeria	8.18227	3.6941	Morphology	PCR-RFLP (Fanello	2002)	Larval collection	NA	NA	NA	NA	NA	NA	NA	2008	2008	NA	NA	NA	NA	Oduola AOO	J.B.	Ashiegbu	C.O.; Adeogun	A.O.: High level of DDT resistance in the malaria mosquito: Anopheles gambiae s.l. from rural	semi urban and urban communities in Nigeria.2010.	NA	Wiebe2017
1163	Nigeria	7.52838	3.45685	Morphology	PCR-RFLP (Fanello	2002)	Larval collection	NA	NA	NA	NA	NA	NA	NA	2008	2008	NA	NA	NA	NA	Oduola AOO	J.B.	Ashiegbu	C.O.; Adeogun	A.O.: High level of DDT resistance in the malaria mosquito: Anopheles gambiae s.l. from rural	semi urban and urban communities in Nigeria.2010.	NA	Wiebe2017
1165	Nigeria	6.46667	3.3	Morphology	PCR-RFLP (Fanello	2002)	Larval collection	NA	NA	NA	NA	NA	NA	NA	2008	2008	NA	NA	NA	NA	Oduola AOO	J.B.	Ashiegbu	C.O.; Adeogun	A.O.: High level of DDT resistance in the malaria mosquito: Anopheles gambiae s.l. from rural	semi urban and urban communities in Nigeria.2010.	NA	Wiebe2017
1169	Nigeria	6.53331	3.39627	Morphology	PCR-RFLP (Fanello	2002)	Larval collection	NA	NA	NA	NA	NA	NA	NA	2008	2008	NA	NA	NA	NA	Oduola AOO	J.B.	Ashiegbu	C.O.; Adeogun	A.O.: High level of DDT resistance in the malaria mosquito: Anopheles gambiae s.l. from rural	semi urban and urban communities in Nigeria.2010.	NA	Wiebe2017
1171	Nigeria	6.53332	3.38332	Morphology	PCR-RFLP (Fanello	2002)	Larval collection	NA	NA	NA	NA	NA	NA	NA	2008	2008	NA	NA	NA	NA	Oduola AOO	J.B.	Ashiegbu	C.O.; Adeogun	A.O.: High level of DDT resistance in the malaria mosquito: Anopheles gambiae s.l. from rural	semi urban and urban communities in Nigeria.2010.	NA	Wiebe2017
1174	Nigeria	9.12795	4.83243	Morphology	PCR-RFLP (Fanello	2002)	Larval collection	NA	NA	NA	NA	NA	NA	NA	2008	2008	NA	NA	NA	NA	Oduola AOO	J.B.	Ashiegbu	C.O.; Adeogun	A.O.: High level of DDT resistance in the malaria mosquito: Anopheles gambiae s.l. from rural	semi urban and urban communities in Nigeria.2010.	NA	Wiebe2017
1176	Nigeria	7.41763	3.94213	Morphology	PCR-RFLP (Fanello	2002)	Larval collection	NA	NA	NA	NA	NA	NA	NA	2009	2009	NA	NA	NA	NA	Oduola AOO	J.B.	Ashiegbu	C.O.; Adeogun	A.O.: High level of DDT resistance in the malaria mosquito: Anopheles gambiae s.l. from rural	semi urban and urban communities in Nigeria.2010.	NA	Wiebe2017
1177	Nigeria	7.54863	3.44398	Morphology	PCR-RFLP (Fanello	2002)	Larval collection	NA	NA	NA	NA	NA	NA	NA	2009	2009	NA	NA	NA	NA	Oduola AOO	J.B.	Ashiegbu	C.O.; Adeogun	A.O.: High level of DDT resistance in the malaria mosquito: Anopheles gambiae s.l. from rural	semi urban and urban communities in Nigeria.2010.	NA	Wiebe2017
1178	Nigeria	7.98018	3.59425	Morphology	PCR-RFLP (Fanello	2002)	Larval collection	NA	NA	NA	NA	NA	NA	NA	2009	2009	NA	NA	NA	NA	Oduola AOO	J.B.	Ashiegbu	C.O.; Adeogun	A.O.: High level of DDT resistance in the malaria mosquito: Anopheles gambiae s.l. from rural	semi urban and urban communities in Nigeria.2010.	NA	Wiebe2017
1179	Nigeria	7.48432	3.8175	Morphology	PCR-RFLP (Fanello	2002)	Larval collection	NA	NA	NA	NA	NA	NA	NA	2009	2009	NA	NA	NA	NA	Oduola AOO	J.B.	Ashiegbu	C.O.; Adeogun	A.O.: High level of DDT resistance in the malaria mosquito: Anopheles gambiae s.l. from rural	semi urban and urban communities in Nigeria.2010.	NA	Wiebe2017
1180	Nigeria	8.18227	3.6941	Morphology	PCR-RFLP (Fanello	2002)	Larval collection	NA	NA	NA	NA	NA	NA	NA	2009	2009	NA	NA	NA	NA	Oduola AOO	J.B.	Ashiegbu	C.O.; Adeogun	A.O.: High level of DDT resistance in the malaria mosquito: Anopheles gambiae s.l. from rural	semi urban and urban communities in Nigeria.2010.	NA	Wiebe2017
1181	Nigeria	7.52838	3.45685	Morphology	PCR-RFLP (Fanello	2002)	Larval collection	NA	NA	NA	NA	NA	NA	NA	2009	2009	NA	NA	NA	NA	Oduola AOO	J.B.	Ashiegbu	C.O.; Adeogun	A.O.: High level of DDT resistance in the malaria mosquito: Anopheles gambiae s.l. from rural	semi urban and urban communities in Nigeria.2010.	NA	Wiebe2017
1183	Nigeria	6.46667	3.3	Morphology	PCR-RFLP (Fanello	2002)	Larval collection	NA	NA	NA	NA	NA	NA	NA	2009	2009	NA	NA	NA	NA	Oduola AOO	J.B.	Ashiegbu	C.O.; Adeogun	A.O.: High level of DDT resistance in the malaria mosquito: Anopheles gambiae s.l. from rural	semi urban and urban communities in Nigeria.2010.	NA	Wiebe2017
1187	Nigeria	6.53331	3.39627	Morphology	PCR-RFLP (Fanello	2002)	Larval collection	NA	NA	NA	NA	NA	NA	NA	2009	2009	NA	NA	NA	NA	Oduola AOO	J.B.	Ashiegbu	C.O.; Adeogun	A.O.: High level of DDT resistance in the malaria mosquito: Anopheles gambiae s.l. from rural	semi urban and urban communities in Nigeria.2010.	NA	Wiebe2017
1189	Nigeria	6.53332	3.38332	Morphology	PCR-RFLP (Fanello	2002)	Larval collection	NA	NA	NA	NA	NA	NA	NA	2009	2009	NA	NA	NA	NA	Oduola AOO	J.B.	Ashiegbu	C.O.; Adeogun	A.O.: High level of DDT resistance in the malaria mosquito: Anopheles gambiae s.l. from rural	semi urban and urban communities in Nigeria.2010.	NA	Wiebe2017
1192	Nigeria	9.12795	4.83243	Morphology	PCR-RFLP (Fanello	2002)	Larval collection	NA	NA	NA	NA	NA	NA	NA	2009	2009	NA	NA	NA	NA	Oduola AOO	J.B.	Ashiegbu	C.O.; Adeogun	A.O.: High level of DDT resistance in the malaria mosquito: Anopheles gambiae s.l. from rural	semi urban and urban communities in Nigeria.2010.	NA	Wiebe2017
1194	Guinea	11.54727	-9.30688	PCR (Scott	1993)	PCR-RFLP (Favia	1997)	House resting indoors	NA	NA	NA	NA	NA	NA	NA	2006	2006	NA	NA	NA	NA	Vezenegho SB	Brooke BD	Hunt RH	Coetzee M	Koekemoer LL: Malaria vector composition and insecticide susceptibility status in Guinea Conakry	West Africa. Medical and Veterinary Entomology 2009	23:326-334.	NA	Wiebe2017
1197	Zimbabwe	-17.91667	28.68333	Morphology	PCR (Scott	1993)	Larval collection	Human baited net	Window exit trap	Animal baited net	NA	NA	NA	NA	2006	2006	NA	NA	NA	NA	Munhenga G	Masendu HT	Brooke BD	Hunt RH	Koekemoer LK: Pyrethroid resistance in the major malaria vector Anopheles arabiensis from Gwave	a malaria-endemic area in Zimbabwe. Malaria Journal 2008	7.	NA	Wiebe2017
1198	Zimbabwe	-17.91667	28.68333	Morphology	PCR (Scott	1993)	Larval collection	Human baited net	Window exit trap	Animal baited net	NA	NA	NA	NA	2008	2008	NA	NA	NA	NA	Munhenga G	Masendu HT	Brooke BD	Hunt RH	Koekemoer LK: Pyrethroid resistance in the major malaria vector Anopheles arabiensis from Gwave	a malaria-endemic area in Zimbabwe. Malaria Journal 2008	7.	NA	Wiebe2017
1210	Sudan	14.56667	33.33333	Morphology	PCR (Scott	1993)	Larval collection	House resting indoors	NA	NA	NA	NA	NA	NA	2005	2006	NA	NA	NA	NA	Abdalla H	Matambo TS	Koekemoer LL	Mnzava AP	Hunt RH	Coetzee M: Insecticide susceptibility and vector status of natural populations of Anopheles arabiensis from Sudan. Transactions of the Royal Society of Tropical Medicine and Hygiene 2008	102:263-271.	NA	Wiebe2017
1211	Sudan	14.65	33.08333	Morphology	PCR (Scott	1993)	Larval collection	House resting indoors	NA	NA	NA	NA	NA	NA	2005	2006	NA	NA	NA	NA	Abdalla H	Matambo TS	Koekemoer LL	Mnzava AP	Hunt RH	Coetzee M: Insecticide susceptibility and vector status of natural populations of Anopheles arabiensis from Sudan. Transactions of the Royal Society of Tropical Medicine and Hygiene 2008	102:263-271.	NA	Wiebe2017
1212	Sudan	14.4	33.51667	Morphology	PCR (Scott	1993)	Larval collection	House resting indoors	NA	NA	NA	NA	NA	NA	2005	2006	NA	NA	NA	NA	Abdalla H	Matambo TS	Koekemoer LL	Mnzava AP	Hunt RH	Coetzee M: Insecticide susceptibility and vector status of natural populations of Anopheles arabiensis from Sudan. Transactions of the Royal Society of Tropical Medicine and Hygiene 2008	102:263-271.	NA	Wiebe2017
1213	Sudan	14.4	33.5	Morphology	PCR (Scott	1993)	Larval collection	House resting indoors	NA	NA	NA	NA	NA	NA	2005	2006	NA	NA	NA	NA	Abdalla H	Matambo TS	Koekemoer LL	Mnzava AP	Hunt RH	Coetzee M: Insecticide susceptibility and vector status of natural populations of Anopheles arabiensis from Sudan. Transactions of the Royal Society of Tropical Medicine and Hygiene 2008	102:263-271.	NA	Wiebe2017
1214	Sudan	14.1	33.48333	Morphology	PCR (Scott	1993)	Larval collection	House resting indoors	NA	NA	NA	NA	NA	NA	2005	2006	NA	NA	NA	NA	Abdalla H	Matambo TS	Koekemoer LL	Mnzava AP	Hunt RH	Coetzee M: Insecticide susceptibility and vector status of natural populations of Anopheles arabiensis from Sudan. Transactions of the Royal Society of Tropical Medicine and Hygiene 2008	102:263-271.	NA	Wiebe2017
1215	Sudan	14.08333	33.61667	Morphology	PCR (Scott	1993)	Larval collection	House resting indoors	NA	NA	NA	NA	NA	NA	2005	2006	NA	NA	NA	NA	Abdalla H	Matambo TS	Koekemoer LL	Mnzava AP	Hunt RH	Coetzee M: Insecticide susceptibility and vector status of natural populations of Anopheles arabiensis from Sudan. Transactions of the Royal Society of Tropical Medicine and Hygiene 2008	102:263-271.	NA	Wiebe2017
1216	Sudan	14.78333	33.36667	Morphology	PCR (Scott	1993)	Larval collection	House resting indoors	NA	NA	NA	NA	NA	NA	2005	2006	NA	NA	NA	NA	Abdalla H	Matambo TS	Koekemoer LL	Mnzava AP	Hunt RH	Coetzee M: Insecticide susceptibility and vector status of natural populations of Anopheles arabiensis from Sudan. Transactions of the Royal Society of Tropical Medicine and Hygiene 2008	102:263-271.	NA	Wiebe2017
1217	Sudan	14.25	33.98333	Morphology	PCR (Scott	1993)	Larval collection	House resting indoors	NA	NA	NA	NA	NA	NA	2005	2006	NA	NA	NA	NA	Abdalla H	Matambo TS	Koekemoer LL	Mnzava AP	Hunt RH	Coetzee M: Insecticide susceptibility and vector status of natural populations of Anopheles arabiensis from Sudan. Transactions of the Royal Society of Tropical Medicine and Hygiene 2008	102:263-271.	NA	Wiebe2017
1218	Sudan	14.18333	33.13333	Morphology	PCR (Scott	1993)	Larval collection	House resting indoors	NA	NA	NA	NA	NA	NA	2005	2006	NA	NA	NA	NA	Abdalla H	Matambo TS	Koekemoer LL	Mnzava AP	Hunt RH	Coetzee M: Insecticide susceptibility and vector status of natural populations of Anopheles arabiensis from Sudan. Transactions of the Royal Society of Tropical Medicine and Hygiene 2008	102:263-271.	NA	Wiebe2017
1219	Sudan	13.58333	33.61667	Morphology	PCR (Scott	1993)	Larval collection	House resting indoors	NA	NA	NA	NA	NA	NA	2005	2006	NA	NA	NA	NA	Abdalla H	Matambo TS	Koekemoer LL	Mnzava AP	Hunt RH	Coetzee M: Insecticide susceptibility and vector status of natural populations of Anopheles arabiensis from Sudan. Transactions of the Royal Society of Tropical Medicine and Hygiene 2008	102:263-271.	NA	Wiebe2017
1220	Sudan	13.33333	33.88333	Morphology	PCR (Scott	1993)	Larval collection	House resting indoors	NA	NA	NA	NA	NA	NA	2005	2006	NA	NA	NA	NA	Abdalla H	Matambo TS	Koekemoer LL	Mnzava AP	Hunt RH	Coetzee M: Insecticide susceptibility and vector status of natural populations of Anopheles arabiensis from Sudan. Transactions of the Royal Society of Tropical Medicine and Hygiene 2008	102:263-271.	NA	Wiebe2017
1221	Sudan	13.53333	33.6	Morphology	PCR (Scott	1993)	Larval collection	House resting indoors	NA	NA	NA	NA	NA	NA	2005	2006	NA	NA	NA	NA	Abdalla H	Matambo TS	Koekemoer LL	Mnzava AP	Hunt RH	Coetzee M: Insecticide susceptibility and vector status of natural populations of Anopheles arabiensis from Sudan. Transactions of the Royal Society of Tropical Medicine and Hygiene 2008	102:263-271.	NA	Wiebe2017
1222	Sudan	13.16667	33.91667	Morphology	PCR (Scott	1993)	Larval collection	House resting indoors	NA	NA	NA	NA	NA	NA	2005	2006	NA	NA	NA	NA	Abdalla H	Matambo TS	Koekemoer LL	Mnzava AP	Hunt RH	Coetzee M: Insecticide susceptibility and vector status of natural populations of Anopheles arabiensis from Sudan. Transactions of the Royal Society of Tropical Medicine and Hygiene 2008	102:263-271.	NA	Wiebe2017
1225	South Africa	-27.38333	32.2	Morphology	PCR (Scott	1993)	Window exit trap	Human baited net	NA	NA	NA	NA	NA	NA	2002	2002	NA	NA	NA	NA	Hargreaves K	Hunt RH	Brooke BD	Mthembu J	Weeto MM	Awolola TS	Coetzee M: Anopheles arabiensis and An. quadriannulatus resistance to DDT in South Africa. Medical and Veterinary Entomology 2003	17:417-422.	NA	Wiebe2017
1226	South Africa	-27.25	32.16667	Morphology	PCR (Scott	1993)	Larval collection	NA	NA	NA	NA	NA	NA	NA	2002	2002	NA	NA	NA	NA	Hargreaves K	Hunt RH	Brooke BD	Mthembu J	Weeto MM	Awolola TS	Coetzee M: Anopheles arabiensis and An. quadriannulatus resistance to DDT in South Africa. Medical and Veterinary Entomology 2003	17:417-422.	NA	Wiebe2017
1239	Botswana	-20.8402	27.22049	PCR	NA	Larval collection	NA	NA	NA	NA	NA	NA	NA	NA	NA	NA	NA	NA	NA	Chandre F	Darrier F	Manga L	Akogbeto M	Faye O	Mouchet J	Guillet P: Status of pyrethroid resistance in Anopheles gambiae sensu lato. Bulletin of the World Health Organization 1999	77:230-234.	NA	Wiebe2017
1244	Senegal	14.75712	-17.36203	PCR	NA	Larval collection	NA	NA	NA	NA	NA	NA	NA	NA	NA	NA	NA	NA	NA	Chandre F	Darrier F	Manga L	Akogbeto M	Faye O	Mouchet J	Guillet P: Status of pyrethroid resistance in Anopheles gambiae sensu lato. Bulletin of the World Health Organization 1999	77:230-234.	NA	Wiebe2017
1274	Cameroon	12.06667	15.03333	Morphology	PCR-RFLP (Fanello	2002)	Larval collection	NA	NA	NA	NA	NA	NA	NA	2002	2002	NA	NA	NA	NA	Ndjemai HNM	Patchoke S	Atangana J	Etang J	Simard F	Bilong CFB	Reimer L	Cornel A	Lanzaro GC	Fondjo E: The distribution of insecticide resistance in Anopheles gambiae s.l. populations from Cameroon: an update. Transactions of the Royal Society of Tropical Medicine and Hygiene 2009	103:1127-1138.	NA	Wiebe2017
1275	Cameroon	10.56667	15	Morphology	PCR-RFLP (Fanello	2002)	Larval collection	NA	NA	NA	NA	NA	NA	NA	2003	2004	NA	NA	NA	NA	Ndjemai HNM	Patchoke S	Atangana J	Etang J	Simard F	Bilong CFB	Reimer L	Cornel A	Lanzaro GC	Fondjo E: The distribution of insecticide resistance in Anopheles gambiae s.l. populations from Cameroon: an update. Transactions of the Royal Society of Tropical Medicine and Hygiene 2009	103:1127-1138.	NA	Wiebe2017
1276	Cameroon	9.11667	13.91667	Morphology	PCR-RFLP (Fanello	2002)	Larval collection	NA	NA	NA	NA	NA	NA	NA	2003	2003	NA	NA	NA	NA	Ndjemai HNM	Patchoke S	Atangana J	Etang J	Simard F	Bilong CFB	Reimer L	Cornel A	Lanzaro GC	Fondjo E: The distribution of insecticide resistance in Anopheles gambiae s.l. populations from Cameroon: an update. Transactions of the Royal Society of Tropical Medicine and Hygiene 2009	103:1127-1138.	NA	Wiebe2017
1286	Nigeria	8.16492	4.25717	PCR (Scott	1993)	PCR-RFLP (Favia	1997)	Larval collection	NA	NA	NA	NA	NA	NA	NA	NA	NA	NA	NA	NA	NA	Djouaka RF	Bakare AA	Bankole HS	Doannio JMC	Coulibaly ON	Kossou H	Tamo M	Basene HI	Popoola OK	Akogbeto MC: Does the spillage of petroleum products in Anopheles breeding sites have an impact on the pyrethroid resistance? Malaria Journal 2007	6.	NA	Wiebe2017
1289	Nigeria	7.26986	5.16536	PCR (Scott	1993)	PCR-RFLP (Favia	1997)	Larval collection	NA	NA	NA	NA	NA	NA	NA	NA	NA	NA	NA	NA	NA	Djouaka RF	Bakare AA	Bankole HS	Doannio JMC	Coulibaly ON	Kossou H	Tamo M	Basene HI	Popoola OK	Akogbeto MC: Does the spillage of petroleum products in Anopheles breeding sites have an impact on the pyrethroid resistance? Malaria Journal 2007	6.	NA	Wiebe2017
1290	Nigeria	7.40244	5.01083	PCR (Scott	1993)	PCR-RFLP (Favia	1997)	Larval collection	NA	NA	NA	NA	NA	NA	NA	NA	NA	NA	NA	NA	NA	Djouaka RF	Bakare AA	Bankole HS	Doannio JMC	Coulibaly ON	Kossou H	Tamo M	Basene HI	Popoola OK	Akogbeto MC: Does the spillage of petroleum products in Anopheles breeding sites have an impact on the pyrethroid resistance? Malaria Journal 2007	6.	NA	Wiebe2017
1291	Nigeria	6.79984	3.90231	PCR (Scott	1993)	PCR-RFLP (Favia	1997)	Larval collection	NA	NA	NA	NA	NA	NA	NA	NA	NA	NA	NA	NA	NA	Djouaka RF	Bakare AA	Bankole HS	Doannio JMC	Coulibaly ON	Kossou H	Tamo M	Basene HI	Popoola OK	Akogbeto MC: Does the spillage of petroleum products in Anopheles breeding sites have an impact on the pyrethroid resistance? Malaria Journal 2007	6.	NA	Wiebe2017
1292	South Africa	-27.38333	32.2	Morphology	PCR (Scott	1993)	Window exit trap	NA	NA	NA	NA	NA	NA	NA	2005	2005	NA	NA	NA	NA	Mouatcho JC	Munhenga G	Hargreaves K	Brooke BD	Coetzee M	Koekemoer LL: Pyrethroid resistance in a major African malaria vector Anopheles arabiensis from Mamfene	northern KwaZulu-Natal	South Africa. South African Journal of Science 2009	105:127-131.	NA	Wiebe2017
1312	United Republic of Tanzania	-5.03673	39.78519	PCR (Scott	1993)	NA	Larval collection	NA	NA	NA	NA	NA	NA	NA	2011	2011	NA	NA	NA	NA	Jones CM	Haji KA	Khatib BO	Bagi J	Mcha J	Devine GJ	Daley M	Kabula B	Ali AS	Majambere S	Ranson H: The dynamics of pyrethroid resistance in Anopheles arabiensis from Zanzibar and an assessment of the underlying genetic basis. Parasites & Vectors 2013	6.	NA	Wiebe2017
1313	United Republic of Tanzania	-5.10218	39.82076	PCR (Scott	1993)	NA	Larval collection	NA	NA	NA	NA	NA	NA	NA	2011	2011	NA	NA	NA	NA	Jones CM	Haji KA	Khatib BO	Bagi J	Mcha J	Devine GJ	Daley M	Kabula B	Ali AS	Majambere S	Ranson H: The dynamics of pyrethroid resistance in Anopheles arabiensis from Zanzibar and an assessment of the underlying genetic basis. Parasites & Vectors 2013	6.	NA	Wiebe2017
1314	United Republic of Tanzania	-5.22026	39.82574	PCR (Scott	1993)	NA	Larval collection	NA	NA	NA	NA	NA	NA	NA	2011	2011	NA	NA	NA	NA	Jones CM	Haji KA	Khatib BO	Bagi J	Mcha J	Devine GJ	Daley M	Kabula B	Ali AS	Majambere S	Ranson H: The dynamics of pyrethroid resistance in Anopheles arabiensis from Zanzibar and an assessment of the underlying genetic basis. Parasites & Vectors 2013	6.	NA	Wiebe2017
1315	United Republic of Tanzania	-6.1681	39.19467	PCR (Scott	1993)	NA	Larval collection	NA	NA	NA	NA	NA	NA	NA	2011	2011	NA	NA	NA	NA	Jones CM	Haji KA	Khatib BO	Bagi J	Mcha J	Devine GJ	Daley M	Kabula B	Ali AS	Majambere S	Ranson H: The dynamics of pyrethroid resistance in Anopheles arabiensis from Zanzibar and an assessment of the underlying genetic basis. Parasites & Vectors 2013	6.	NA	Wiebe2017
1316	United Republic of Tanzania	-5.03673	39.78519	PCR (Scott	1993)	NA	Larval collection	NA	NA	NA	NA	NA	NA	NA	2013	2013	NA	NA	NA	NA	Jones CM	Haji KA	Khatib BO	Bagi J	Mcha J	Devine GJ	Daley M	Kabula B	Ali AS	Majambere S	Ranson H: The dynamics of pyrethroid resistance in Anopheles arabiensis from Zanzibar and an assessment of the underlying genetic basis. Parasites & Vectors 2013	6.	NA	Wiebe2017
1317	United Republic of Tanzania	-5.30136	39.79942	PCR (Scott	1993)	NA	Larval collection	NA	NA	NA	NA	NA	NA	NA	2013	2013	NA	NA	NA	NA	Jones CM	Haji KA	Khatib BO	Bagi J	Mcha J	Devine GJ	Daley M	Kabula B	Ali AS	Majambere S	Ranson H: The dynamics of pyrethroid resistance in Anopheles arabiensis from Zanzibar and an assessment of the underlying genetic basis. Parasites & Vectors 2013	6.	NA	Wiebe2017
1318	United Republic of Tanzania	-5.22026	39.82574	PCR (Scott	1993)	NA	Larval collection	NA	NA	NA	NA	NA	NA	NA	2013	2013	NA	NA	NA	NA	Jones CM	Haji KA	Khatib BO	Bagi J	Mcha J	Devine GJ	Daley M	Kabula B	Ali AS	Majambere S	Ranson H: The dynamics of pyrethroid resistance in Anopheles arabiensis from Zanzibar and an assessment of the underlying genetic basis. Parasites & Vectors 2013	6.	NA	Wiebe2017
1319	United Republic of Tanzania	-4.94363	39.78107	PCR (Scott	1993)	NA	Larval collection	NA	NA	NA	NA	NA	NA	NA	2013	2013	NA	NA	NA	NA	Jones CM	Haji KA	Khatib BO	Bagi J	Mcha J	Devine GJ	Daley M	Kabula B	Ali AS	Majambere S	Ranson H: The dynamics of pyrethroid resistance in Anopheles arabiensis from Zanzibar and an assessment of the underlying genetic basis. Parasites & Vectors 2013	6.	NA	Wiebe2017
1320	United Republic of Tanzania	-6.13131	39.27029	PCR (Scott	1993)	NA	Larval collection	NA	NA	NA	NA	NA	NA	NA	2013	2013	NA	NA	NA	NA	Jones CM	Haji KA	Khatib BO	Bagi J	Mcha J	Devine GJ	Daley M	Kabula B	Ali AS	Majambere S	Ranson H: The dynamics of pyrethroid resistance in Anopheles arabiensis from Zanzibar and an assessment of the underlying genetic basis. Parasites & Vectors 2013	6.	NA	Wiebe2017
1321	United Republic of Tanzania	-6.08407	39.22312	PCR (Scott	1993)	NA	Larval collection	NA	NA	NA	NA	NA	NA	NA	2013	2013	NA	NA	NA	NA	Jones CM	Haji KA	Khatib BO	Bagi J	Mcha J	Devine GJ	Daley M	Kabula B	Ali AS	Majambere S	Ranson H: The dynamics of pyrethroid resistance in Anopheles arabiensis from Zanzibar and an assessment of the underlying genetic basis. Parasites & Vectors 2013	6.	NA	Wiebe2017
1322	United Republic of Tanzania	-6.1681	39.19467	PCR (Scott	1993)	NA	Larval collection	NA	NA	NA	NA	NA	NA	NA	2013	2013	NA	NA	NA	NA	Jones CM	Haji KA	Khatib BO	Bagi J	Mcha J	Devine GJ	Daley M	Kabula B	Ali AS	Majambere S	Ranson H: The dynamics of pyrethroid resistance in Anopheles arabiensis from Zanzibar and an assessment of the underlying genetic basis. Parasites & Vectors 2013	6.	NA	Wiebe2017
1323	United Republic of Tanzania	-6.17832	39.36839	PCR (Scott	1993)	NA	Larval collection	NA	NA	NA	NA	NA	NA	NA	2013	2013	NA	NA	NA	NA	Jones CM	Haji KA	Khatib BO	Bagi J	Mcha J	Devine GJ	Daley M	Kabula B	Ali AS	Majambere S	Ranson H: The dynamics of pyrethroid resistance in Anopheles arabiensis from Zanzibar and an assessment of the underlying genetic basis. Parasites & Vectors 2013	6.	NA	Wiebe2017
1324	United Republic of Tanzania	-6.13131	39.27029	PCR (Scott	1993)	NA	Larval collection	NA	NA	NA	NA	NA	NA	NA	2012	2012	NA	NA	NA	NA	Jones CM	Haji KA	Khatib BO	Bagi J	Mcha J	Devine GJ	Daley M	Kabula B	Ali AS	Majambere S	Ranson H: The dynamics of pyrethroid resistance in Anopheles arabiensis from Zanzibar and an assessment of the underlying genetic basis. Parasites & Vectors 2013	6.	NA	Wiebe2017
1325	United Republic of Tanzania	-6.08498	39.22328	PCR (Scott	1993)	NA	Larval collection	NA	NA	NA	NA	NA	NA	NA	2012	2012	NA	NA	NA	NA	Jones CM	Haji KA	Khatib BO	Bagi J	Mcha J	Devine GJ	Daley M	Kabula B	Ali AS	Majambere S	Ranson H: The dynamics of pyrethroid resistance in Anopheles arabiensis from Zanzibar and an assessment of the underlying genetic basis. Parasites & Vectors 2013	6.	NA	Wiebe2017
1326	United Republic of Tanzania	-4.94363	39.78107	PCR (Scott	1993)	NA	Larval collection	NA	NA	NA	NA	NA	NA	NA	2012	2012	NA	NA	NA	NA	Jones CM	Haji KA	Khatib BO	Bagi J	Mcha J	Devine GJ	Daley M	Kabula B	Ali AS	Majambere S	Ranson H: The dynamics of pyrethroid resistance in Anopheles arabiensis from Zanzibar and an assessment of the underlying genetic basis. Parasites & Vectors 2013	6.	NA	Wiebe2017
1327	United Republic of Tanzania	-4.96569	39.7074	PCR (Scott	1993)	NA	Larval collection	NA	NA	NA	NA	NA	NA	NA	2012	2012	NA	NA	NA	NA	Jones CM	Haji KA	Khatib BO	Bagi J	Mcha J	Devine GJ	Daley M	Kabula B	Ali AS	Majambere S	Ranson H: The dynamics of pyrethroid resistance in Anopheles arabiensis from Zanzibar and an assessment of the underlying genetic basis. Parasites & Vectors 2013	6.	NA	Wiebe2017
1394	Gambia	13.26843	-16.64508	Morphology	PCR (Scott	1993)	Larval collection	NA	NA	NA	NA	NA	NA	NA	2008	2008	NA	NA	NA	NA	Betson M	Jawara M	Awolola TS: Status of insecticide susceptibility in Anopheles gambiae s.l. from malaria surveillance sites in The Gambia. Malaria Journal 2009	8.	NA	Wiebe2017
1395	Gambia	13.48238	-16.52637	Morphology	PCR (Scott	1993)	Larval collection	NA	NA	NA	NA	NA	NA	NA	2008	2008	NA	NA	NA	NA	Betson M	Jawara M	Awolola TS: Status of insecticide susceptibility in Anopheles gambiae s.l. from malaria surveillance sites in The Gambia. Malaria Journal 2009	8.	NA	Wiebe2017
1396	Gambia	13.56996	-15.59672	Morphology	PCR (Scott	1993)	Larval collection	NA	NA	NA	NA	NA	NA	NA	2008	2008	NA	NA	NA	NA	Betson M	Jawara M	Awolola TS: Status of insecticide susceptibility in Anopheles gambiae s.l. from malaria surveillance sites in The Gambia. Malaria Journal 2009	8.	NA	Wiebe2017
1397	Gambia	13.45891	-15.53669	Morphology	PCR (Scott	1993)	Larval collection	NA	NA	NA	NA	NA	NA	NA	2008	2008	NA	NA	NA	NA	Betson M	Jawara M	Awolola TS: Status of insecticide susceptibility in Anopheles gambiae s.l. from malaria surveillance sites in The Gambia. Malaria Journal 2009	8.	NA	Wiebe2017
1398	Gambia	13.67096	-14.88968	Morphology	PCR (Scott	1993)	Larval collection	NA	NA	NA	NA	NA	NA	NA	2008	2008	NA	NA	NA	NA	Betson M	Jawara M	Awolola TS: Status of insecticide susceptibility in Anopheles gambiae s.l. from malaria surveillance sites in The Gambia. Malaria Journal 2009	8.	NA	Wiebe2017
1399	Gambia	13.30884	-14.21738	Morphology	PCR (Scott	1993)	Larval collection	NA	NA	NA	NA	NA	NA	NA	2008	2008	NA	NA	NA	NA	Betson M	Jawara M	Awolola TS: Status of insecticide susceptibility in Anopheles gambiae s.l. from malaria surveillance sites in The Gambia. Malaria Journal 2009	8.	NA	Wiebe2017
1400	Burkina Faso	11.17833	-4.29306	PCR (Scott	1993)	PCR (Favia	1994)	Larval collection	NA	NA	NA	NA	NA	NA	NA	2005	2006	NA	NA	NA	NA	Djogbenou L	Dabire R	Diabate A	Kengne P	Akogbeto M	Hougard JM	Chandre F: Identification and geographic distribution of the ACE-1(R) mutation in the malaria vector Anopheles gambiae in south-western Burkina Faso	West Africa. American Journal of Tropical Medicine and Hygiene 2008	78:298-302.	NA	Wiebe2017
1401	Burkina Faso	11.14768	-4.28331	PCR (Scott	1993)	PCR (Favia	1994)	Larval collection	NA	NA	NA	NA	NA	NA	NA	2005	2006	NA	NA	NA	NA	Djogbenou L	Dabire R	Diabate A	Kengne P	Akogbeto M	Hougard JM	Chandre F: Identification and geographic distribution of the ACE-1(R) mutation in the malaria vector Anopheles gambiae in south-western Burkina Faso	West Africa. American Journal of Tropical Medicine and Hygiene 2008	78:298-302.	NA	Wiebe2017
1402	Burkina Faso	11.45	-4.45	PCR (Scott	1993)	PCR (Favia	1994)	Larval collection	NA	NA	NA	NA	NA	NA	NA	2005	2006	NA	NA	NA	NA	Djogbenou L	Dabire R	Diabate A	Kengne P	Akogbeto M	Hougard JM	Chandre F: Identification and geographic distribution of the ACE-1(R) mutation in the malaria vector Anopheles gambiae in south-western Burkina Faso	West Africa. American Journal of Tropical Medicine and Hygiene 2008	78:298-302.	NA	Wiebe2017
1403	Burkina Faso	11.5	-4.4	PCR (Scott	1993)	PCR (Favia	1994)	Larval collection	NA	NA	NA	NA	NA	NA	NA	2005	2006	NA	NA	NA	NA	Djogbenou L	Dabire R	Diabate A	Kengne P	Akogbeto M	Hougard JM	Chandre F: Identification and geographic distribution of the ACE-1(R) mutation in the malaria vector Anopheles gambiae in south-western Burkina Faso	West Africa. American Journal of Tropical Medicine and Hygiene 2008	78:298-302.	NA	Wiebe2017
1405	Burkina Faso	11.03333	-4.35	PCR (Scott	1993)	PCR (Favia	1994)	Larval collection	NA	NA	NA	NA	NA	NA	NA	2005	2006	NA	NA	NA	NA	Djogbenou L	Dabire R	Diabate A	Kengne P	Akogbeto M	Hougard JM	Chandre F: Identification and geographic distribution of the ACE-1(R) mutation in the malaria vector Anopheles gambiae in south-western Burkina Faso	West Africa. American Journal of Tropical Medicine and Hygiene 2008	78:298-302.	NA	Wiebe2017
1406	Burkina Faso	11.15	-4.16667	PCR (Scott	1993)	PCR (Favia	1994)	Larval collection	NA	NA	NA	NA	NA	NA	NA	2005	2006	NA	NA	NA	NA	Djogbenou L	Dabire R	Diabate A	Kengne P	Akogbeto M	Hougard JM	Chandre F: Identification and geographic distribution of the ACE-1(R) mutation in the malaria vector Anopheles gambiae in south-western Burkina Faso	West Africa. American Journal of Tropical Medicine and Hygiene 2008	78:298-302.	NA	Wiebe2017
1408	Benin	7.18333	2.06917	PCR (Scott	1993)	PCR (Favia	2001)	Larval collection	NA	NA	NA	NA	NA	NA	NA	2006	2006	NA	NA	NA	NA	Djogbenou L	Chandre F	Berthomieu A	Dabire R	Koffi A	Alout H	Weill M: Evidence of Introgression of the ace-1(R) Mutation and of the ace-1 Duplication in West African Anopheles gambiae s. s. Plos One 2008	3.	NA	Wiebe2017
1440	Chad	10.46667	15.61667	Morphology	PCR-RFLP (Fanello	2002)	Larval collection	NA	NA	NA	NA	NA	NA	NA	2006	2006	NA	NA	NA	NA	Kerah-Hinzoumbe C	Peka M	Nwane P	Donan-Gouni I	Etang J	Same-Ekobo A	Simard F: Insecticide resistance in Anopheles gambiae from South-Western Chad	Central Africa. Malaria Journal 2008	7.	NA	Wiebe2017
1441	Chad	10.65	15.33333	Morphology	PCR-RFLP (Fanello	2002)	Larval collection	NA	NA	NA	NA	NA	NA	NA	2006	2006	NA	NA	NA	NA	Kerah-Hinzoumbe C	Peka M	Nwane P	Donan-Gouni I	Etang J	Same-Ekobo A	Simard F: Insecticide resistance in Anopheles gambiae from South-Western Chad	Central Africa. Malaria Journal 2008	7.	NA	Wiebe2017
1442	Chad	10.36667	15.45	Morphology	PCR-RFLP (Fanello	2002)	Larval collection	NA	NA	NA	NA	NA	NA	NA	2006	2006	NA	NA	NA	NA	Kerah-Hinzoumbe C	Peka M	Nwane P	Donan-Gouni I	Etang J	Same-Ekobo A	Simard F: Insecticide resistance in Anopheles gambiae from South-Western Chad	Central Africa. Malaria Journal 2008	7.	NA	Wiebe2017
1443	Chad	10.93333	15.53333	Morphology	PCR-RFLP (Fanello	2002)	Larval collection	NA	NA	NA	NA	NA	NA	NA	2006	2006	NA	NA	NA	NA	Kerah-Hinzoumbe C	Peka M	Nwane P	Donan-Gouni I	Etang J	Same-Ekobo A	Simard F: Insecticide resistance in Anopheles gambiae from South-Western Chad	Central Africa. Malaria Journal 2008	7.	NA	Wiebe2017
1444	Chad	10.78333	15.76667	Morphology	PCR-RFLP (Fanello	2002)	Larval collection	NA	NA	NA	NA	NA	NA	NA	2006	2006	NA	NA	NA	NA	Kerah-Hinzoumbe C	Peka M	Nwane P	Donan-Gouni I	Etang J	Same-Ekobo A	Simard F: Insecticide resistance in Anopheles gambiae from South-Western Chad	Central Africa. Malaria Journal 2008	7.	NA	Wiebe2017
1445	Chad	10.95	15.53333	Morphology	PCR-RFLP (Fanello	2002)	Larval collection	NA	NA	NA	NA	NA	NA	NA	2006	2006	NA	NA	NA	NA	Kerah-Hinzoumbe C	Peka M	Nwane P	Donan-Gouni I	Etang J	Same-Ekobo A	Simard F: Insecticide resistance in Anopheles gambiae from South-Western Chad	Central Africa. Malaria Journal 2008	7.	NA	Wiebe2017
1446	Chad	9.31667	15.8	Morphology	PCR-RFLP (Fanello	2002)	Larval collection	NA	NA	NA	NA	NA	NA	NA	2006	2006	NA	NA	NA	NA	Kerah-Hinzoumbe C	Peka M	Nwane P	Donan-Gouni I	Etang J	Same-Ekobo A	Simard F: Insecticide resistance in Anopheles gambiae from South-Western Chad	Central Africa. Malaria Journal 2008	7.	NA	Wiebe2017
1447	Chad	9.13333	15.8	Morphology	PCR-RFLP (Fanello	2002)	Larval collection	NA	NA	NA	NA	NA	NA	NA	2006	2006	NA	NA	NA	NA	Kerah-Hinzoumbe C	Peka M	Nwane P	Donan-Gouni I	Etang J	Same-Ekobo A	Simard F: Insecticide resistance in Anopheles gambiae from South-Western Chad	Central Africa. Malaria Journal 2008	7.	NA	Wiebe2017
1448	Chad	9.4	15.98333	Morphology	PCR-RFLP (Fanello	2002)	Larval collection	NA	NA	NA	NA	NA	NA	NA	2006	2006	NA	NA	NA	NA	Kerah-Hinzoumbe C	Peka M	Nwane P	Donan-Gouni I	Etang J	Same-Ekobo A	Simard F: Insecticide resistance in Anopheles gambiae from South-Western Chad	Central Africa. Malaria Journal 2008	7.	NA	Wiebe2017
1455	Niger	14.9838	1.06842	Morphology	PCR-RFLP (Santolamazza	2004)	Man biting indoors	House resting indoors	NA	NA	NA	NA	NA	NA	2005	2005	NA	NA	NA	NA	Czeher C	Labbo R	Arzika I	Duchemin JB: Evidence of increasing Leu-Phe knockdown resistance mutation in Anopheles gambiae from Niger following a nationwide long-lasting insecticide-treated nets implementation. Malaria Journal 2008	7.	NA	Wiebe2017
1456	Niger	14.79355	1.04305	Morphology	PCR-RFLP (Santolamazza	2004)	Man biting indoors	House resting indoors	NA	NA	NA	NA	NA	NA	2005	2005	NA	NA	NA	NA	Czeher C	Labbo R	Arzika I	Duchemin JB: Evidence of increasing Leu-Phe knockdown resistance mutation in Anopheles gambiae from Niger following a nationwide long-lasting insecticide-treated nets implementation. Malaria Journal 2008	7.	NA	Wiebe2017
1457	Niger	13.80425	3.02164	Morphology	PCR-RFLP (Santolamazza	2004)	Man biting indoors	House resting indoors	NA	NA	NA	NA	NA	NA	2005	2005	NA	NA	NA	NA	Czeher C	Labbo R	Arzika I	Duchemin JB: Evidence of increasing Leu-Phe knockdown resistance mutation in Anopheles gambiae from Niger following a nationwide long-lasting insecticide-treated nets implementation. Malaria Journal 2008	7.	NA	Wiebe2017
1458	Niger	13.63937	3.18652	Morphology	PCR-RFLP (Santolamazza	2004)	Man biting indoors	House resting indoors	NA	NA	NA	NA	NA	NA	2005	2005	NA	NA	NA	NA	Czeher C	Labbo R	Arzika I	Duchemin JB: Evidence of increasing Leu-Phe knockdown resistance mutation in Anopheles gambiae from Niger following a nationwide long-lasting insecticide-treated nets implementation. Malaria Journal 2008	7.	NA	Wiebe2017
1459	Niger	14.59062	4.17582	Morphology	PCR-RFLP (Santolamazza	2004)	Man biting indoors	House resting indoors	NA	NA	NA	NA	NA	NA	2005	2005	NA	NA	NA	NA	Czeher C	Labbo R	Arzika I	Duchemin JB: Evidence of increasing Leu-Phe knockdown resistance mutation in Anopheles gambiae from Niger following a nationwide long-lasting insecticide-treated nets implementation. Malaria Journal 2008	7.	NA	Wiebe2017
1460	Niger	14.24817	3.9602	Morphology	PCR-RFLP (Santolamazza	2004)	Man biting indoors	House resting indoors	NA	NA	NA	NA	NA	NA	2005	2005	NA	NA	NA	NA	Czeher C	Labbo R	Arzika I	Duchemin JB: Evidence of increasing Leu-Phe knockdown resistance mutation in Anopheles gambiae from Niger following a nationwide long-lasting insecticide-treated nets implementation. Malaria Journal 2008	7.	NA	Wiebe2017
1461	Niger	14.74282	6.10368	Morphology	PCR-RFLP (Santolamazza	2004)	Man biting indoors	House resting indoors	NA	NA	NA	NA	NA	NA	2005	2005	NA	NA	NA	NA	Czeher C	Labbo R	Arzika I	Duchemin JB: Evidence of increasing Leu-Phe knockdown resistance mutation in Anopheles gambiae from Niger following a nationwide long-lasting insecticide-treated nets implementation. Malaria Journal 2008	7.	NA	Wiebe2017
1462	Niger	15.14868	6.81394	Morphology	PCR-RFLP (Santolamazza	2004)	Man biting indoors	House resting indoors	NA	NA	NA	NA	NA	NA	2005	2005	NA	NA	NA	NA	Czeher C	Labbo R	Arzika I	Duchemin JB: Evidence of increasing Leu-Phe knockdown resistance mutation in Anopheles gambiae from Niger following a nationwide long-lasting insecticide-treated nets implementation. Malaria Journal 2008	7.	NA	Wiebe2017
1463	Niger	14.15939	7.72713	Morphology	PCR-RFLP (Santolamazza	2004)	Man biting indoors	House resting indoors	NA	NA	NA	NA	NA	NA	2005	2005	NA	NA	NA	NA	Czeher C	Labbo R	Arzika I	Duchemin JB: Evidence of increasing Leu-Phe knockdown resistance mutation in Anopheles gambiae from Niger following a nationwide long-lasting insecticide-treated nets implementation. Malaria Journal 2008	7.	NA	Wiebe2017
1464	Niger	14.24817	8.3613	Morphology	PCR-RFLP (Santolamazza	2004)	Man biting indoors	House resting indoors	NA	NA	NA	NA	NA	NA	2005	2005	NA	NA	NA	NA	Czeher C	Labbo R	Arzika I	Duchemin JB: Evidence of increasing Leu-Phe knockdown resistance mutation in Anopheles gambiae from Niger following a nationwide long-lasting insecticide-treated nets implementation. Malaria Journal 2008	7.	NA	Wiebe2017
1465	Niger	14.13402	9.50279	Morphology	PCR-RFLP (Santolamazza	2004)	Man biting indoors	House resting indoors	NA	NA	NA	NA	NA	NA	2005	2005	NA	NA	NA	NA	Czeher C	Labbo R	Arzika I	Duchemin JB: Evidence of increasing Leu-Phe knockdown resistance mutation in Anopheles gambiae from Niger following a nationwide long-lasting insecticide-treated nets implementation. Malaria Journal 2008	7.	NA	Wiebe2017
1466	Niger	13.86767	9.74377	Morphology	PCR-RFLP (Santolamazza	2004)	Man biting indoors	House resting indoors	NA	NA	NA	NA	NA	NA	2005	2005	NA	NA	NA	NA	Czeher C	Labbo R	Arzika I	Duchemin JB: Evidence of increasing Leu-Phe knockdown resistance mutation in Anopheles gambiae from Niger following a nationwide long-lasting insecticide-treated nets implementation. Malaria Journal 2008	7.	NA	Wiebe2017
1467	Niger	14.9838	1.06842	Morphology	PCR-RFLP (Santolamazza	2004)	Man biting indoors	House resting indoors	NA	NA	NA	NA	NA	NA	2006	2006	NA	NA	NA	NA	Czeher C	Labbo R	Arzika I	Duchemin JB: Evidence of increasing Leu-Phe knockdown resistance mutation in Anopheles gambiae from Niger following a nationwide long-lasting insecticide-treated nets implementation. Malaria Journal 2008	7.	NA	Wiebe2017
1468	Niger	14.79355	1.04305	Morphology	PCR-RFLP (Santolamazza	2004)	Man biting indoors	House resting indoors	NA	NA	NA	NA	NA	NA	2006	2006	NA	NA	NA	NA	Czeher C	Labbo R	Arzika I	Duchemin JB: Evidence of increasing Leu-Phe knockdown resistance mutation in Anopheles gambiae from Niger following a nationwide long-lasting insecticide-treated nets implementation. Malaria Journal 2008	7.	NA	Wiebe2017
1469	Niger	13.80425	3.02164	Morphology	PCR-RFLP (Santolamazza	2004)	Man biting indoors	House resting indoors	NA	NA	NA	NA	NA	NA	2006	2006	NA	NA	NA	NA	Czeher C	Labbo R	Arzika I	Duchemin JB: Evidence of increasing Leu-Phe knockdown resistance mutation in Anopheles gambiae from Niger following a nationwide long-lasting insecticide-treated nets implementation. Malaria Journal 2008	7.	NA	Wiebe2017
1470	Niger	13.63937	3.18652	Morphology	PCR-RFLP (Santolamazza	2004)	Man biting indoors	House resting indoors	NA	NA	NA	NA	NA	NA	2006	2006	NA	NA	NA	NA	Czeher C	Labbo R	Arzika I	Duchemin JB: Evidence of increasing Leu-Phe knockdown resistance mutation in Anopheles gambiae from Niger following a nationwide long-lasting insecticide-treated nets implementation. Malaria Journal 2008	7.	NA	Wiebe2017
1471	Niger	14.59062	4.17582	Morphology	PCR-RFLP (Santolamazza	2004)	Man biting indoors	House resting indoors	NA	NA	NA	NA	NA	NA	2006	2006	NA	NA	NA	NA	Czeher C	Labbo R	Arzika I	Duchemin JB: Evidence of increasing Leu-Phe knockdown resistance mutation in Anopheles gambiae from Niger following a nationwide long-lasting insecticide-treated nets implementation. Malaria Journal 2008	7.	NA	Wiebe2017
1472	Niger	14.24817	3.9602	Morphology	PCR-RFLP (Santolamazza	2004)	Man biting indoors	House resting indoors	NA	NA	NA	NA	NA	NA	2006	2006	NA	NA	NA	NA	Czeher C	Labbo R	Arzika I	Duchemin JB: Evidence of increasing Leu-Phe knockdown resistance mutation in Anopheles gambiae from Niger following a nationwide long-lasting insecticide-treated nets implementation. Malaria Journal 2008	7.	NA	Wiebe2017
1473	Niger	14.74282	6.10368	Morphology	PCR-RFLP (Santolamazza	2004)	Man biting indoors	House resting indoors	NA	NA	NA	NA	NA	NA	2006	2006	NA	NA	NA	NA	Czeher C	Labbo R	Arzika I	Duchemin JB: Evidence of increasing Leu-Phe knockdown resistance mutation in Anopheles gambiae from Niger following a nationwide long-lasting insecticide-treated nets implementation. Malaria Journal 2008	7.	NA	Wiebe2017
1474	Niger	15.14868	6.81394	Morphology	PCR-RFLP (Santolamazza	2004)	Man biting indoors	House resting indoors	NA	NA	NA	NA	NA	NA	2006	2006	NA	NA	NA	NA	Czeher C	Labbo R	Arzika I	Duchemin JB: Evidence of increasing Leu-Phe knockdown resistance mutation in Anopheles gambiae from Niger following a nationwide long-lasting insecticide-treated nets implementation. Malaria Journal 2008	7.	NA	Wiebe2017
1475	Niger	14.15939	7.72713	Morphology	PCR-RFLP (Santolamazza	2004)	Man biting indoors	House resting indoors	NA	NA	NA	NA	NA	NA	2006	2006	NA	NA	NA	NA	Czeher C	Labbo R	Arzika I	Duchemin JB: Evidence of increasing Leu-Phe knockdown resistance mutation in Anopheles gambiae from Niger following a nationwide long-lasting insecticide-treated nets implementation. Malaria Journal 2008	7.	NA	Wiebe2017
1476	Niger	14.13402	9.50279	Morphology	PCR-RFLP (Santolamazza	2004)	Man biting indoors	House resting indoors	NA	NA	NA	NA	NA	NA	2006	2006	NA	NA	NA	NA	Czeher C	Labbo R	Arzika I	Duchemin JB: Evidence of increasing Leu-Phe knockdown resistance mutation in Anopheles gambiae from Niger following a nationwide long-lasting insecticide-treated nets implementation. Malaria Journal 2008	7.	NA	Wiebe2017
1477	Niger	13.86767	9.74377	Morphology	PCR-RFLP (Santolamazza	2004)	Man biting indoors	House resting indoors	NA	NA	NA	NA	NA	NA	2006	2006	NA	NA	NA	NA	Czeher C	Labbo R	Arzika I	Duchemin JB: Evidence of increasing Leu-Phe knockdown resistance mutation in Anopheles gambiae from Niger following a nationwide long-lasting insecticide-treated nets implementation. Malaria Journal 2008	7.	NA	Wiebe2017
1478	Niger	14.9838	1.06842	Morphology	PCR-RFLP (Santolamazza	2004)	Man biting indoors	House resting indoors	NA	NA	NA	NA	NA	NA	2007	2007	NA	NA	NA	NA	Czeher C	Labbo R	Arzika I	Duchemin JB: Evidence of increasing Leu-Phe knockdown resistance mutation in Anopheles gambiae from Niger following a nationwide long-lasting insecticide-treated nets implementation. Malaria Journal 2008	7.	NA	Wiebe2017
1479	Niger	13.80425	3.02164	Morphology	PCR-RFLP (Santolamazza	2004)	Man biting indoors	House resting indoors	NA	NA	NA	NA	NA	NA	2007	2007	NA	NA	NA	NA	Czeher C	Labbo R	Arzika I	Duchemin JB: Evidence of increasing Leu-Phe knockdown resistance mutation in Anopheles gambiae from Niger following a nationwide long-lasting insecticide-treated nets implementation. Malaria Journal 2008	7.	NA	Wiebe2017
1480	Niger	13.63937	3.18652	Morphology	PCR-RFLP (Santolamazza	2004)	Man biting indoors	House resting indoors	NA	NA	NA	NA	NA	NA	2007	2007	NA	NA	NA	NA	Czeher C	Labbo R	Arzika I	Duchemin JB: Evidence of increasing Leu-Phe knockdown resistance mutation in Anopheles gambiae from Niger following a nationwide long-lasting insecticide-treated nets implementation. Malaria Journal 2008	7.	NA	Wiebe2017
1481	Niger	14.24817	3.9602	Morphology	PCR-RFLP (Santolamazza	2004)	Man biting indoors	House resting indoors	NA	NA	NA	NA	NA	NA	2007	2007	NA	NA	NA	NA	Czeher C	Labbo R	Arzika I	Duchemin JB: Evidence of increasing Leu-Phe knockdown resistance mutation in Anopheles gambiae from Niger following a nationwide long-lasting insecticide-treated nets implementation. Malaria Journal 2008	7.	NA	Wiebe2017
1482	Niger	14.74282	6.10368	Morphology	PCR-RFLP (Santolamazza	2004)	Man biting indoors	House resting indoors	NA	NA	NA	NA	NA	NA	2007	2007	NA	NA	NA	NA	Czeher C	Labbo R	Arzika I	Duchemin JB: Evidence of increasing Leu-Phe knockdown resistance mutation in Anopheles gambiae from Niger following a nationwide long-lasting insecticide-treated nets implementation. Malaria Journal 2008	7.	NA	Wiebe2017
1483	Niger	13.86767	9.74377	Morphology	PCR-RFLP (Santolamazza	2004)	Man biting indoors	House resting indoors	NA	NA	NA	NA	NA	NA	2007	2007	NA	NA	NA	NA	Czeher C	Labbo R	Arzika I	Duchemin JB: Evidence of increasing Leu-Phe knockdown resistance mutation in Anopheles gambiae from Niger following a nationwide long-lasting insecticide-treated nets implementation. Malaria Journal 2008	7.	NA	Wiebe2017
1484	Niger	13.53741	2.28693	Morphology	PCR-RFLP (Santolamazza	2004)	Man biting indoors	House resting indoors	NA	NA	NA	NA	NA	NA	2003	2003	NA	NA	NA	NA	Czeher C	Labbo R	Arzika I	Duchemin JB: Evidence of increasing Leu-Phe knockdown resistance mutation in Anopheles gambiae from Niger following a nationwide long-lasting insecticide-treated nets implementation. Malaria Journal 2008	7.	NA	Wiebe2017
1485	Niger	13.53741	2.28693	Morphology	PCR-RFLP (Santolamazza	2004)	Man biting indoors	House resting indoors	NA	NA	NA	NA	NA	NA	2007	2007	NA	NA	NA	NA	Czeher C	Labbo R	Arzika I	Duchemin JB: Evidence of increasing Leu-Phe knockdown resistance mutation in Anopheles gambiae from Niger following a nationwide long-lasting insecticide-treated nets implementation. Malaria Journal 2008	7.	NA	Wiebe2017
1486	Niger	13.69959	11.16557	Morphology	PCR-RFLP (Santolamazza	2004)	Man biting indoors	House resting indoors	NA	NA	NA	NA	NA	NA	2005	2005	NA	NA	NA	NA	Czeher C	Labbo R	Arzika I	Duchemin JB: Evidence of increasing Leu-Phe knockdown resistance mutation in Anopheles gambiae from Niger following a nationwide long-lasting insecticide-treated nets implementation. Malaria Journal 2008	7.	NA	Wiebe2017
1487	Niger	13.69959	11.16557	Morphology	PCR-RFLP (Santolamazza	2004)	Man biting indoors	House resting indoors	NA	NA	NA	NA	NA	NA	2006	2006	NA	NA	NA	NA	Czeher C	Labbo R	Arzika I	Duchemin JB: Evidence of increasing Leu-Phe knockdown resistance mutation in Anopheles gambiae from Niger following a nationwide long-lasting insecticide-treated nets implementation. Malaria Journal 2008	7.	NA	Wiebe2017
1488	Niger	13.69773	13.31581	Morphology	PCR-RFLP (Santolamazza	2004)	Man biting indoors	House resting indoors	NA	NA	NA	NA	NA	NA	2005	2005	NA	NA	NA	NA	Czeher C	Labbo R	Arzika I	Duchemin JB: Evidence of increasing Leu-Phe knockdown resistance mutation in Anopheles gambiae from Niger following a nationwide long-lasting insecticide-treated nets implementation. Malaria Journal 2008	7.	NA	Wiebe2017
1489	Niger	13.69773	13.31581	Morphology	PCR-RFLP (Santolamazza	2004)	Man biting indoors	House resting indoors	NA	NA	NA	NA	NA	NA	2006	2006	NA	NA	NA	NA	Czeher C	Labbo R	Arzika I	Duchemin JB: Evidence of increasing Leu-Phe knockdown resistance mutation in Anopheles gambiae from Niger following a nationwide long-lasting insecticide-treated nets implementation. Malaria Journal 2008	7.	NA	Wiebe2017
1515	Cameroon	9.3	13.38333	PCR-RFLP (Fanello	2002)	NA	Larval collection	NA	NA	NA	NA	NA	NA	NA	2005	2005	NA	NA	NA	NA	Chouaibou M	Etang J	Brevault T	Nwane P	Hinzoumbe CK	Mimpfoundi R	Simard F: Dynamics of insecticide resistance in the malaria vector Anopheles gambiae s.l. from an area of extensive cotton cultivation in Northern Cameroon. Tropical Medicine & International Health 2008	13:476-486.	NA	Wiebe2017
1516	Cameroon	9.43189	13.36493	PCR-RFLP (Fanello	2002)	NA	Larval collection	NA	NA	NA	NA	NA	NA	NA	2005	2005	NA	NA	NA	NA	Chouaibou M	Etang J	Brevault T	Nwane P	Hinzoumbe CK	Mimpfoundi R	Simard F: Dynamics of insecticide resistance in the malaria vector Anopheles gambiae s.l. from an area of extensive cotton cultivation in Northern Cameroon. Tropical Medicine & International Health 2008	13:476-486.	NA	Wiebe2017
1517	Cameroon	9.39194	13.5025	PCR-RFLP (Fanello	2002)	NA	Larval collection	NA	NA	NA	NA	NA	NA	NA	2005	2005	NA	NA	NA	NA	Chouaibou M	Etang J	Brevault T	Nwane P	Hinzoumbe CK	Mimpfoundi R	Simard F: Dynamics of insecticide resistance in the malaria vector Anopheles gambiae s.l. from an area of extensive cotton cultivation in Northern Cameroon. Tropical Medicine & International Health 2008	13:476-486.	NA	Wiebe2017
1518	Malawi	-16.24694	34.86194	PCR (Scott	1993)	NA	Larval collection	NA	NA	NA	NA	NA	NA	NA	2007	2007	NA	NA	NA	NA	Mzilahowa T	Ball AJ	Bass C	Morgan JC	Nyoni B	Steen K	Donnelly MJ	Wilding CS: Reduced susceptibility to DDT in field populations of Anopheles quadriannulatus and Anopheles arabiensis in Malawi: evidence for larval selection. Medical and Veterinary Entomology 2008	22:258-263.	NA	Wiebe2017
1519	Malawi	-16.29278	34.91194	PCR (Scott	1993)	NA	Larval collection	NA	NA	NA	NA	NA	NA	NA	2007	2007	NA	NA	NA	NA	Mzilahowa T	Ball AJ	Bass C	Morgan JC	Nyoni B	Steen K	Donnelly MJ	Wilding CS: Reduced susceptibility to DDT in field populations of Anopheles quadriannulatus and Anopheles arabiensis in Malawi: evidence for larval selection. Medical and Veterinary Entomology 2008	22:258-263.	NA	Wiebe2017
1520	Malawi	-16.24667	34.91111	PCR (Scott	1993)	NA	Larval collection	NA	NA	NA	NA	NA	NA	NA	2007	2007	NA	NA	NA	NA	Mzilahowa T	Ball AJ	Bass C	Morgan JC	Nyoni B	Steen K	Donnelly MJ	Wilding CS: Reduced susceptibility to DDT in field populations of Anopheles quadriannulatus and Anopheles arabiensis in Malawi: evidence for larval selection. Medical and Veterinary Entomology 2008	22:258-263.	NA	Wiebe2017
1521	Malawi	-16.2342	34.82381	PCR (Scott	1993)	NA	Larval collection	NA	NA	NA	NA	NA	NA	NA	2007	2007	NA	NA	NA	NA	Mzilahowa T	Ball AJ	Bass C	Morgan JC	Nyoni B	Steen K	Donnelly MJ	Wilding CS: Reduced susceptibility to DDT in field populations of Anopheles quadriannulatus and Anopheles arabiensis in Malawi: evidence for larval selection. Medical and Veterinary Entomology 2008	22:258-263.	NA	Wiebe2017
1522	Senegal	14.70289	-17.42568	Morphology	PCR-RFLP (Fanello	2002)	Man biting indoors	Man biting outdoors	NA	NA	NA	NA	NA	NA	2005	2006	NA	NA	NA	NA	Pages F	Texier G	Pradines B	Gadiaga L	Machault V	Jarjaval F	Penhoat K	Berger F	trape JF	Rogier C	Sokhna C: Malaria transmission in Dakar: A two-year survey. Malaria Journal 2008	7.	NA	Wiebe2017
1523	Senegal	14.72198	-17.48958	Morphology	PCR-RFLP (Fanello	2002)	Man biting indoors	Man biting outdoors	NA	NA	NA	NA	NA	NA	2005	2006	NA	NA	NA	NA	Pages F	Texier G	Pradines B	Gadiaga L	Machault V	Jarjaval F	Penhoat K	Berger F	trape JF	Rogier C	Sokhna C: Malaria transmission in Dakar: A two-year survey. Malaria Journal 2008	7.	NA	Wiebe2017
1524	Cameroon	9.11667	13.91667	PCR (Scott	1993)	PCR (Favia	2001)	Larval collection	Man biting indoors	Man biting outdoors	House resting indoors	NA	NA	NA	NA	2006	2006	NA	NA	NA	NA	Antonio Nkondjio C	Atangana J	Ndo C	Awono Ambene P	Fondjo E	Fontenille D	Simard F: Malaria transmission and rice cultivation in Lagdo	northern Cameroon. Transactions of the Royal Society of Tropical Medicine and Hygiene 2008	102:352-359.	NA	Wiebe2017
1530	Ghana	5.69324	0.05124	PCR	NA	Man biting	NA	NA	NA	NA	NA	NA	NA	2008	2008	NA	NA	NA	NA	Frempong KK	Quakyi I	Ben-Mahmoud SK	Owusu IO	Appawu MA	Boakye D: Biochemical and knockdown resistance of Anopheles gambiae to permethrin and deltamethrin (pyrethroids) at Kpone on Sea in the greater Accra region of Ghana. American Journal of Tropical Medicine and Hygiene 2008	79:70-70.	NA	Wiebe2017
1531	Cameroon	9.35	13.51667	Morphology	PCR (Scott	1993)	Larval collection	House resting indoors	NA	NA	NA	NA	NA	NA	2005	2005	NA	NA	NA	NA	Muller P	Chouaibou M	Pignatelli P	Etang J	Walker ED	Donnelly MJ	Simard F	Ranson H: Pyrethroid tolerance is associated with elevated expression of antioxidants and agricultural practice in Anopheles arabiensis sampled from an area of cotton fields in Northern Cameroon. Molecular Ecology 2008	17:1145-1155.	NA	Wiebe2017
1532	Sudan	15.56667	35.33333	PCR (Scott	1993)	PCR (Nyanjom	2003)	Larval collection	NA	NA	NA	NA	NA	NA	NA	2005	2005	NA	NA	NA	NA	Himeidan YE	Chen H	Chandre F	Donnelly MJ	Yan G: Short report: Permethrin and DDT resistance in the malaria vector Anopheles arabiensis from eastern Sudan. American Journal of Tropical Medicine and Hygiene 2007	77:1066-1068.	NA	Wiebe2017
1533	Sudan	14.96667	35.95	PCR (Scott	1993)	PCR (Nyanjom	2003)	Larval collection	NA	NA	NA	NA	NA	NA	NA	2005	2005	NA	NA	NA	NA	Himeidan YE	Chen H	Chandre F	Donnelly MJ	Yan G: Short report: Permethrin and DDT resistance in the malaria vector Anopheles arabiensis from eastern Sudan. American Journal of Tropical Medicine and Hygiene 2007	77:1066-1068.	NA	Wiebe2017
1534	Sudan	15.38333	36.43333	PCR (Scott	1993)	PCR (Nyanjom	2003)	Larval collection	NA	NA	NA	NA	NA	NA	NA	2005	2005	NA	NA	NA	NA	Himeidan YE	Chen H	Chandre F	Donnelly MJ	Yan G: Short report: Permethrin and DDT resistance in the malaria vector Anopheles arabiensis from eastern Sudan. American Journal of Tropical Medicine and Hygiene 2007	77:1066-1068.	NA	Wiebe2017
1558	Nigeria	7.9	4.26667	PCR (Scott	1993)	PCR (Van Rensburg	1996)	House resting indoors	NA	NA	NA	NA	NA	NA	NA	2002	2002	NA	NA	NA	NA	Awolola TS	Brooke BD	Hunt RH	Coetzee M: Resistance of the malaria vector Anopheles gambiae ss to pyrethroid insecticides	in south-western Nigeria. Annals of Tropical Medicine and Parasitology 2002	96:849-852.	NA	Wiebe2017
1573	Burkina Faso	12.48	1.52	PCR (Scott	1993)	PCR (Favia	2001)	Larval collection	NA	NA	NA	NA	NA	NA	NA	NA	NA	NA	NA	NA	NA	Diabate A	Brengues C	Baldet T	Dabire KR	Hougard JM	Akogbeto M	Kengne P	Simard F	Guillet P	Hemingway J	Chandre F: The spread of the Leu-Phe kdr mutation through Anopheles gambiae complex in Burkina Faso: genetic introgression and de novo phenomena. Tropical Medicine & International Health 2004	9:1267-1273.	NA	Wiebe2017
1574	Burkina Faso	12.06022	0.36056	PCR (Scott	1993)	PCR (Favia	2001)	Larval collection	NA	NA	NA	NA	NA	NA	NA	NA	NA	NA	NA	NA	NA	Diabate A	Brengues C	Baldet T	Dabire KR	Hougard JM	Akogbeto M	Kengne P	Simard F	Guillet P	Hemingway J	Chandre F: The spread of the Leu-Phe kdr mutation through Anopheles gambiae complex in Burkina Faso: genetic introgression and de novo phenomena. Tropical Medicine & International Health 2004	9:1267-1273.	NA	Wiebe2017
1575	Burkina Faso	11.4824	-0.51695	PCR (Scott	1993)	PCR (Favia	2001)	Larval collection	NA	NA	NA	NA	NA	NA	NA	NA	NA	NA	NA	NA	NA	Diabate A	Brengues C	Baldet T	Dabire KR	Hougard JM	Akogbeto M	Kengne P	Simard F	Guillet P	Hemingway J	Chandre F: The spread of the Leu-Phe kdr mutation through Anopheles gambiae complex in Burkina Faso: genetic introgression and de novo phenomena. Tropical Medicine & International Health 2004	9:1267-1273.	NA	Wiebe2017
1576	Burkina Faso	12.17944	-0.35167	PCR (Scott	1993)	PCR (Favia	2001)	Larval collection	NA	NA	NA	NA	NA	NA	NA	NA	NA	NA	NA	NA	NA	Diabate A	Brengues C	Baldet T	Dabire KR	Hougard JM	Akogbeto M	Kengne P	Simard F	Guillet P	Hemingway J	Chandre F: The spread of the Leu-Phe kdr mutation through Anopheles gambiae complex in Burkina Faso: genetic introgression and de novo phenomena. Tropical Medicine & International Health 2004	9:1267-1273.	NA	Wiebe2017
1578	Burkina Faso	14.05	-0.05	PCR (Scott	1993)	PCR (Favia	2001)	Larval collection	NA	NA	NA	NA	NA	NA	NA	NA	NA	NA	NA	NA	NA	Diabate A	Brengues C	Baldet T	Dabire KR	Hougard JM	Akogbeto M	Kengne P	Simard F	Guillet P	Hemingway J	Chandre F: The spread of the Leu-Phe kdr mutation through Anopheles gambiae complex in Burkina Faso: genetic introgression and de novo phenomena. Tropical Medicine & International Health 2004	9:1267-1273.	NA	Wiebe2017
1579	Burkina Faso	13.57101	-2.41684	PCR (Scott	1993)	PCR (Favia	2001)	Larval collection	NA	NA	NA	NA	NA	NA	NA	NA	NA	NA	NA	NA	NA	Diabate A	Brengues C	Baldet T	Dabire KR	Hougard JM	Akogbeto M	Kengne P	Simard F	Guillet P	Hemingway J	Chandre F: The spread of the Leu-Phe kdr mutation through Anopheles gambiae complex in Burkina Faso: genetic introgression and de novo phenomena. Tropical Medicine & International Health 2004	9:1267-1273.	NA	Wiebe2017
1580	Burkina Faso	13.09583	-3.4253	PCR (Scott	1993)	PCR (Favia	2001)	Larval collection	NA	NA	NA	NA	NA	NA	NA	NA	NA	NA	NA	NA	NA	Diabate A	Brengues C	Baldet T	Dabire KR	Hougard JM	Akogbeto M	Kengne P	Simard F	Guillet P	Hemingway J	Chandre F: The spread of the Leu-Phe kdr mutation through Anopheles gambiae complex in Burkina Faso: genetic introgression and de novo phenomena. Tropical Medicine & International Health 2004	9:1267-1273.	NA	Wiebe2017
1581	Burkina Faso	13.61667	-1.08333	PCR (Scott	1993)	PCR (Favia	2001)	Larval collection	NA	NA	NA	NA	NA	NA	NA	NA	NA	NA	NA	NA	NA	Diabate A	Brengues C	Baldet T	Dabire KR	Hougard JM	Akogbeto M	Kengne P	Simard F	Guillet P	Hemingway J	Chandre F: The spread of the Leu-Phe kdr mutation through Anopheles gambiae complex in Burkina Faso: genetic introgression and de novo phenomena. Tropical Medicine & International Health 2004	9:1267-1273.	NA	Wiebe2017
1582	Burkina Faso	12.06664	-2.23337	PCR (Scott	1993)	PCR (Favia	2001)	Larval collection	NA	NA	NA	NA	NA	NA	NA	NA	NA	NA	NA	NA	NA	Diabate A	Brengues C	Baldet T	Dabire KR	Hougard JM	Akogbeto M	Kengne P	Simard F	Guillet P	Hemingway J	Chandre F: The spread of the Leu-Phe kdr mutation through Anopheles gambiae complex in Burkina Faso: genetic introgression and de novo phenomena. Tropical Medicine & International Health 2004	9:1267-1273.	NA	Wiebe2017
1583	Burkina Faso	12.25108	-2.36113	PCR (Scott	1993)	PCR (Favia	2001)	Larval collection	NA	NA	NA	NA	NA	NA	NA	NA	NA	NA	NA	NA	NA	Diabate A	Brengues C	Baldet T	Dabire KR	Hougard JM	Akogbeto M	Kengne P	Simard F	Guillet P	Hemingway J	Chandre F: The spread of the Leu-Phe kdr mutation through Anopheles gambiae complex in Burkina Faso: genetic introgression and de novo phenomena. Tropical Medicine & International Health 2004	9:1267-1273.	NA	Wiebe2017
1584	Burkina Faso	11.75	-2.92	PCR (Scott	1993)	PCR (Favia	2001)	Larval collection	NA	NA	NA	NA	NA	NA	NA	NA	NA	NA	NA	NA	NA	Diabate A	Brengues C	Baldet T	Dabire KR	Hougard JM	Akogbeto M	Kengne P	Simard F	Guillet P	Hemingway J	Chandre F: The spread of the Leu-Phe kdr mutation through Anopheles gambiae complex in Burkina Faso: genetic introgression and de novo phenomena. Tropical Medicine & International Health 2004	9:1267-1273.	NA	Wiebe2017
1586	Burkina Faso	11.38722	-4.41167	PCR (Scott	1993)	PCR (Favia	2001)	Larval collection	NA	NA	NA	NA	NA	NA	NA	NA	NA	NA	NA	NA	NA	Diabate A	Brengues C	Baldet T	Dabire KR	Hougard JM	Akogbeto M	Kengne P	Simard F	Guillet P	Hemingway J	Chandre F: The spread of the Leu-Phe kdr mutation through Anopheles gambiae complex in Burkina Faso: genetic introgression and de novo phenomena. Tropical Medicine & International Health 2004	9:1267-1273.	NA	Wiebe2017
1587	Burkina Faso	11.23334	-4.16668	PCR (Scott	1993)	PCR (Favia	2001)	Larval collection	NA	NA	NA	NA	NA	NA	NA	NA	NA	NA	NA	NA	NA	Diabate A	Brengues C	Baldet T	Dabire KR	Hougard JM	Akogbeto M	Kengne P	Simard F	Guillet P	Hemingway J	Chandre F: The spread of the Leu-Phe kdr mutation through Anopheles gambiae complex in Burkina Faso: genetic introgression and de novo phenomena. Tropical Medicine & International Health 2004	9:1267-1273.	NA	Wiebe2017
1589	Burkina Faso	11.3	-3.88333	PCR (Scott	1993)	PCR (Favia	2001)	Larval collection	NA	NA	NA	NA	NA	NA	NA	NA	NA	NA	NA	NA	NA	Diabate A	Brengues C	Baldet T	Dabire KR	Hougard JM	Akogbeto M	Kengne P	Simard F	Guillet P	Hemingway J	Chandre F: The spread of the Leu-Phe kdr mutation through Anopheles gambiae complex in Burkina Faso: genetic introgression and de novo phenomena. Tropical Medicine & International Health 2004	9:1267-1273.	NA	Wiebe2017
1591	Burkina Faso	10.33333	-3.18333	PCR (Scott	1993)	PCR (Favia	2001)	Larval collection	NA	NA	NA	NA	NA	NA	NA	NA	NA	NA	NA	NA	NA	Diabate A	Brengues C	Baldet T	Dabire KR	Hougard JM	Akogbeto M	Kengne P	Simard F	Guillet P	Hemingway J	Chandre F: The spread of the Leu-Phe kdr mutation through Anopheles gambiae complex in Burkina Faso: genetic introgression and de novo phenomena. Tropical Medicine & International Health 2004	9:1267-1273.	NA	Wiebe2017
1594	Burkina Faso	10.83325	-4.61417	PCR (Scott	1993)	PCR (Favia	2001)	Larval collection	NA	NA	NA	NA	NA	NA	NA	NA	NA	NA	NA	NA	NA	Diabate A	Brengues C	Baldet T	Dabire KR	Hougard JM	Akogbeto M	Kengne P	Simard F	Guillet P	Hemingway J	Chandre F: The spread of the Leu-Phe kdr mutation through Anopheles gambiae complex in Burkina Faso: genetic introgression and de novo phenomena. Tropical Medicine & International Health 2004	9:1267-1273.	NA	Wiebe2017
1596	Burkina Faso	13.16592	-3.41711	PCR (Scott	1993)	PCR (Favia	2001)	Larval collection	NA	NA	NA	NA	NA	NA	NA	NA	NA	NA	NA	NA	NA	Diabate A	Brengues C	Baldet T	Dabire KR	Hougard JM	Akogbeto M	Kengne P	Simard F	Guillet P	Hemingway J	Chandre F: The spread of the Leu-Phe kdr mutation through Anopheles gambiae complex in Burkina Faso: genetic introgression and de novo phenomena. Tropical Medicine & International Health 2004	9:1267-1273.	NA	Wiebe2017
1597	Burkina Faso	12.35	-1.5	PCR (Scott	1993)	PCR (Favia	2001)	Larval collection	NA	NA	NA	NA	NA	NA	NA	NA	NA	NA	NA	NA	NA	Diabate A	Brengues C	Baldet T	Dabire KR	Hougard JM	Akogbeto M	Kengne P	Simard F	Guillet P	Hemingway J	Chandre F: The spread of the Leu-Phe kdr mutation through Anopheles gambiae complex in Burkina Faso: genetic introgression and de novo phenomena. Tropical Medicine & International Health 2004	9:1267-1273.	NA	Wiebe2017
1598	Burkina Faso	11.4	-4.41	PCR (Scott	1993)	PCR (Favia	2001)	Larval collection	NA	NA	NA	NA	NA	NA	NA	NA	NA	NA	NA	NA	NA	Diabate A	Brengues C	Baldet T	Dabire KR	Hougard JM	Akogbeto M	Kengne P	Simard F	Guillet P	Hemingway J	Chandre F: The spread of the Leu-Phe kdr mutation through Anopheles gambiae complex in Burkina Faso: genetic introgression and de novo phenomena. Tropical Medicine & International Health 2004	9:1267-1273.	NA	Wiebe2017
1599	Benin	11.86667	3.38333	PCR (Scott	1993)	NA	Larval collection	NA	NA	NA	NA	NA	NA	NA	2012	2012	NA	NA	NA	NA	Aizoun N	Aikpon R	Akogbeto M: Evidence of increasing L1014F kdr mutation frequency in Anopheles gambiae s.l. pyrethroid resistant following a nationwide distribution of LLINs by the Beninese National Malaria Control Programme. Asian Pacific Journal of Tropical Biomedicine 2014	4:239-243.	NA	Wiebe2017
1600	Benin	9.35	2.61667	PCR (Scott	1993)	NA	Larval collection	NA	NA	NA	NA	NA	NA	NA	2012	2012	NA	NA	NA	NA	Aizoun N	Aikpon R	Akogbeto M: Evidence of increasing L1014F kdr mutation frequency in Anopheles gambiae s.l. pyrethroid resistant following a nationwide distribution of LLINs by the Beninese National Malaria Control Programme. Asian Pacific Journal of Tropical Biomedicine 2014	4:239-243.	NA	Wiebe2017
1603	United Republic of Tanzania	-6.84643	39.18285	PCR (Scott	1993)	NA	Larval collection	NA	NA	NA	NA	NA	NA	NA	2011	2011	NA	NA	NA	NA	Nkya TE	Akhouayri I	Poupardin R	Batengana B	Mosha F	Magesa S	Kisinza W	David JP: Insecticide resistance mechanisms associated with different environments in the malaria vector Anopheles gambiae: a case study in Tanzania. Malaria Journal 2014	13.	NA	Wiebe2017
1604	United Republic of Tanzania	-6.87877	39.24557	PCR (Scott	1993)	NA	Larval collection	NA	NA	NA	NA	NA	NA	NA	2011	2011	NA	NA	NA	NA	Nkya TE	Akhouayri I	Poupardin R	Batengana B	Mosha F	Magesa S	Kisinza W	David JP: Insecticide resistance mechanisms associated with different environments in the malaria vector Anopheles gambiae: a case study in Tanzania. Malaria Journal 2014	13.	NA	Wiebe2017
1605	United Republic of Tanzania	-6.71377	39.21003	PCR (Scott	1993)	NA	Larval collection	NA	NA	NA	NA	NA	NA	NA	2011	2011	NA	NA	NA	NA	Nkya TE	Akhouayri I	Poupardin R	Batengana B	Mosha F	Magesa S	Kisinza W	David JP: Insecticide resistance mechanisms associated with different environments in the malaria vector Anopheles gambiae: a case study in Tanzania. Malaria Journal 2014	13.	NA	Wiebe2017
1606	United Republic of Tanzania	-5.21931	38.65845	PCR (Scott	1993)	NA	Larval collection	NA	NA	NA	NA	NA	NA	NA	2011	2011	NA	NA	NA	NA	Nkya TE	Akhouayri I	Poupardin R	Batengana B	Mosha F	Magesa S	Kisinza W	David JP: Insecticide resistance mechanisms associated with different environments in the malaria vector Anopheles gambiae: a case study in Tanzania. Malaria Journal 2014	13.	NA	Wiebe2017
1607	United Republic of Tanzania	-5.13266	38.39519	PCR (Scott	1993)	NA	Larval collection	NA	NA	NA	NA	NA	NA	NA	2011	2011	NA	NA	NA	NA	Nkya TE	Akhouayri I	Poupardin R	Batengana B	Mosha F	Magesa S	Kisinza W	David JP: Insecticide resistance mechanisms associated with different environments in the malaria vector Anopheles gambiae: a case study in Tanzania. Malaria Journal 2014	13.	NA	Wiebe2017
1608	United Republic of Tanzania	-5.10242	38.4755	PCR (Scott	1993)	NA	Larval collection	NA	NA	NA	NA	NA	NA	NA	2011	2011	NA	NA	NA	NA	Nkya TE	Akhouayri I	Poupardin R	Batengana B	Mosha F	Magesa S	Kisinza W	David JP: Insecticide resistance mechanisms associated with different environments in the malaria vector Anopheles gambiae: a case study in Tanzania. Malaria Journal 2014	13.	NA	Wiebe2017
1609	United Republic of Tanzania	-3.35043	37.15805	PCR (Scott	1993)	NA	Larval collection	NA	NA	NA	NA	NA	NA	NA	2011	2011	NA	NA	NA	NA	Nkya TE	Akhouayri I	Poupardin R	Batengana B	Mosha F	Magesa S	Kisinza W	David JP: Insecticide resistance mechanisms associated with different environments in the malaria vector Anopheles gambiae: a case study in Tanzania. Malaria Journal 2014	13.	NA	Wiebe2017
1610	United Republic of Tanzania	-3.43737	37.29678	PCR (Scott	1993)	NA	Larval collection	NA	NA	NA	NA	NA	NA	NA	2011	2011	NA	NA	NA	NA	Nkya TE	Akhouayri I	Poupardin R	Batengana B	Mosha F	Magesa S	Kisinza W	David JP: Insecticide resistance mechanisms associated with different environments in the malaria vector Anopheles gambiae: a case study in Tanzania. Malaria Journal 2014	13.	NA	Wiebe2017
1611	United Republic of Tanzania	-3.43086	37.27103	PCR (Scott	1993)	NA	Larval collection	NA	NA	NA	NA	NA	NA	NA	2011	2011	NA	NA	NA	NA	Nkya TE	Akhouayri I	Poupardin R	Batengana B	Mosha F	Magesa S	Kisinza W	David JP: Insecticide resistance mechanisms associated with different environments in the malaria vector Anopheles gambiae: a case study in Tanzania. Malaria Journal 2014	13.	NA	Wiebe2017
1651	Cameroon	10.86667	15	PCR (Scott	1993)	PCR-RFLP (Favia	1997)	Larval collection	NA	NA	NA	NA	NA	NA	NA	1997	1997	NA	NA	NA	NA	Etang J	Manga L	Chandre F	Guillet P	Fondjo E	Mimpfoundi R	Toto J-C	Fontenille D: Insecticide susceptibility status of Anopheles gambiae s.l. (Diptera: Culicidae) in the Republic of Cameroon. Journal of Medical Entomology 2003	40:491-497.	NA	Wiebe2017
1652	Cameroon	10.86667	15	PCR (Scott	1993)	PCR-RFLP (Favia	1997)	Larval collection	NA	NA	NA	NA	NA	NA	NA	1998	1998	NA	NA	NA	NA	Etang J	Manga L	Chandre F	Guillet P	Fondjo E	Mimpfoundi R	Toto J-C	Fontenille D: Insecticide susceptibility status of Anopheles gambiae s.l. (Diptera: Culicidae) in the Republic of Cameroon. Journal of Medical Entomology 2003	40:491-497.	NA	Wiebe2017
1653	Cameroon	10.86667	15	PCR (Scott	1993)	PCR-RFLP (Favia	1997)	Larval collection	NA	NA	NA	NA	NA	NA	NA	1999	1999	NA	NA	NA	NA	Etang J	Manga L	Chandre F	Guillet P	Fondjo E	Mimpfoundi R	Toto J-C	Fontenille D: Insecticide susceptibility status of Anopheles gambiae s.l. (Diptera: Culicidae) in the Republic of Cameroon. Journal of Medical Entomology 2003	40:491-497.	NA	Wiebe2017
1654	Cameroon	10.86667	15	PCR (Scott	1993)	PCR-RFLP (Favia	1997)	Larval collection	NA	NA	NA	NA	NA	NA	NA	2000	2000	NA	NA	NA	NA	Etang J	Manga L	Chandre F	Guillet P	Fondjo E	Mimpfoundi R	Toto J-C	Fontenille D: Insecticide susceptibility status of Anopheles gambiae s.l. (Diptera: Culicidae) in the Republic of Cameroon. Journal of Medical Entomology 2003	40:491-497.	NA	Wiebe2017
1655	Cameroon	10.86667	15	PCR (Scott	1993)	PCR-RFLP (Favia	1997)	Larval collection	NA	NA	NA	NA	NA	NA	NA	2001	2001	NA	NA	NA	NA	Etang J	Manga L	Chandre F	Guillet P	Fondjo E	Mimpfoundi R	Toto J-C	Fontenille D: Insecticide susceptibility status of Anopheles gambiae s.l. (Diptera: Culicidae) in the Republic of Cameroon. Journal of Medical Entomology 2003	40:491-497.	NA	Wiebe2017
1656	Cameroon	10.85	15.06667	PCR (Scott	1993)	PCR-RFLP (Favia	1997)	Larval collection	NA	NA	NA	NA	NA	NA	NA	1997	1997	NA	NA	NA	NA	Etang J	Manga L	Chandre F	Guillet P	Fondjo E	Mimpfoundi R	Toto J-C	Fontenille D: Insecticide susceptibility status of Anopheles gambiae s.l. (Diptera: Culicidae) in the Republic of Cameroon. Journal of Medical Entomology 2003	40:491-497.	NA	Wiebe2017
1657	Cameroon	10.85	15.06667	PCR (Scott	1993)	PCR-RFLP (Favia	1997)	Larval collection	NA	NA	NA	NA	NA	NA	NA	1998	1998	NA	NA	NA	NA	Etang J	Manga L	Chandre F	Guillet P	Fondjo E	Mimpfoundi R	Toto J-C	Fontenille D: Insecticide susceptibility status of Anopheles gambiae s.l. (Diptera: Culicidae) in the Republic of Cameroon. Journal of Medical Entomology 2003	40:491-497.	NA	Wiebe2017
1658	Cameroon	10.85	15.06667	PCR (Scott	1993)	PCR-RFLP (Favia	1997)	Larval collection	NA	NA	NA	NA	NA	NA	NA	1999	1999	NA	NA	NA	NA	Etang J	Manga L	Chandre F	Guillet P	Fondjo E	Mimpfoundi R	Toto J-C	Fontenille D: Insecticide susceptibility status of Anopheles gambiae s.l. (Diptera: Culicidae) in the Republic of Cameroon. Journal of Medical Entomology 2003	40:491-497.	NA	Wiebe2017
1659	Cameroon	10.85	15.06667	PCR (Scott	1993)	PCR-RFLP (Favia	1997)	Larval collection	NA	NA	NA	NA	NA	NA	NA	2000	2000	NA	NA	NA	NA	Etang J	Manga L	Chandre F	Guillet P	Fondjo E	Mimpfoundi R	Toto J-C	Fontenille D: Insecticide susceptibility status of Anopheles gambiae s.l. (Diptera: Culicidae) in the Republic of Cameroon. Journal of Medical Entomology 2003	40:491-497.	NA	Wiebe2017
1660	Cameroon	10.85	15.06667	PCR (Scott	1993)	PCR-RFLP (Favia	1997)	Larval collection	NA	NA	NA	NA	NA	NA	NA	2001	2001	NA	NA	NA	NA	Etang J	Manga L	Chandre F	Guillet P	Fondjo E	Mimpfoundi R	Toto J-C	Fontenille D: Insecticide susceptibility status of Anopheles gambiae s.l. (Diptera: Culicidae) in the Republic of Cameroon. Journal of Medical Entomology 2003	40:491-497.	NA	Wiebe2017
1661	Cameroon	9.4	13.51667	PCR (Scott	1993)	PCR-RFLP (Favia	1997)	Larval collection	NA	NA	NA	NA	NA	NA	NA	1997	1997	NA	NA	NA	NA	Etang J	Manga L	Chandre F	Guillet P	Fondjo E	Mimpfoundi R	Toto J-C	Fontenille D: Insecticide susceptibility status of Anopheles gambiae s.l. (Diptera: Culicidae) in the Republic of Cameroon. Journal of Medical Entomology 2003	40:491-497.	NA	Wiebe2017
1662	Cameroon	9.4	13.51667	PCR (Scott	1993)	PCR-RFLP (Favia	1997)	Larval collection	NA	NA	NA	NA	NA	NA	NA	1998	1998	NA	NA	NA	NA	Etang J	Manga L	Chandre F	Guillet P	Fondjo E	Mimpfoundi R	Toto J-C	Fontenille D: Insecticide susceptibility status of Anopheles gambiae s.l. (Diptera: Culicidae) in the Republic of Cameroon. Journal of Medical Entomology 2003	40:491-497.	NA	Wiebe2017
1663	Cameroon	9.4	13.51667	PCR (Scott	1993)	PCR-RFLP (Favia	1997)	Larval collection	NA	NA	NA	NA	NA	NA	NA	1999	1999	NA	NA	NA	NA	Etang J	Manga L	Chandre F	Guillet P	Fondjo E	Mimpfoundi R	Toto J-C	Fontenille D: Insecticide susceptibility status of Anopheles gambiae s.l. (Diptera: Culicidae) in the Republic of Cameroon. Journal of Medical Entomology 2003	40:491-497.	NA	Wiebe2017
1664	Cameroon	9.4	13.51667	PCR (Scott	1993)	PCR-RFLP (Favia	1997)	Larval collection	NA	NA	NA	NA	NA	NA	NA	2000	2000	NA	NA	NA	NA	Etang J	Manga L	Chandre F	Guillet P	Fondjo E	Mimpfoundi R	Toto J-C	Fontenille D: Insecticide susceptibility status of Anopheles gambiae s.l. (Diptera: Culicidae) in the Republic of Cameroon. Journal of Medical Entomology 2003	40:491-497.	NA	Wiebe2017
1665	Cameroon	9.4	13.51667	PCR (Scott	1993)	PCR-RFLP (Favia	1997)	Larval collection	NA	NA	NA	NA	NA	NA	NA	2001	2001	NA	NA	NA	NA	Etang J	Manga L	Chandre F	Guillet P	Fondjo E	Mimpfoundi R	Toto J-C	Fontenille D: Insecticide susceptibility status of Anopheles gambiae s.l. (Diptera: Culicidae) in the Republic of Cameroon. Journal of Medical Entomology 2003	40:491-497.	NA	Wiebe2017
1666	Cameroon	10.08333	14.45	PCR (Scott	1993)	PCR-RFLP (Favia	1997)	Larval collection	NA	NA	NA	NA	NA	NA	NA	1997	1997	NA	NA	NA	NA	Etang J	Manga L	Chandre F	Guillet P	Fondjo E	Mimpfoundi R	Toto J-C	Fontenille D: Insecticide susceptibility status of Anopheles gambiae s.l. (Diptera: Culicidae) in the Republic of Cameroon. Journal of Medical Entomology 2003	40:491-497.	NA	Wiebe2017
1667	Cameroon	10.08333	14.45	PCR (Scott	1993)	PCR-RFLP (Favia	1997)	Larval collection	NA	NA	NA	NA	NA	NA	NA	1998	1998	NA	NA	NA	NA	Etang J	Manga L	Chandre F	Guillet P	Fondjo E	Mimpfoundi R	Toto J-C	Fontenille D: Insecticide susceptibility status of Anopheles gambiae s.l. (Diptera: Culicidae) in the Republic of Cameroon. Journal of Medical Entomology 2003	40:491-497.	NA	Wiebe2017
1668	Cameroon	10.08333	14.45	PCR (Scott	1993)	PCR-RFLP (Favia	1997)	Larval collection	NA	NA	NA	NA	NA	NA	NA	1999	1999	NA	NA	NA	NA	Etang J	Manga L	Chandre F	Guillet P	Fondjo E	Mimpfoundi R	Toto J-C	Fontenille D: Insecticide susceptibility status of Anopheles gambiae s.l. (Diptera: Culicidae) in the Republic of Cameroon. Journal of Medical Entomology 2003	40:491-497.	NA	Wiebe2017
1669	Cameroon	10.08333	14.45	PCR (Scott	1993)	PCR-RFLP (Favia	1997)	Larval collection	NA	NA	NA	NA	NA	NA	NA	2000	2000	NA	NA	NA	NA	Etang J	Manga L	Chandre F	Guillet P	Fondjo E	Mimpfoundi R	Toto J-C	Fontenille D: Insecticide susceptibility status of Anopheles gambiae s.l. (Diptera: Culicidae) in the Republic of Cameroon. Journal of Medical Entomology 2003	40:491-497.	NA	Wiebe2017
1670	Cameroon	10.08333	14.45	PCR (Scott	1993)	PCR-RFLP (Favia	1997)	Larval collection	NA	NA	NA	NA	NA	NA	NA	2001	2001	NA	NA	NA	NA	Etang J	Manga L	Chandre F	Guillet P	Fondjo E	Mimpfoundi R	Toto J-C	Fontenille D: Insecticide susceptibility status of Anopheles gambiae s.l. (Diptera: Culicidae) in the Republic of Cameroon. Journal of Medical Entomology 2003	40:491-497.	NA	Wiebe2017
1676	Cameroon	9.3	13.38333	PCR (Scott	1993)	PCR-RFLP (Favia	1997)	Larval collection	NA	NA	NA	NA	NA	NA	NA	1997	1997	NA	NA	NA	NA	Etang J	Manga L	Chandre F	Guillet P	Fondjo E	Mimpfoundi R	Toto J-C	Fontenille D: Insecticide susceptibility status of Anopheles gambiae s.l. (Diptera: Culicidae) in the Republic of Cameroon. Journal of Medical Entomology 2003	40:491-497.	NA	Wiebe2017
1677	Cameroon	9.3	13.38333	PCR (Scott	1993)	PCR-RFLP (Favia	1997)	Larval collection	NA	NA	NA	NA	NA	NA	NA	1998	1998	NA	NA	NA	NA	Etang J	Manga L	Chandre F	Guillet P	Fondjo E	Mimpfoundi R	Toto J-C	Fontenille D: Insecticide susceptibility status of Anopheles gambiae s.l. (Diptera: Culicidae) in the Republic of Cameroon. Journal of Medical Entomology 2003	40:491-497.	NA	Wiebe2017
1678	Cameroon	9.3	13.38333	PCR (Scott	1993)	PCR-RFLP (Favia	1997)	Larval collection	NA	NA	NA	NA	NA	NA	NA	1999	1999	NA	NA	NA	NA	Etang J	Manga L	Chandre F	Guillet P	Fondjo E	Mimpfoundi R	Toto J-C	Fontenille D: Insecticide susceptibility status of Anopheles gambiae s.l. (Diptera: Culicidae) in the Republic of Cameroon. Journal of Medical Entomology 2003	40:491-497.	NA	Wiebe2017
1679	Cameroon	9.3	13.38333	PCR (Scott	1993)	PCR-RFLP (Favia	1997)	Larval collection	NA	NA	NA	NA	NA	NA	NA	2000	2000	NA	NA	NA	NA	Etang J	Manga L	Chandre F	Guillet P	Fondjo E	Mimpfoundi R	Toto J-C	Fontenille D: Insecticide susceptibility status of Anopheles gambiae s.l. (Diptera: Culicidae) in the Republic of Cameroon. Journal of Medical Entomology 2003	40:491-497.	NA	Wiebe2017
1680	Cameroon	9.3	13.38333	PCR (Scott	1993)	PCR-RFLP (Favia	1997)	Larval collection	NA	NA	NA	NA	NA	NA	NA	2001	2001	NA	NA	NA	NA	Etang J	Manga L	Chandre F	Guillet P	Fondjo E	Mimpfoundi R	Toto J-C	Fontenille D: Insecticide susceptibility status of Anopheles gambiae s.l. (Diptera: Culicidae) in the Republic of Cameroon. Journal of Medical Entomology 2003	40:491-497.	NA	Wiebe2017
1698	United Republic of Tanzania	-4.94769	39.78805	PCR (Scott	1993)	NA	Resting outdoors in dug pit shelters	NA	NA	NA	NA	NA	NA	NA	2011	2011	NA	NA	NA	NA	Sikulu M	Majambere S	Khatib B	Ali A	Hugo L	Dowell F: Using a near-infrared spectrometer to estimate the age of anopheles mosquitoes exposed to pyrethroids. Plos One 2014	9:e90657.	NA	Wiebe2017
1699	Burkina Faso	10.33333	-3.18333	PCR (Scott	1993)	PCR (Favia	2001)	Larval collection	NA	NA	NA	NA	NA	NA	NA	2012	2012	NA	NA	NA	NA	Dabire KR	Namountougou	M: (2014) personal communication	NA	Wiebe2017
1701	Burkina Faso	10.65437	-5.16591	PCR (Scott	1993)	PCR (Favia	2001)	Larval collection	NA	NA	NA	NA	NA	NA	NA	2012	2012	NA	NA	NA	NA	Dabire KR	Namountougou	M: (2014) personal communication	NA	Wiebe2017
1702	Burkina Faso	10.97	-4.91	PCR (Scott	1993)	PCR (Favia	2001)	Larval collection	NA	NA	NA	NA	NA	NA	NA	2012	2012	NA	NA	NA	NA	Dabire KR	Namountougou	M: (2014) personal communication	NA	Wiebe2017
1703	Burkina Faso	11.18333	-4.28333	PCR (Scott	1993)	PCR (Favia	2001)	Larval collection	NA	NA	NA	NA	NA	NA	NA	2012	2012	NA	NA	NA	NA	Dabire KR	Namountougou	M: (2014) personal communication	NA	Wiebe2017
1704	Burkina Faso	11.02944	-4.04583	PCR (Scott	1993)	PCR (Favia	2001)	Larval collection	NA	NA	NA	NA	NA	NA	NA	2012	2012	NA	NA	NA	NA	Dabire KR	Namountougou	M: (2014) personal communication	NA	Wiebe2017
1705	Burkina Faso	11.75	-0.86667	PCR (Scott	1993)	PCR (Favia	2001)	Larval collection	NA	NA	NA	NA	NA	NA	NA	2012	2012	NA	NA	NA	NA	Dabire KR	Namountougou	M: (2014) personal communication	NA	Wiebe2017
1706	Burkina Faso	12.46667	-3.45	PCR (Scott	1993)	PCR (Favia	2001)	Larval collection	NA	NA	NA	NA	NA	NA	NA	2012	2012	NA	NA	NA	NA	Dabire KR	Namountougou	M: (2014) personal communication	NA	Wiebe2017
1707	Burkina Faso	12.25108	-2.36113	PCR (Scott	1993)	PCR (Favia	2001)	Larval collection	NA	NA	NA	NA	NA	NA	NA	2012	2012	NA	NA	NA	NA	Dabire KR	Namountougou	M: (2014) personal communication	NA	Wiebe2017
1708	Burkina Faso	12.68364	-2.19245	PCR (Scott	1993)	PCR (Favia	2001)	Larval collection	NA	NA	NA	NA	NA	NA	NA	2012	2012	NA	NA	NA	NA	Dabire KR	Namountougou	M: (2014) personal communication	NA	Wiebe2017
1709	Burkina Faso	12.06022	0.36056	PCR (Scott	1993)	PCR (Favia	2001)	Larval collection	NA	NA	NA	NA	NA	NA	NA	2012	2012	NA	NA	NA	NA	Dabire KR	Namountougou	M: (2014) personal communication	NA	Wiebe2017
1710	Burkina Faso	13.1	-1.08333	PCR (Scott	1993)	PCR (Favia	2001)	Larval collection	NA	NA	NA	NA	NA	NA	NA	2012	2012	NA	NA	NA	NA	Dabire KR	Namountougou	M: (2014) personal communication	NA	Wiebe2017
1711	Burkina Faso	13.57101	-2.41684	PCR (Scott	1993)	PCR (Favia	2001)	Larval collection	NA	NA	NA	NA	NA	NA	NA	2012	2012	NA	NA	NA	NA	Dabire KR	Namountougou	M: (2014) personal communication	NA	Wiebe2017
1712	Burkina Faso	14.05	-0.05	PCR (Scott	1993)	PCR (Favia	2001)	Larval collection	NA	NA	NA	NA	NA	NA	NA	2012	2012	NA	NA	NA	NA	Dabire KR	Namountougou	M: (2014) personal communication	NA	Wiebe2017
1713	Burkina Faso	11.78231	-0.36456	PCR (Scott	1993)	PCR (Favia	2001)	Larval collection	NA	NA	NA	NA	NA	NA	NA	2013	2013	NA	NA	NA	NA	Dabire KR	Namountougou	M: (2014) personal communication	NA	Wiebe2017
1715	Burkina Faso	12.06022	0.36056	PCR (Scott	1993)	PCR (Favia	2001)	Larval collection	NA	NA	NA	NA	NA	NA	NA	2013	2013	NA	NA	NA	NA	Dabire KR	Namountougou	M: (2014) personal communication	NA	Wiebe2017
1716	Burkina Faso	10.97	-4.91	PCR (Scott	1993)	PCR (Favia	2001)	Larval collection	NA	NA	NA	NA	NA	NA	NA	2013	2013	NA	NA	NA	NA	Dabire KR	Namountougou	M: (2014) personal communication	NA	Wiebe2017
1718	Burkina Faso	12.35	-1.5	PCR (Scott	1993)	PCR (Favia	2001)	Larval collection	NA	NA	NA	NA	NA	NA	NA	2013	2013	NA	NA	NA	NA	Dabire KR	Namountougou	M: (2014) personal communication	NA	Wiebe2017
1719	Burkina Faso	14.05	-0.05	PCR (Scott	1993)	PCR (Favia	2001)	Larval collection	NA	NA	NA	NA	NA	NA	NA	2013	2013	NA	NA	NA	NA	Dabire KR	Namountougou	M: (2014) personal communication	NA	Wiebe2017
1721	Burkina Faso	11.48333	-3.51667	PCR (Scott	1993)	PCR (Favia	2001)	Larval collection	NA	NA	NA	NA	NA	NA	NA	2013	2013	NA	NA	NA	NA	Dabire KR	Namountougou	M: (2014) personal communication	NA	Wiebe2017
1722	Burkina Faso	11.66667	-4.4	PCR (Scott	1993)	PCR (Favia	2001)	Larval collection	NA	NA	NA	NA	NA	NA	NA	2013	2013	NA	NA	NA	NA	Dabire KR	Namountougou	M: (2014) personal communication	NA	Wiebe2017
1723	Burkina Faso	11.16454	-4.25303	PCR (Scott	1993)	PCR (Favia	2001)	Larval collection	NA	NA	NA	NA	NA	NA	NA	2013	2013	NA	NA	NA	NA	Dabire KR	Namountougou	M: (2014) personal communication	NA	Wiebe2017
1725	Burkina Faso	12.61667	-3.91667	PCR (Scott	1993)	PCR (Favia	2001)	Larval collection	NA	NA	NA	NA	NA	NA	NA	2013	2013	NA	NA	NA	NA	Dabire KR	Namountougou	M: (2014) personal communication	NA	Wiebe2017
1727	United Republic of Tanzania	-5.95	39.3	Electrophoresis (Mnzava	1986)	NA	Man biting indoors	Man biting outdoors	NA	NA	NA	NA	NA	NA	1988	1988	NA	NA	NA	NA	Lines JD	Nassor NS: DDT resistance in Anopheles gambiae declines with mosquito age. Medical and Veterinary Entomology 1991	5:261-265.	NA	Wiebe2017
1728	United Republic of Tanzania	-6.16673	39.22439	Electrophoresis (Mnzava	1986)	NA	Larval collection	NA	NA	NA	NA	NA	NA	NA	1989	1989	NA	NA	NA	NA	Lines JD	Nassor NS: DDT resistance in Anopheles gambiae declines with mosquito age. Medical and Veterinary Entomology 1991	5:261-265.	NA	Wiebe2017
1729	South Africa	-27.35639	32.22644	Chromosome analysis (Coluzzi	1986; Hunt	1973	Green	1980))	Electrophoresis (Mahon	1976; Miles 1978	1979)	Window exit trap	House resting indoors	NA	NA	NA	NA	NA	NA	1986	1986	NA	NA	NA	NA	Sharp BL	Lesueur D	Bekker P	Le Sueur D: Effect of DDT on survival and blood feeding success of Anopheles arabiensis in northern Kwazulu	Republic of South Africa. Journal of the American Mosquito Control Association 1990	6:197-202.	NA	Wiebe2017
1730	South Africa	-27.35639	32.22644	Chromosome analysis (Coluzzi	1986; Hunt	1973	Green	1980))	Electrophoresis (Mahon	1976; Miles 1978	1979)	Window exit trap	House resting indoors	NA	NA	NA	NA	NA	NA	1987	1987	NA	NA	NA	NA	Sharp BL	Lesueur D	Bekker P	Le Sueur D: Effect of DDT on survival and blood feeding success of Anopheles arabiensis in northern Kwazulu	Republic of South Africa. Journal of the American Mosquito Control Association 1990	6:197-202.	NA	Wiebe2017
1731	South Africa	-27.35639	32.22644	Chromosome analysis (Coluzzi	1986; Hunt	1973	Green	1980))	Electrophoresis (Mahon	1976; Miles 1978	1979)	Window exit trap	House resting indoors	NA	NA	NA	NA	NA	NA	1988	1988	NA	NA	NA	NA	Sharp BL	Lesueur D	Bekker P	Le Sueur D: Effect of DDT on survival and blood feeding success of Anopheles arabiensis in northern Kwazulu	Republic of South Africa. Journal of the American Mosquito Control Association 1990	6:197-202.	NA	Wiebe2017
1732	Madagascar	-19.24306	46.27278	Morphology	PCR	Resting outdoors in dug pit shelters	NA	NA	NA	NA	NA	NA	NA	2003	2003	NA	NA	NA	NA	Ratovonjato J	Le Goff G	Rajaonarivelo E	Rakotondraibe EM	Robert V: [Recent observations on the sensitivity to pyrethroids and DDT of Anopheles arabiensis and Anopheles funestus in the central Highlands of Madagascar; preliminary results on the absence of the kdr mutation in An. arabiensis]. Archives de l'Institut Pasteur de Madagascar 2003	69:63-69.	NA	Wiebe2017
1733	Madagascar	-19.24306	46.27278	Morphology	PCR	Resting outdoors in dug pit shelters	NA	NA	NA	NA	NA	NA	NA	2002	2002	NA	NA	NA	NA	Ratovonjato J	Le Goff G	Rajaonarivelo E	Rakotondraibe EM	Robert V: [Recent observations on the sensitivity to pyrethroids and DDT of Anopheles arabiensis and Anopheles funestus in the central Highlands of Madagascar; preliminary results on the absence of the kdr mutation in An. arabiensis]. Archives de l'Institut Pasteur de Madagascar 2003	69:63-69.	NA	Wiebe2017
1734	Madagascar	-19.24306	46.27278	Morphology	PCR	Resting outdoors in dug pit shelters	NA	NA	NA	NA	NA	NA	NA	2003	2003	NA	NA	NA	NA	Ratovonjato J	Le Goff G	Rajaonarivelo E	Rakotondraibe EM	Robert V: [Recent observations on the sensitivity to pyrethroids and DDT of Anopheles arabiensis and Anopheles funestus in the central Highlands of Madagascar; preliminary results on the absence of the kdr mutation in An. arabiensis]. Archives de l'Institut Pasteur de Madagascar 2003	69:63-69.	NA	Wiebe2017
1735	Madagascar	-19.00944	46.4225	Morphology	PCR	Resting outdoors in dug pit shelters	NA	NA	NA	NA	NA	NA	NA	2002	2002	NA	NA	NA	NA	Ratovonjato J	Le Goff G	Rajaonarivelo E	Rakotondraibe EM	Robert V: [Recent observations on the sensitivity to pyrethroids and DDT of Anopheles arabiensis and Anopheles funestus in the central Highlands of Madagascar; preliminary results on the absence of the kdr mutation in An. arabiensis]. Archives de l'Institut Pasteur de Madagascar 2003	69:63-69.	NA	Wiebe2017
1736	Madagascar	-18.95	47.56667	Morphology	PCR	Resting outdoors in dug pit shelters	NA	NA	NA	NA	NA	NA	NA	2003	2003	NA	NA	NA	NA	Ratovonjato J	Le Goff G	Rajaonarivelo E	Rakotondraibe EM	Robert V: [Recent observations on the sensitivity to pyrethroids and DDT of Anopheles arabiensis and Anopheles funestus in the central Highlands of Madagascar; preliminary results on the absence of the kdr mutation in An. arabiensis]. Archives de l'Institut Pasteur de Madagascar 2003	69:63-69.	NA	Wiebe2017
1737	Burkina Faso	11.02944	-4.04583	Morphology	PCR-RFLP (Fanello	2002)	Larval collection	NA	NA	NA	NA	NA	NA	NA	2011	2012	NA	NA	NA	NA	Alout H	Yameogo B	Djogbenou L	Chandre F	Dabire R	Djogbenou L	Dabire R	Corbel V	Cohuet A: Interplay between Plasmodium infection and resistance to insecticides in vector mosquitoes. The Journal of infectious diseases 2014	210:1464-1470.	NA	Wiebe2017
1738	United Republic of Tanzania	-8.15443	36.39301	Morphology	PCR (Scott	1993)	Larval collection	NA	NA	NA	NA	NA	NA	NA	2014	2014	NA	NA	NA	NA	Lwetoijera DW	Harris C	Kiware SS	Dongus S	Devine GJ	McCall PJ	Majambere S: Increasing role of Anopheles funestus and Anopheles arabiensis in malaria transmission in the Kilombero Valley	Tanzania. Malaria Journal 2014	13.	NA	Wiebe2017
1739	Nigeria	12.35	9.98333	Morphology	SINE-PCR (Santolamazza	2008)	Larval collection	NA	NA	NA	NA	NA	NA	NA	2009	2009	NA	NA	NA	NA	Ibrahim SS	Manu YA	Tukur Z	Irving H	Wondji CS: High frequency of kdr L1014F is associated with pyrethroid resistance in Anopheles coluzzii in Sudan savannah of northern Nigeria. Bmc Infectious Diseases 2014	14.	NA	Wiebe2017
1743	Sudan	14.4	33.51667	Morphology	PCR (Scott	1993)	Larval collection	NA	NA	NA	NA	NA	NA	NA	2009	2009	NA	NA	NA	NA	Abdalla H	Wilding CS	Nardini L	Pignatelli P	Koekemoer LL	Ranson H	Coetzee M: Insecticide resistance in Anopheles arabiensis in Sudan: temporal trends and underlying mechanisms. Parasites & Vectors 2014	7.	NA	Wiebe2017
1744	Sudan	14.4	33.51667	Morphology	PCR (Scott	1993)	Larval collection	NA	NA	NA	NA	NA	NA	NA	2010	2010	NA	NA	NA	NA	Abdalla H	Wilding CS	Nardini L	Pignatelli P	Koekemoer LL	Ranson H	Coetzee M: Insecticide resistance in Anopheles arabiensis in Sudan: temporal trends and underlying mechanisms. Parasites & Vectors 2014	7.	NA	Wiebe2017
1745	Sudan	14.4	33.51667	Morphology	PCR (Scott	1993)	Larval collection	NA	NA	NA	NA	NA	NA	NA	2011	2011	NA	NA	NA	NA	Abdalla H	Wilding CS	Nardini L	Pignatelli P	Koekemoer LL	Ranson H	Coetzee M: Insecticide resistance in Anopheles arabiensis in Sudan: temporal trends and underlying mechanisms. Parasites & Vectors 2014	7.	NA	Wiebe2017
1746	Sudan	14.78333	33.36667	Morphology	PCR (Scott	1993)	Larval collection	NA	NA	NA	NA	NA	NA	NA	2009	2009	NA	NA	NA	NA	Abdalla H	Wilding CS	Nardini L	Pignatelli P	Koekemoer LL	Ranson H	Coetzee M: Insecticide resistance in Anopheles arabiensis in Sudan: temporal trends and underlying mechanisms. Parasites & Vectors 2014	7.	NA	Wiebe2017
1747	Sudan	14.78333	33.36667	Morphology	PCR (Scott	1993)	Larval collection	NA	NA	NA	NA	NA	NA	NA	2010	2010	NA	NA	NA	NA	Abdalla H	Wilding CS	Nardini L	Pignatelli P	Koekemoer LL	Ranson H	Coetzee M: Insecticide resistance in Anopheles arabiensis in Sudan: temporal trends and underlying mechanisms. Parasites & Vectors 2014	7.	NA	Wiebe2017
1748	Sudan	14.78333	33.36667	Morphology	PCR (Scott	1993)	Larval collection	NA	NA	NA	NA	NA	NA	NA	2011	2011	NA	NA	NA	NA	Abdalla H	Wilding CS	Nardini L	Pignatelli P	Koekemoer LL	Ranson H	Coetzee M: Insecticide resistance in Anopheles arabiensis in Sudan: temporal trends and underlying mechanisms. Parasites & Vectors 2014	7.	NA	Wiebe2017
1749	Sudan	13.85	33.55	Morphology	PCR (Scott	1993)	Larval collection	NA	NA	NA	NA	NA	NA	NA	2009	2009	NA	NA	NA	NA	Abdalla H	Wilding CS	Nardini L	Pignatelli P	Koekemoer LL	Ranson H	Coetzee M: Insecticide resistance in Anopheles arabiensis in Sudan: temporal trends and underlying mechanisms. Parasites & Vectors 2014	7.	NA	Wiebe2017
1750	Sudan	13.85	33.55	Morphology	PCR (Scott	1993)	Larval collection	NA	NA	NA	NA	NA	NA	NA	2010	2010	NA	NA	NA	NA	Abdalla H	Wilding CS	Nardini L	Pignatelli P	Koekemoer LL	Ranson H	Coetzee M: Insecticide resistance in Anopheles arabiensis in Sudan: temporal trends and underlying mechanisms. Parasites & Vectors 2014	7.	NA	Wiebe2017
1751	Sudan	13.85	33.55	Morphology	PCR (Scott	1993)	Larval collection	NA	NA	NA	NA	NA	NA	NA	2011	2011	NA	NA	NA	NA	Abdalla H	Wilding CS	Nardini L	Pignatelli P	Koekemoer LL	Ranson H	Coetzee M: Insecticide resistance in Anopheles arabiensis in Sudan: temporal trends and underlying mechanisms. Parasites & Vectors 2014	7.	NA	Wiebe2017
1752	Sudan	14.18333	33.13333	Morphology	PCR (Scott	1993)	Larval collection	NA	NA	NA	NA	NA	NA	NA	2009	2009	NA	NA	NA	NA	Abdalla H	Wilding CS	Nardini L	Pignatelli P	Koekemoer LL	Ranson H	Coetzee M: Insecticide resistance in Anopheles arabiensis in Sudan: temporal trends and underlying mechanisms. Parasites & Vectors 2014	7.	NA	Wiebe2017
1753	Sudan	14.18333	33.13333	Morphology	PCR (Scott	1993)	Larval collection	NA	NA	NA	NA	NA	NA	NA	2010	2010	NA	NA	NA	NA	Abdalla H	Wilding CS	Nardini L	Pignatelli P	Koekemoer LL	Ranson H	Coetzee M: Insecticide resistance in Anopheles arabiensis in Sudan: temporal trends and underlying mechanisms. Parasites & Vectors 2014	7.	NA	Wiebe2017
1754	Sudan	14.18333	33.13333	Morphology	PCR (Scott	1993)	Larval collection	NA	NA	NA	NA	NA	NA	NA	2011	2011	NA	NA	NA	NA	Abdalla H	Wilding CS	Nardini L	Pignatelli P	Koekemoer LL	Ranson H	Coetzee M: Insecticide resistance in Anopheles arabiensis in Sudan: temporal trends and underlying mechanisms. Parasites & Vectors 2014	7.	NA	Wiebe2017
1815	Kenya	-0.06115	34.33485	Morphology	PCR (Scott	1993)	Larval collection	NA	NA	NA	NA	NA	NA	NA	2011	2011	NA	NA	NA	NA	Ochomo E	Bayoh NM	Kamau L	Atieli F	Vulule J	Ouma C	Ombok M	Njagi K	Soti D	Mathenge E	et al: Pyrethroid susceptibility of malaria vectors in four Districts of western Kenya. Parasites & Vectors 2014	7.	NA	Wiebe2017
1816	Kenya	0.01118	34.11065	Morphology	PCR (Scott	1993)	Larval collection	NA	NA	NA	NA	NA	NA	NA	2011	2011	NA	NA	NA	NA	Ochomo E	Bayoh NM	Kamau L	Atieli F	Vulule J	Ouma C	Ombok M	Njagi K	Soti D	Mathenge E	et al: Pyrethroid susceptibility of malaria vectors in four Districts of western Kenya. Parasites & Vectors 2014	7.	NA	Wiebe2017
1817	Kenya	-0.08432	34.33528	Morphology	PCR (Scott	1993)	Larval collection	NA	NA	NA	NA	NA	NA	NA	2011	2011	NA	NA	NA	NA	Ochomo E	Bayoh NM	Kamau L	Atieli F	Vulule J	Ouma C	Ombok M	Njagi K	Soti D	Mathenge E	et al: Pyrethroid susceptibility of malaria vectors in four Districts of western Kenya. Parasites & Vectors 2014	7.	NA	Wiebe2017
1818	Kenya	-0.02994	34.01295	Morphology	PCR (Scott	1993)	Larval collection	NA	NA	NA	NA	NA	NA	NA	2011	2011	NA	NA	NA	NA	Ochomo E	Bayoh NM	Kamau L	Atieli F	Vulule J	Ouma C	Ombok M	Njagi K	Soti D	Mathenge E	et al: Pyrethroid susceptibility of malaria vectors in four Districts of western Kenya. Parasites & Vectors 2014	7.	NA	Wiebe2017
1819	Kenya	-0.23878	34.25207	Morphology	PCR (Scott	1993)	Larval collection	NA	NA	NA	NA	NA	NA	NA	2011	2011	NA	NA	NA	NA	Ochomo E	Bayoh NM	Kamau L	Atieli F	Vulule J	Ouma C	Ombok M	Njagi K	Soti D	Mathenge E	et al: Pyrethroid susceptibility of malaria vectors in four Districts of western Kenya. Parasites & Vectors 2014	7.	NA	Wiebe2017
1820	Kenya	-0.10549	34.16853	Morphology	PCR (Scott	1993)	Larval collection	NA	NA	NA	NA	NA	NA	NA	2011	2011	NA	NA	NA	NA	Ochomo E	Bayoh NM	Kamau L	Atieli F	Vulule J	Ouma C	Ombok M	Njagi K	Soti D	Mathenge E	et al: Pyrethroid susceptibility of malaria vectors in four Districts of western Kenya. Parasites & Vectors 2014	7.	NA	Wiebe2017
1821	Kenya	-0.28012	34.299	Morphology	PCR (Scott	1993)	Larval collection	NA	NA	NA	NA	NA	NA	NA	2011	2011	NA	NA	NA	NA	Ochomo E	Bayoh NM	Kamau L	Atieli F	Vulule J	Ouma C	Ombok M	Njagi K	Soti D	Mathenge E	et al: Pyrethroid susceptibility of malaria vectors in four Districts of western Kenya. Parasites & Vectors 2014	7.	NA	Wiebe2017
1822	Kenya	-0.17426	34.34519	Morphology	PCR (Scott	1993)	Larval collection	NA	NA	NA	NA	NA	NA	NA	2011	2011	NA	NA	NA	NA	Ochomo E	Bayoh NM	Kamau L	Atieli F	Vulule J	Ouma C	Ombok M	Njagi K	Soti D	Mathenge E	et al: Pyrethroid susceptibility of malaria vectors in four Districts of western Kenya. Parasites & Vectors 2014	7.	NA	Wiebe2017
1823	Kenya	-0.17955	34.36904	Morphology	PCR (Scott	1993)	Larval collection	NA	NA	NA	NA	NA	NA	NA	2011	2011	NA	NA	NA	NA	Ochomo E	Bayoh NM	Kamau L	Atieli F	Vulule J	Ouma C	Ombok M	Njagi K	Soti D	Mathenge E	et al: Pyrethroid susceptibility of malaria vectors in four Districts of western Kenya. Parasites & Vectors 2014	7.	NA	Wiebe2017
1824	Kenya	-0.3945	34.29017	Morphology	PCR (Scott	1993)	Larval collection	NA	NA	NA	NA	NA	NA	NA	2011	2011	NA	NA	NA	NA	Ochomo E	Bayoh NM	Kamau L	Atieli F	Vulule J	Ouma C	Ombok M	Njagi K	Soti D	Mathenge E	et al: Pyrethroid susceptibility of malaria vectors in four Districts of western Kenya. Parasites & Vectors 2014	7.	NA	Wiebe2017
1825	Kenya	-0.34709	34.29524	Morphology	PCR (Scott	1993)	Larval collection	NA	NA	NA	NA	NA	NA	NA	2011	2011	NA	NA	NA	NA	Ochomo E	Bayoh NM	Kamau L	Atieli F	Vulule J	Ouma C	Ombok M	Njagi K	Soti D	Mathenge E	et al: Pyrethroid susceptibility of malaria vectors in four Districts of western Kenya. Parasites & Vectors 2014	7.	NA	Wiebe2017
1826	Kenya	-0.32816	34.26666	Morphology	PCR (Scott	1993)	Larval collection	NA	NA	NA	NA	NA	NA	NA	2011	2011	NA	NA	NA	NA	Ochomo E	Bayoh NM	Kamau L	Atieli F	Vulule J	Ouma C	Ombok M	Njagi K	Soti D	Mathenge E	et al: Pyrethroid susceptibility of malaria vectors in four Districts of western Kenya. Parasites & Vectors 2014	7.	NA	Wiebe2017
1827	Kenya	-0.1956	34.17509	Morphology	PCR (Scott	1993)	Larval collection	NA	NA	NA	NA	NA	NA	NA	2011	2011	NA	NA	NA	NA	Ochomo E	Bayoh NM	Kamau L	Atieli F	Vulule J	Ouma C	Ombok M	Njagi K	Soti D	Mathenge E	et al: Pyrethroid susceptibility of malaria vectors in four Districts of western Kenya. Parasites & Vectors 2014	7.	NA	Wiebe2017
1828	Kenya	-0.16501	34.42804	Morphology	PCR (Scott	1993)	Larval collection	NA	NA	NA	NA	NA	NA	NA	2011	2011	NA	NA	NA	NA	Ochomo E	Bayoh NM	Kamau L	Atieli F	Vulule J	Ouma C	Ombok M	Njagi K	Soti D	Mathenge E	et al: Pyrethroid susceptibility of malaria vectors in four Districts of western Kenya. Parasites & Vectors 2014	7.	NA	Wiebe2017
1829	Kenya	-0.08225	34.38567	Morphology	PCR (Scott	1993)	Larval collection	NA	NA	NA	NA	NA	NA	NA	2011	2011	NA	NA	NA	NA	Ochomo E	Bayoh NM	Kamau L	Atieli F	Vulule J	Ouma C	Ombok M	Njagi K	Soti D	Mathenge E	et al: Pyrethroid susceptibility of malaria vectors in four Districts of western Kenya. Parasites & Vectors 2014	7.	NA	Wiebe2017
1830	Kenya	-0.05977	34.09323	Morphology	PCR (Scott	1993)	Larval collection	NA	NA	NA	NA	NA	NA	NA	2011	2011	NA	NA	NA	NA	Ochomo E	Bayoh NM	Kamau L	Atieli F	Vulule J	Ouma C	Ombok M	Njagi K	Soti D	Mathenge E	et al: Pyrethroid susceptibility of malaria vectors in four Districts of western Kenya. Parasites & Vectors 2014	7.	NA	Wiebe2017
1831	Kenya	-0.08155	34.17182	Morphology	PCR (Scott	1993)	Larval collection	NA	NA	NA	NA	NA	NA	NA	2011	2011	NA	NA	NA	NA	Ochomo E	Bayoh NM	Kamau L	Atieli F	Vulule J	Ouma C	Ombok M	Njagi K	Soti D	Mathenge E	et al: Pyrethroid susceptibility of malaria vectors in four Districts of western Kenya. Parasites & Vectors 2014	7.	NA	Wiebe2017
1832	Kenya	-0.16892	34.1437	Morphology	PCR (Scott	1993)	Larval collection	NA	NA	NA	NA	NA	NA	NA	2011	2011	NA	NA	NA	NA	Ochomo E	Bayoh NM	Kamau L	Atieli F	Vulule J	Ouma C	Ombok M	Njagi K	Soti D	Mathenge E	et al: Pyrethroid susceptibility of malaria vectors in four Districts of western Kenya. Parasites & Vectors 2014	7.	NA	Wiebe2017
1833	Kenya	-0.14719	35.20698	Morphology	PCR (Scott	1993)	Larval collection	NA	NA	NA	NA	NA	NA	NA	2011	2011	NA	NA	NA	NA	Ochomo E	Bayoh NM	Kamau L	Atieli F	Vulule J	Ouma C	Ombok M	Njagi K	Soti D	Mathenge E	et al: Pyrethroid susceptibility of malaria vectors in four Districts of western Kenya. Parasites & Vectors 2014	7.	NA	Wiebe2017
1834	Kenya	-0.21776	35.27142	Morphology	PCR (Scott	1993)	Larval collection	NA	NA	NA	NA	NA	NA	NA	2011	2011	NA	NA	NA	NA	Ochomo E	Bayoh NM	Kamau L	Atieli F	Vulule J	Ouma C	Ombok M	Njagi K	Soti D	Mathenge E	et al: Pyrethroid susceptibility of malaria vectors in four Districts of western Kenya. Parasites & Vectors 2014	7.	NA	Wiebe2017
1835	Kenya	-0.15629	35.1875	Morphology	PCR (Scott	1993)	Larval collection	NA	NA	NA	NA	NA	NA	NA	2011	2011	NA	NA	NA	NA	Ochomo E	Bayoh NM	Kamau L	Atieli F	Vulule J	Ouma C	Ombok M	Njagi K	Soti D	Mathenge E	et al: Pyrethroid susceptibility of malaria vectors in four Districts of western Kenya. Parasites & Vectors 2014	7.	NA	Wiebe2017
1836	Kenya	-0.17983	35.26651	Morphology	PCR (Scott	1993)	Larval collection	NA	NA	NA	NA	NA	NA	NA	2011	2011	NA	NA	NA	NA	Ochomo E	Bayoh NM	Kamau L	Atieli F	Vulule J	Ouma C	Ombok M	Njagi K	Soti D	Mathenge E	et al: Pyrethroid susceptibility of malaria vectors in four Districts of western Kenya. Parasites & Vectors 2014	7.	NA	Wiebe2017
1837	Kenya	-0.20466	34.91093	Morphology	PCR (Scott	1993)	Larval collection	NA	NA	NA	NA	NA	NA	NA	2011	2011	NA	NA	NA	NA	Ochomo E	Bayoh NM	Kamau L	Atieli F	Vulule J	Ouma C	Ombok M	Njagi K	Soti D	Mathenge E	et al: Pyrethroid susceptibility of malaria vectors in four Districts of western Kenya. Parasites & Vectors 2014	7.	NA	Wiebe2017
1838	Kenya	-0.14686	35.04393	Morphology	PCR (Scott	1993)	Larval collection	NA	NA	NA	NA	NA	NA	NA	2011	2011	NA	NA	NA	NA	Ochomo E	Bayoh NM	Kamau L	Atieli F	Vulule J	Ouma C	Ombok M	Njagi K	Soti D	Mathenge E	et al: Pyrethroid susceptibility of malaria vectors in four Districts of western Kenya. Parasites & Vectors 2014	7.	NA	Wiebe2017
1839	Kenya	-0.22737	34.89606	Morphology	PCR (Scott	1993)	Larval collection	NA	NA	NA	NA	NA	NA	NA	2011	2011	NA	NA	NA	NA	Ochomo E	Bayoh NM	Kamau L	Atieli F	Vulule J	Ouma C	Ombok M	Njagi K	Soti D	Mathenge E	et al: Pyrethroid susceptibility of malaria vectors in four Districts of western Kenya. Parasites & Vectors 2014	7.	NA	Wiebe2017
1840	Kenya	-0.08595	35.0032	Morphology	PCR (Scott	1993)	Larval collection	NA	NA	NA	NA	NA	NA	NA	2011	2011	NA	NA	NA	NA	Ochomo E	Bayoh NM	Kamau L	Atieli F	Vulule J	Ouma C	Ombok M	Njagi K	Soti D	Mathenge E	et al: Pyrethroid susceptibility of malaria vectors in four Districts of western Kenya. Parasites & Vectors 2014	7.	NA	Wiebe2017
1841	Kenya	-0.32034	34.9063	Morphology	PCR (Scott	1993)	Larval collection	NA	NA	NA	NA	NA	NA	NA	2011	2011	NA	NA	NA	NA	Ochomo E	Bayoh NM	Kamau L	Atieli F	Vulule J	Ouma C	Ombok M	Njagi K	Soti D	Mathenge E	et al: Pyrethroid susceptibility of malaria vectors in four Districts of western Kenya. Parasites & Vectors 2014	7.	NA	Wiebe2017
1842	Kenya	-0.0775	35.19345	Morphology	PCR (Scott	1993)	Larval collection	NA	NA	NA	NA	NA	NA	NA	2011	2011	NA	NA	NA	NA	Ochomo E	Bayoh NM	Kamau L	Atieli F	Vulule J	Ouma C	Ombok M	Njagi K	Soti D	Mathenge E	et al: Pyrethroid susceptibility of malaria vectors in four Districts of western Kenya. Parasites & Vectors 2014	7.	NA	Wiebe2017
1843	Kenya	-0.12807	35.0951	Morphology	PCR (Scott	1993)	Larval collection	NA	NA	NA	NA	NA	NA	NA	2011	2011	NA	NA	NA	NA	Ochomo E	Bayoh NM	Kamau L	Atieli F	Vulule J	Ouma C	Ombok M	Njagi K	Soti D	Mathenge E	et al: Pyrethroid susceptibility of malaria vectors in four Districts of western Kenya. Parasites & Vectors 2014	7.	NA	Wiebe2017
1844	Kenya	-0.18744	35.02239	Morphology	PCR (Scott	1993)	Larval collection	NA	NA	NA	NA	NA	NA	NA	2011	2011	NA	NA	NA	NA	Ochomo E	Bayoh NM	Kamau L	Atieli F	Vulule J	Ouma C	Ombok M	Njagi K	Soti D	Mathenge E	et al: Pyrethroid susceptibility of malaria vectors in four Districts of western Kenya. Parasites & Vectors 2014	7.	NA	Wiebe2017
1845	Kenya	-0.16478	35.06343	Morphology	PCR (Scott	1993)	Larval collection	NA	NA	NA	NA	NA	NA	NA	2011	2011	NA	NA	NA	NA	Ochomo E	Bayoh NM	Kamau L	Atieli F	Vulule J	Ouma C	Ombok M	Njagi K	Soti D	Mathenge E	et al: Pyrethroid susceptibility of malaria vectors in four Districts of western Kenya. Parasites & Vectors 2014	7.	NA	Wiebe2017
1846	Kenya	-0.28638	35.03972	Morphology	PCR (Scott	1993)	Larval collection	NA	NA	NA	NA	NA	NA	NA	2011	2011	NA	NA	NA	NA	Ochomo E	Bayoh NM	Kamau L	Atieli F	Vulule J	Ouma C	Ombok M	Njagi K	Soti D	Mathenge E	et al: Pyrethroid susceptibility of malaria vectors in four Districts of western Kenya. Parasites & Vectors 2014	7.	NA	Wiebe2017
1847	Kenya	-0.38281	34.64838	Morphology	PCR (Scott	1993)	Larval collection	NA	NA	NA	NA	NA	NA	NA	2011	2011	NA	NA	NA	NA	Ochomo E	Bayoh NM	Kamau L	Atieli F	Vulule J	Ouma C	Ombok M	Njagi K	Soti D	Mathenge E	et al: Pyrethroid susceptibility of malaria vectors in four Districts of western Kenya. Parasites & Vectors 2014	7.	NA	Wiebe2017
1848	Kenya	-0.43839	34.50693	Morphology	PCR (Scott	1993)	Larval collection	NA	NA	NA	NA	NA	NA	NA	2011	2011	NA	NA	NA	NA	Ochomo E	Bayoh NM	Kamau L	Atieli F	Vulule J	Ouma C	Ombok M	Njagi K	Soti D	Mathenge E	et al: Pyrethroid susceptibility of malaria vectors in four Districts of western Kenya. Parasites & Vectors 2014	7.	NA	Wiebe2017
1849	Kenya	-0.44192	34.61899	Morphology	PCR (Scott	1993)	Larval collection	NA	NA	NA	NA	NA	NA	NA	2011	2011	NA	NA	NA	NA	Ochomo E	Bayoh NM	Kamau L	Atieli F	Vulule J	Ouma C	Ombok M	Njagi K	Soti D	Mathenge E	et al: Pyrethroid susceptibility of malaria vectors in four Districts of western Kenya. Parasites & Vectors 2014	7.	NA	Wiebe2017
1850	Kenya	-0.44448	34.64009	Morphology	PCR (Scott	1993)	Larval collection	NA	NA	NA	NA	NA	NA	NA	2011	2011	NA	NA	NA	NA	Ochomo E	Bayoh NM	Kamau L	Atieli F	Vulule J	Ouma C	Ombok M	Njagi K	Soti D	Mathenge E	et al: Pyrethroid susceptibility of malaria vectors in four Districts of western Kenya. Parasites & Vectors 2014	7.	NA	Wiebe2017
1851	Kenya	-0.35597	34.70235	Morphology	PCR (Scott	1993)	Larval collection	NA	NA	NA	NA	NA	NA	NA	2011	2011	NA	NA	NA	NA	Ochomo E	Bayoh NM	Kamau L	Atieli F	Vulule J	Ouma C	Ombok M	Njagi K	Soti D	Mathenge E	et al: Pyrethroid susceptibility of malaria vectors in four Districts of western Kenya. Parasites & Vectors 2014	7.	NA	Wiebe2017
1852	Kenya	-0.3563	34.75265	Morphology	PCR (Scott	1993)	Larval collection	NA	NA	NA	NA	NA	NA	NA	2011	2011	NA	NA	NA	NA	Ochomo E	Bayoh NM	Kamau L	Atieli F	Vulule J	Ouma C	Ombok M	Njagi K	Soti D	Mathenge E	et al: Pyrethroid susceptibility of malaria vectors in four Districts of western Kenya. Parasites & Vectors 2014	7.	NA	Wiebe2017
1853	Kenya	-0.35951	34.46602	Morphology	PCR (Scott	1993)	Larval collection	NA	NA	NA	NA	NA	NA	NA	2011	2011	NA	NA	NA	NA	Ochomo E	Bayoh NM	Kamau L	Atieli F	Vulule J	Ouma C	Ombok M	Njagi K	Soti D	Mathenge E	et al: Pyrethroid susceptibility of malaria vectors in four Districts of western Kenya. Parasites & Vectors 2014	7.	NA	Wiebe2017
1854	Kenya	-0.42227	34.56537	Morphology	PCR (Scott	1993)	Larval collection	NA	NA	NA	NA	NA	NA	NA	2011	2011	NA	NA	NA	NA	Ochomo E	Bayoh NM	Kamau L	Atieli F	Vulule J	Ouma C	Ombok M	Njagi K	Soti D	Mathenge E	et al: Pyrethroid susceptibility of malaria vectors in four Districts of western Kenya. Parasites & Vectors 2014	7.	NA	Wiebe2017
1855	Kenya	-0.34835	34.79009	Morphology	PCR (Scott	1993)	Larval collection	NA	NA	NA	NA	NA	NA	NA	2011	2011	NA	NA	NA	NA	Ochomo E	Bayoh NM	Kamau L	Atieli F	Vulule J	Ouma C	Ombok M	Njagi K	Soti D	Mathenge E	et al: Pyrethroid susceptibility of malaria vectors in four Districts of western Kenya. Parasites & Vectors 2014	7.	NA	Wiebe2017
1856	Kenya	-0.43178	34.4816	Morphology	PCR (Scott	1993)	Larval collection	NA	NA	NA	NA	NA	NA	NA	2011	2011	NA	NA	NA	NA	Ochomo E	Bayoh NM	Kamau L	Atieli F	Vulule J	Ouma C	Ombok M	Njagi K	Soti D	Mathenge E	et al: Pyrethroid susceptibility of malaria vectors in four Districts of western Kenya. Parasites & Vectors 2014	7.	NA	Wiebe2017
1857	Kenya	-0.39202	34.62611	Morphology	PCR (Scott	1993)	Larval collection	NA	NA	NA	NA	NA	NA	NA	2011	2011	NA	NA	NA	NA	Ochomo E	Bayoh NM	Kamau L	Atieli F	Vulule J	Ouma C	Ombok M	Njagi K	Soti D	Mathenge E	et al: Pyrethroid susceptibility of malaria vectors in four Districts of western Kenya. Parasites & Vectors 2014	7.	NA	Wiebe2017
1858	Kenya	-0.35434	34.54621	Morphology	PCR (Scott	1993)	Larval collection	NA	NA	NA	NA	NA	NA	NA	2011	2011	NA	NA	NA	NA	Ochomo E	Bayoh NM	Kamau L	Atieli F	Vulule J	Ouma C	Ombok M	Njagi K	Soti D	Mathenge E	et al: Pyrethroid susceptibility of malaria vectors in four Districts of western Kenya. Parasites & Vectors 2014	7.	NA	Wiebe2017
1859	Kenya	-0.44317	34.58158	Morphology	PCR (Scott	1993)	Larval collection	NA	NA	NA	NA	NA	NA	NA	2011	2011	NA	NA	NA	NA	Ochomo E	Bayoh NM	Kamau L	Atieli F	Vulule J	Ouma C	Ombok M	Njagi K	Soti D	Mathenge E	et al: Pyrethroid susceptibility of malaria vectors in four Districts of western Kenya. Parasites & Vectors 2014	7.	NA	Wiebe2017
1860	Kenya	-0.40492	34.54733	Morphology	PCR (Scott	1993)	Larval collection	NA	NA	NA	NA	NA	NA	NA	2011	2011	NA	NA	NA	NA	Ochomo E	Bayoh NM	Kamau L	Atieli F	Vulule J	Ouma C	Ombok M	Njagi K	Soti D	Mathenge E	et al: Pyrethroid susceptibility of malaria vectors in four Districts of western Kenya. Parasites & Vectors 2014	7.	NA	Wiebe2017
1861	Kenya	0.51899	34.24448	Morphology	PCR (Scott	1993)	Larval collection	NA	NA	NA	NA	NA	NA	NA	2011	2011	NA	NA	NA	NA	Ochomo E	Bayoh NM	Kamau L	Atieli F	Vulule J	Ouma C	Ombok M	Njagi K	Soti D	Mathenge E	et al: Pyrethroid susceptibility of malaria vectors in four Districts of western Kenya. Parasites & Vectors 2014	7.	NA	Wiebe2017
1862	Kenya	0.6308	34.37555	Morphology	PCR (Scott	1993)	Larval collection	NA	NA	NA	NA	NA	NA	NA	2011	2011	NA	NA	NA	NA	Ochomo E	Bayoh NM	Kamau L	Atieli F	Vulule J	Ouma C	Ombok M	Njagi K	Soti D	Mathenge E	et al: Pyrethroid susceptibility of malaria vectors in four Districts of western Kenya. Parasites & Vectors 2014	7.	NA	Wiebe2017
1863	Kenya	0.61036	34.32393	Morphology	PCR (Scott	1993)	Larval collection	NA	NA	NA	NA	NA	NA	NA	2011	2011	NA	NA	NA	NA	Ochomo E	Bayoh NM	Kamau L	Atieli F	Vulule J	Ouma C	Ombok M	Njagi K	Soti D	Mathenge E	et al: Pyrethroid susceptibility of malaria vectors in four Districts of western Kenya. Parasites & Vectors 2014	7.	NA	Wiebe2017
1864	Kenya	0.70583	34.39733	Morphology	PCR (Scott	1993)	Larval collection	NA	NA	NA	NA	NA	NA	NA	2011	2011	NA	NA	NA	NA	Ochomo E	Bayoh NM	Kamau L	Atieli F	Vulule J	Ouma C	Ombok M	Njagi K	Soti D	Mathenge E	et al: Pyrethroid susceptibility of malaria vectors in four Districts of western Kenya. Parasites & Vectors 2014	7.	NA	Wiebe2017
1865	Kenya	0.5871	34.23404	Morphology	PCR (Scott	1993)	Larval collection	NA	NA	NA	NA	NA	NA	NA	2011	2011	NA	NA	NA	NA	Ochomo E	Bayoh NM	Kamau L	Atieli F	Vulule J	Ouma C	Ombok M	Njagi K	Soti D	Mathenge E	et al: Pyrethroid susceptibility of malaria vectors in four Districts of western Kenya. Parasites & Vectors 2014	7.	NA	Wiebe2017
1866	Kenya	0.68334	34.38842	Morphology	PCR (Scott	1993)	Larval collection	NA	NA	NA	NA	NA	NA	NA	2011	2011	NA	NA	NA	NA	Ochomo E	Bayoh NM	Kamau L	Atieli F	Vulule J	Ouma C	Ombok M	Njagi K	Soti D	Mathenge E	et al: Pyrethroid susceptibility of malaria vectors in four Districts of western Kenya. Parasites & Vectors 2014	7.	NA	Wiebe2017
1867	Kenya	-0.33661	34.35198	Morphology	PCR (Scott	1993)	Larval collection	NA	NA	NA	NA	NA	NA	NA	2011	2011	NA	NA	NA	NA	Ochomo E	Bayoh NM	Kamau L	Atieli F	Vulule J	Ouma C	Ombok M	Njagi K	Soti D	Mathenge E	et al: Pyrethroid susceptibility of malaria vectors in four Districts of western Kenya. Parasites & Vectors 2014	7.	NA	Wiebe2017
1868	Kenya	-0.21855	34.30245	Morphology	PCR (Scott	1993)	Larval collection	NA	NA	NA	NA	NA	NA	NA	2011	2011	NA	NA	NA	NA	Ochomo E	Bayoh NM	Kamau L	Atieli F	Vulule J	Ouma C	Ombok M	Njagi K	Soti D	Mathenge E	et al: Pyrethroid susceptibility of malaria vectors in four Districts of western Kenya. Parasites & Vectors 2014	7.	NA	Wiebe2017
1869	Kenya	-0.35686	34.68321	Morphology	PCR (Scott	1993)	Larval collection	NA	NA	NA	NA	NA	NA	NA	2011	2011	NA	NA	NA	NA	Ochomo E	Bayoh NM	Kamau L	Atieli F	Vulule J	Ouma C	Ombok M	Njagi K	Soti D	Mathenge E	et al: Pyrethroid susceptibility of malaria vectors in four Districts of western Kenya. Parasites & Vectors 2014	7.	NA	Wiebe2017
1870	Kenya	-0.3521	34.77418	Morphology	PCR (Scott	1993)	Larval collection	NA	NA	NA	NA	NA	NA	NA	2011	2011	NA	NA	NA	NA	Ochomo E	Bayoh NM	Kamau L	Atieli F	Vulule J	Ouma C	Ombok M	Njagi K	Soti D	Mathenge E	et al: Pyrethroid susceptibility of malaria vectors in four Districts of western Kenya. Parasites & Vectors 2014	7.	NA	Wiebe2017
1871	Kenya	0.7052	34.3354	Morphology	PCR (Scott	1993)	Larval collection	NA	NA	NA	NA	NA	NA	NA	2011	2011	NA	NA	NA	NA	Ochomo E	Bayoh NM	Kamau L	Atieli F	Vulule J	Ouma C	Ombok M	Njagi K	Soti D	Mathenge E	et al: Pyrethroid susceptibility of malaria vectors in four Districts of western Kenya. Parasites & Vectors 2014	7.	NA	Wiebe2017
1872	Kenya	0.62048	34.24144	Morphology	PCR (Scott	1993)	Larval collection	NA	NA	NA	NA	NA	NA	NA	2011	2011	NA	NA	NA	NA	Ochomo E	Bayoh NM	Kamau L	Atieli F	Vulule J	Ouma C	Ombok M	Njagi K	Soti D	Mathenge E	et al: Pyrethroid susceptibility of malaria vectors in four Districts of western Kenya. Parasites & Vectors 2014	7.	NA	Wiebe2017
1873	Kenya	0.61396	34.22643	Morphology	PCR (Scott	1993)	Larval collection	NA	NA	NA	NA	NA	NA	NA	2011	2011	NA	NA	NA	NA	Ochomo E	Bayoh NM	Kamau L	Atieli F	Vulule J	Ouma C	Ombok M	Njagi K	Soti D	Mathenge E	et al: Pyrethroid susceptibility of malaria vectors in four Districts of western Kenya. Parasites & Vectors 2014	7.	NA	Wiebe2017
1874	Kenya	0.5525	34.24512	Morphology	PCR (Scott	1993)	Larval collection	NA	NA	NA	NA	NA	NA	NA	2011	2011	NA	NA	NA	NA	Ochomo E	Bayoh NM	Kamau L	Atieli F	Vulule J	Ouma C	Ombok M	Njagi K	Soti D	Mathenge E	et al: Pyrethroid susceptibility of malaria vectors in four Districts of western Kenya. Parasites & Vectors 2014	7.	NA	Wiebe2017
1875	Kenya	0.73106	34.3539	Morphology	PCR (Scott	1993)	Larval collection	NA	NA	NA	NA	NA	NA	NA	2011	2011	NA	NA	NA	NA	Ochomo E	Bayoh NM	Kamau L	Atieli F	Vulule J	Ouma C	Ombok M	Njagi K	Soti D	Mathenge E	et al: Pyrethroid susceptibility of malaria vectors in four Districts of western Kenya. Parasites & Vectors 2014	7.	NA	Wiebe2017
1876	Kenya	0.66748	34.34085	Morphology	PCR (Scott	1993)	Larval collection	NA	NA	NA	NA	NA	NA	NA	2011	2011	NA	NA	NA	NA	Ochomo E	Bayoh NM	Kamau L	Atieli F	Vulule J	Ouma C	Ombok M	Njagi K	Soti D	Mathenge E	et al: Pyrethroid susceptibility of malaria vectors in four Districts of western Kenya. Parasites & Vectors 2014	7.	NA	Wiebe2017
1877	Kenya	0.70195	34.38123	Morphology	PCR (Scott	1993)	Larval collection	NA	NA	NA	NA	NA	NA	NA	2011	2011	NA	NA	NA	NA	Ochomo E	Bayoh NM	Kamau L	Atieli F	Vulule J	Ouma C	Ombok M	Njagi K	Soti D	Mathenge E	et al: Pyrethroid susceptibility of malaria vectors in four Districts of western Kenya. Parasites & Vectors 2014	7.	NA	Wiebe2017
1878	Kenya	0.61084	34.37232	Morphology	PCR (Scott	1993)	Larval collection	NA	NA	NA	NA	NA	NA	NA	2011	2011	NA	NA	NA	NA	Ochomo E	Bayoh NM	Kamau L	Atieli F	Vulule J	Ouma C	Ombok M	Njagi K	Soti D	Mathenge E	et al: Pyrethroid susceptibility of malaria vectors in four Districts of western Kenya. Parasites & Vectors 2014	7.	NA	Wiebe2017
1887	Mali	13.912	-4.6537	PCR (Scott	1993; Beier	1997)	PCR (Favia	2001; Fanello	2002)	Larval collection	NA	NA	NA	NA	NA	NA	NA	2009	2009	NA	NA	NA	NA	International Center for Excellency in Research: Supervision des Sites Sentinelles. Tests de sensibilitÃ© des moustiques aux insecticides. Rapport Final AnnÃ©e 2009: University of Bamako	Mali; 2009.	NA	Wiebe2017
1888	Mali	16.7087	-2.98592	PCR (Scott	1993; Beier	1997)	PCR (Favia	2001; Fanello	2002)	Larval collection	NA	NA	NA	NA	NA	NA	NA	2009	2009	NA	NA	NA	NA	International Center for Excellency in Research: Supervision des Sites Sentinelles. Tests de sensibilitÃ© des moustiques aux insecticides. Rapport Final AnnÃ©e 2009: University of Bamako	Mali; 2009.	NA	Wiebe2017
1891	Burkina Faso	12.5	-1.33333	SINE-PCR (Santolamazza	2008)	NA	Larval collection	NA	NA	NA	NA	NA	NA	NA	2008	2008	NA	NA	NA	NA	Jones CM	Liyanapathirana M	Agossa FR	Weetman D	Ranson H	Donnelly MJ	Wilding CS: Footprints of positive selection associated with a mutation (N1575Y) in the voltage-gated sodium channel of Anopheles gambiae. Proc Natl Acad Sci U S A 2012	109:6614-6619.	NA	Wiebe2017
1892	Burkina Faso	12.16667	-0.35	SINE-PCR (Santolamazza	2008)	NA	Larval collection	NA	NA	NA	NA	NA	NA	NA	2008	2008	NA	NA	NA	NA	Jones CM	Liyanapathirana M	Agossa FR	Weetman D	Ranson H	Donnelly MJ	Wilding CS: Footprints of positive selection associated with a mutation (N1575Y) in the voltage-gated sodium channel of Anopheles gambiae. Proc Natl Acad Sci U S A 2012	109:6614-6619.	NA	Wiebe2017
1893	Burkina Faso	11.15	-4.28333	SINE-PCR (Santolamazza	2008)	NA	Larval collection	NA	NA	NA	NA	NA	NA	NA	2008	2008	NA	NA	NA	NA	Jones CM	Liyanapathirana M	Agossa FR	Weetman D	Ranson H	Donnelly MJ	Wilding CS: Footprints of positive selection associated with a mutation (N1575Y) in the voltage-gated sodium channel of Anopheles gambiae. Proc Natl Acad Sci U S A 2012	109:6614-6619.	NA	Wiebe2017
1894	Burkina Faso	11	-4.04583	SINE-PCR (Santolamazza	2008)	NA	Larval collection	NA	NA	NA	NA	NA	NA	NA	2008	2008	NA	NA	NA	NA	Jones CM	Liyanapathirana M	Agossa FR	Weetman D	Ranson H	Donnelly MJ	Wilding CS: Footprints of positive selection associated with a mutation (N1575Y) in the voltage-gated sodium channel of Anopheles gambiae. Proc Natl Acad Sci U S A 2012	109:6614-6619.	NA	Wiebe2017
1895	Burkina Faso	12.5	-1.33333	SINE-PCR (Santolamazza	2008)	NA	Larval collection	NA	NA	NA	NA	NA	NA	NA	2009	2009	NA	NA	NA	NA	Jones CM	Liyanapathirana M	Agossa FR	Weetman D	Ranson H	Donnelly MJ	Wilding CS: Footprints of positive selection associated with a mutation (N1575Y) in the voltage-gated sodium channel of Anopheles gambiae. Proc Natl Acad Sci U S A 2012	109:6614-6619.	NA	Wiebe2017
1896	Burkina Faso	12.16667	-0.35	SINE-PCR (Santolamazza	2008)	NA	Larval collection	NA	NA	NA	NA	NA	NA	NA	2009	2009	NA	NA	NA	NA	Jones CM	Liyanapathirana M	Agossa FR	Weetman D	Ranson H	Donnelly MJ	Wilding CS: Footprints of positive selection associated with a mutation (N1575Y) in the voltage-gated sodium channel of Anopheles gambiae. Proc Natl Acad Sci U S A 2012	109:6614-6619.	NA	Wiebe2017
1897	Burkina Faso	11.15	-4.28333	SINE-PCR (Santolamazza	2008)	NA	Larval collection	NA	NA	NA	NA	NA	NA	NA	2009	2009	NA	NA	NA	NA	Jones CM	Liyanapathirana M	Agossa FR	Weetman D	Ranson H	Donnelly MJ	Wilding CS: Footprints of positive selection associated with a mutation (N1575Y) in the voltage-gated sodium channel of Anopheles gambiae. Proc Natl Acad Sci U S A 2012	109:6614-6619.	NA	Wiebe2017
1898	Burkina Faso	11	-4.04583	SINE-PCR (Santolamazza	2008)	NA	Larval collection	NA	NA	NA	NA	NA	NA	NA	2009	2009	NA	NA	NA	NA	Jones CM	Liyanapathirana M	Agossa FR	Weetman D	Ranson H	Donnelly MJ	Wilding CS: Footprints of positive selection associated with a mutation (N1575Y) in the voltage-gated sodium channel of Anopheles gambiae. Proc Natl Acad Sci U S A 2012	109:6614-6619.	NA	Wiebe2017
1899	Burkina Faso	12.5	-1.33333	SINE-PCR (Santolamazza	2008)	NA	Larval collection	NA	NA	NA	NA	NA	NA	NA	2010	2010	NA	NA	NA	NA	Jones CM	Liyanapathirana M	Agossa FR	Weetman D	Ranson H	Donnelly MJ	Wilding CS: Footprints of positive selection associated with a mutation (N1575Y) in the voltage-gated sodium channel of Anopheles gambiae. Proc Natl Acad Sci U S A 2012	109:6614-6619.	NA	Wiebe2017
1900	Burkina Faso	12.16667	-0.35	SINE-PCR (Santolamazza	2008)	NA	Larval collection	NA	NA	NA	NA	NA	NA	NA	2010	2010	NA	NA	NA	NA	Jones CM	Liyanapathirana M	Agossa FR	Weetman D	Ranson H	Donnelly MJ	Wilding CS: Footprints of positive selection associated with a mutation (N1575Y) in the voltage-gated sodium channel of Anopheles gambiae. Proc Natl Acad Sci U S A 2012	109:6614-6619.	NA	Wiebe2017
1901	Burkina Faso	11.15	-4.28333	SINE-PCR (Santolamazza	2008)	NA	Larval collection	NA	NA	NA	NA	NA	NA	NA	2010	2010	NA	NA	NA	NA	Jones CM	Liyanapathirana M	Agossa FR	Weetman D	Ranson H	Donnelly MJ	Wilding CS: Footprints of positive selection associated with a mutation (N1575Y) in the voltage-gated sodium channel of Anopheles gambiae. Proc Natl Acad Sci U S A 2012	109:6614-6619.	NA	Wiebe2017
1902	Burkina Faso	11	-4.04583	SINE-PCR (Santolamazza	2008)	NA	Larval collection	NA	NA	NA	NA	NA	NA	NA	2010	2010	NA	NA	NA	NA	Jones CM	Liyanapathirana M	Agossa FR	Weetman D	Ranson H	Donnelly MJ	Wilding CS: Footprints of positive selection associated with a mutation (N1575Y) in the voltage-gated sodium channel of Anopheles gambiae. Proc Natl Acad Sci U S A 2012	109:6614-6619.	NA	Wiebe2017
[truncated: 13,400 more rows]
[truncated: 239 more columns]
